# Supplementary material for: Temporal and thermal profiling of the Toxoplasma proteome implicates parasite Protein Phosphatase 1 in the regulation of Ca2+-responsive pathways
Source: eLife. 2022 Aug 17;11:e80336. doi: 10.7554/eLife.80336 (PMC9436416; doi:10.7554/eLife.80336)
Supplement: Figure 6—figure supplement 1—source data 3. [file elife-80336-fig6-figsupp1-data3.zip]

Archive with 2 entries (2 files):
- Figure 6-figure supplement 1-source data 3.tif
- __MACOSX/._Figure 6-figure supplement 1-source data 3.tif
