# Supplementary material for: Temporal and thermal profiling of the Toxoplasma proteome implicates parasite Protein Phosphatase 1 in the regulation of Ca2+-responsive pathways
Source: eLife. 2022 Aug 17;11:e80336. doi: 10.7554/eLife.80336 (PMC9436416; doi:10.7554/eLife.80336)
Supplement: Supplementary file 1. [file elife-80336-supp1.txt]

Proteins Unique Sequence ID	Checked	Protein FDR Confidence Combined	Master	Accession	Description	Exp q-value Combined	Sum PEP Score	Coverage in Percent	Number of Peptides	Number of PSMs	Number of Unique Peptides	Number of AAs	MW in kDa	calc pI	Score Sequest HT Sequest HT	Number of Peptides by Search Engine Sequest HT	Abundance Ratio zap DMSO	Abundance Ratio Adj P-Value zap DMSO	Abundances Grouped DMSO	Abundances Grouped zap	Abundances Grouped CV in Percent DMSO	Abundances Grouped CV in Percent zap	Abundances Normalized F6 126 Sample DMSO 30 R1	Abundances Normalized F6 127N Sample DMSO 30 R2	Abundances Normalized F6 127C Sample DMSO 10 R1	Abundances Normalized F6 128N Sample DMSO 10 R2	Abundances Normalized F6 128C Sample DMSO 0 R2	Abundances Normalized F6 129N Sample DMSO 0 R1	Abundances Normalized F6 129C Sample zap 0 R1	Abundances Normalized F6 130N Sample zap 0 R2	Abundances Normalized F6 130C Sample zap 5 R1	Abundances Normalized F6 131N Sample zap 5 R2	Abundances Normalized F6 131C Sample zap 10 R1	Abundances Normalized F6 132N Sample zap 10 R2	Abundances Normalized F6 132C Sample zap 30 R1	Abundances Normalized F6 133N Sample zap 30 R2	Abundances Normalized F6 133C Sample zap 60 R1	Abundances Normalized F6 134N Sample zap 60 R2	Found in Sample in S49 F6 126 Sample DMSO 30 R1	Found in Sample in S50 F6 127N Sample DMSO 30 R2	Found in Sample in S51 F6 127C Sample DMSO 10 R1	Found in Sample in S52 F6 128N Sample DMSO 10 R2	Found in Sample in S53 F6 128C Sample DMSO 0 R2	Found in Sample in S54 F6 129N Sample DMSO 0 R1	Found in Sample in S55 F6 129C Sample zap 0 R1	Found in Sample in S56 F6 130N Sample zap 0 R2	Found in Sample in S57 F6 130C Sample zap 5 R1	Found in Sample in S58 F6 131N Sample zap 5 R2	Found in Sample in S59 F6 131C Sample zap 10 R1
-4262319267830717310	False	Medium	IsMasterProtein	TGGT1_267270-t26_1-p1	transcript=TGGT1_267270-t26_1 | gene=TGGT1_267270 | organism=Toxoplasma_gondii_GT1 | gene_product=Putative divalent metal transporter [Source:UniProtKB/TrEMBL;Acc:S7UH50] | transcript_product=putative divalent metal transporter | location=TGGT1_chrIX:583746-589850(+) | protein_length=1232 | sequence_SO=chromosome | SO=protein_coding_gene | is_pseudo=false	0.028	1.672	1	1	1	1	1232	133.2	6.30	0.00	1																							High	High	High	High	High	High	High	High	High	High	High
-2480895264443038124	False	High	IsMasterProtein	TGGT1_223780-t26_1-p1	transcript=TGGT1_223780-t26_1 | gene=TGGT1_223780 | organism=Toxoplasma_gondii_GT1 | gene_product=hypothetical protein | transcript_product=hypothetical protein | location=TGGT1_chrX:3487462-3501445(-) | protein_length=1881 | sequence_SO=chromosome | SO=protein_coding_gene | is_pseudo=false	0.004	3.474	0	1	1	1	1881	207.6	8.32	2.71	1																							Not Found	Not Found	High	High	Not Found	High	High	High	High	High	High
5000746603534400953	False	High	IsMasterProtein	TGGT1_312940-t26_1-p1	transcript=TGGT1_312940-t26_1 | gene=TGGT1_312940 | organism=Toxoplasma_gondii_GT1 | gene_product=hypothetical protein | transcript_product=hypothetical protein | location=TGGT1_chrXI:2953739-2955098(-) | protein_length=109 | sequence_SO=chromosome | SO=protein_coding_gene | is_pseudo=false	0.003	3.581	10	1	2	1	109	11.7	9.29	4.86	1																							High	High	High	High	High	High	High	High	Not Found	High	High
8605857037957545301	False	High	IsMasterProtein	TGGT1_265500-t26_1-p1	transcript=TGGT1_265500-t26_1 | gene=TGGT1_265500 | organism=Toxoplasma_gondii_GT1 | gene_product=Chloride channel protein [Source:UniProtKB/TrEMBL;Acc:S7UI33] | transcript_product=chloride transporter, chloride channel (ClC) family protein | location=TGGT1_chrIX:1338167-1348086(-) | protein_length=2075 | sequence_SO=chromosome | SO=protein_coding_gene | is_pseudo=false	0.001	4.282	1	1	1	1	2075	216.7	8.03	3.18	1																							Not Found	Not Found	Not Found	High	Not Found	Not Found	High	Not Found	Not Found	Not Found	Not Found
-4328574462739517755	False	High	IsMasterProtein	TGGT1_257170-t26_1-p1	transcript=TGGT1_257170-t26_1 | gene=TGGT1_257170 | organism=Toxoplasma_gondii_GT1 | gene_product=hypothetical protein | transcript_product=hypothetical protein | location=TGGT1_chrVIIb:4107774-4110886(+) | protein_length=929 | sequence_SO=chromosome | SO=protein_coding_gene | is_pseudo=false	0.000	6.259	3	1	2	1	929	98.6	8.91	7.43	1																							Not Found	Not Found	High	High	High	High	High	High	High	Not Found	High
-6679308693400271062	False	Low	IsMasterProtein	TGGT1_261940-t26_1-p1	transcript=TGGT1_261940-t26_1 | gene=TGGT1_261940 | organism=Toxoplasma_gondii_GT1 | gene_product=Hydrolase_4 domain-containing protein [Source:UniProtKB/TrEMBL;Acc:S7UYQ7] | transcript_product=hydrolase, alpha/beta fold family protein | location=TGGT1_chrVIIb:1465011-1470685(+) | protein_length=844 | sequence_SO=chromosome | SO=protein_coding_gene | is_pseudo=false	0.050	1.402	1	1	1	1	844	92.7	6.58	0.00	1																							High	High	High	High	High	High	High	High	High	High	High
4987268840990152235	False	Medium	IsMasterProtein	TGGT1_251670-t26_1-p1	transcript=TGGT1_251670-t26_1 | gene=TGGT1_251670 | organism=Toxoplasma_gondii_GT1 | gene_product=AAA domain-containing protein [Source:UniProtKB/TrEMBL;Acc:S7UZV6] | transcript_product=putative werner helicase interacting protein 1 | location=TGGT1_chrXII:5438992-5447790(+) | protein_length=1081 | sequence_SO=chromosome | SO=protein_coding_gene | is_pseudo=false	0.029	1.639	1	1	1	1	1081	116.3	7.50	0.00	1																							High	Not Found	High	High	High	High	High	High	High	High	High
-6706125162011843739	False	High	IsMasterProtein	TGGT1_410450-t26_1-p1	transcript=TGGT1_410450-t26_1 | gene=TGGT1_410450 | organism=Toxoplasma_gondii_GT1 | gene_product=hypothetical protein | transcript_product=hypothetical protein | location=TGGT1_chrIV:1860091-1862511(-) | protein_length=507 | sequence_SO=chromosome | SO=protein_coding_gene | is_pseudo=false	0.009	2.507	2	1	1	1	507	54.7	8.95	2.16	1																							High	High	High	High	High	High	High	Not Found	High	Not Found	High
-6732001810742634019	False	High	IsMasterProtein	TGGT1_255680-t26_1-p1	transcript=TGGT1_255680-t26_1 | gene=TGGT1_255680 | organism=Toxoplasma_gondii_GT1 | gene_product=tRNA_edit domain-containing protein [Source:UniProtKB/TrEMBL;Acc:S7V1Y3] | transcript_product=YbaK/proline-tRNA ligase associated domain-containing protein | location=TGGT1_chrVIIb:4645891-4647883(-) | protein_length=271 | sequence_SO=chromosome | SO=protein_coding_gene | is_pseudo=false	0.005	3.181	5	1	1	1	271	29.1	5.94	2.76	1																							High	High	High	High	High	High	High	High	Not Found	High	High
7027979160444674127	False	High	IsMasterProtein	TGGT1_314770-t26_1-p1	transcript=TGGT1_314770-t26_1 | gene=TGGT1_314770 | organism=Toxoplasma_gondii_GT1 | gene_product=tRNA (Guanine-N1)-methyltransferase [Source:UniProtKB/TrEMBL;Acc:S7VV05] | transcript_product=tRNA (guanine-N1)-methyltransferase | location=TGGT1_chrXI:4218279-4225227(+) | protein_length=506 | sequence_SO=chromosome | SO=protein_coding_gene | is_pseudo=false	0.000	7.005	4	2	2	2	506	56.1	9.03	5.49	2																							High	Not Found	High	High	High	High	High	High	High	High	High
1870453024644581001	False	High	IsMasterProtein	TGGT1_295080-t26_1-p1	transcript=TGGT1_295080-t26_1 | gene=TGGT1_295080 | organism=Toxoplasma_gondii_GT1 | gene_product=hypothetical protein | transcript_product=hypothetical protein | location=TGGT1_chrIa:1372425-1374339(+) | protein_length=232 | sequence_SO=chromosome | SO=protein_coding_gene | is_pseudo=false	0.006	3.040	5	1	1	1	232	25.1	9.45	2.03	1																							Not Found	Not Found	Not Found	Not Found	Not Found	Not Found	High	Not Found	High	Not Found	High
1865575006329993244	False	High	IsMasterProtein	TGGT1_273350-t26_1-p1	transcript=TGGT1_273350-t26_1 | gene=TGGT1_273350 | organism=Toxoplasma_gondii_GT1 | gene_product=Molybdopterin converting factor, subunit 2 protein [Source:UniProtKB/TrEMBL;Acc:S7WCD7] | transcript_product=molybdopterin converting factor, subunit 2 protein | location=TGGT1_chrVIII:3576639-3578667(+) | protein_length=489 | sequence_SO=chromosome | SO=protein_coding_gene | is_pseudo=false	0.004	3.428	2	1	1	1	489	52.5	6.34	2.60	1																							High	High	High	High	High	High	High	High	High	High	High
-6818710477955291575	False	High	IsMasterProtein	TGGT1_259200A-t26_1-p1	transcript=TGGT1_259200A-t26_1 | gene=TGGT1_259200A | organism=Toxoplasma_gondii_GT1 | gene_product=Na_H_Exchanger domain-containing protein [Source:UniProtKB/TrEMBL;Acc:S7UZ33] | transcript_product=Na+/H+ exchanger NHE1 | location=TGGT1_chrVIIb:2850485-2855582(-) | protein_length=847 | sequence_SO=chromosome | SO=protein_coding_gene | is_pseudo=false	0.007	2.919	1	1	1	1	847	92.1	6.74	2.58	1																							High	High	High	High	High	High	High	High	High	High	High
-6822316702236877298	False	Medium	IsMasterProtein	TGGT1_249800-t26_1-p1	transcript=TGGT1_249800-t26_1 | gene=TGGT1_249800 | organism=Toxoplasma_gondii_GT1 | gene_product=hypothetical protein | transcript_product=hypothetical protein | location=TGGT1_chrXII:4739984-4742611(-) | protein_length=753 | sequence_SO=chromosome | SO=protein_coding_gene | is_pseudo=false	0.020	1.848	2	1	1	1	753	80.5	4.61	0.00	1																							High	Not Found	High	High	High	High	High	High	High	High	High
4245997213926529458	False	High	IsMasterProtein	TGGT1_261960-t26_1-p1	transcript=TGGT1_261960-t26_1 | gene=TGGT1_261960 | organism=Toxoplasma_gondii_GT1 | gene_product=C2H2-type domain-containing protein [Source:UniProtKB/TrEMBL;Acc:S7UY82] | transcript_product=hypothetical protein | location=TGGT1_chrVIIb:1433296-1436946(+) | protein_length=1216 | sequence_SO=chromosome | SO=protein_coding_gene | is_pseudo=false	0.000	12.436	4	2	2	2	1216	130.1	6.40	9.32	2																							High	High	High	High	High	High	High	High	Not Found	High	High
7110598395834721549	False	Medium	IsMasterProtein	TGGT1_204490-t26_1-p1	transcript=TGGT1_204490-t26_1 | gene=TGGT1_204490 | organism=Toxoplasma_gondii_GT1 | gene_product=hypothetical protein | transcript_product=hypothetical protein | location=TGGT1_chrVIIa:1651032-1653481(-) | protein_length=272 | sequence_SO=chromosome | SO=protein_coding_gene | is_pseudo=false	0.037	1.527	4	1	1	1	272	31.4	10.10	0.00	1																							High	Not Found	High	High	High	High	High	High	High	High	High
-45700610556348955	False	High	IsMasterProtein	TGGT1_297400-t26_1-p1	transcript=TGGT1_297400-t26_1 | gene=TGGT1_297400 | organism=Toxoplasma_gondii_GT1 | gene_product=hypothetical protein | transcript_product=hypothetical protein | location=TGGT1_chrII:1724989-1728872(+) | protein_length=417 | sequence_SO=chromosome | SO=protein_coding_gene | is_pseudo=false	0.003	3.581	2	1	1	1	417	46.5	6.06	3.34	1																							High	High	High	High	High	High	High	High	High	High	High
-6886449087715331374	False	High	IsMasterProtein	TGGT1_293310-t26_1-p1	transcript=TGGT1_293310-t26_1 | gene=TGGT1_293310 | organism=Toxoplasma_gondii_GT1 | gene_product=Putative ribosomal protein L20 [Source:UniProtKB/TrEMBL;Acc:A0A125YU11] | transcript_product=putative ribosomal protein L20 | location=TGGT1_chrIa:230621-230986(-) | protein_length=121 | sequence_SO=chromosome | SO=protein_coding_gene | is_pseudo=false	0.001	5.090	12	1	1	1	121	14.6	11.19	4.17	1																							High	High	High	High	High	High	High	High	High	High	High
7145245832530395680	False	Medium	IsMasterProtein	TGGT1_215480-t26_1-p1	transcript=TGGT1_215480-t26_1 | gene=TGGT1_215480 | organism=Toxoplasma_gondii_GT1 | gene_product=A_deaminase domain-containing protein [Source:UniProtKB/TrEMBL;Acc:S7UQZ7] | transcript_product=Adenosine/AMP deaminase domain-containing protein | location=TGGT1_chrX:6869135-6871426(-) | protein_length=515 | sequence_SO=chromosome | SO=protein_coding_gene | is_pseudo=false	0.014	2.098	2	1	1	1	515	56.8	6.40	0.00	1																							High	Not Found	High	High	Not Found	High	High	Not Found	High	Not Found	Not Found
4915181106273996163	False	High	IsMasterProtein	TGGT1_293460-t26_1-p1	transcript=TGGT1_293460-t26_1 | gene=TGGT1_293460 | organism=Toxoplasma_gondii_GT1 | gene_product=ATP-dependent DNA ligase domain-containing protein [Source:UniProtKB/TrEMBL;Acc:S7UHN1] | transcript_product=ATP-dependent DNA ligase domain-containing protein | location=TGGT1_chrIa:318500-331718(+) | protein_length=1385 | sequence_SO=chromosome | SO=protein_coding_gene | is_pseudo=false	0.005	3.263	1	1	1	1	1385	151.3	7.90	2.51	1																							High	High	High	High	High	High	High	High	High	High	High
-4274318769064161356	False	Medium	IsMasterProtein	TGGT1_251740-t26_1-p1	transcript=TGGT1_251740-t26_1 | gene=TGGT1_251740 | organism=Toxoplasma_gondii_GT1 | gene_product=AP2/ERF domain-containing protein [Source:UniProtKB/TrEMBL;Acc:S7UZW2] | transcript_product=AP2 domain transcription factor AP2XII-9 | location=TGGT1_chrXII:5473941-5480452(-) | protein_length=1893 | sequence_SO=chromosome | SO=protein_coding_gene | is_pseudo=false	0.014	2.060	1	1	1	1	1893	198.3	7.02	0.00	1																							High	Not Found	High	High	High	High	High	High	High	High	High
-6995937856829567315	False	High	IsMasterProtein	TGGT1_254730-t26_1-p1	transcript=TGGT1_254730-t26_1 | gene=TGGT1_254730 | organism=Toxoplasma_gondii_GT1 | gene_product=POPLD (NUC188) domain-containing protein [Source:UniProtKB/TrEMBL;Acc:S7VVP9] | transcript_product=POPLD (NUC188) domain-containing protein | location=TGGT1_chrIII:1886342-1893637(-) | protein_length=1757 | sequence_SO=chromosome | SO=protein_coding_gene | is_pseudo=false	0.003	3.768	2	1	1	1	1757	192.1	9.54	2.54	1																							Not Found	Not Found	Not Found	Not Found	Not Found	Not Found	High	High	Not Found	Not Found	Not Found
-7012166367790156754	False	High	IsMasterProtein	TGGT1_220920-t26_1-p1	transcript=TGGT1_220920-t26_1 | gene=TGGT1_220920 | organism=Toxoplasma_gondii_GT1 | gene_product=hypothetical protein | transcript_product=hypothetical protein | location=TGGT1_chrII:47191-52236(+) | protein_length=1681 | sequence_SO=chromosome | SO=protein_coding_gene | is_pseudo=false	0.000	8.769	1	1	1	1	1681	179.5	5.77	4.78	1																							Not Found	High	High	High	High	High	High	High	High	High	High
-7024885353121688658	False	High	IsMasterProtein	TGGT1_218800-t26_1-p1	transcript=TGGT1_218800-t26_1 | gene=TGGT1_218800 | organism=Toxoplasma_gondii_GT1 | gene_product=hypothetical protein | transcript_product=hypothetical protein | location=TGGT1_chrXII:1229447-1236915(-) | protein_length=1202 | sequence_SO=chromosome | SO=protein_coding_gene | is_pseudo=false	0.002	3.931	1	1	1	1	1202	129.5	8.09	2.01	1																							Not Found	Not Found	Not Found	High	Not Found	Not Found	High	Not Found	Not Found	Not Found	Not Found
5015354238359677834	False	High	IsMasterProtein	TGGT1_231150-t26_1-p1	transcript=TGGT1_231150-t26_1 | gene=TGGT1_231150 | organism=Toxoplasma_gondii_GT1 | gene_product=Lactamase_B domain-containing protein [Source:UniProtKB/TrEMBL;Acc:S7WB18] | transcript_product=hypothetical protein | location=TGGT1_chrVIII:1265628-1268698(+) | protein_length=660 | sequence_SO=chromosome | SO=protein_coding_gene | is_pseudo=false	0.000	12.260	7	3	3	3	660	73.2	9.33	9.17	3																							High	High	High	High	High	High	High	High	High	High	High
-6548709178593745211	False	High	IsMasterProtein	TGGT1_209080-t26_1-p1	transcript=TGGT1_209080-t26_1 | gene=TGGT1_209080 | organism=Toxoplasma_gondii_GT1 | gene_product=Transport protein particle (Trapp) component, bet3 protein [Source:UniProtKB/TrEMBL;Acc:S7UIM4] | transcript_product=transport protein particle (trapp) component, bet3 protein | location=TGGT1_chrIb:1048536-1049201(-) | protein_length=221 | sequence_SO=chromosome | SO=protein_coding_gene | is_pseudo=…	0.001	4.377	10	2	2	2	221	23.8	8.60	3.06	2																							High	High	High	High	High	High	High	High	High	High	High
-1147777982432725468	False	Medium	IsMasterProtein	TGGT1_226050-t26_1-p1	transcript=TGGT1_226050-t26_1 | gene=TGGT1_226050 | organism=Toxoplasma_gondii_GT1 | gene_product=RBR-type E3 ubiquitin transferase [Source:UniProtKB/TrEMBL;Acc:S7UWI8] | transcript_product=hypothetical protein | location=TGGT1_chrX:1753736-1757511(-) | protein_length=774 | sequence_SO=chromosome | SO=protein_coding_gene | is_pseudo=false	0.017	1.937	2	1	1	1	774	83.8	9.25	0.00	1																							High	High	High	High	High	High	High	High	High	High	High
-8588525860862491585	False	Low	IsMasterProtein	TGGT1_251550-t26_1-p1	transcript=TGGT1_251550-t26_1 | gene=TGGT1_251550 | organism=Toxoplasma_gondii_GT1 | gene_product=ACB domain-containing protein [Source:UniProtKB/TrEMBL;Acc:A0A125YSH3] | transcript_product=acyl-coa-binding protein | location=TGGT1_chrXII:5375924-5376869(-) | protein_length=95 | sequence_SO=chromosome | SO=protein_coding_gene | is_pseudo=false	0.061	1.312	7	1	1	1	95	10.8	8.07	0.00	1																							Not Found	Not Found	Not Found	High	High	Not Found	High	High	Not Found	Not Found	High
5241913738915668305	False	High	IsMasterProtein	TGGT1_271990-t26_1-p1	transcript=TGGT1_271990-t26_1 | gene=TGGT1_271990 | organism=Toxoplasma_gondii_GT1 | gene_product=hypothetical protein | transcript_product=hypothetical protein | location=TGGT1_chrVIII:4235238-4242838(-) | protein_length=1512 | sequence_SO=chromosome | SO=protein_coding_gene | is_pseudo=false	0.004	3.443	1	1	1	1	1512	161.6	5.55	2.40	1																							High	High	High	High	High	High	High	High	High	High	High
6461077076792183794	False	High	IsMasterProtein	TGGT1_253410-t26_1-p1	transcript=TGGT1_253410-t26_1 | gene=TGGT1_253410 | organism=Toxoplasma_gondii_GT1 | gene_product=hypothetical protein | transcript_product=hypothetical protein | location=TGGT1_chrIII:911728-914478(+) | protein_length=463 | sequence_SO=chromosome | SO=protein_coding_gene | is_pseudo=false	0.001	4.698	3	1	1	1	463	51.0	7.17	3.91	1																							High	High	High	High	High	High	High	High	High	High	High
2221871198878986501	False	Medium	IsMasterProtein	TGGT1_219180-t26_1-p1	transcript=TGGT1_219180-t26_1 | gene=TGGT1_219180 | organism=Toxoplasma_gondii_GT1 | gene_product=N-acetyltransferase domain-containing protein [Source:UniProtKB/TrEMBL;Acc:S7WAE0] | transcript_product=acetyltransferase, GNAT family protein | location=TGGT1_chrXII:1028724-1031806(-) | protein_length=779 | sequence_SO=chromosome | SO=protein_coding_gene | is_pseudo=false	0.016	2.000	1	1	1	1	779	84.3	7.83	0.00	1																							High	High	High	High	High	High	High	High	High	High	High
8800757116278489662	False	Medium	IsMasterProtein	TGGT1_299100-t26_1-p1	transcript=TGGT1_299100-t26_1 | gene=TGGT1_299100 | organism=Toxoplasma_gondii_GT1 | gene_product=hypothetical protein | transcript_product=hypothetical protein | location=TGGT1_chrIII:2162728-2169237(-) | protein_length=2169 | sequence_SO=chromosome | SO=protein_coding_gene | is_pseudo=false	0.030	1.616	0	1	1	1	2169	231.7	5.53	2.33	1																							High	High	High	High	High	High	High	High	High	High	High
2197972585757313115	False	High	IsMasterProtein	TGGT1_239700-t26_1-p1	transcript=TGGT1_239700-t26_1 | gene=TGGT1_239700 | organism=Toxoplasma_gondii_GT1 | gene_product=Regulator of chromosome condensation (RCC1) repeat-containing protein [Source:UniProtKB/TrEMBL;Acc:S7UR29] | transcript_product=regulator of chromosome condensation (RCC1) repeat-containing protein | location=TGGT1_chrVI:831989-852759(+) | protein_length=2898 | sequence_SO=chromosome | SO=protein_cod…	0.008	2.606	0	1	1	1	2898	316.8	6.86	2.29	1																							High	High	High	High	High	High	High	High	High	High	High
6517266904519763005	False	High	IsMasterProtein	TGGT1_242610-t26_1-p1	transcript=TGGT1_242610-t26_1 | gene=TGGT1_242610 | organism=Toxoplasma_gondii_GT1 | gene_product=WD_REPEATS_REGION domain-containing protein [Source:UniProtKB/TrEMBL;Acc:S7W0K8] | transcript_product=WD domain, G-beta repeat-containing protein | location=TGGT1_chrVI:2011119-2015159(-) | protein_length=578 | sequence_SO=chromosome | SO=protein_coding_gene | is_pseudo=false	0.010	2.361	3	1	1	1	578	62.2	6.14	0.00	1																							High	Not Found	High	High	High	Not Found	High	High	High	High	High
-6148624958553861396	False	High	IsMasterProtein	TGGT1_226640-t26_1-p1	transcript=TGGT1_226640-t26_1 | gene=TGGT1_226640 | organism=Toxoplasma_gondii_GT1 | gene_product=Protein yippee-like [Source:UniProtKB/TrEMBL;Acc:A0A125YHN7] | transcript_product=putative zinc binding protein | location=TGGT1_chrX:1385243-1387819(-) | protein_length=130 | sequence_SO=chromosome | SO=protein_coding_gene | is_pseudo=false	0.009	2.392	8	1	1	1	130	14.7	6.89	2.25	1																							High	High	High	High	High	High	High	High	High	High	High
2193369368251265615	False	High	IsMasterProtein	TGGT1_314700-t26_1-p1	transcript=TGGT1_314700-t26_1 | gene=TGGT1_314700 | organism=Toxoplasma_gondii_GT1 | gene_product=hypothetical protein | transcript_product=hypothetical protein | location=TGGT1_chrXI:4176267-4180811(-) | protein_length=1237 | sequence_SO=chromosome | SO=protein_coding_gene | is_pseudo=false	0.000	7.543	2	2	3	2	1237	134.6	7.06	7.71	2																							High	High	High	High	High	High	High	High	High	High	High
2175054192397163037	False	High	IsMasterProtein	TGGT1_217700-t26_1-p1	transcript=TGGT1_217700-t26_1 | gene=TGGT1_217700 | organism=Toxoplasma_gondii_GT1 | gene_product=AP2/ERF domain-containing protein [Source:UniProtKB/TrEMBL;Acc:S7WHN6] | transcript_product=AP2 domain transcription factor AP2XII-2 | location=TGGT1_chrXII:1965064-1970277(+) | protein_length=1737 | sequence_SO=chromosome | SO=protein_coding_gene | is_pseudo=false	0.007	2.982	1	1	1	1	1737	179.4	6.09	2.25	1																							High	High	High	High	Not Found	High	High	High	High	High	High
3150711724480765354	False	High	IsMasterProtein	TGGT1_285895-t26_1-p1	transcript=TGGT1_285895-t26_1 | gene=TGGT1_285895 | organism=Toxoplasma_gondii_GT1 | gene_product=AP2/ERF domain-containing protein [Source:UniProtKB/TrEMBL;Acc:S7W311] | transcript_product=AP2 domain transcription factor AP2V-2 | location=TGGT1_chrV:1998820-2010992(+) | protein_length=3450 | sequence_SO=chromosome | SO=protein_coding_gene | is_pseudo=false	0.000	6.545	1	1	1	1	3450	369.7	6.01	4.42	1																							High	Not Found	Not Found	High	Not Found	High	Not Found	Not Found	Not Found	Not Found	Not Found
3776637089911862144	False	High	IsMasterProtein	TGGT1_320750-t26_1-p1	transcript=TGGT1_320750-t26_1 | gene=TGGT1_320750 | organism=Toxoplasma_gondii_GT1 | gene_product=hypothetical protein | transcript_product=hypothetical protein | location=TGGT1_chrIV:42608-46741(+) | protein_length=1377 | sequence_SO=chromosome | SO=protein_coding_gene | is_pseudo=false	0.000	8.968	3	3	3	3	1377	148.5	5.66	6.82	3																							High	High	High	High	High	High	High	High	High	High	High
-3663296629117166446	False	Medium	IsMasterProtein	TGGT1_293260-t26_1-p1	transcript=TGGT1_293260-t26_1 | gene=TGGT1_293260 | organism=Toxoplasma_gondii_GT1 | gene_product=Protein-serine/threonine kinase [Source:UniProtKB/TrEMBL;Acc:A0A125YP89] | transcript_product=ATPase/histidine kinase/DNA gyrase B/HSP90 domain-containing protein | location=TGGT1_chrIa:205808-209644(+) | protein_length=1152 | sequence_SO=chromosome | SO=protein_coding_gene | is_pseudo=false	0.021	1.798	1	1	1	1	1152	123.2	6.18	2.18	1																							High	High	High	High	High	High	High	High	High	High	High
6599330216747194558	False	Medium	IsMasterProtein	TGGT1_318150-t26_1-p1	transcript=TGGT1_318150-t26_1 | gene=TGGT1_318150 | organism=Toxoplasma_gondii_GT1 | gene_product=Transporter, major facilitator family protein [Source:UniProtKB/TrEMBL;Acc:A0A125YLF4] | transcript_product=transporter, major facilitator family protein | location=TGGT1_chrIV:1463434-1465233(+) | protein_length=599 | sequence_SO=chromosome | SO=protein_coding_gene | is_pseudo=false	0.019	1.870	1	1	1	1	599	65.1	5.85	0.00	1																							High	Not Found	High	High	Not Found	High	High	Not Found	Not Found	Not Found	Not Found
5144714049011096171	False	High	IsMasterProtein	TGGT1_263240-t26_1-p1	transcript=TGGT1_263240-t26_1 | gene=TGGT1_263240 | organism=Toxoplasma_gondii_GT1 | gene_product=hypothetical protein | transcript_product=hypothetical protein | location=TGGT1_chrVIIb:661834-663293(+) | protein_length=181 | sequence_SO=chromosome | SO=protein_coding_gene | is_pseudo=false	0.001	4.858	10	2	2	2	181	19.6	7.74	0.00	2																							High	High	High	High	High	High	High	High	High	High	High
-6293580739425155705	False	High	IsMasterProtein	TGGT1_211330-t26_1-p1	transcript=TGGT1_211330-t26_1 | gene=TGGT1_211330 | organism=Toxoplasma_gondii_GT1 | gene_product=Methionine aminopeptidase [Source:UniProtKB/TrEMBL;Acc:S7VTC2] | transcript_product=methionine aminopeptidase | location=TGGT1_chrIV:1754908-1759199(+) | protein_length=697 | sequence_SO=chromosome | SO=protein_coding_gene | is_pseudo=false	0.003	3.647	2	1	1	1	697	76.2	8.48	2.72	1																							High	Not Found	High	High	High	Not Found	Not Found	Not Found	Not Found	High	High
5131917141604189646	False	Medium	IsMasterProtein	TGGT1_311810-t26_1-p1	transcript=TGGT1_311810-t26_1 | gene=TGGT1_311810 | organism=Toxoplasma_gondii_GT1 | gene_product=hypothetical protein | transcript_product=hypothetical protein | location=TGGT1_chrXI:2263557-2266725(+) | protein_length=778 | sequence_SO=chromosome | SO=protein_coding_gene | is_pseudo=false	0.020	1.815	1	1	1	1	778	85.9	6.33	0.00	1																							High	High	High	High	High	High	High	High	High	High	High
3175274502422186015	False	High	IsMasterProtein	TGGT1_291030-t26_1-p1	transcript=TGGT1_291030-t26_1 | gene=TGGT1_291030 | organism=Toxoplasma_gondii_GT1 | gene_product=RING-type domain-containing protein [Source:UniProtKB/TrEMBL;Acc:S7UPB7] | transcript_product=zinc finger, C3HC4 type (RING finger) domain-containing protein | location=TGGT1_chrIX:3883156-3887979(+) | protein_length=991 | sequence_SO=chromosome | SO=protein_coding_gene | is_pseudo=false	0.008	2.736	2	1	1	1	991	109.4	6.11	2.49	1																							High	High	High	High	High	High	High	High	High	High	High
2077214821483877049	False	High	IsMasterProtein	TGGT1_216700-t26_1-p1	transcript=TGGT1_216700-t26_1 | gene=TGGT1_216700 | organism=Toxoplasma_gondii_GT1 | gene_product=Peptide deformylase [Source:UniProtKB/TrEMBL;Acc:S7ULY4] | transcript_product=hypothetical protein | location=TGGT1_chrXI:5873527-5875667(-) | protein_length=440 | sequence_SO=chromosome | SO=protein_coding_gene | is_pseudo=false	0.005	3.333	3	1	1	1	440	48.5	9.41	2.74	1																							High	High	High	High	High	High	High	High	High	High	High
4438202370787885645	False	High	IsMasterProtein	TGGT1_313810-t26_1-p1	transcript=TGGT1_313810-t26_1 | gene=TGGT1_313810 | organism=Toxoplasma_gondii_GT1 | gene_product=TAF8_C domain-containing protein [Source:UniProtKB/TrEMBL;Acc:S7UTJ9] | transcript_product=transcription initiation factor TFIID complex subunit TAF8 | location=TGGT1_chrXI:3665097-3667076(+) | protein_length=659 | sequence_SO=chromosome | SO=protein_coding_gene | is_pseudo=false	0.010	2.366	2	1	1	1	659	66.9	5.91	0.00	1																							Not Found	High	High	High	High	High	High	High	High	High	High
-4420456213072237481	False	High	IsMasterProtein	TGGT1_462963-t26_1-p1	transcript=TGGT1_462963-t26_1 | gene=TGGT1_462963 | organism=Toxoplasma_gondii_GT1 | gene_product=AP2 domain-containing protein [Source:UniProtKB/TrEMBL;Acc:S7UY89] | transcript_product=AP2 domain-containing protein | location=TGGT1_chrVIIb:1405652-1409056(-) | protein_length=568 | sequence_SO=chromosome | SO=protein_coding_gene | is_pseudo=false	0.006	3.077	2	1	1	1	568	61.9	9.89	2.54	1																							High	High	High	High	High	High	High	High	High	High	High
-4418847646389187238	False	High	IsMasterProtein	TGGT1_295330-t26_1-p1	transcript=TGGT1_295330-t26_1 | gene=TGGT1_295330 | organism=Toxoplasma_gondii_GT1 | gene_product=Vps54 domain-containing protein [Source:UniProtKB/TrEMBL;Acc:S7UJ22] | transcript_product=Vps54 family protein | location=TGGT1_chrIa:1806102-1822945(+) | protein_length=2020 | sequence_SO=chromosome | SO=protein_coding_gene | is_pseudo=false	0.007	2.978	0	1	1	1	2020	217.0	5.29	2.41	1																							High	High	Not Found	High	Not Found	Not Found	High	Not Found	High	High	High
-1255771561603795216	False	Medium	IsMasterProtein	TGGT1_277230-t26_1-p1	transcript=TGGT1_277230-t26_1 | gene=TGGT1_277230 | organism=Toxoplasma_gondii_GT1 | gene_product=hypothetical protein | transcript_product=hypothetical protein | location=TGGT1_chrXII:6607725-6609011(+) | protein_length=428 | sequence_SO=chromosome | SO=protein_coding_gene | is_pseudo=false	0.013	2.173	2	1	1	1	428	44.9	4.28	2.10	1																							High	High	High	High	High	High	High	High	High	High	High
-6472465211133888736	False	High	IsMasterProtein	TGGT1_268182-t26_1-p1	transcript=TGGT1_268182-t26_1 | gene=TGGT1_268182 | organism=Toxoplasma_gondii_GT1 | gene_product=hypothetical protein | transcript_product=hypothetical protein | location=TGGT1_chrVIII:6659816-6662435(+) | protein_length=737 | sequence_SO=chromosome | SO=protein_coding_gene | is_pseudo=false	0.000	7.595	4	2	2	2	737	79.7	8.06	5.88	2																							High	High	High	High	High	High	High	High	High	High	High
-1230873475102411528	False	High	IsMasterProtein	TGGT1_223672-t26_1-p1	transcript=TGGT1_223672-t26_1 | gene=TGGT1_223672 | organism=Toxoplasma_gondii_GT1 | gene_product=3'(2'),5'-bisphosphate nucleotidase [Source:UniProtKB/TrEMBL;Acc:S7UVX5] | transcript_product=3'(2'),5'-bisphosphate nucleotidase | location=TGGT1_chrX:3567083-3568857(+) | protein_length=327 | sequence_SO=chromosome | SO=protein_coding_gene | is_pseudo=false	0.009	2.589	4	1	1	1	327	35.9	5.68	0.00	1																							High	High	High	High	High	High	High	High	High	High	High
-4547576608730030859	False	High	IsMasterProtein	TGGT1_410650-t26_1-p1	transcript=TGGT1_410650-t26_1 | gene=TGGT1_410650 | organism=Toxoplasma_gondii_GT1 | gene_product=Tubulin-specific chaperone A [Source:UniProtKB/TrEMBL;Acc:S7UJ47] | transcript_product=tubulin-binding cofactor A | location=TGGT1_chrIa:1832842-1833372(+) | protein_length=176 | sequence_SO=chromosome | SO=protein_coding_gene | is_pseudo=false	0.000	7.913	18	2	2	2	176	19.6	4.58	4.41	2																							High	Not Found	High	High	High	High	High	High	High	High	High
6456596735503825378	False	Medium	IsMasterProtein	TGGT1_225570-t26_1-p1	transcript=TGGT1_225570-t26_1 | gene=TGGT1_225570 | organism=Toxoplasma_gondii_GT1 | gene_product=hypothetical protein | transcript_product=hypothetical protein | location=TGGT1_chrX:2056420-2058573(-) | protein_length=717 | sequence_SO=chromosome | SO=protein_coding_gene | is_pseudo=false	0.044	1.456	1	1	1	1	717	82.1	5.20	0.00	1																							High	High	High	High	High	High	Not Found	Not Found	Not Found	Not Found	Not Found
7251121067417160165	False	High	IsMasterProtein	TGGT1_294050-t26_1-p1	transcript=TGGT1_294050-t26_1 | gene=TGGT1_294050 | organism=Toxoplasma_gondii_GT1 | gene_product=hypothetical protein | transcript_product=hypothetical protein | location=TGGT1_chrIa:649262-650986(-) | protein_length=574 | sequence_SO=chromosome | SO=protein_coding_gene | is_pseudo=false	0.002	3.865	3	1	1	1	574	61.9	5.82	2.59	1																							Not Found	Not Found	High	High	Not Found	High	Not Found	Not Found	High	Not Found	Not Found
1750070376501639952	False	Low	IsMasterProtein	TGGT1_232010-t26_1-p1	transcript=TGGT1_232010-t26_1 | gene=TGGT1_232010 | organism=Toxoplasma_gondii_GT1 | gene_product=PPM-type phosphatase domain-containing protein [Source:UniProtKB/TrEMBL;Acc:S7V2Q9] | transcript_product=protein phosphatase 2C domain-containing protein | location=TGGT1_chrVIII:1745752-1758654(+) | protein_length=4069 | sequence_SO=chromosome | SO=protein_coding_gene | is_pseudo=false	0.053	1.366	0	1	1	1	4069	440.2	8.12	0.00	1																							High	High	High	High	High	High	High	High	High	High	High
-436866325441898287	False	Low	IsMasterProtein	TGGT1_293760-t26_1-p1	transcript=TGGT1_293760-t26_1 | gene=TGGT1_293760 | organism=Toxoplasma_gondii_GT1 | gene_product=EF hand domain-containing protein [Source:UniProtKB/TrEMBL;Acc:A0A125YHA9] | transcript_product=EF hand domain-containing protein | location=TGGT1_chrIa:531706-533280(-) | protein_length=524 | sequence_SO=chromosome | SO=protein_coding_gene | is_pseudo=false	0.059	1.327	2	1	1	1	524	58.1	5.45	0.00	1																							High	High	High	High	High	High	High	Not Found	Not Found	Not Found	High
-2743150794688528978	False	High	IsMasterProtein	TGGT1_229740-t26_1-p1	transcript=TGGT1_229740-t26_1 | gene=TGGT1_229740 | organism=Toxoplasma_gondii_GT1 | gene_product=hypothetical protein | transcript_product=hypothetical protein | location=TGGT1_chrVIII:406165-411797(-) | protein_length=551 | sequence_SO=chromosome | SO=protein_coding_gene | is_pseudo=false	0.009	2.423	2	1	1	1	551	60.2	8.94	0.00	1																							High	Not Found	Not Found	High	High	Not Found	High	High	Not Found	Not Found	High
-8106296549629539015	False	High	IsMasterProtein	TGGT1_227260-t26_1-p1	transcript=TGGT1_227260-t26_1 | gene=TGGT1_227260 | organism=Toxoplasma_gondii_GT1 | gene_product=RIO domain-containing protein [Source:UniProtKB/TrEMBL;Acc:S7UXL5] | transcript_product=RIO1 family protein | location=TGGT1_chrX:965748-971287(-) | protein_length=506 | sequence_SO=chromosome | SO=protein_coding_gene | is_pseudo=false	0.007	2.901	2	1	1	1	506	57.9	6.18	2.43	1																							High	High	High	High	High	High	High	High	High	High	High
7954791917343717680	False	High	IsMasterProtein	TGGT1_297360-t26_1-p1	transcript=TGGT1_297360-t26_1 | gene=TGGT1_297360 | organism=Toxoplasma_gondii_GT1 | gene_product=hypothetical protein | transcript_product=hypothetical protein | location=TGGT1_chrII:1688051-1697270(+) | protein_length=1167 | sequence_SO=chromosome | SO=protein_coding_gene | is_pseudo=false	0.008	2.656	1	1	2	1	1167	129.7	7.34	0.00	1																							Not Found	Not Found	High	High	Not Found	High	Not Found	High	High	High	High
-8099416024087398691	False	High	IsMasterProtein	TGGT1_244080-t26_1-p1	transcript=TGGT1_244080-t26_1 | gene=TGGT1_244080 | organism=Toxoplasma_gondii_GT1 | gene_product=hypothetical protein | transcript_product=hypothetical protein | location=TGGT1_chrVI:2922506-2924683(+) | protein_length=376 | sequence_SO=chromosome | SO=protein_coding_gene | is_pseudo=false	0.000	12.744	6	1	4	1	376	39.7	8.69	10.49	1																							Not Found	Not Found	High	High	High	High	High	Not Found	High	High	High
-3763223881483928573	False	Low	IsMasterProtein	TGGT1_306490-t26_1-p1	transcript=TGGT1_306490-t26_1 | gene=TGGT1_306490 | organism=Toxoplasma_gondii_GT1 | gene_product=BSD domain-containing protein [Source:UniProtKB/TrEMBL;Acc:S7UIF3] | transcript_product=hypothetical protein | location=TGGT1_chrIX:5908753-5912719(-) | protein_length=1117 | sequence_SO=chromosome | SO=protein_coding_gene | is_pseudo=false	0.052	1.381	1	1	1	1	1117	120.8	6.43	0.00	1																							Not Found	Not Found	Not Found	Not Found	Not Found	Not Found	Not Found	Not Found	Not Found	Not Found	Not Found
8204040223654351472	False	High	IsMasterProtein	TGGT1_288700-t26_1-p1	transcript=TGGT1_288700-t26_1 | gene=TGGT1_288700 | organism=Toxoplasma_gondii_GT1 | gene_product=SMC hinge domain-containing protein [Source:UniProtKB/TrEMBL;Acc:S7W4P3] | transcript_product=RecF/RecN/SMC N terminal domain-containing protein | location=TGGT1_chrIX:2494028-2508459(+) | protein_length=1638 | sequence_SO=chromosome | SO=protein_coding_gene | is_pseudo=false	0.007	2.917	1	1	1	1	1638	183.0	6.81	0.00	1																							Not Found	High	High	High	High	High	High	High	High	High	High
4521048565432132116	False	Medium	IsMasterProtein	TGGT1_270920-t26_1-p1	transcript=TGGT1_270920-t26_1 | gene=TGGT1_270920 | organism=Toxoplasma_gondii_GT1 | gene_product=Protein kinase domain-containing protein [Source:UniProtKB/TrEMBL;Acc:S7WDA4] | transcript_product=rhoptry kinase family protein ROP32 | location=TGGT1_chrVIII:4874477-4877193(+) | protein_length=632 | sequence_SO=chromosome | SO=protein_coding_gene | is_pseudo=false	0.044	1.452	1	1	1	1	632	71.3	6.80	0.00	1																							High	Not Found	High	High	High	High	High	High	High	Not Found	High
8199123484586602557	False	High	IsMasterProtein	TGGT1_311060-t26_1-p1	transcript=TGGT1_311060-t26_1 | gene=TGGT1_311060 | organism=Toxoplasma_gondii_GT1 | gene_product=HD domain-containing protein [Source:UniProtKB/TrEMBL;Acc:S7UU46] | transcript_product=metal-dependent phosphohydrolase HD domain-containing protein | location=TGGT1_chrXI:1717516-1726360(+) | protein_length=1381 | sequence_SO=chromosome | SO=protein_coding_gene | is_pseudo=false	0.004	3.503	1	1	1	1	1381	149.5	6.99	2.43	1																							Not Found	Not Found	Not Found	High	High	Not Found	Not Found	Not Found	High	High	Not Found
8196071366192457254	False	High	IsMasterProtein	TGGT1_229500-t26_1-p1	transcript=TGGT1_229500-t26_1 | gene=TGGT1_229500 | organism=Toxoplasma_gondii_GT1 | gene_product=hypothetical protein | transcript_product=hypothetical protein | location=TGGT1_chrVIII:305388-306781(+) | protein_length=297 | sequence_SO=chromosome | SO=protein_coding_gene | is_pseudo=false	0.005	3.142	4	1	1	1	297	32.6	7.12	2.62	1																							Not Found	Not Found	High	High	High	Not Found	Not Found	High	Not Found	Not Found	High
-8075781427030238062	False	Low	IsMasterProtein	TGGT1_230610-t26_1-p1	transcript=TGGT1_230610-t26_1 | gene=TGGT1_230610 | organism=Toxoplasma_gondii_GT1 | gene_product=Transmembrane protein TMEM222 [Source:UniProtKB/TrEMBL;Acc:S7V2B5] | transcript_product=transmembrane protein TMEM222 | location=TGGT1_chrVIII:912201-915309(-) | protein_length=230 | sequence_SO=chromosome | SO=protein_coding_gene | is_pseudo=false	0.073	1.253	5	1	1	1	230	26.9	7.31	0.00	1																							High	Not Found	Not Found	High	High	High	Not Found	High	High	High	High
-269291197750783341	False	High	IsMasterProtein	TGGT1_313450-t26_1-p1	transcript=TGGT1_313450-t26_1 | gene=TGGT1_313450 | organism=Toxoplasma_gondii_GT1 | gene_product=AP complex subunit sigma [Source:UniProtKB/TrEMBL;Acc:A0A125YFX3] | transcript_product=putative AP-2 complex subunit sigma-1 | location=TGGT1_chrXI:3368375-3368806(-) | protein_length=143 | sequence_SO=chromosome | SO=protein_coding_gene | is_pseudo=false	0.000	5.746	16	2	2	2	143	16.8	7.97	4.96	2																							High	Not Found	High	High	High	High	High	High	High	High	High
4515521432005150507	False	High	IsMasterProtein	TGGT1_269760-t26_1-p1	transcript=TGGT1_269760-t26_1 | gene=TGGT1_269760 | organism=Toxoplasma_gondii_GT1 | gene_product=Chromo domain-containing protein [Source:UniProtKB/TrEMBL;Acc:S7V454] | transcript_product='chromo' (CHRromatin Organization MOdifier) domain-containing protein | location=TGGT1_chrVIII:5614566-5620313(-) | protein_length=1809 | sequence_SO=chromosome | SO=protein_coding_gene | is_pseudo=false	0.006	3.062	1	1	1	1	1809	189.9	5.41	2.03	1																							High	Not Found	High	High	High	High	High	High	High	High	High
-2751508537003328065	False	High	IsMasterProtein	TGGT1_235710-t26_1-p1	transcript=TGGT1_235710-t26_1 | gene=TGGT1_235710 | organism=Toxoplasma_gondii_GT1 | gene_product=hypothetical protein | transcript_product=hypothetical protein | location=TGGT1_chrX:4961743-4963208(-) | protein_length=208 | sequence_SO=chromosome | SO=protein_coding_gene | is_pseudo=false	0.008	2.669	6	1	1	1	208	22.2	5.63	2.02	1																							High	High	High	High	High	High	High	High	High	High	High
-7891847294006020810	False	Low	IsMasterProtein	TGGT1_298820-t26_1-p1	transcript=TGGT1_298820-t26_1 | gene=TGGT1_298820 | organism=Toxoplasma_gondii_GT1 | gene_product=hypothetical protein | transcript_product=hypothetical protein | location=TGGT1_chrIII:2307502-2308023(+) | protein_length=173 | sequence_SO=chromosome | SO=protein_coding_gene | is_pseudo=false	0.050	1.392	8	1	1	1	173	19.0	9.85	0.00	1																							High	Not Found	High	High	High	High	High	High	High	High	High
4488934603175524047	False	Low	IsMasterProtein	TGGT1_229450-t26_1-p1	transcript=TGGT1_229450-t26_1 | gene=TGGT1_229450 | organism=Toxoplasma_gondii_GT1 | gene_product=hypothetical protein | transcript_product=hypothetical protein | location=TGGT1_chrVIII:260098-261326(-) | protein_length=136 | sequence_SO=chromosome | SO=protein_coding_gene | is_pseudo=false	0.054	1.360	7	1	1	1	136	15.0	4.81	0.00	1																							High	High	Not Found	High	High	Not Found	Not Found	High	High	High	High
-7924602351568972459	False	High	IsMasterProtein	TGGT1_319930-t26_1-p1	transcript=TGGT1_319930-t26_1 | gene=TGGT1_319930 | organism=Toxoplasma_gondii_GT1 | gene_product=hypothetical protein | transcript_product=hypothetical protein | location=TGGT1_chrIV:591656-600022(-) | protein_length=1134 | sequence_SO=chromosome | SO=protein_coding_gene | is_pseudo=false	0.000	5.269	3	2	2	2	1134	121.3	4.75	2.35	2																							High	High	High	High	High	High	High	High	High	Not Found	High
-289904504703447727	False	High	IsMasterProtein	TGGT1_265190-t26_1-p1	transcript=TGGT1_265190-t26_1 | gene=TGGT1_265190 | organism=Toxoplasma_gondii_GT1 | gene_product=ULP_PROTEASE domain-containing protein [Source:UniProtKB/TrEMBL;Acc:S7UGW1] | transcript_product=Ulp1 protease family, C-terminal catalytic domain-containing protein | location=TGGT1_chrIX:1529797-1543022(+) | protein_length=3028 | sequence_SO=chromosome | SO=protein_coding_gene | is_pseudo=false	0.000	5.912	1	2	2	1	3028	329.7	5.14	3.70	2																							High	Not Found	High	High	High	High	High	High	High	High	High
-8044689784336254429	False	High	IsMasterProtein	TGGT1_249740-t26_1-p1	transcript=TGGT1_249740-t26_1 | gene=TGGT1_249740 | organism=Toxoplasma_gondii_GT1 | gene_product=Translation machinery associated tma7 protein [Source:UniProtKB/TrEMBL;Acc:S7WG98] | transcript_product=translation machinery associated tma7 protein | location=TGGT1_chrXII:4713253-4716150(+) | protein_length=133 | sequence_SO=chromosome | SO=protein_coding_gene | is_pseudo=false	0.005	3.089	9	1	1	1	133	14.6	10.01	2.27	1																							High	Not Found	High	High	High	High	High	High	High	High	High
-2755450267386464017	False	Medium	IsMasterProtein	TGGT1_257180-t26_1-p1	transcript=TGGT1_257180-t26_1 | gene=TGGT1_257180 | organism=Toxoplasma_gondii_GT1 | gene_product=AAA_23 domain-containing protein [Source:UniProtKB/TrEMBL;Acc:S7WF28] | transcript_product=RecF/RecN/SMC N terminal domain-containing protein | location=TGGT1_chrVIIb:4089474-4106651(-) | protein_length=1588 | sequence_SO=chromosome | SO=protein_coding_gene | is_pseudo=false	0.012	2.207	1	1	1	1	1588	181.2	6.70	0.00	1																							High	High	High	High	High	High	High	High	High	High	High
4455716195348678776	False	High	IsMasterProtein	TGGT1_283580-t26_1-p1	transcript=TGGT1_283580-t26_1 | gene=TGGT1_283580 | organism=Toxoplasma_gondii_GT1 | gene_product=J domain-containing protein [Source:UniProtKB/TrEMBL;Acc:S7UNM8] | transcript_product=DnaJ domain-containing protein | location=TGGT1_chrV:2907796-2909066(-) | protein_length=397 | sequence_SO=chromosome | SO=protein_coding_gene | is_pseudo=false	0.003	3.811	5	1	1	1	397	41.7	6.44	2.61	1																							High	Not Found	Not Found	High	Not Found	High	High	High	High	High	High
-7967504552231636739	False	High	IsMasterProtein	TGGT1_286510-t26_1-p1	transcript=TGGT1_286510-t26_1 | gene=TGGT1_286510 | organism=Toxoplasma_gondii_GT1 | gene_product=hypothetical protein | transcript_product=hypothetical protein | location=TGGT1_chrV:1659024-1660514(-) | protein_length=496 | sequence_SO=chromosome | SO=protein_coding_gene | is_pseudo=false	0.001	4.080	4	2	2	2	496	53.2	6.52	0.00	2																							High	High	High	High	High	Not Found	High	High	High	High	High
8116911523316467191	False	High	IsMasterProtein	TGGT1_273050-t26_1-p1	transcript=TGGT1_273050-t26_1 | gene=TGGT1_273050 | organism=Toxoplasma_gondii_GT1 | gene_product=hypothetical protein | transcript_product=hypothetical protein | location=TGGT1_chrVIII:3689301-3691684(-) | protein_length=642 | sequence_SO=chromosome | SO=protein_coding_gene | is_pseudo=false	0.000	6.267	4	2	2	2	642	71.0	9.39	4.73	2																							High	Not Found	Not Found	High	High	High	High	High	Not Found	High	High
3520245949643538822	False	High	IsMasterProtein	TGGT1_243980-t26_1-p1	transcript=TGGT1_243980-t26_1 | gene=TGGT1_243980 | organism=Toxoplasma_gondii_GT1 | gene_product=hypothetical protein | transcript_product=hypothetical protein | location=TGGT1_chrVI:2849413-2849826(-) | protein_length=137 | sequence_SO=chromosome | SO=protein_coding_gene | is_pseudo=false	0.005	3.141	9	1	1	1	137	15.0	5.41	0.00	1																							Not Found	High	Not Found	High	High	High	Not Found	High	High	High	High
8267675820314257055	False	High	IsMasterProtein	TGGT1_287160-t26_1-p1	transcript=TGGT1_287160-t26_1 | gene=TGGT1_287160 | organism=Toxoplasma_gondii_GT1 | gene_product=Kinesin motor domain-containing protein [Source:UniProtKB/TrEMBL;Acc:S7W3C3] | transcript_product=internal kinesin motor domain protein | location=TGGT1_chrV:1414937-1425049(-) | protein_length=1360 | sequence_SO=chromosome | SO=protein_coding_gene | is_pseudo=false	0.001	4.453	2	1	1	1	1360	144.0	8.87	3.26	1																							Not Found	Not Found	Not Found	High	High	Not Found	Not Found	Not Found	High	Not Found	High
-462386782143277978	False	Medium	IsMasterProtein	TGGT1_277050-t26_1-p1	transcript=TGGT1_277050-t26_1 | gene=TGGT1_277050 | organism=Toxoplasma_gondii_GT1 | gene_product=SPRY domain-containing protein [Source:UniProtKB/TrEMBL;Acc:S7WFG8] | transcript_product=hypothetical protein | location=TGGT1_chrXII:6665124-6670775(+) | protein_length=1883 | sequence_SO=chromosome | SO=protein_coding_gene | is_pseudo=false	0.013	2.144	1	1	1	1	1883	202.0	8.81	0.00	1																							High	High	High	High	High	High	High	High	High	High	High
-2717737322899719577	False	High	IsMasterProtein	TGGT1_257370-t26_1-p1	transcript=TGGT1_257370-t26_1 | gene=TGGT1_257370 | organism=Toxoplasma_gondii_GT1 | gene_product=hypothetical protein | transcript_product=hypothetical protein | location=TGGT1_chrVIIb:4019662-4025753(+) | protein_length=1116 | sequence_SO=chromosome | SO=protein_coding_gene | is_pseudo=false	0.009	2.579	1	1	1	1	1116	121.6	9.38	0.00	1																							High	High	High	High	High	High	High	High	Not Found	Not Found	High
7316941754435829182	False	High	IsMasterProtein	TGGT1_269940-t26_1-p1	transcript=TGGT1_269940-t26_1 | gene=TGGT1_269940 | organism=Toxoplasma_gondii_GT1 | gene_product=ASCH domain-containing protein [Source:UniProtKB/TrEMBL;Acc:S7V3Y0] | transcript_product=zinc finger motif, C2HC5-type protein | location=TGGT1_chrVIII:5507751-5513794(+) | protein_length=1191 | sequence_SO=chromosome | SO=protein_coding_gene | is_pseudo=false	0.003	3.596	1	1	1	1	1191	132.7	5.58	0.00	1																							Not Found	Not Found	Not Found	High	Not Found	Not Found	Not Found	High	Not Found	High	High
7322511575227961186	False	Medium	IsMasterProtein	TGGT1_309040-t26_1-p1	transcript=TGGT1_309040-t26_1 | gene=TGGT1_309040 | organism=Toxoplasma_gondii_GT1 | gene_product=SLBP_RNA_bind domain-containing protein [Source:UniProtKB/TrEMBL;Acc:A0A125YYI0] | transcript_product=hypothetical protein | location=TGGT1_chrXI:417449-419299(-) | protein_length=616 | sequence_SO=chromosome | SO=protein_coding_gene | is_pseudo=false	0.011	2.266	2	1	1	1	616	62.9	7.81	0.00	1																							High	Not Found	High	High	High	Not Found	Not Found	Not Found	Not Found	Not Found	Not Found
-8357008311328862034	False	High	IsMasterProtein	TGGT1_215690-t26_1-p1	transcript=TGGT1_215690-t26_1 | gene=TGGT1_215690 | organism=Toxoplasma_gondii_GT1 | gene_product=hypothetical protein | transcript_product=hypothetical protein | location=TGGT1_chrX:6981416-6990506(+) | protein_length=1544 | sequence_SO=chromosome | SO=protein_coding_gene | is_pseudo=false	0.000	5.491	2	2	2	1	1544	171.0	8.98	4.57	2																							High	Not Found	High	High	High	High	High	High	High	High	High
-7134913167047733408	False	Medium	IsMasterProtein	TGGT1_288510-t26_1-p1	transcript=TGGT1_288510-t26_1 | gene=TGGT1_288510 | organism=Toxoplasma_gondii_GT1 | gene_product=UCH domain-containing protein [Source:UniProtKB/TrEMBL;Acc:S7UQ95] | transcript_product=ubiquitin carboxyl-terminal hydrolase | location=TGGT1_chrIX:2398356-2403607(-) | protein_length=1328 | sequence_SO=chromosome | SO=protein_coding_gene | is_pseudo=false	0.015	2.022	1	1	1	1	1328	145.6	7.03	0.00	1																							High	Not Found	High	Not Found	Not Found	High	Not Found	Not Found	High	High	High
7361366674066155370	False	Medium	IsMasterProtein	TGGT1_206700-t26_1-p1	transcript=TGGT1_206700-t26_1 | gene=TGGT1_206700 | organism=Toxoplasma_gondii_GT1 | gene_product=hypothetical protein | transcript_product=hypothetical protein | location=TGGT1_chrVIIa:691177-692895(-) | protein_length=240 | sequence_SO=chromosome | SO=protein_coding_gene | is_pseudo=false	0.018	1.908	3	1	1	1	240	27.8	8.00	0.00	1																							High	Not Found	Not Found	High	High	Not Found	High	High	Not Found	High	Not Found
7420452068642713823	False	Low	IsMasterProtein	TGGT1_267460-t26_1-p1	transcript=TGGT1_267460-t26_1 | gene=TGGT1_267460 | organism=Toxoplasma_gondii_GT1 | gene_product=AP2/ERF domain-containing protein [Source:UniProtKB/TrEMBL;Acc:S7VW17] | transcript_product=AP2 domain transcription factor AP2IX-1 | location=TGGT1_chrIX:462545-466134(+) | protein_length=1009 | sequence_SO=chromosome | SO=protein_coding_gene | is_pseudo=false	0.072	1.262	3	1	1	1	1009	107.9	7.08	0.00	1																							High	High	High	High	High	High	High	High	High	High	High
-4162319246313843636	False	High	IsMasterProtein	TGGT1_277030-t26_1-p1	transcript=TGGT1_277030-t26_1 | gene=TGGT1_277030 | organism=Toxoplasma_gondii_GT1 | gene_product=Putative isoleucyl-tRNA synthetase [Source:UniProtKB/TrEMBL;Acc:S7W851] | transcript_product=putative isoleucyl-tRNA synthetase | location=TGGT1_chrXII:6672840-6692311(-) | protein_length=2448 | sequence_SO=chromosome | SO=protein_coding_gene | is_pseudo=false	0.000	5.565	1	1	1	1	2448	269.6	7.39	3.59	1																							Not Found	Not Found	High	High	Not Found	High	High	Not Found	Not Found	High	Not Found
-7294113653663426234	False	Low	IsMasterProtein	TGGT1_225230-t26_1-p1	transcript=TGGT1_225230-t26_1 | gene=TGGT1_225230 | organism=Toxoplasma_gondii_GT1 | gene_product=hypothetical protein | transcript_product=hypothetical protein | location=TGGT1_chrX:2296184-2298591(-) | protein_length=744 | sequence_SO=chromosome | SO=protein_coding_gene | is_pseudo=false	0.050	1.394	2	1	1	1	744	76.7	9.28	0.00	1																							High	Not Found	High	High	High	High	High	High	High	High	High
8389205766020728259	False	High	IsMasterProtein	TGGT1_306300-t26_1-p1	transcript=TGGT1_306300-t26_1 | gene=TGGT1_306300 | organism=Toxoplasma_gondii_GT1 | gene_product=hypothetical protein | transcript_product=hypothetical protein | location=TGGT1_chrIX:5705474-5714461(+) | protein_length=2995 | sequence_SO=chromosome | SO=protein_coding_gene | is_pseudo=false	0.004	3.384	0	1	1	1	2995	317.4	7.52	0.00	1																							High	Not Found	High	High	Not Found	High	Not Found	High	Not Found	High	High
-4095407713760410283	False	High	IsMasterProtein	TGGT1_222192-t26_1-p1	transcript=TGGT1_222192-t26_1 | gene=TGGT1_222192 | organism=Toxoplasma_gondii_GT1 | gene_product=DUF384 domain-containing protein [Source:UniProtKB/TrEMBL;Acc:S7UL89] | transcript_product=hypothetical protein | location=TGGT1_chrII:923041-929302(+) | protein_length=594 | sequence_SO=chromosome | SO=protein_coding_gene | is_pseudo=false	0.005	3.229	2	1	1	1	594	64.7	5.83	2.59	1																							High	Not Found	High	High	High	High	High	High	High	High	High
-140252712482237199	False	Medium	IsMasterProtein	TGGT1_305120-t26_1-p1	transcript=TGGT1_305120-t26_1 | gene=TGGT1_305120 | organism=Toxoplasma_gondii_GT1 | gene_product=Transporter, solute:sodium symporter (SSS) family protein [Source:UniProtKB/TrEMBL;Acc:A0A125YUD3] | transcript_product=transporter, solute:sodium symporter (SSS) family protein | location=TGGT1_chrIX:5005843-5007468(+) | protein_length=541 | sequence_SO=chromosome | SO=protein_coding_gene | is_pseud…	0.016	2.010	3	1	1	1	541	58.1	5.88	0.00	1																							High	High	High	High	High	High	High	High	High	High	High
-8377170262335910194	False	High	IsMasterProtein	TGGT1_213920-t26_1-p1	transcript=TGGT1_213920-t26_1 | gene=TGGT1_213920 | organism=Toxoplasma_gondii_GT1 | gene_product=hypothetical protein | transcript_product=hypothetical protein | location=TGGT1_chrV:1297862-1307761(-) | protein_length=1148 | sequence_SO=chromosome | SO=protein_coding_gene | is_pseudo=false	0.005	3.140	1	1	1	1	1148	125.2	7.88	2.10	1																							Not Found	Not Found	High	Not Found	Not Found	Not Found	Not Found	High	Not Found	Not Found	Not Found
-8258032375505339407	False	High	IsMasterProtein	TGGT1_266900-t26_1-p1	transcript=TGGT1_266900-t26_1 | gene=TGGT1_266900 | organism=Toxoplasma_gondii_GT1 | gene_product=Cyclin N-terminal domain-containing protein [Source:UniProtKB/TrEMBL;Acc:A0A125YJQ0] | transcript_product=cyclin, N-terminal domain-containing protein | location=TGGT1_chrIX:744473-745863(+) | protein_length=257 | sequence_SO=chromosome | SO=protein_coding_gene | is_pseudo=false	0.009	2.388	4	1	1	1	257	29.1	4.75	2.01	1																							High	High	High	High	High	High	High	High	High	High	High
4705713133782424638	False	High	IsMasterProtein	TGGT1_220300-t26_1-p1	transcript=TGGT1_220300-t26_1 | gene=TGGT1_220300 | organism=Toxoplasma_gondii_GT1 | gene_product=Ribosomal_L18e/L15P domain-containing protein [Source:UniProtKB/TrEMBL;Acc:S7UFX6] | transcript_product=ribosomal protein L15 protein | location=TGGT1_chrV:177404-185031(-) | protein_length=1425 | sequence_SO=chromosome | SO=protein_coding_gene | is_pseudo=false	0.005	3.138	1	1	1	1	1425	157.6	9.20	3.14	1																							High	High	High	High	High	High	High	High	High	High	High
-2694799316620158587	False	High	IsMasterProtein	TGGT1_275840-t26_1-p1	transcript=TGGT1_275840-t26_1 | gene=TGGT1_275840 | organism=Toxoplasma_gondii_GT1 | gene_product=PPM-type phosphatase domain-containing protein [Source:UniProtKB/TrEMBL;Acc:S7UNL6] | transcript_product=protein phosphatase 2C domain-containing protein | location=TGGT1_chrIII:177308-186515(-) | protein_length=744 | sequence_SO=chromosome | SO=protein_coding_gene | is_pseudo=false	0.005	3.208	1	1	1	1	744	80.7	8.43	2.46	1																							High	Not Found	High	High	Not Found	High	High	High	High	High	Not Found
-7565926533578753803	False	High	IsMasterProtein	TGGT1_263480-t26_1-p1	transcript=TGGT1_263480-t26_1 | gene=TGGT1_263480 | organism=Toxoplasma_gondii_GT1 | gene_product=Na_H_Exchanger domain-containing protein [Source:UniProtKB/TrEMBL;Acc:S7UXD6] | transcript_product=sodium/hydrogen exchanger 3 protein | location=TGGT1_chrVIIb:506325-513335(+) | protein_length=853 | sequence_SO=chromosome | SO=protein_coding_gene | is_pseudo=false	0.004	3.381	1	1	1	1	853	91.3	6.29	2.98	1																							High	High	High	High	Not Found	High	High	High	High	Not Found	High
7667908301999827252	False	High	IsMasterProtein	TGGT1_259940-t26_1-p1	transcript=TGGT1_259940-t26_1 | gene=TGGT1_259940 | organism=Toxoplasma_gondii_GT1 | gene_product=hypothetical protein | transcript_product=hypothetical protein | location=TGGT1_chrVIIb:2579219-2581449(+) | protein_length=623 | sequence_SO=chromosome | SO=protein_coding_gene | is_pseudo=false	0.007	2.858	1	1	2	1	623	65.8	7.99	2.23	1																							High	High	High	High	High	High	High	High	High	High	High
7733343684363115871	False	High	IsMasterProtein	TGGT1_208300-t26_1-p1	transcript=TGGT1_208300-t26_1 | gene=TGGT1_208300 | organism=Toxoplasma_gondii_GT1 | gene_product=hypothetical protein | transcript_product=hypothetical protein | location=TGGT1_chrIb:619209-619974(+) | protein_length=105 | sequence_SO=chromosome | SO=protein_coding_gene | is_pseudo=false	0.010	2.348	9	1	1	1	105	11.9	7.18	0.00	1																							High	Not Found	High	High	High	High	High	High	High	High	High
3502416710794514002	False	High	IsMasterProtein	TGGT1_289960-t26_1-p1	transcript=TGGT1_289960-t26_1 | gene=TGGT1_289960 | organism=Toxoplasma_gondii_GT1 | gene_product=hypothetical protein | transcript_product=hypothetical protein | location=TGGT1_chrIX:3359193-3362352(-) | protein_length=607 | sequence_SO=chromosome | SO=protein_coding_gene | is_pseudo=false	0.000	8.547	7	2	2	2	607	68.7	9.79	6.87	2																							High	High	High	High	High	High	High	High	High	High	High
-483755648468479381	False	High	IsMasterProtein	TGGT1_263140-t26_1-p1	transcript=TGGT1_263140-t26_1 | gene=TGGT1_263140 | organism=Toxoplasma_gondii_GT1 | gene_product=SWI2/SNF2-containing protein RAD26 [Source:UniProtKB/TrEMBL;Acc:S7UXK9] | transcript_product=SWI2/SNF2-containing protein RAD26 | location=TGGT1_chrVIIb:738637-750864(-) | protein_length=1596 | sequence_SO=chromosome | SO=protein_coding_gene | is_pseudo=false	0.004	3.523	1	1	1	1	1596	175.7	6.83	2.85	1																							High	High	High	High	High	High	High	High	High	High	High
-3982568785177748566	False	Medium	IsMasterProtein	TGGT1_226470-t26_1-p1	transcript=TGGT1_226470-t26_1 | gene=TGGT1_226470 | organism=Toxoplasma_gondii_GT1 | gene_product=hypothetical protein | transcript_product=hypothetical protein | location=TGGT1_chrX:1515287-1525417(+) | protein_length=3207 | sequence_SO=chromosome | SO=protein_coding_gene | is_pseudo=false	0.017	1.940	0	1	1	1	3207	342.1	7.17	0.00	1																							High	High	High	High	High	High	High	High	High	High	High
-8171535252424704313	False	High	IsMasterProtein	TGGT1_208850-t26_1-p1	transcript=TGGT1_208850-t26_1 | gene=TGGT1_208850 | organism=Toxoplasma_gondii_GT1 | gene_product=SAG domain-containing protein [Source:UniProtKB/TrEMBL;Acc:A0A125YN91] | transcript_product=SAG-related sequence SRS11 | location=TGGT1_chrIb:924676-925248(+) | protein_length=190 | sequence_SO=chromosome | SO=protein_coding_gene | is_pseudo=false	0.001	4.866	9	1	1	1	190	19.5	7.91	3.67	1																							High	High	High	High	High	High	High	High	High	High	High
-7706898561706497903	False	High	IsMasterProtein	TGGT1_200290-t26_1-p1	transcript=TGGT1_200290-t26_1 | gene=TGGT1_200290 | organism=Toxoplasma_gondii_GT1 | gene_product=RHOMBOID-like protein [Source:UniProtKB/TrEMBL;Acc:A0A125YGU9] | transcript_product=rhomboid protease ROM1 | location=TGGT1_chrVIII:6751037-6753945(+) | protein_length=293 | sequence_SO=chromosome | SO=protein_coding_gene | is_pseudo=false	0.005	3.336	6	1	1	1	293	32.8	7.80	2.22	1																							Not Found	Not Found	Not Found	Not Found	Not Found	Not Found	High	High	Not Found	High	High
4617715681201843240	False	High	IsMasterProtein	TGGT1_289140-t26_1-p1	transcript=TGGT1_289140-t26_1 | gene=TGGT1_289140 | organism=Toxoplasma_gondii_GT1 | gene_product=L51_S25_CI-B8 domain-containing protein [Source:UniProtKB/TrEMBL;Acc:A0A125YVS0] | transcript_product=putative ribosomal protein l22/l43 | location=TGGT1_chrIX:2830912-2832339(+) | protein_length=203 | sequence_SO=chromosome | SO=protein_coding_gene | is_pseudo=false	0.008	2.638	4	1	2	1	203	23.6	10.43	2.62	1																							High	High	High	High	High	High	High	High	High	High	High
7591614919103987348	False	High	IsMasterProtein	TGGT1_225980-t26_1-p1	transcript=TGGT1_225980-t26_1 | gene=TGGT1_225980 | organism=Toxoplasma_gondii_GT1 | gene_product=hypothetical protein | transcript_product=hypothetical protein | location=TGGT1_chrX:1788710-1797159(-) | protein_length=1857 | sequence_SO=chromosome | SO=protein_coding_gene | is_pseudo=false	0.007	2.839	1	2	2	1	1857	202.4	7.71	0.00	2																							High	High	High	High	High	High	High	High	High	High	High
3110774449971605610	False	High	IsMasterProtein	TGGT1_278390-t26_1-p1	transcript=TGGT1_278390-t26_1 | gene=TGGT1_278390 | organism=Toxoplasma_gondii_GT1 | gene_product=Toxoplasma gondii family A protein [Source:UniProtKB/TrEMBL;Acc:S7UZS7] | transcript_product=Toxoplasma gondii family A protein | location=TGGT1_chrXII:6039146-6040261(-) | protein_length=371 | sequence_SO=chromosome | SO=protein_coding_gene | is_pseudo=false	0.000	5.738	6	2	2	1	371	38.8	4.49	4.83	2																							High	Not Found	High	High	High	High	High	High	High	High	High
-1261964829324316074	False	High	IsMasterProtein	TGGT1_311180-t26_1-p1	transcript=TGGT1_311180-t26_1 | gene=TGGT1_311180 | organism=Toxoplasma_gondii_GT1 | gene_product=hypothetical protein | transcript_product=hypothetical protein | location=TGGT1_chrXI:1809130-1817857(+) | protein_length=2071 | sequence_SO=chromosome | SO=protein_coding_gene | is_pseudo=false	0.002	3.865	0	1	1	1	2071	223.9	6.74	3.03	1																							High	High	High	High	High	High	High	High	High	High	High
6442632794187774369	False	High	IsMasterProtein	TGGT1_258560-t26_1-p1	transcript=TGGT1_258560-t26_1 | gene=TGGT1_258560 | organism=Toxoplasma_gondii_GT1 | gene_product=hypothetical protein | transcript_product=hypothetical protein | location=TGGT1_chrVIIb:3299918-3304012(-) | protein_length=850 | sequence_SO=chromosome | SO=protein_coding_gene | is_pseudo=false	0.000	5.810	2	2	2	2	850	96.8	8.63	3.08	2																							High	High	High	High	High	High	High	High	High	High	High
5928299227578690785	False	High	IsMasterProtein	TGGT1_310810-t26_1-p1	transcript=TGGT1_310810-t26_1 | gene=TGGT1_310810 | organism=Toxoplasma_gondii_GT1 | gene_product=Apyrase [Source:UniProtKB/TrEMBL;Acc:S7W909] | transcript_product=apyrase | location=TGGT1_chrXI:1570171-1574154(+) | protein_length=601 | sequence_SO=chromosome | SO=protein_coding_gene | is_pseudo=false	0.000	7.641	4	1	2	1	601	66.5	8.51	9.54	1																							Not Found	Not Found	Not Found	High	Not Found	High	High	High	High	High	High
9080539520597953112	False	Low	IsMasterProtein	TGGT1_216430-t26_1-p1	transcript=TGGT1_216430-t26_1 | gene=TGGT1_216430 | organism=Toxoplasma_gondii_GT1 | gene_product=Rab-GAP TBC domain-containing protein [Source:UniProtKB/TrEMBL;Acc:S7UM25] | transcript_product=TBC domain-containing protein | location=TGGT1_chrXI:6072785-6084660(-) | protein_length=3409 | sequence_SO=chromosome | SO=protein_coding_gene | is_pseudo=false	0.063	1.294	0	1	1	1	3409	357.9	6.18	0.00	1																							Not Found	Not Found	Not Found	High	High	Not Found	High	High	High	High	High
360629897162759613	False	High	IsMasterProtein	TGGT1_237880-t26_1-p1	transcript=TGGT1_237880-t26_1 | gene=TGGT1_237880 | organism=Toxoplasma_gondii_GT1 | gene_product=hypothetical protein | transcript_product=hypothetical protein | location=TGGT1_chrIV:2479036-2479530(-) | protein_length=164 | sequence_SO=chromosome | SO=protein_coding_gene | is_pseudo=false	0.003	3.618	12	1	2	1	164	18.2	6.76	2.72	1																							High	High	High	High	High	High	High	High	High	High	High
5950779228925228746	False	High	IsMasterProtein	TGGT1_257160-t26_1-p1	transcript=TGGT1_257160-t26_1 | gene=TGGT1_257160 | organism=Toxoplasma_gondii_GT1 | gene_product=hypothetical protein | transcript_product=hypothetical protein | location=TGGT1_chrVIIb:4113130-4113588(-) | protein_length=152 | sequence_SO=chromosome | SO=protein_coding_gene | is_pseudo=false	0.009	2.523	11	1	1	1	152	16.5	9.83	0.00	1																							High	Not Found	Not Found	High	Not Found	High	High	Not Found	High	High	High
-9068003243285816552	False	Medium	IsMasterProtein	TGGT1_319670-t26_1-p1	transcript=TGGT1_319670-t26_1 | gene=TGGT1_319670 | organism=Toxoplasma_gondii_GT1 | gene_product=MMtag domain-containing protein [Source:UniProtKB/TrEMBL;Acc:S7UJC2] | transcript_product=hypothetical protein | location=TGGT1_chrIV:734818-737225(-) | protein_length=388 | sequence_SO=chromosome | SO=protein_coding_gene | is_pseudo=false	0.035	1.552	3	1	1	1	388	45.6	10.56	0.00	1																							High	High	High	High	High	High	High	High	High	High	High
-9059464288724158740	False	High	IsMasterProtein	TGGT1_318760-t26_1-p1	transcript=TGGT1_318760-t26_1 | gene=TGGT1_318760 | organism=Toxoplasma_gondii_GT1 | gene_product=hypothetical protein | transcript_product=hypothetical protein | location=TGGT1_chrIV:1046468-1049934(-) | protein_length=318 | sequence_SO=chromosome | SO=protein_coding_gene | is_pseudo=false	0.000	6.337	8	2	6	2	318	36.3	6.15	2.19	2																							High	High	High	High	High	High	High	High	Not Found	High	Not Found
-5444571869339273815	False	High	IsMasterProtein	TGGT1_217340-t26_1-p1	transcript=TGGT1_217340-t26_1 | gene=TGGT1_217340 | organism=Toxoplasma_gondii_GT1 | gene_product=hypothetical protein | transcript_product=hypothetical protein | location=TGGT1_chrXII:1698424-1701882(+) | protein_length=785 | sequence_SO=chromosome | SO=protein_coding_gene | is_pseudo=false	0.007	2.962	1	1	1	1	785	84.9	6.10	2.74	1																							High	High	High	High	High	High	High	High	High	High	High
5990502578822689652	False	High	IsMasterProtein	TGGT1_216540-t26_1-p1	transcript=TGGT1_216540-t26_1 | gene=TGGT1_216540 | organism=Toxoplasma_gondii_GT1 | gene_product=Dolichyl-phosphate beta-glucosyltransferase [Source:UniProtKB/TrEMBL;Acc:S7UKX8] | transcript_product=dolichyl-phosphate beta-glucosyltransferase | location=TGGT1_chrXI:6008082-6011078(+) | protein_length=689 | sequence_SO=chromosome | SO=protein_coding_gene | is_pseudo=false	0.003	3.599	2	1	1	1	689	74.3	6.76	2.18	1																							Not Found	Not Found	Not Found	Not Found	Not Found	Not Found	Not Found	Not Found	Not Found	Not Found	Not Found
5918625275279274623	False	High	IsMasterProtein	TGGT1_251610-t26_1-p1	transcript=TGGT1_251610-t26_1 | gene=TGGT1_251610 | organism=Toxoplasma_gondii_GT1 | gene_product=hypothetical protein | transcript_product=hypothetical protein | location=TGGT1_chrXII:5408666-5416556(+) | protein_length=1421 | sequence_SO=chromosome | SO=protein_coding_gene | is_pseudo=false	0.004	3.408	1	1	1	1	1421	152.2	6.38	2.44	1																							High	Not Found	Not Found	High	Not Found	High	Not Found	High	High	High	Not Found
9034298857675287800	False	High	IsMasterProtein	TGGT1_228690-t26_1-p1	transcript=TGGT1_228690-t26_1 | gene=TGGT1_228690 | organism=Toxoplasma_gondii_GT1 | gene_product=Phosphatidylinositol 3-and 4-kinase [Source:UniProtKB/TrEMBL;Acc:S7W625] | transcript_product=phosphatidylinositol 3- and 4-kinase | location=TGGT1_chrX:106615-137306(+) | protein_length=6742 | sequence_SO=chromosome | SO=protein_coding_gene | is_pseudo=false	0.005	3.331	0	1	1	1	6742	730.3	8.91	2.31	1																							High	High	High	High	High	High	High	High	High	High	High
-8974164806121133658	False	High	IsMasterProtein	TGGT1_271910-t26_1-p1	transcript=TGGT1_271910-t26_1 | gene=TGGT1_271910 | organism=Toxoplasma_gondii_GT1 | gene_product=J domain-containing protein [Source:UniProtKB/TrEMBL;Acc:S7V3N8] | transcript_product=DnaJ domain-containing protein | location=TGGT1_chrVIII:4288083-4290069(+) | protein_length=520 | sequence_SO=chromosome | SO=protein_coding_gene | is_pseudo=false	0.001	4.280	3	1	1	1	520	56.2	8.37	3.50	1																							Not Found	Not Found	Not Found	High	Not Found	Not Found	Not Found	Not Found	High	Not Found	High
6088444497803570324	False	High	IsMasterProtein	TGGT1_252250-t26_1-p1	transcript=TGGT1_252250-t26_1 | gene=TGGT1_252250 | organism=Toxoplasma_gondii_GT1 | gene_product=AAA domain-containing protein [Source:UniProtKB/TrEMBL;Acc:S7UMH8] | transcript_product=ATPase, AAA family protein | location=TGGT1_chrIII:404085-410159(-) | protein_length=1299 | sequence_SO=chromosome | SO=protein_coding_gene | is_pseudo=false	0.005	3.155	1	1	1	1	1299	141.2	8.37	2.22	1																							Not Found	High	High	High	Not Found	High	High	High	High	High	High
5386461923607229943	False	Medium	IsMasterProtein	TGGT1_295450-t26_1-p1	transcript=TGGT1_295450-t26_1 | gene=TGGT1_295450 | organism=Toxoplasma_gondii_GT1 | gene_product=Sjoegren syndrome nuclear autoantigen 1 family protein [Source:UniProtKB/TrEMBL;Acc:A0A125YRV2] | transcript_product=sjoegren syndrome nuclear autoantigen 1 family protein | location=TGGT1_chrIa:1731693-1733202(+) | protein_length=150 | sequence_SO=chromosome | SO=protein_coding_gene | is_pseudo=false	0.016	2.011	7	1	1	1	150	16.9	8.63	0.00	1																							High	High	High	High	High	Not Found	High	High	Not Found	High	High
4017782512832352048	False	Medium	IsMasterProtein	TGGT1_212110-t26_1-p1	transcript=TGGT1_212110-t26_1 | gene=TGGT1_212110 | organism=Toxoplasma_gondii_GT1 | gene_product=JmjC domain-containing protein [Source:UniProtKB/TrEMBL;Acc:S7WBN6] | transcript_product=histone lysine demethylase JMJD5 | location=TGGT1_chrX:3961256-3966542(-) | protein_length=1085 | sequence_SO=chromosome | SO=protein_coding_gene | is_pseudo=false	0.014	2.101	1	1	2	1	1085	119.2	5.63	0.00	1																							High	High	High	High	High	High	High	High	High	High	High
-5706928810958699513	False	High	IsMasterProtein	TGGT1_254280-t26_1-p1	transcript=TGGT1_254280-t26_1 | gene=TGGT1_254280 | organism=Toxoplasma_gondii_GT1 | gene_product=DNA-directed RNA polymerase III RPC9 [Source:UniProtKB/TrEMBL;Acc:S7UN10] | transcript_product=DNA-directed RNA polymerase III RPC9 | location=TGGT1_chrIII:1552774-1554564(-) | protein_length=467 | sequence_SO=chromosome | SO=protein_coding_gene | is_pseudo=false	0.001	4.656	3	1	1	1	467	49.5	6.89	2.95	1																							Not Found	High	High	High	High	High	High	High	Not Found	High	High
-4875518822966655703	False	High	IsMasterProtein	TGGT1_310280-t26_1-p1	transcript=TGGT1_310280-t26_1 | gene=TGGT1_310280 | organism=Toxoplasma_gondii_GT1 | gene_product=Phosphoethanolamine-cytidyltransferase [Source:UniProtKB/TrEMBL;Acc:S7UT77] | transcript_product=Phosphoethanolamine-cytidyltransferase | location=TGGT1_chrXI:1182233-1186804(+) | protein_length=1128 | sequence_SO=chromosome | SO=protein_coding_gene | is_pseudo=false	0.001	4.635	1	1	1	1	1128	121.2	6.65	4.42	1																							High	High	High	High	High	High	High	High	High	High	High
-5742935362182462346	False	Medium	IsMasterProtein	TGGT1_233695-t26_1-p1	transcript=TGGT1_233695-t26_1 | gene=TGGT1_233695 | organism=Toxoplasma_gondii_GT1 | gene_product=hypothetical protein | transcript_product=hypothetical protein | location=TGGT1_chrVIII:2724918-2727133(-) | protein_length=175 | sequence_SO=chromosome | SO=protein_coding_gene | is_pseudo=false	0.046	1.425	7	1	1	1	175	18.9	8.81	0.00	1																							High	High	High	High	High	High	High	High	High	High	High
-3166301073222355022	False	High	IsMasterProtein	TGGT1_212780-t26_1-p1	transcript=TGGT1_212780-t26_1 | gene=TGGT1_212780 | organism=Toxoplasma_gondii_GT1 | gene_product=hypothetical protein | transcript_product=hypothetical protein | location=TGGT1_chrV:465584-475302(+) | protein_length=2335 | sequence_SO=chromosome | SO=protein_coding_gene | is_pseudo=false	0.001	4.543	1	1	1	1	2335	253.8	5.39	2.86	1																							Not Found	Not Found	Not Found	Not Found	Not Found	Not Found	Not Found	Not Found	Not Found	Not Found	Not Found
6043525677464123664	False	High	IsMasterProtein	TGGT1_216830-t26_1-p1	transcript=TGGT1_216830-t26_1 | gene=TGGT1_216830 | organism=Toxoplasma_gondii_GT1 | gene_product=DTW domain-containing protein [Source:UniProtKB/TrEMBL;Acc:S7W0X5] | transcript_product=DTW domain-containing protein | location=TGGT1_chrXI:5779670-5781061(-) | protein_length=463 | sequence_SO=chromosome | SO=protein_coding_gene | is_pseudo=false	0.001	4.021	3	1	1	1	463	50.8	7.62	0.00	1																							Not Found	Not Found	Not Found	Not Found	Not Found	Not Found	Not Found	Not Found	Not Found	Not Found	Not Found
-1897494255302835811	False	High	IsMasterProtein	TGGT1_319650-t26_1-p1	transcript=TGGT1_319650-t26_1 | gene=TGGT1_319650 | organism=Toxoplasma_gondii_GT1 | gene_product=RNase_PH domain-containing protein [Source:UniProtKB/TrEMBL;Acc:S7VYP8] | transcript_product=3' exoribonuclease family, domain 1 domain-containing protein | location=TGGT1_chrIV:750761-756340(-) | protein_length=303 | sequence_SO=chromosome | SO=protein_coding_gene | is_pseudo=false	0.009	2.515	4	1	1	1	303	32.5	6.42	0.00	1																							High	High	High	High	High	Not Found	High	High	High	Not Found	High
2681561095604373246	False	Medium	IsMasterProtein	TGGT1_229770-t26_1-p1	transcript=TGGT1_229770-t26_1 | gene=TGGT1_229770 | organism=Toxoplasma_gondii_GT1 | gene_product=hypothetical protein | transcript_product=hypothetical protein | location=TGGT1_chrVIII:426917-430609(+) | protein_length=1230 | sequence_SO=chromosome | SO=protein_coding_gene | is_pseudo=false	0.018	1.899	1	1	1	1	1230	125.5	4.67	0.00	1																							High	High	High	High	Not Found	High	High	High	High	High	High
5456332625709084324	False	High	IsMasterProtein	TGGT1_277260-t26_1-p1	transcript=TGGT1_277260-t26_1 | gene=TGGT1_277260 | organism=Toxoplasma_gondii_GT1 | gene_product=hypothetical protein | transcript_product=hypothetical protein | location=TGGT1_chrXII:6595491-6602496(-) | protein_length=1684 | sequence_SO=chromosome | SO=protein_coding_gene | is_pseudo=false	0.005	3.179	2	2	2	2	1684	185.1	6.40	0.00	2																							High	High	High	High	High	High	High	High	High	High	High
501386035181345279	False	Medium	IsMasterProtein	TGGT1_226570-t26_1-p1	transcript=TGGT1_226570-t26_1 | gene=TGGT1_226570 | organism=Toxoplasma_gondii_GT1 | gene_product=hypothetical protein | transcript_product=hypothetical protein | location=TGGT1_chrX:1439365-1440887(-) | protein_length=139 | sequence_SO=chromosome | SO=protein_coding_gene | is_pseudo=false	0.025	1.713	9	1	1	1	139	15.0	5.36	0.00	1																							High	High	High	High	High	High	High	High	High	High	High
-5140670739904098845	False	Medium	IsMasterProtein	TGGT1_294740-t26_1-p1	transcript=TGGT1_294740-t26_1 | gene=TGGT1_294740 | organism=Toxoplasma_gondii_GT1 | gene_product=hypothetical protein | transcript_product=hypothetical protein | location=TGGT1_chrIa:1097375-1109128(+) | protein_length=3421 | sequence_SO=chromosome | SO=protein_coding_gene | is_pseudo=false	0.020	1.812	0	1	1	1	3421	373.3	5.90	0.00	1																							High	High	High	High	High	High	High	High	High	High	Not Found
-2030812283045138981	False	Medium	IsMasterProtein	TGGT1_230705-t26_1-p1	transcript=TGGT1_230705-t26_1 | gene=TGGT1_230705 | organism=Toxoplasma_gondii_GT1 | gene_product=hypothetical protein | transcript_product=hypothetical protein | location=TGGT1_chrVIII:985569-986920(-) | protein_length=266 | sequence_SO=chromosome | SO=protein_coding_gene | is_pseudo=false	0.037	1.537	5	1	1	1	266	28.5	5.96	0.00	1																							High	High	High	High	High	High	High	High	High	High	High
-2027502615062807595	False	High	IsMasterProtein	TGGT1_203300-t26_1-p1	transcript=TGGT1_203300-t26_1 | gene=TGGT1_203300 | organism=Toxoplasma_gondii_GT1 | gene_product=hypothetical protein | transcript_product=hypothetical protein | location=TGGT1_chrVIIa:2506153-2515839(+) | protein_length=1395 | sequence_SO=chromosome | SO=protein_coding_gene | is_pseudo=false	0.000	7.344	2	2	2	2	1395	148.9	5.60	5.28	2																							High	High	High	High	High	High	High	High	High	High	High
2813410293686339539	False	High	IsMasterProtein	TGGT1_410770-t26_1-p1	transcript=TGGT1_410770-t26_1 | gene=TGGT1_410770 | organism=Toxoplasma_gondii_GT1 | gene_product=Deacetylase sirtuin-type domain-containing protein [Source:UniProtKB/TrEMBL;Acc:S7UHN5] | transcript_product=histone deacetylase SIR2-like protein | location=TGGT1_chrIX:530935-534871(+) | protein_length=943 | sequence_SO=chromosome | SO=protein_coding_gene | is_pseudo=false	0.000	5.682	2	2	2	2	943	100.9	7.17	4.21	2																							High	High	High	High	High	High	High	High	High	High	High
-3283691893462448263	False	High	IsMasterProtein	TGGT1_229380-t26_1-p1	transcript=TGGT1_229380-t26_1 | gene=TGGT1_229380 | organism=Toxoplasma_gondii_GT1 | gene_product=LRAT domain-containing protein [Source:UniProtKB/TrEMBL;Acc:S7WBL2] | transcript_product=hypothetical protein | location=TGGT1_chrVIII:216517-221261(+) | protein_length=1001 | sequence_SO=chromosome | SO=protein_coding_gene | is_pseudo=false	0.000	5.661	2	2	3	2	1001	108.0	6.14	2.34	2																							High	Not Found	Not Found	High	High	High	High	High	High	High	High
-2076918683049193378	False	Medium	IsMasterProtein	TGGT1_266410-t26_1-p1	transcript=TGGT1_266410-t26_1 | gene=TGGT1_266410 | organism=Toxoplasma_gondii_GT1 | gene_product=hypothetical protein | transcript_product=hypothetical protein | location=TGGT1_chrIX:983746-985506(-) | protein_length=586 | sequence_SO=chromosome | SO=protein_coding_gene | is_pseudo=false	0.031	1.606	3	1	1	1	586	63.9	5.57	0.00	1																							High	Not Found	High	High	High	High	Not Found	High	High	High	High
3897816644345107711	False	High	IsMasterProtein	TGGT1_242790A-t26_1-p1	transcript=TGGT1_242790A-t26_1 | gene=TGGT1_242790A | organism=Toxoplasma_gondii_GT1 | gene_product=Putative trichohyalin [Source:UniProtKB/TrEMBL;Acc:S7W721] | transcript_product=putative trichohyalin | location=TGGT1_chrVI:2195987-2203778(+) | protein_length=693 | sequence_SO=chromosome | SO=protein_coding_gene | is_pseudo=false	0.001	4.978	8	3	3	2	693	81.3	6.89	0.00	3																							High	High	High	High	High	High	High	High	High	High	High
-5038780774372745557	False	High	IsMasterProtein	TGGT1_257110-t26_1-p1	transcript=TGGT1_257110-t26_1 | gene=TGGT1_257110 | organism=Toxoplasma_gondii_GT1 | gene_product=hypothetical protein | transcript_product=hypothetical protein | location=TGGT1_chrVIIb:4149291-4151532(-) | protein_length=526 | sequence_SO=chromosome | SO=protein_coding_gene | is_pseudo=false	0.000	5.980	4	1	2	1	526	57.3	7.59	7.90	1																							Not Found	Not Found	High	High	High	High	High	High	High	High	High
9147452896652383132	False	High	IsMasterProtein	TGGT1_254800-t26_1-p1	transcript=TGGT1_254800-t26_1 | gene=TGGT1_254800 | organism=Toxoplasma_gondii_GT1 | gene_product=hypothetical protein | transcript_product=hypothetical protein | location=TGGT1_chrIII:1916670-1917628(+) | protein_length=118 | sequence_SO=chromosome | SO=protein_coding_gene | is_pseudo=false	0.003	3.641	9	1	1	1	118	13.6	9.50	2.82	1																							Not Found	Not Found	High	High	High	High	High	High	High	High	High
532735480048797929	False	High	IsMasterProtein	TGGT1_260850-t26_1-p1	transcript=TGGT1_260850-t26_1 | gene=TGGT1_260850 | organism=Toxoplasma_gondii_GT1 | gene_product=zf-Tim10_DDP domain-containing protein [Source:UniProtKB/TrEMBL;Acc:S7UYS0] | transcript_product=putative mitochondrial import inner membrane translocase subunit TIM10 | location=TGGT1_chrVIIb:1974014-1974334(+) | protein_length=106 | sequence_SO=chromosome | SO=protein_coding_gene | is_pseudo=false	0.000	6.136	22	1	1	1	106	11.1	6.25	4.61	1																							Not Found	Not Found	Not Found	Not Found	High	High	Not Found	Not Found	Not Found	Not Found	Not Found
5756103602158818173	False	High	IsMasterProtein	TGGT1_237200-t26_1-p1	transcript=TGGT1_237200-t26_1 | gene=TGGT1_237200 | organism=Toxoplasma_gondii_GT1 | gene_product=Lipid_DES domain-containing protein [Source:UniProtKB/TrEMBL;Acc:A0A125YSA1] | transcript_product=sphingolipid delta 4 desaturase/c-4 hydroxylase protein des2 family protein | location=TGGT1_chrX:5668447-5669721(-) | protein_length=424 | sequence_SO=chromosome | SO=protein_coding_gene | is_pseudo=fal…	0.005	3.140	3	1	1	1	424	48.4	6.48	2.58	1																							Not Found	Not Found	Not Found	High	High	High	High	High	High	Not Found	High
5760153791724224096	False	Medium	IsMasterProtein	TGGT1_293220-t26_1-p1	transcript=TGGT1_293220-t26_1 | gene=TGGT1_293220 | organism=Toxoplasma_gondii_GT1 | gene_product=DHHC domain-containing protein [Source:UniProtKB/TrEMBL;Acc:S7VRH5] | transcript_product=DHHC zinc finger domain-containing protein | location=TGGT1_chrIa:151541-159618(+) | protein_length=1327 | sequence_SO=chromosome | SO=protein_coding_gene | is_pseudo=false	0.040	1.505	1	1	1	1	1327	146.3	8.00	0.00	1																							High	High	High	High	High	High	High	High	High	High	High
5802224934392515961	False	High	IsMasterProtein	TGGT1_281545-t26_1-p1	transcript=TGGT1_281545-t26_1 | gene=TGGT1_281545 | organism=Toxoplasma_gondii_GT1 | gene_product=Eukaryotic initiation factor 3, gamma subunit protein [Source:UniProtKB/TrEMBL;Acc:S7UVN0] | transcript_product=eukaryotic initiation factor 3, gamma subunit protein | location=TGGT1_chrVIIa:4079558-4086388(+) | protein_length=585 | sequence_SO=chromosome | SO=protein_coding_gene | is_pseudo=false	0.000	5.345	5	2	2	2	585	63.4	7.68	2.62	2																							High	High	High	High	High	High	High	High	Not Found	High	High
2720539431508328180	False	Medium	IsMasterProtein	TGGT1_265820-t26_1-p1	transcript=TGGT1_265820-t26_1 | gene=TGGT1_265820 | organism=Toxoplasma_gondii_GT1 | gene_product=Las1 family protein [Source:UniProtKB/TrEMBL;Acc:S7VQA8] | transcript_product=Las1 family protein | location=TGGT1_chrIX:1259202-1264358(-) | protein_length=1718 | sequence_SO=chromosome | SO=protein_coding_gene | is_pseudo=false	0.011	2.282	1	1	1	1	1718	184.8	5.36	0.00	1																							High	High	High	High	High	High	High	High	High	High	High
3888382547196470842	False	High	IsMasterProtein	TGGT1_211480-t26_1-p1	transcript=TGGT1_211480-t26_1 | gene=TGGT1_211480 | organism=Toxoplasma_gondii_GT1 | gene_product=Putative GTP-binding protein engA [Source:UniProtKB/TrEMBL;Acc:S7UKL5] | transcript_product=putative GTP-binding protein engA | location=TGGT1_chrIV:1609736-1621756(-) | protein_length=1175 | sequence_SO=chromosome | SO=protein_coding_gene | is_pseudo=false	0.006	3.010	1	1	1	1	1175	130.7	9.06	0.00	1																							High	Not Found	High	High	High	High	Not Found	High	Not Found	Not Found	High
-2130734345608237329	False	High	IsMasterProtein	TGGT1_234410-t26_1-p1	transcript=TGGT1_234410-t26_1 | gene=TGGT1_234410 | organism=Toxoplasma_gondii_GT1 | gene_product=Transporter, small conductance mechanosensitive ion channel (MscS) family protein [Source:UniProtKB/TrEMBL;Acc:S7WBH0] | transcript_product=transporter, small conductance mechanosensitive ion channel (MscS) family protein | location=TGGT1_chrX:4238133-4259220(+) | protein_length=3400 | sequence_SO=ch…	0.001	4.536	1	2	3	2	3400	370.8	8.69	2.54	2																							High	High	High	High	High	High	High	High	High	High	High
-5324037225442900221	False	Medium	IsMasterProtein	TGGT1_258350-t26_1-p1	transcript=TGGT1_258350-t26_1 | gene=TGGT1_258350 | organism=Toxoplasma_gondii_GT1 | gene_product=hypothetical protein | transcript_product=hypothetical protein | location=TGGT1_chrVIIb:3425993-3430394(-) | protein_length=922 | sequence_SO=chromosome | SO=protein_coding_gene | is_pseudo=false	0.036	1.544	1	1	1	1	922	101.6	7.84	0.00	1																							High	High	High	High	High	High	High	Not Found	High	High	High
5862028312794049830	False	High	IsMasterProtein	TGGT1_256880-t26_1-p1	transcript=TGGT1_256880-t26_1 | gene=TGGT1_256880 | organism=Toxoplasma_gondii_GT1 | gene_product=Protein kinase domain-containing protein [Source:UniProtKB/TrEMBL;Acc:S7UZK5] | transcript_product=protein kinase domain-containing protein | location=TGGT1_chrVIIb:4312559-4321139(+) | protein_length=1898 | sequence_SO=chromosome | SO=protein_coding_gene | is_pseudo=false	0.005	3.113	1	1	1	1	1898	207.1	7.40	3.26	1																							High	High	High	High	High	High	High	High	High	High	High
-8916188513234481537	False	High	IsMasterProtein	TGGT1_221580-t26_1-p1	transcript=TGGT1_221580-t26_1 | gene=TGGT1_221580 | organism=Toxoplasma_gondii_GT1 | gene_product=FtsJ domain-containing protein [Source:UniProtKB/TrEMBL;Acc:S7ULK0] | transcript_product=ribosomal RNA large subunit methyltransferase J protein | location=TGGT1_chrII:434837-447724(+) | protein_length=2180 | sequence_SO=chromosome | SO=protein_coding_gene | is_pseudo=false	0.001	4.386	1	2	3	2	2180	233.5	6.71	6.46	2																							High	High	High	High	High	High	High	High	High	High	High
8937852204099963800	False	High	IsMasterProtein	TGGT1_261220-t26_1-p1	transcript=TGGT1_261220-t26_1 | gene=TGGT1_261220 | organism=Toxoplasma_gondii_GT1 | gene_product=Spt4 domain-containing protein [Source:UniProtKB/TrEMBL;Acc:A0A125YJM7] | transcript_product=transcription elongation factor SPT4 | location=TGGT1_chrVIIb:1799534-1801077(-) | protein_length=146 | sequence_SO=chromosome | SO=protein_coding_gene | is_pseudo=false	0.002	3.895	17	1	1	1	146	16.0	5.83	2.54	1																							Not Found	Not Found	Not Found	Not Found	Not Found	Not Found	Not Found	Not Found	Not Found	Not Found	Not Found
2631512899251610755	False	High	IsMasterProtein	TGGT1_300270-t26_1-p1	transcript=TGGT1_300270-t26_1 | gene=TGGT1_300270 | organism=Toxoplasma_gondii_GT1 | gene_product=hypothetical protein | transcript_product=hypothetical protein | location=TGGT1_chrXII:77129-81016(+) | protein_length=518 | sequence_SO=chromosome | SO=protein_coding_gene | is_pseudo=false	0.007	2.974	2	1	1	1	518	56.0	8.76	0.00	1																							High	High	High	High	High	High	High	Not Found	High	High	High
1188252814189362756	False	High	IsMasterProtein	TGGT1_229460-t26_1-p1	transcript=TGGT1_229460-t26_1 | gene=TGGT1_229460 | organism=Toxoplasma_gondii_GT1 | gene_product=SWI2/SNF2-containing protein [Source:UniProtKB/TrEMBL;Acc:S7WIX2] | transcript_product=SWI2/SNF2-containing protein | location=TGGT1_chrVIII:271168-279235(+) | protein_length=1538 | sequence_SO=chromosome | SO=protein_coding_gene | is_pseudo=false	0.005	3.112	1	1	1	1	1538	167.3	6.44	2.48	1																							Not Found	Not Found	Not Found	High	High	High	High	High	High	Not Found	Not Found
6266071655492182077	False	Medium	IsMasterProtein	TGGT1_222200-t26_1-p1	transcript=TGGT1_222200-t26_1 | gene=TGGT1_222200 | organism=Toxoplasma_gondii_GT1 | gene_product=Putative LMBR1 family region protein [Source:UniProtKB/TrEMBL;Acc:S7VZY4] | transcript_product=putative LMBR1 family region protein | location=TGGT1_chrII:932475-938645(+) | protein_length=656 | sequence_SO=chromosome | SO=protein_coding_gene | is_pseudo=false	0.029	1.659	3	1	1	1	656	72.7	9.07	0.00	1																							High	High	High	High	High	High	High	High	High	High	High
-5883338706214037291	False	High	IsMasterProtein	TGGT1_248510-t26_1-p1	transcript=TGGT1_248510-t26_1 | gene=TGGT1_248510 | organism=Toxoplasma_gondii_GT1 | gene_product=hypothetical protein | transcript_product=hypothetical protein | location=TGGT1_chrXII:3828420-3868593(-) | protein_length=11946 | sequence_SO=chromosome | SO=protein_coding_gene | is_pseudo=false	0.001	4.513	0	2	2	1	11946	1296.6	8.54	2.02	2																							High	Not Found	High	High	High	High	Not Found	High	Not Found	High	High
-4800316813971844570	False	Low	IsMasterProtein	TGGT1_239885-t26_1-p1	transcript=TGGT1_239885-t26_1 | gene=TGGT1_239885 | organism=Toxoplasma_gondii_GT1 | gene_product=Protein kinase domain-containing protein [Source:UniProtKB/TrEMBL;Acc:S7UR52] | transcript_product=hypothetical protein | location=TGGT1_chrVI:587249-608334(-) | protein_length=6055 | sequence_SO=chromosome | SO=protein_coding_gene | is_pseudo=false	0.065	1.289	0	1	1	1	6055	656.1	7.99	0.00	1																							High	Not Found	High	High	High	High	High	High	High	High	High
2411004217597938900	False	Medium	IsMasterProtein	TGGT1_278815-t26_1-p1	transcript=TGGT1_278815-t26_1 | gene=TGGT1_278815 | organism=Toxoplasma_gondii_GT1 | gene_product=hypothetical protein | transcript_product=hypothetical protein | location=TGGT1_chrXII:5767298-5775627(+) | protein_length=2160 | sequence_SO=chromosome | SO=protein_coding_gene | is_pseudo=false	0.036	1.551	1	1	1	1	2160	235.6	8.16	0.00	1																							Not Found	Not Found	High	High	High	High	High	High	High	High	High
-5910009779489190844	False	High	IsMasterProtein	TGGT1_215030-t26_1-p1	transcript=TGGT1_215030-t26_1 | gene=TGGT1_215030 | organism=Toxoplasma_gondii_GT1 | gene_product=hypothetical protein | transcript_product=hypothetical protein | location=TGGT1_chrX:6581453-6591120(+) | protein_length=1893 | sequence_SO=chromosome | SO=protein_coding_gene | is_pseudo=false	0.005	3.279	1	1	1	1	1893	202.0	9.07	2.51	1																							High	High	High	High	High	High	High	High	High	High	High
-4741776602017290187	False	High	IsMasterProtein	TGGT1_278060-t26_1-p1	transcript=TGGT1_278060-t26_1 | gene=TGGT1_278060 | organism=Toxoplasma_gondii_GT1 | gene_product=Mre11_DNA_bind domain-containing protein [Source:UniProtKB/TrEMBL;Acc:S7UZS5] | transcript_product=Mre11 DNA-binding domain-containing protein | location=TGGT1_chrXII:6228559-6242286(-) | protein_length=1243 | sequence_SO=chromosome | SO=protein_coding_gene | is_pseudo=false	0.000	10.289	3	3	3	3	1243	137.3	6.24	7.53	3																							High	High	High	High	High	High	High	High	High	High	High
8918408047807535637	False	High	IsMasterProtein	TGGT1_258680-t26_1-p1	transcript=TGGT1_258680-t26_1 | gene=TGGT1_258680 | organism=Toxoplasma_gondii_GT1 | gene_product=TATA-box binding protein TBP2 [Source:UniProtKB/TrEMBL;Acc:S7UZ25] | transcript_product=TATA-box binding protein TBP2 | location=TGGT1_chrVIIb:3227470-3230255(+) | protein_length=549 | sequence_SO=chromosome | SO=protein_coding_gene | is_pseudo=false	0.008	2.756	2	1	1	1	549	57.8	5.19	2.19	1																							High	High	High	High	High	High	High	High	High	High	High
183849227438285139	False	High	IsMasterProtein	TGGT1_220250-t26_1-p1	transcript=TGGT1_220250-t26_1 | gene=TGGT1_220250 | organism=Toxoplasma_gondii_GT1 | gene_product=Nucleotide-sensitive chloride conductance regulator (ICln) protein [Source:UniProtKB/TrEMBL;Acc:S7UFY1] | transcript_product=Nucleotide-sensitive chloride conductance regulator (ICln) protein | location=TGGT1_chrV:144095-146690(-) | protein_length=206 | sequence_SO=chromosome | SO=protein_coding_gene…	0.000	6.150	14	2	5	1	206	22.2	4.26	12.02	2																							High	Not Found	Not Found	High	High	High	High	Not Found	Not Found	High	High
177834896222528514	False	Low	IsMasterProtein	TGGT1_223580-t26_1-p1	transcript=TGGT1_223580-t26_1 | gene=TGGT1_223580 | organism=Toxoplasma_gondii_GT1 | gene_product=Mediator complex subunit MED4 [Source:UniProtKB/TrEMBL;Acc:S7UVY7] | transcript_product=mediator complex subunit MED4 | location=TGGT1_chrX:3628884-3633071(+) | protein_length=519 | sequence_SO=chromosome | SO=protein_coding_gene | is_pseudo=false	0.056	1.347	3	1	1	1	519	55.7	7.34	0.00	1																							Not Found	High	High	High	High	Not Found	Not Found	High	High	High	Not Found
-1619321597942296246	False	High	IsMasterProtein	TGGT1_226090-t26_1-p1	transcript=TGGT1_226090-t26_1 | gene=TGGT1_226090 | organism=Toxoplasma_gondii_GT1 | gene_product=DEAD/DEAH box helicase domain-containing protein [Source:UniProtKB/TrEMBL;Acc:S7WCZ9] | transcript_product=DEAD/DEAH box helicase domain-containing protein | location=TGGT1_chrX:1709825-1717936(-) | protein_length=1048 | sequence_SO=chromosome | SO=protein_coding_gene | is_pseudo=false	0.001	4.327	1	1	1	1	1048	113.6	9.79	2.96	1																							High	Not Found	High	High	High	High	High	High	Not Found	High	Not Found
-8897558233379954584	False	High	IsMasterProtein	TGGT1_254660-t26_1-p1	transcript=TGGT1_254660-t26_1 | gene=TGGT1_254660 | organism=Toxoplasma_gondii_GT1 | gene_product=ANK_REP_REGION domain-containing protein [Source:UniProtKB/TrEMBL;Acc:S7UN58] | transcript_product=ankyrin repeat-containing protein | location=TGGT1_chrIII:1857884-1859917(-) | protein_length=290 | sequence_SO=chromosome | SO=protein_coding_gene | is_pseudo=false	0.001	4.397	3	1	2	1	290	31.8	8.00	5.83	1																							High	Not Found	High	High	High	High	High	High	High	Not Found	High
2330965558052164656	False	High	IsMasterProtein	TGGT1_212725-t26_1-p1	transcript=TGGT1_212725-t26_1 | gene=TGGT1_212725 | organism=Toxoplasma_gondii_GT1 | gene_product=hypothetical protein | transcript_product=hypothetical protein | location=AAQM03000217:2714-5738(+) | protein_length=220 | sequence_SO=contig | SO=protein_coding_gene | is_pseudo=false	0.009	2.540	4	1	1	1	220	25.8	8.40	0.00	1																							High	Not Found	High	High	High	High	High	High	Not Found	High	High
3063844399639555119	False	High	IsMasterProtein	TGGT1_213660-t26_1-p1	transcript=TGGT1_213660-t26_1 | gene=TGGT1_213660 | organism=Toxoplasma_gondii_GT1 | gene_product=Zinc finger (CCCH type) motif-containing protein [Source:UniProtKB/TrEMBL;Acc:S7UPG3] | transcript_product=zinc finger (CCCH type) motif-containing protein | location=TGGT1_chrV:1080657-1085300(-) | protein_length=1220 | sequence_SO=chromosome | SO=protein_coding_gene | is_pseudo=false	0.009	2.440	2	1	1	1	1220	129.8	5.90	0.00	1																							Not Found	Not Found	Not Found	Not Found	Not Found	Not Found	Not Found	Not Found	Not Found	Not Found	Not Found
-8898559599607457634	False	Medium	IsMasterProtein	TGGT1_305310-t26_1-p1	transcript=TGGT1_305310-t26_1 | gene=TGGT1_305310 | organism=Toxoplasma_gondii_GT1 | gene_product=ERCC4 domain-containing protein [Source:UniProtKB/TrEMBL;Acc:S7UH30] | transcript_product=ERCC4 domain-containing protein | location=TGGT1_chrIX:5119926-5131530(-) | protein_length=2122 | sequence_SO=chromosome | SO=protein_coding_gene | is_pseudo=false	0.038	1.523	0	1	1	1	2122	231.3	6.54	0.00	1																							High	High	High	High	High	High	High	High	High	High	High
5275911653860258245	False	Medium	IsMasterProtein	TGGT1_313120-t26_1-p1	transcript=TGGT1_313120-t26_1 | gene=TGGT1_313120 | organism=Toxoplasma_gondii_GT1 | gene_product=RPOLD domain-containing protein [Source:UniProtKB/TrEMBL;Acc:S7UT97] | transcript_product=DNA-directed RNA polymerase, alpha subunit | location=TGGT1_chrXI:3072681-3082718(-) | protein_length=1111 | sequence_SO=chromosome | SO=protein_coding_gene | is_pseudo=false	0.034	1.580	1	1	1	1	1111	121.9	8.81	0.00	1																							Not Found	High	High	High	High	High	High	High	Not Found	High	High
2458713830133228712	False	Medium	IsMasterProtein	TGGT1_314422-t26_1-p1	transcript=TGGT1_314422-t26_1 | gene=TGGT1_314422 | organism=Toxoplasma_gondii_GT1 | gene_product=Rhodanese domain-containing protein [Source:UniProtKB/TrEMBL;Acc:S7UTD1] | transcript_product=rhodanese family domain-containing protein | location=TGGT1_chrXI:4052013-4057427(+) | protein_length=621 | sequence_SO=chromosome | SO=protein_coding_gene | is_pseudo=false	0.017	1.939	3	1	1	1	621	67.8	8.37	0.00	1																							High	Not Found	Not Found	High	High	High	High	High	High	High	High
-6038730917141516661	False	Medium	IsMasterProtein	TGGT1_311250-t26_1-p1	transcript=TGGT1_311250-t26_1 | gene=TGGT1_311250 | organism=Toxoplasma_gondii_GT1 | gene_product=BTB domain-containing protein [Source:UniProtKB/TrEMBL;Acc:S7UTR3] | transcript_product=hypothetical protein | location=TGGT1_chrXI:1874376-1883214(+) | protein_length=1848 | sequence_SO=chromosome | SO=protein_coding_gene | is_pseudo=false	0.021	1.790	0	1	1	1	1848	201.2	5.92	0.00	1																							High	High	High	High	High	High	High	High	High	Not Found	High
-2333073861392662250	False	High	IsMasterProtein	TGGT1_285190-t26_1-p1	transcript=TGGT1_285190-t26_1 | gene=TGGT1_285190 | organism=Toxoplasma_gondii_GT1 | gene_product=RING-type domain-containing protein [Source:UniProtKB/TrEMBL;Acc:S7UMY8] | transcript_product=zinc finger, C3HC4 type (RING finger) domain-containing protein | location=TGGT1_chrV:2401162-2404023(-) | protein_length=682 | sequence_SO=chromosome | SO=protein_coding_gene | is_pseudo=false	0.000	6.545	4	2	3	2	682	70.0	5.05	4.72	2																							High	High	High	High	High	High	High	High	High	High	High
-5840400767505383936	False	Medium	IsMasterProtein	TGGT1_306350-t26_1-p1	transcript=TGGT1_306350-t26_1 | gene=TGGT1_306350 | organism=Toxoplasma_gondii_GT1 | gene_product=Variable surface lipoprotein [Source:UniProtKB/TrEMBL;Acc:S7UIG0] | transcript_product=variable surface lipoprotein | location=TGGT1_chrIX:5811515-5821276(+) | protein_length=884 | sequence_SO=chromosome | SO=protein_coding_gene | is_pseudo=false	0.020	1.842	1	1	1	1	884	90.4	9.69	0.00	1																							High	High	High	High	High	High	High	High	High	High	High
5340398762064835561	False	Medium	IsMasterProtein	TGGT1_295590-t26_1-p1	transcript=TGGT1_295590-t26_1 | gene=TGGT1_295590 | organism=Toxoplasma_gondii_GT1 | gene_product=hypothetical protein | transcript_product=hypothetical protein | location=TGGT1_chrIa:1690834-1699723(-) | protein_length=1506 | sequence_SO=chromosome | SO=protein_coding_gene | is_pseudo=false	0.014	2.096	1	1	1	1	1506	165.7	7.59	0.00	1																							High	High	High	High	High	High	High	High	High	High	High
-4892113731881468259	False	High	IsMasterProtein	TGGT1_319870-t26_1-p1	transcript=TGGT1_319870-t26_1 | gene=TGGT1_319870 | organism=Toxoplasma_gondii_GT1 | gene_product=UBIQUITIN_CONJUGAT_2 domain-containing protein [Source:UniProtKB/TrEMBL;Acc:S7UK71] | transcript_product=ubiquitin-conjugating enzyme subfamily protein | location=TGGT1_chrIV:656858-661140(-) | protein_length=311 | sequence_SO=chromosome | SO=protein_coding_gene | is_pseudo=false	0.000	10.563	6	2	5	2	311	35.0	10.02	10.34	2	0.987	0.999721496059071	342.8	338.2	3.42	7.77	342.0	351.5	317.4	343.9	342.8	342.7	343.6	335.6	380.4	291.2	317.3	336.0	327.9	340.4	362.5	373.1	High	High	High	High	High	High	High	High	High	High	High
5977093154059241868	False	High	IsMasterProtein	TGGT1_242055-t26_1-p1	transcript=TGGT1_242055-t26_1 | gene=TGGT1_242055 | organism=Toxoplasma_gondii_GT1 | gene_product=DEAD/DEAH box helicase domain-containing protein [Source:UniProtKB/TrEMBL;Acc:S7W6Z7] | transcript_product=DEAD/DEAH box helicase domain-containing protein | location=TGGT1_chrVI:1786504-1803699(+) | protein_length=4375 | sequence_SO=chromosome | SO=protein_coding_gene | is_pseudo=false	0.008	2.687	0	1	1	1	4375	474.4	8.00	2.10	1	0.954	0.999670530109116	102.7	97.9	14.98	10.93	102.3	119.6	79.6	103.1	103.4	83.4	110.2	97.3	110.9	81.3	91.4	99.9	87.6	98.5	113.3	90.9	High	High	High	High	High	High	High	High	High	High	High
-5440882644124194026	False	High	IsMasterProtein	TGGT1_315490-t26_1-p1	transcript=TGGT1_315490-t26_1 | gene=TGGT1_315490 | organism=Toxoplasma_gondii_GT1 | gene_product=Rhoptry protein ROP10 [Source:UniProtKB/TrEMBL;Acc:S7VV52] | transcript_product=rhoptry protein ROP10 | location=TGGT1_chrXI:4696632-4698392(-) | protein_length=586 | sequence_SO=chromosome | SO=protein_coding_gene | is_pseudo=false	0.000	28.182	13	6	18	6	586	60.8	4.32	36.66	6	0.995	0.999670530109116	966.1	960.9	4.70	4.04	1010.2	991.7	920.8	954.9	891.0	977.3	936.1	971.1	1005.7	986.0	996.6	950.8	949.3	877.7	922.3	978.3	High	High	High	High	High	High	High	High	High	High	High
7360418340606640744	False	High	IsMasterProtein	TGGT1_258462-t26_1-p1	transcript=TGGT1_258462-t26_1 | gene=TGGT1_258462 | organism=Toxoplasma_gondii_GT1 | gene_product=hypothetical protein | transcript_product=hypothetical protein | location=TGGT1_chrVIIb:3372709-3373945(-) | protein_length=326 | sequence_SO=chromosome | SO=protein_coding_gene | is_pseudo=false	0.000	20.948	20	5	8	5	326	36.5	9.06	16.97	5	1.026	0.999670530109116	330.9	339.6	2.57	4.62	327.9	345.1	328.5	346.7	333.0	328.8	345.2	329.1	297.2	344.0	337.4	340.9	338.3	341.4	325.7	353.1	High	High	High	High	High	High	High	High	High	High	High
2053092950578244336	False	High	IsMasterProtein	TGGT1_257530-t26_1-p1	transcript=TGGT1_257530-t26_1 | gene=TGGT1_257530 | organism=Toxoplasma_gondii_GT1 | gene_product=Transporter, major facilitator family protein [Source:UniProtKB/TrEMBL;Acc:S7W7U8] | transcript_product=transporter, major facilitator family protein | location=TGGT1_chrVIIb:3924727-3926365(-) | protein_length=504 | sequence_SO=chromosome | SO=protein_coding_gene | is_pseudo=false	0.000	29.650	14	5	23	5	504	54.5	6.71	41.30	5	0.995	0.999670530109116	991.5	986.9	1.20	2.90	994.0	989.0	973.3	973.7	994.9	1002.2	991.7	973.8	1008.7	978.9	1036.7	941.3	1007.1	1009.4	952.3	982.1	High	High	High	High	High	High	High	High	High	High	High
4385868822697462195	False	High	IsMasterProtein	TGGT1_242660-t26_1-p1	transcript=TGGT1_242660-t26_1 | gene=TGGT1_242660 | organism=Toxoplasma_gondii_GT1 | gene_product=Vacuolar protein sorting-associated protein 35 [Source:UniProtKB/TrEMBL;Acc:S7USD8] | transcript_product=putative vacuolar sorting protein 35 | location=TGGT1_chrVI:2073553-2082575(-) | protein_length=852 | sequence_SO=chromosome | SO=protein_coding_gene | is_pseudo=false	0.000	55.284	21	16	27	16	852	95.6	5.76	53.59	16	1.011	0.999670530109116	1556.3	1573.3	1.63	3.80	1587.1	1537.2	1525.2	1579.4	1570.5	1542.2	1585.3	1623.8	1572.1	1434.6	1505.1	1628.5	1568.4	1507.8	1578.1	1574.6	High	High	High	High	High	High	High	High	High	High	High
-173421883355683584	False	High	IsMasterProtein	TGGT1_208200-t26_1-p1	transcript=TGGT1_208200-t26_1 | gene=TGGT1_208200 | organism=Toxoplasma_gondii_GT1 | gene_product=Inhibitor of growth protein [Source:UniProtKB/TrEMBL;Acc:S7VSI2] | transcript_product=PHD-finger domain-containing protein | location=TGGT1_chrIb:612230-617365(-) | protein_length=497 | sequence_SO=chromosome | SO=protein_coding_gene | is_pseudo=false	0.000	6.897	4	2	4	2	497	50.5	8.03	8.62	2	1.016	0.999670530109116	91.4	92.9	12.46	10.94	93.9	89.0	114.9	88.4	80.4	96.6	98.1	105.4	82.8	112.9	99.0	82.3	95.1	88.0	90.6	83.7	High	High	High	High	High	High	High	High	High	High	High
4120486797314081814	False	High	IsMasterProtein	TGGT1_273580-t26_1-p1	transcript=TGGT1_273580-t26_1 | gene=TGGT1_273580 | organism=Toxoplasma_gondii_GT1 | gene_product=DUF3510 domain-containing protein [Source:UniProtKB/TrEMBL;Acc:S7V3H1] | transcript_product=hypothetical protein | location=TGGT1_chrVIII:3363343-3379144(+) | protein_length=1423 | sequence_SO=chromosome | SO=protein_coding_gene | is_pseudo=false	0.000	38.768	10	11	11	11	1423	154.9	7.84	25.80	11	0.992	0.999670530109116	511.9	508.1	4.30	3.41	479.2	515.3	517.0	480.3	508.5	533.8	500.1	495.3	530.7	516.5	518.5	502.6	515.6	513.5	469.5	493.3	High	High	High	High	High	High	High	High	High	High	High
5136147177712535952	False	High	IsMasterProtein	TGGT1_203180-t26_1-p1	transcript=TGGT1_203180-t26_1 | gene=TGGT1_203180 | organism=Toxoplasma_gondii_GT1 | gene_product=Leucine rich repeat-containing protein [Source:UniProtKB/TrEMBL;Acc:S7UUV4] | transcript_product=leucine rich repeat-containing protein | location=TGGT1_chrVIIa:2588798-2607358(-) | protein_length=4481 | sequence_SO=chromosome | SO=protein_coding_gene | is_pseudo=false	0.000	14.734	1	5	5	5	4481	476.9	7.52	9.96	5	0.918	0.999670530109116	59.9	55.0	20.53	10.24	63.6	40.8	67.6	56.5	44.2	66.6	61.5	53.9	57.2	52.7	57.0	67.8	51.6	47.6	56.2	51.8	High	High	High	High	High	High	High	High	High	High	High
2696275579473311812	False	High	IsMasterProtein	TGGT1_228290-t26_1-p1	transcript=TGGT1_228290-t26_1 | gene=TGGT1_228290 | organism=Toxoplasma_gondii_GT1 | gene_product=Abhydrolase_2 domain-containing protein [Source:UniProtKB/TrEMBL;Acc:S7W616] | transcript_product=phospholipase/carboxylesterase | location=TGGT1_chrX:347556-349031(-) | protein_length=491 | sequence_SO=chromosome | SO=protein_coding_gene | is_pseudo=false	0.000	23.930	11	4	11	4	491	52.5	8.70	35.52	4	0.996	0.999670530109116	1155.8	1151.4	3.77	3.15	1181.4	1129.2	1162.0	1149.8	1173.4	1063.6	1131.5	1195.8	1086.2	1151.2	1112.1	1098.4	1151.9	1163.9	1151.5	1186.8	High	High	High	High	High	High	High	High	High	High	High
-8097012442606948352	False	High	IsMasterProtein	TGGT1_311830-t26_1-p1	transcript=TGGT1_311830-t26_1 | gene=TGGT1_311830 | organism=Toxoplasma_gondii_GT1 | gene_product=hypothetical protein | transcript_product=hypothetical protein | location=TGGT1_chrXI:2276009-2277160(+) | protein_length=145 | sequence_SO=chromosome | SO=protein_coding_gene | is_pseudo=false	0.000	6.245	13	2	2	2	145	16.3	9.73	5.87	2	1.019	0.999670530109116	215.2	219.3	7.17	8.31	199.0	244.1	227.2	212.6	217.8	209.5	220.7	209.3	198.4	234.8	227.1	189.1	217.8	252.1	226.9	209.8	High	High	High	High	High	High	High	High	High	High	High
-2078946002799889656	False	High	IsMasterProtein	TGGT1_235170-t26_1-p1	transcript=TGGT1_235170-t26_1 | gene=TGGT1_235170 | organism=Toxoplasma_gondii_GT1 | gene_product=Replication factor C subunit 1 [Source:UniProtKB/TrEMBL;Acc:S7W4E1] | transcript_product=ATPase, AAA family protein | location=TGGT1_chrX:4569043-4580176(+) | protein_length=1260 | sequence_SO=chromosome | SO=protein_coding_gene | is_pseudo=false	0.000	82.313	21	22	33	22	1260	138.1	8.18	71.35	22	1.004	0.999670530109116	2020.2	2028.9	2.25	1.96	1993.5	1969.8	2095.3	2016.4	2024.1	2061.9	2010.0	2009.6	2022.9	2050.6	1964.1	1976.6	2100.0	2034.9	2058.6	2039.4	High	High	High	High	High	High	High	High	High	High	High
-8733415176096864340	False	High	IsMasterProtein	TGGT1_226680-t26_1-p1	transcript=TGGT1_226680-t26_1 | gene=TGGT1_226680 | organism=Toxoplasma_gondii_GT1 | gene_product=hypothetical protein | transcript_product=hypothetical protein | location=TGGT1_chrX:1350715-1356291(-) | protein_length=899 | sequence_SO=chromosome | SO=protein_coding_gene | is_pseudo=false	0.000	54.147	18	11	15	11	899	98.0	7.97	40.52	11	1.019	0.999670530109116	439.8	447.9	3.96	5.93	437.5	472.8	430.7	445.3	442.0	421.3	447.1	450.9	443.3	490.5	451.3	417.7	448.8	459.6	400.6	410.8	High	High	High	High	High	High	High	High	High	High	High
9207320700036773368	False	High	IsMasterProtein	TGGT1_319850-t26_1-p1	transcript=TGGT1_319850-t26_1 | gene=TGGT1_319850 | organism=Toxoplasma_gondii_GT1 | gene_product=RRM domain-containing protein [Source:UniProtKB/TrEMBL;Acc:S7UK80] | transcript_product=splicing factor U2AF family SnRNP auxilary factor large subunit, RRM domain-containing protein | location=TGGT1_chrIV:689661-691811(+) | protein_length=495 | sequence_SO=chromosome | SO=protein_coding_gene | is_ps…	0.000	44.016	20	8	22	8	495	51.6	9.06	66.80	8	0.995	0.999670530109116	827.8	823.6	2.75	3.17	839.4	814.2	791.5	820.7	835.0	857.0	814.7	796.2	829.1	840.6	818.2	869.0	862.3	836.4	807.0	790.6	High	High	High	High	High	High	High	High	High	High	High
-3851720599615691796	False	High	IsMasterProtein	TGGT1_285980A-t26_1-p1	transcript=TGGT1_285980A-t26_1 | gene=TGGT1_285980A | organism=Toxoplasma_gondii_GT1 | gene_product=Glucosephosphate-mutase GPM1 [Source:UniProtKB/TrEMBL;Acc:S7UNX7] | transcript_product=glucosephosphate-mutase GPM1 | location=TGGT1_chrV:1947082-1953082(-) | protein_length=361 | sequence_SO=chromosome | SO=protein_coding_gene | is_pseudo=false	0.000	51.025	42	10	24	10	361	39.3	6.61	75.30	10	0.997	0.999670530109116	1712.7	1707.1	2.82	1.94	1730.6	1668.9	1695.0	1650.1	1773.7	1751.2	1716.4	1724.7	1673.1	1688.0	1772.7	1737.4	1741.6	1667.9	1697.9	1694.4	High	High	High	High	High	High	High	High	High	High	High
-332343882529587746	False	High	IsMasterProtein	TGGT1_212960B-t26_1-p1	transcript=TGGT1_212960B-t26_1 | gene=TGGT1_212960B | organism=Toxoplasma_gondii_GT1 | gene_product=hypothetical protein | transcript_product=hypothetical protein | location=TGGT1_chrV:599015-602482(+) | protein_length=370 | sequence_SO=chromosome | SO=protein_coding_gene | is_pseudo=false	0.000	30.117	22	8	15	8	370	42.5	8.95	33.73	8	0.999	0.999670530109116	927.6	926.2	3.49	2.38	968.7	870.8	939.2	935.5	919.7	918.5	918.8	933.8	954.0	934.8	912.9	938.3	951.6	879.9	913.5	913.9	High	High	High	High	High	High	High	High	High	High	High
2672586821157403971	False	High	IsMasterProtein	TGGT1_319570-t26_1-p1	transcript=TGGT1_319570-t26_1 | gene=TGGT1_319570 | organism=Toxoplasma_gondii_GT1 | gene_product=WD_REPEATS_REGION domain-containing protein [Source:UniProtKB/TrEMBL;Acc:S7UK59] | transcript_product=WD domain, G-beta repeat-containing protein | location=TGGT1_chrIV:846413-854218(+) | protein_length=690 | sequence_SO=chromosome | SO=protein_coding_gene | is_pseudo=false	0.000	24.544	14	8	11	8	690	75.7	8.19	18.99	8	0.989	0.999670530109116	315.8	312.4	6.91	3.68	331.3	279.1	338.4	300.5	311.1	320.7	302.5	318.0	303.8	312.8	331.9	314.5	330.9	306.5	312.0	297.2	High	High	High	High	High	High	High	High	High	High	High
8917819366424449958	False	High	IsMasterProtein	TGGT1_315760-t26_1-p1	transcript=TGGT1_315760-t26_1 | gene=TGGT1_315760 | organism=Toxoplasma_gondii_GT1 | gene_product=AP2/ERF domain-containing protein [Source:UniProtKB/TrEMBL;Acc:S7VUV5] | transcript_product=AP2 domain transcription factor AP2XI-4 | location=TGGT1_chrXI:4894138-4907734(+) | protein_length=3229 | sequence_SO=chromosome | SO=protein_coding_gene | is_pseudo=false	0.000	13.196	2	4	4	4	3229	346.1	7.03	6.00	4	0.998	0.999670530109116	74.5	74.4	8.86	6.25	75.4	86.7	66.8	73.7	71.4	77.0	76.7	67.8	73.3	74.1	75.9	85.1	74.6	79.2	71.4	72.6	High	High	High	High	High	High	High	High	High	High	High
-1099240512145382685	False	High	IsMasterProtein	TGGT1_233110-t26_1-p1	transcript=TGGT1_233110-t26_1 | gene=TGGT1_233110 | organism=Toxoplasma_gondii_GT1 | gene_product=Inosine-5'-monophosphate dehydrogenase [Source:UniProtKB/TrEMBL;Acc:S7V320] | transcript_product=IMP dehydrogenasa | location=TGGT1_chrVIII:2418359-2423494(+) | protein_length=551 | sequence_SO=chromosome | SO=protein_coding_gene | is_pseudo=false	0.000	49.489	23	11	33	11	551	59.0	7.23	82.51	11	0.997	0.999670530109116	2999.9	2990.6	2.26	1.96	3033.9	2966.3	2925.9	3063.5	3047.3	2903.0	3073.9	2945.1	2955.6	2995.9	3013.0	2875.8	3001.3	3072.5	2978.2	2985.3	High	High	High	High	High	High	High	High	High	High	High
2262354636582314291	False	High	IsMasterProtein	TGGT1_223680-t26_1-p1	transcript=TGGT1_223680-t26_1 | gene=TGGT1_223680 | organism=Toxoplasma_gondii_GT1 | gene_product=Ubiquitin family protein [Source:UniProtKB/TrEMBL;Acc:S7UWA0] | transcript_product=ubiquitin family protein | location=TGGT1_chrX:3562244-3565671(-) | protein_length=399 | sequence_SO=chromosome | SO=protein_coding_gene | is_pseudo=false	0.000	45.871	38	8	19	8	399	41.7	5.20	41.68	8	1.007	0.999670530109116	1092.3	1099.4	3.04	1.58	1089.7	1070.5	1164.3	1094.9	1113.0	1081.4	1081.2	1125.9	1123.6	1121.0	1095.2	1090.7	1107.4	1095.8	1076.3	1103.1	High	High	High	High	High	High	High	High	High	High	High
5895255760792991899	False	High	IsMasterProtein	TGGT1_251770-t26_1-p1	transcript=TGGT1_251770-t26_1 | gene=TGGT1_251770 | organism=Toxoplasma_gondii_GT1 | gene_product=hypothetical protein | transcript_product=hypothetical protein | location=TGGT1_chrXII:5493972-5500465(-) | protein_length=1265 | sequence_SO=chromosome | SO=protein_coding_gene | is_pseudo=false	0.000	17.495	5	6	6	6	1265	138.2	8.27	13.50	6	1.001	0.999455808246622	231.3	231.6	3.45	5.86	229.3	231.4	235.8	231.3	219.0	243.3	225.4	235.3	217.2	242.7	218.1	243.7	227.9	214.3	239.7	255.6	High	High	High	High	High	High	High	High	High	High	High
8883614315497930019	False	High	IsMasterProtein	TGGT1_216620-t26_1-p1	transcript=TGGT1_216620-t26_1 | gene=TGGT1_216620 | organism=Toxoplasma_gondii_GT1 | gene_product=EF hand domain-containing protein [Source:UniProtKB/TrEMBL;Acc:S7VUJ8] | transcript_product=EF hand domain-containing protein | location=TGGT1_chrXI:5927325-5957645(+) | protein_length=3700 | sequence_SO=chromosome | SO=protein_coding_gene | is_pseudo=false	0.000	146.818	12	35	50	35	3700	411.7	6.32	122.52	35	1.002	0.999455808246622	2684.9	2691.4	2.43	1.72	2709.3	2596.5	2766.6	2660.7	2628.8	2734.9	2727.1	2669.0	2697.0	2722.2	2685.7	2669.8	2699.5	2681.5	2563.6	2706.6	High	High	High	High	High	High	High	High	High	High	High
5714846077783250432	False	High	IsMasterProtein	TGGT1_283830-t26_1-p1	transcript=TGGT1_283830-t26_1 | gene=TGGT1_283830 | organism=Toxoplasma_gondii_GT1 | gene_product=Type I inorganic pyrophosphatase PPase [Source:UniProtKB/TrEMBL;Acc:S7W2U3] | transcript_product=type I inorganic pyrophosphatase PPase | location=TGGT1_chrV:2771144-2774020(-) | protein_length=498 | sequence_SO=chromosome | SO=protein_coding_gene | is_pseudo=false	0.000	18.543	15	5	6	5	498	53.8	6.95	13.04	5	1.024	0.999455808246622	141.3	144.8	8.46	4.55	128.7	145.0	159.9	134.7	155.2	137.8	130.6	148.4	146.7	144.2	142.7	138.4	135.4	150.6	149.6	145.3	High	High	High	High	High	High	High	High	High	High	High
4546405426140594081	False	High	IsMasterProtein	TGGT1_235350-t26_1-p1	transcript=TGGT1_235350-t26_1 | gene=TGGT1_235350 | organism=Toxoplasma_gondii_GT1 | gene_product=Cwfj family protein [Source:UniProtKB/TrEMBL;Acc:S7UQS5] | transcript_product=cwfj family protein | location=TGGT1_chrX:4683521-4689257(-) | protein_length=821 | sequence_SO=chromosome | SO=protein_coding_gene | is_pseudo=false	0.000	22.847	11	8	11	8	821	90.7	8.91	20.20	8	1.010	0.999455808246622	157.3	158.9	5.60	5.83	148.6	150.5	166.9	155.9	170.9	158.6	142.4	157.9	174.1	159.8	160.7	147.0	157.8	161.2	156.3	169.4	High	High	High	High	High	High	High	High	High	High	High
-884834601763973174	False	High	IsMasterProtein	TGGT1_283520-t26_1-p1	transcript=TGGT1_283520-t26_1 | gene=TGGT1_283520 | organism=Toxoplasma_gondii_GT1 | gene_product=hypothetical protein | transcript_product=hypothetical protein | location=TGGT1_chrV:2933572-2940120(-) | protein_length=2182 | sequence_SO=chromosome | SO=protein_coding_gene | is_pseudo=false	0.000	12.839	2	4	4	4	2182	233.6	8.19	6.81	4	1.018	0.999455808246622	195.5	199.0	6.59	3.70	196.3	206.8	192.7	194.7	193.1	226.7	197.2	198.2	192.9	211.5	208.0	194.4	213.0	199.8	194.2	205.3	High	High	High	High	High	High	High	High	High	High	High
2569674369477555578	False	High	IsMasterProtein	TGGT1_216950-t26_1-p1	transcript=TGGT1_216950-t26_1 | gene=TGGT1_216950 | organism=Toxoplasma_gondii_GT1 | gene_product=Helicase [Source:UniProtKB/TrEMBL;Acc:S7ULX5] | transcript_product=helicase | location=TGGT1_chrXI:5696520-5701458(+) | protein_length=939 | sequence_SO=chromosome | SO=protein_coding_gene | is_pseudo=false	0.000	9.244	4	3	4	2	939	103.1	8.54	7.10	3	0.955	0.999455808246622	71.9	68.6	9.24	10.95	64.0	75.8	69.8	74.1	73.9	59.7	77.2	86.0	60.4	65.1	61.0	68.4	72.8	68.8	67.2	70.1	High	High	High	High	High	High	High	High	High	High	High
-723239758111323615	False	High	IsMasterProtein	TGGT1_285850-t26_1-p1	transcript=TGGT1_285850-t26_1 | gene=TGGT1_285850 | organism=Toxoplasma_gondii_GT1 | gene_product=Peptidylprolyl isomerase [Source:UniProtKB/TrEMBL;Acc:S7W319] | transcript_product=peptidyl-prolyl cis-trans isomerase, FKBP-type domain-containing protein | location=TGGT1_chrV:2026917-2028990(-) | protein_length=428 | sequence_SO=chromosome | SO=protein_coding_gene | is_pseudo=false	0.000	19.993	14	6	9	6	428	46.0	8.72	10.62	6	1.004	0.999455808246622	564.0	566.5	2.35	3.94	563.8	589.9	582.8	564.2	556.0	561.8	558.9	569.1	593.5	536.9	563.9	588.6	589.7	562.3	537.8	600.2	High	High	High	High	High	High	High	High	High	High	High
-3183657692268577261	False	High	IsMasterProtein	TGGT1_230580-t26_1-p1	transcript=TGGT1_230580-t26_1 | gene=TGGT1_230580 | organism=Toxoplasma_gondii_GT1 | gene_product=hypothetical protein | transcript_product=hypothetical protein | location=TGGT1_chrVIII:868693-875909(-) | protein_length=1133 | sequence_SO=chromosome | SO=protein_coding_gene | is_pseudo=false	0.000	10.946	5	5	5	5	1133	123.5	5.24	6.22	5	1.010	0.999455808246622	119.3	120.5	7.34	6.97	112.1	117.4	118.9	119.6	127.6	137.4	128.9	112.4	135.1	115.1	120.7	116.9	129.3	120.3	132.0	111.4	High	High	High	High	High	High	High	High	High	High	High
-5495282918923634933	False	Medium	IsMasterProtein	TGGT1_266890-t26_1-p1	transcript=TGGT1_266890-t26_1 | gene=TGGT1_266890 | organism=Toxoplasma_gondii_GT1 | gene_product=hypothetical protein | transcript_product=hypothetical protein | location=TGGT1_chrIX:747681-750701(+) | protein_length=1006 | sequence_SO=chromosome | SO=protein_coding_gene | is_pseudo=false	0.020	1.834	1	1	1	1	1006	113.8	8.10	1.61	1	1.025	0.999455808246622	23.6	24.2	34.11	32.20	18.0	29.1	22.9	33.2	11.1	24.3	29.6	17.6	7.9	29.1	19.5	31.6	20.9	28.8	19.1	28.0	High	High	High	High	High	High	High	High	High	High	High
-5530494592379928171	False	High	IsMasterProtein	TGGT1_216370-t26_1-p1	transcript=TGGT1_216370-t26_1 | gene=TGGT1_216370 | organism=Toxoplasma_gondii_GT1 | gene_product=hypothetical protein | transcript_product=hypothetical protein | location=TGGT1_chrXI:6125079-6126761(+) | protein_length=560 | sequence_SO=chromosome | SO=protein_coding_gene | is_pseudo=false	0.010	2.366	2	1	1	1	560	64.6	5.40	0.00	1	0.988	0.999455808246622	70.0	69.2	7.78	14.42	72.6	60.6	63.5	70.5	69.6	74.3	57.8	79.2	83.2	67.1	69.6	77.5	68.8	67.6	69.9	49.5	High	High	High	High	High	High	High	High	High	High	High
9097610566696895777	False	Medium	IsMasterProtein	TGGT1_218270-t26_1-p1	transcript=TGGT1_218270-t26_1 | gene=TGGT1_218270 | organism=Toxoplasma_gondii_GT1 | gene_product=hypothetical protein | transcript_product=hypothetical protein | location=TGGT1_chrXII:1575192-1576283(-) | protein_length=363 | sequence_SO=chromosome | SO=protein_coding_gene | is_pseudo=false	0.011	2.308	2	1	4	1	363	39.0	6.93	5.87	1	0.994	0.999455808246622	577.3	573.6	4.21	2.94	570.6	576.3	533.1	582.6	607.9	578.3	572.8	565.7	573.3	553.3	574.0	594.0	580.7	603.7	547.6	580.2	High	High	High	High	High	High	High	High	High	High	High
-4341719647449135172	False	High	IsMasterProtein	TGGT1_249320-t26_1-p1	transcript=TGGT1_249320-t26_1 | gene=TGGT1_249320 | organism=Toxoplasma_gondii_GT1 | gene_product=Flavodoxin-like domain-containing protein [Source:UniProtKB/TrEMBL;Acc:S7V0F8] | transcript_product=flavodoxin domain-containing protein | location=TGGT1_chrXII:4385339-4391434(-) | protein_length=1027 | sequence_SO=chromosome | SO=protein_coding_gene | is_pseudo=false	0.000	31.243	10	10	11	10	1027	112.9	6.49	24.42	10	0.990	0.999455808246622	199.8	197.8	9.03	7.41	186.8	225.8	173.3	203.9	195.8	205.7	230.8	202.9	198.6	180.5	194.2	208.9	178.2	197.0	194.5	198.7	High	High	High	High	High	High	High	High	High	High	High
-7443099244177215007	False	High	IsMasterProtein	TGGT1_306410-t26_1-p1	transcript=TGGT1_306410-t26_1 | gene=TGGT1_306410 | organism=Toxoplasma_gondii_GT1 | gene_product=hypothetical protein | transcript_product=hypothetical protein | location=TGGT1_chrIX:5840099-5848019(+) | protein_length=1040 | sequence_SO=chromosome | SO=protein_coding_gene | is_pseudo=false	0.000	5.632	3	2	2	2	1040	114.7	5.60	2.59	2	1.010	0.999101263811586	44.0	44.4	24.35	13.48	53.4	45.2	26.2	42.7	51.7	34.9	44.5	41.1	44.3	32.8	44.9	33.6	45.1	45.9	34.9	47.8	High	High	High	High	High	High	High	High	High	High	High
1864184878225352119	False	High	IsMasterProtein	TGGT1_223095-t26_1-p1	transcript=TGGT1_223095-t26_1 | gene=TGGT1_223095 | organism=Toxoplasma_gondii_GT1 | gene_product=hypothetical protein | transcript_product=hypothetical protein | location=TGGT1_chrII:1426182-1428446(-) | protein_length=754 | sequence_SO=chromosome | SO=protein_coding_gene | is_pseudo=false	0.000	9.861	5	4	4	4	754	82.0	6.77	5.13	4	1.017	0.999062383456721	273.9	278.6	8.54	5.48	263.3	321.3	287.5	263.9	284.2	256.8	278.7	298.3	270.9	283.3	296.9	297.3	278.5	276.8	252.4	262.0	High	High	High	High	High	High	High	High	High	High	High
2706918151677597664	False	High	IsMasterProtein	TGGT1_310130-t26_1-p1	transcript=TGGT1_310130-t26_1 | gene=TGGT1_310130 | organism=Toxoplasma_gondii_GT1 | gene_product=Spc97 / Spc98 family protein [Source:UniProtKB/TrEMBL;Acc:S7USA6] | transcript_product=Spc97 / Spc98 family protein | location=TGGT1_chrXI:1032616-1044829(-) | protein_length=1427 | sequence_SO=chromosome | SO=protein_coding_gene | is_pseudo=false	0.000	17.241	4	5	5	5	1427	155.7	8.12	12.38	5	1.014	0.999062383456721	133.5	135.3	7.57	9.45	137.7	144.1	151.3	129.3	125.8	127.2	121.8	134.8	132.2	153.3	147.8	120.5	154.1	135.7	120.1	139.0	High	High	High	High	High	High	High	High	High	High	High
-1558339789720862091	False	High	IsMasterProtein	TGGT1_215010-t26_1-p1	transcript=TGGT1_215010-t26_1 | gene=TGGT1_215010 | organism=Toxoplasma_gondii_GT1 | gene_product=hypothetical protein | transcript_product=hypothetical protein | location=TGGT1_chrX:6568179-6572484(+) | protein_length=777 | sequence_SO=chromosome | SO=protein_coding_gene | is_pseudo=false	0.000	14.804	6	3	5	3	777	81.6	7.97	11.80	3	1.014	0.999062383456721	316.3	320.7	13.89	13.50	313.8	318.7	420.1	299.5	300.6	318.9	333.6	316.3	319.6	417.6	320.5	344.7	260.6	378.5	282.4	321.0	High	High	High	High	High	High	High	High	High	High	High
2592473753666820101	False	High	IsMasterProtein	TGGT1_294710-t26_1-p1	transcript=TGGT1_294710-t26_1 | gene=TGGT1_294710 | organism=Toxoplasma_gondii_GT1 | gene_product=RNA recognition motif-containing protein [Source:UniProtKB/TrEMBL;Acc:A0A125YVJ2] | transcript_product=RNA recognition motif-containing protein | location=TGGT1_chrIa:1067961-1074404(-) | protein_length=1151 | sequence_SO=chromosome | SO=protein_coding_gene | is_pseudo=false	0.000	55.958	16	17	32	17	1151	122.0	11.11	65.60	17	1.008	0.999062383456721	1806.6	1821.8	2.98	2.20	1776.2	1791.8	1902.2	1747.1	1833.8	1821.5	1847.0	1828.3	1815.4	1793.9	1853.5	1781.5	1844.4	1842.1	1779.5	1729.7	High	High	High	High	High	High	High	High	High	High	High
-1566226873174559195	False	High	IsMasterProtein	TGGT1_203870-t26_1-p1	transcript=TGGT1_203870-t26_1 | gene=TGGT1_203870 | organism=Toxoplasma_gondii_GT1 | gene_product=RAB43, member RAS oncogene family protein [Source:UniProtKB/TrEMBL;Acc:S7WA63] | transcript_product=RAB43, member RAS oncogene family protein | location=TGGT1_chrVIIa:2071934-2075396(-) | protein_length=285 | sequence_SO=chromosome | SO=protein_coding_gene | is_pseudo=false	0.000	6.517	8	3	4	3	285	32.2	8.92	9.36	3	1.003	0.999062383456721	634.8	636.5	3.19	2.96	619.7	622.9	664.2	647.0	619.7	658.4	633.9	640.3	604.9	658.5	630.5	635.0	620.1	662.1	664.9	637.9	High	High	High	High	High	High	High	High	High	High	High
5348385634673071270	False	High	IsMasterProtein	TGGT1_248100-t26_1-p1	transcript=TGGT1_248100-t26_1 | gene=TGGT1_248100 | organism=Toxoplasma_gondii_GT1 | gene_product=Synaptobrevin protein [Source:UniProtKB/TrEMBL;Acc:S7V159] | transcript_product=synaptobrevin protein | location=TGGT1_chrXII:3586872-3591632(+) | protein_length=262 | sequence_SO=chromosome | SO=protein_coding_gene | is_pseudo=false	0.000	10.107	8	2	3	2	262	29.5	6.77	4.70	2	1.035	0.999062383456721	79.1	81.9	8.44	7.34	81.0	75.5	94.0	76.8	77.3	83.3	72.4	73.5	85.8	80.6	83.2	76.4	85.2	78.2	87.4	89.7	High	High	High	High	High	High	High	High	High	High	High
-1592014407455628031	False	High	IsMasterProtein	TGGT1_314080-t26_1-p1	transcript=TGGT1_314080-t26_1 | gene=TGGT1_314080 | organism=Toxoplasma_gondii_GT1 | gene_product=hypothetical protein | transcript_product=hypothetical protein | location=TGGT1_chrXI:3872920-3874228(+) | protein_length=179 | sequence_SO=chromosome | SO=protein_coding_gene | is_pseudo=false	0.000	8.980	11	2	6	2	179	20.7	6.37	13.58	2	0.997	0.999062383456721	595.5	593.4	1.61	4.87	594.5	611.4	585.2	602.4	596.5	588.1	550.2	577.3	608.6	590.0	596.9	648.7	578.1	636.8	582.4	598.0	High	High	High	High	High	High	High	High	High	High	High
-4601851118603946829	False	Medium	IsMasterProtein	TGGT1_221500-t26_1-p1	transcript=TGGT1_221500-t26_1 | gene=TGGT1_221500 | organism=Toxoplasma_gondii_GT1 | gene_product=Dual specificity phosphatase, catalytic domain-containing protein [Source:UniProtKB/TrEMBL;Acc:S7VU70] | transcript_product=dual specificity phosphatase, catalytic domain-containing protein | location=TGGT1_chrII:384010-387824(-) | protein_length=982 | sequence_SO=chromosome | SO=protein_coding_gene …	0.049	1.408	2	1	1	1	982	109.1	9.55	0.00	1	1.104	0.999062383456721	15.6	17.2	26.81	19.46	14.9	11.7	20.1	16.3	24.2	14.3	18.1	15.8	14.7	17.5	17.1	9.9	23.1	16.9	17.2	17.8	High	High	High	High	High	High	High	High	High	High	High
-1580616415415076906	False	High	IsMasterProtein	TGGT1_212250-t26_1-p1	transcript=TGGT1_212250-t26_1 | gene=TGGT1_212250 | organism=Toxoplasma_gondii_GT1 | gene_product=XPG N-terminal domain-containing protein [Source:UniProtKB/TrEMBL;Acc:S7UVX9] | transcript_product=XPG N-terminal domain-containing protein | location=TGGT1_chrX:3863526-3867619(+) | protein_length=767 | sequence_SO=chromosome | SO=protein_coding_gene | is_pseudo=false	0.000	55.709	16	13	27	13	767	86.9	6.89	64.19	13	1.016	0.999062383456721	1536.2	1560.7	1.37	2.25	1538.1	1567.2	1534.4	1582.0	1532.7	1533.5	1538.8	1503.7	1568.6	1499.5	1568.0	1583.9	1571.4	1501.0	1587.8	1553.5	High	High	High	High	High	High	High	High	High	High	High
7886006976362767419	False	High	IsMasterProtein	TGGT1_249200-t26_1-p1	transcript=TGGT1_249200-t26_1 | gene=TGGT1_249200 | organism=Toxoplasma_gondii_GT1 | gene_product=Copper transporter [Source:UniProtKB/TrEMBL;Acc:S7W925] | transcript_product=Ctr copper transporter family protein | location=TGGT1_chrXII:4304718-4305425(+) | protein_length=235 | sequence_SO=chromosome | SO=protein_coding_gene | is_pseudo=false	0.000	9.897	11	2	2	2	235	25.6	8.29	6.77	2	1.028	0.999062383456721	111.2	114.3	8.56	10.23	116.9	119.0	105.0	105.7	101.3	125.7	115.3	124.1	113.4	104.3	124.9	119.8	120.1	105.8	108.0	87.1	High	High	High	High	High	High	High	High	High	High	High
1377532519521795490	False	High	IsMasterProtein	TGGT1_270880-t26_1-p1	transcript=TGGT1_270880-t26_1 | gene=TGGT1_270880 | organism=Toxoplasma_gondii_GT1 | gene_product=RRM domain-containing protein [Source:UniProtKB/TrEMBL;Acc:S7V429] | transcript_product=RNA recognition motif-containing protein | location=TGGT1_chrVIII:4904990-4913024(-) | protein_length=1374 | sequence_SO=chromosome | SO=protein_coding_gene | is_pseudo=false	0.000	40.333	12	12	17	12	1374	138.9	6.09	34.53	12	0.992	0.999062383456721	628.3	623.4	3.08	2.29	650.9	602.8	634.9	621.7	641.4	606.8	628.9	611.5	618.0	649.8	635.5	608.5	617.0	638.2	642.5	615.2	High	High	High	High	High	High	High	High	High	High	High
-1428502813788343238	False	High	IsMasterProtein	TGGT1_234550-t26_1-p1	transcript=TGGT1_234550-t26_1 | gene=TGGT1_234550 | organism=Toxoplasma_gondii_GT1 | gene_product=60S ribosomal protein L29 [Source:UniProtKB/TrEMBL;Acc:A0A125YQ82] | transcript_product=ribosomal protein RPL29 | location=TGGT1_chrX:4345310-4346680(-) | protein_length=54 | sequence_SO=chromosome | SO=protein_coding_gene | is_pseudo=false	0.000	6.782	19	2	4	2	54	6.4	11.77	2.21	2	1.035	0.999062383456721	127.1	131.5	12.79	16.17	133.7	142.4	116.6	111.5	154.7	120.8	138.3	157.1	132.4	158.0	123.8	130.7	92.1	144.2	129.6	102.5	High	High	High	High	High	High	High	High	High	High	High
-2469405544956418548	False	High	IsMasterProtein	TGGT1_319530-t26_1-p1	transcript=TGGT1_319530-t26_1 | gene=TGGT1_319530 | organism=Toxoplasma_gondii_GT1 | gene_product=Splicing factor SF2 [Source:UniProtKB/TrEMBL;Acc:S7UJA0] | transcript_product=splicing factor SF2 | location=TGGT1_chrIV:876124-882127(+) | protein_length=450 | sequence_SO=chromosome | SO=protein_coding_gene | is_pseudo=false	0.000	28.809	16	8	22	8	450	53.5	10.07	36.50	8	0.996	0.999062383456721	959.8	955.7	3.25	2.85	931.7	951.2	968.4	970.5	988.9	903.1	917.6	947.4	973.8	984.0	918.3	973.7	983.7	961.9	917.1	949.6	High	High	High	High	High	High	High	High	High	High	High
2531850351344303797	False	High	IsMasterProtein	TGGT1_223500-t26_1-p1	transcript=TGGT1_223500-t26_1 | gene=TGGT1_223500 | organism=Toxoplasma_gondii_GT1 | gene_product=hypothetical protein | transcript_product=hypothetical protein | location=TGGT1_chrX:3678140-3684917(+) | protein_length=1112 | sequence_SO=chromosome | SO=protein_coding_gene | is_pseudo=false	0.001	5.091	2	2	2	2	1112	120.9	8.91	2.68	2	0.961	0.999062383456721	154.1	148.1	9.28	8.61	130.6	155.8	164.3	155.5	152.7	132.3	150.0	156.8	142.2	126.2	147.1	170.6	135.1	144.1	149.2	161.5	High	High	High	High	High	High	High	High	High	High	High
-4316210051097156137	False	High	IsMasterProtein	TGGT1_207080-t26_1-p1	transcript=TGGT1_207080-t26_1 | gene=TGGT1_207080 | organism=Toxoplasma_gondii_GT1 | gene_product=Histone acetyltransferase [Source:UniProtKB/TrEMBL;Acc:S7UQJ2] | transcript_product=histone lysine acetyltransferase MYST-B | location=TGGT1_chrX:7247562-7254295(+) | protein_length=1087 | sequence_SO=chromosome | SO=protein_coding_gene | is_pseudo=false	0.009	2.472	1	1	1	1	1087	121.0	8.62	0.00	1	1.016	0.999062383456721	36.2	36.8	14.16	6.55	36.1	46.5	35.4	30.5	36.4	39.1	34.3	34.6	35.3	36.8	39.7	35.1	41.9	36.9	38.3	37.2	High	High	High	High	High	High	High	High	High	High	High
2840075023896183222	False	High	IsMasterProtein	TGGT1_300100-t26_1-p1	transcript=TGGT1_300100-t26_1 | gene=TGGT1_300100 | organism=Toxoplasma_gondii_GT1 | gene_product=Rhoptry neck protein RON2 [Source:UniProtKB/TrEMBL;Acc:S7UGV9] | transcript_product=rhoptry neck protein RON2 | location=TGGT1_chrXII:175560-186129(-) | protein_length=1479 | sequence_SO=chromosome | SO=protein_coding_gene | is_pseudo=false	0.000	153.194	22	34	87	34	1479	166.3	9.58	197.45	34	0.991	0.999062383456721	6494.6	6438.7	1.79	1.60	6342.5	6523.5	6265.2	6491.1	6498.1	6556.4	6542.2	6477.3	6321.4	6430.8	6302.9	6578.3	6597.4	6355.0	6424.9	6446.7	High	High	High	High	High	High	High	High	High	High	High
5357346881233367425	False	High	IsMasterProtein	TGGT1_201680-t26_1-p1	transcript=TGGT1_201680-t26_1 | gene=TGGT1_201680 | organism=Toxoplasma_gondii_GT1 | gene_product=Eukaryotic translation initiation factor 3 subunit A [Source:UniProtKB/TrEMBL;Acc:S7WB14] | transcript_product=putative eukaryotic initiation factor-3 subunit 10 | location=TGGT1_chrVIIa:3754116-3762345(+) | protein_length=1031 | sequence_SO=chromosome | SO=protein_coding_gene | is_pseudo=false	0.000	184.407	34	34	103	34	1031	118.8	8.73	281.05	34	0.993	0.999062383456721	7149.6	7097.4	1.37	1.82	7150.6	6931.3	7200.9	7148.7	7175.1	7093.2	7071.0	7186.8	7075.9	7272.7	7118.9	6915.6	7269.9	7280.9	6994.8	7005.1	High	High	High	High	High	High	High	High	High	High	High
6950623425030615154	False	Medium	IsMasterProtein	TGGT1_265280-t26_1-p1	transcript=TGGT1_265280-t26_1 | gene=TGGT1_265280 | organism=Toxoplasma_gondii_GT1 | gene_product=hypothetical protein | transcript_product=hypothetical protein | location=TGGT1_chrIX:1450280-1453981(-) | protein_length=1233 | sequence_SO=chromosome | SO=protein_coding_gene | is_pseudo=false	0.037	1.525	0	1	1	1	1233	133.2	6.29	1.88	1	1.009	0.999062383456721	92.5	93.4	10.48	7.02	91.3	107.7	103.8	86.4	82.3	93.7	95.9	90.5	94.3	86.6	93.8	98.6	88.0	92.9	88.8	109.3	High	High	High	High	High	High	High	High	High	High	High
5348980232950814005	False	High	IsMasterProtein	TGGT1_229900-t26_1-p1	transcript=TGGT1_229900-t26_1 | gene=TGGT1_229900 | organism=Toxoplasma_gondii_GT1 | gene_product=Macro domain-containing protein [Source:UniProtKB/TrEMBL;Acc:S7WBG6] | transcript_product=hypothetical protein | location=TGGT1_chrVIII:450340-455576(+) | protein_length=698 | sequence_SO=chromosome | SO=protein_coding_gene | is_pseudo=false	0.000	9.041	4	2	3	2	698	75.8	10.17	7.13	2	0.986	0.999062383456721	138.1	136.1	5.07	9.22	138.9	129.4	145.2	141.1	127.2	137.3	140.6	135.7	127.2	163.7	150.3	136.5	128.2	131.7	118.8	136.7	High	High	High	High	High	High	High	High	High	High	High
2240480386442368181	False	High	IsMasterProtein	TGGT1_305480-t26_1-p1	transcript=TGGT1_305480-t26_1 | gene=TGGT1_305480 | organism=Toxoplasma_gondii_GT1 | gene_product=Elp3 domain-containing protein [Source:UniProtKB/TrEMBL;Acc:S7VWF8] | transcript_product=elongator complex protein ELP3 | location=TGGT1_chrIX:5208033-5215974(+) | protein_length=984 | sequence_SO=chromosome | SO=protein_coding_gene | is_pseudo=false	0.000	9.119	4	3	3	3	984	108.3	8.31	4.89	3	0.980	0.999062383456721	49.6	48.6	9.08	12.12	43.7	44.0	52.0	52.4	47.4	53.6	48.2	48.8	47.0	55.7	51.4	48.5	51.7	57.9	45.1	36.3	High	High	High	High	High	High	High	High	High	High	High
-5776912608243683428	False	Low	IsMasterProtein	TGGT1_254200-t26_1-p1	transcript=TGGT1_254200-t26_1 | gene=TGGT1_254200 | organism=Toxoplasma_gondii_GT1 | gene_product=AA_TRNA_LIGASE_II domain-containing protein [Source:UniProtKB/TrEMBL;Acc:S7VVI3] | transcript_product=anticodon binding domain-containing protein | location=TGGT1_chrIII:1499764-1509406(-) | protein_length=1021 | sequence_SO=chromosome | SO=protein_coding_gene | is_pseudo=false	0.073	1.248	2	1	1	1	1021	112.5	8.85	0.00	1	0.987	0.999062383456721	70.7	69.8	6.31	9.02	63.8	68.3	72.2	76.9	69.3	72.7	78.3	62.8	67.6	63.4	80.4	64.6	71.6	68.1	74.7	75.9	High	High	High	High	High	High	High	High	High	High	High
-6128165486400370646	False	High	IsMasterProtein	TGGT1_205440-t26_1-p1	transcript=TGGT1_205440-t26_1 | gene=TGGT1_205440 | organism=Toxoplasma_gondii_GT1 | gene_product=T-complex protein 1 subunit gamma [Source:UniProtKB/TrEMBL;Acc:A0A125YIY0] | transcript_product=CCT chaperonin gamma subunit | location=TGGT1_chrVIIa:1309659-1315491(+) | protein_length=556 | sequence_SO=chromosome | SO=protein_coding_gene | is_pseudo=false	0.000	166.374	51	28	84	28	556	60.7	5.94	191.74	28	0.996	0.999062383456721	6553.9	6527.4	1.61	1.62	6461.8	6360.9	6626.9	6515.8	6620.5	6592.2	6389.1	6528.8	6611.7	6365.1	6687.8	6473.5	6593.9	6526.1	6631.9	6467.6	High	High	High	High	High	High	High	High	High	High	High
-5159964358660794964	False	High	IsMasterProtein	TGGT1_313980-t26_1-p1	transcript=TGGT1_313980-t26_1 | gene=TGGT1_313980 | organism=Toxoplasma_gondii_GT1 | gene_product=Putative ribosome biogenesis protein nep1 [Source:UniProtKB/TrEMBL;Acc:S7W2F9] | transcript_product=putative ribosome biogenesis protein nep1 | location=TGGT1_chrXI:3815596-3821252(-) | protein_length=235 | sequence_SO=chromosome | SO=protein_coding_gene | is_pseudo=false	0.000	11.385	9	2	3	2	235	26.0	6.99	8.75	2	0.994	0.999062383456721	53.1	52.8	20.48	14.55	38.3	49.7	69.8	56.7	47.6	60.8	42.2	48.2	52.5	63.3	47.6	53.0	58.4	63.3	43.8	59.6	High	High	High	High	High	High	High	High	High	High	High
-5176222818554163749	False	High	IsMasterProtein	TGGT1_239820-t26_1-p1	transcript=TGGT1_239820-t26_1 | gene=TGGT1_239820 | organism=Toxoplasma_gondii_GT1 | gene_product=D-3-phosphoglycerate dehydrogenase [Source:UniProtKB/TrEMBL;Acc:A0A125YMY8] | transcript_product=D-3-phosphoglycerate dehydrogenase | location=TGGT1_chrVI:931789-940557(-) | protein_length=604 | sequence_SO=chromosome | SO=protein_coding_gene | is_pseudo=false	0.000	86.724	35	19	50	19	604	65.2	6.99	130.82	19	1.006	0.999062383456721	3655.0	3675.9	1.54	1.38	3695.6	3642.0	3633.0	3668.0	3761.8	3601.2	3597.6	3733.0	3680.8	3613.0	3653.2	3724.6	3671.0	3685.7	3710.3	3595.2	High	High	High	High	High	High	High	High	High	High	High
-7903676113068715264	False	High	IsMasterProtein	TGGT1_263070-t26_1-p1	transcript=TGGT1_263070-t26_1 | gene=TGGT1_263070 | organism=Toxoplasma_gondii_GT1 | gene_product=Protein kinase domain-containing protein [Source:UniProtKB/TrEMBL;Acc:S7WDT1] | transcript_product=CMGC kinase, CK2 family | location=TGGT1_chrVIIb:801033-806072(+) | protein_length=539 | sequence_SO=chromosome | SO=protein_coding_gene | is_pseudo=false	0.000	88.627	37	17	41	17	539	59.8	9.07	120.02	17	1.013	0.999062383456721	3201.1	3243.0	2.93	2.46	3110.1	3255.0	3387.6	3174.0	3216.7	3185.7	3242.3	3276.1	3197.5	3328.8	3053.2	3249.1	3241.7	3243.8	3125.9	3263.5	High	High	High	High	High	High	High	High	High	High	High
-1694304057599292590	False	High	IsMasterProtein	TGGT1_321300-t26_1-p1	transcript=TGGT1_321300-t26_1 | gene=TGGT1_321300 | organism=Toxoplasma_gondii_GT1 | gene_product=Ubiquitin-like protein ATG12 [Source:UniProtKB/TrEMBL;Acc:S7UJ65] | transcript_product=putative autophagy-related 12 variant 1 | location=TGGT1_chrIb:1902556-1907847(+) | protein_length=681 | sequence_SO=chromosome | SO=protein_coding_gene | is_pseudo=false	0.001	4.516	4	2	2	2	681	73.4	5.10	0.00	2	1.057	0.999062383456721	11.9	12.5	25.27	25.18	12.4	11.2	12.5	11.4	10.1	19.1	9.0	13.7	16.9	15.6	11.3	11.7	18.3	9.1	10.1	13.5	High	High	High	High	High	High	High	High	High	High	High
-4362233761037437947	False	High	IsMasterProtein	TGGT1_205700-t26_1-p1	transcript=TGGT1_205700-t26_1 | gene=TGGT1_205700 | organism=Toxoplasma_gondii_GT1 | gene_product=PPIase cyclophilin-type domain-containing protein [Source:UniProtKB/TrEMBL;Acc:A0A125YTE9] | transcript_product=cyclophilin precursor | location=TGGT1_chrVIIa:1122121-1123167(+) | protein_length=348 | sequence_SO=chromosome | SO=protein_coding_gene | is_pseudo=false	0.000	59.425	34	13	63	10	348	38.2	8.75	130.00	13	1.007	0.999062383456721	3630.5	3654.4	7.03	6.37	3731.6	3594.8	4263.5	3592.1	3666.5	3589.0	3541.6	3611.2	3608.4	4327.8	3607.9	3584.5	3714.3	3954.4	3705.6	3698.0	High	High	High	High	High	High	High	High	High	High	High
-1707153057949642111	False	High	IsMasterProtein	TGGT1_314920-t26_1-p1	transcript=TGGT1_314920-t26_1 | gene=TGGT1_314920 | organism=Toxoplasma_gondii_GT1 | gene_product=hypothetical protein | transcript_product=hypothetical protein | location=TGGT1_chrXI:4358172-4371476(+) | protein_length=3257 | sequence_SO=chromosome | SO=protein_coding_gene | is_pseudo=false	0.003	3.739	0	1	1	1	3257	344.8	8.60	3.20	1	1.022	0.999062383456721	18.7	19.1	10.12	20.67	18.6	21.4	17.5	19.4	18.8	15.8	19.7	16.9	21.2	19.2	15.4	11.2	23.4	19.0	18.9	24.9	High	High	High	High	High	High	High	High	High	High	High
5696963353007622089	False	High	IsMasterProtein	TGGT1_319658-t26_1-p1	transcript=TGGT1_319658-t26_1 | gene=TGGT1_319658 | organism=Toxoplasma_gondii_GT1 | gene_product=CBF domain-containing protein [Source:UniProtKB/TrEMBL;Acc:S7VSW5] | transcript_product=CBF/Mak21 family protein | location=TGGT1_chrIV:746704-748728(+) | protein_length=674 | sequence_SO=chromosome | SO=protein_coding_gene | is_pseudo=false	0.000	13.525	6	4	5	4	674	73.8	7.21	8.64	4	0.991	0.999062383456721	192.3	190.6	5.91	6.61	188.4	196.2	200.6	185.0	203.7	173.2	190.4	192.2	190.6	190.6	172.7	203.0	204.1	211.8	180.1	175.6	High	High	High	High	High	High	High	High	High	High	High
7813619241724891729	False	High	IsMasterProtein	TGGT1_202220-t26_1-p1	transcript=TGGT1_202220-t26_1 | gene=TGGT1_202220 | organism=Toxoplasma_gondii_GT1 | gene_product=hypothetical protein | transcript_product=hypothetical protein | location=TGGT1_chrVIIa:3407698-3411144(-) | protein_length=1148 | sequence_SO=chromosome | SO=protein_coding_gene | is_pseudo=false	0.000	9.118	4	3	3	3	1148	121.9	9.64	2.52	3	1.025	0.999062383456721	30.1	30.8	17.98	11.84	26.8	28.5	38.3	29.7	30.5	41.2	29.4	38.1	35.6	29.3	38.2	30.1	33.9	27.3	31.0	30.6	High	High	High	High	High	High	High	High	High	High	High
1865689055124522759	False	High	IsMasterProtein	TGGT1_214740-t26_1-p1	transcript=TGGT1_214740-t26_1 | gene=TGGT1_214740 | organism=Toxoplasma_gondii_GT1 | gene_product=hypothetical protein | transcript_product=hypothetical protein | location=TGGT1_chrX:6349454-6354178(+) | protein_length=1574 | sequence_SO=chromosome | SO=protein_coding_gene | is_pseudo=false	0.000	5.762	2	2	2	2	1574	166.3	8.40	4.95	2	1.002	0.999062383456721	75.2	75.4	9.17	12.41	65.5	78.1	85.1	72.5	71.7	79.7	60.5	82.7	71.4	79.8	66.4	76.4	74.4	90.9	69.0	86.6	High	High	High	High	High	High	High	High	High	High	High
-1169547770589782196	False	High	IsMasterProtein	TGGT1_300060-t26_1-p1	transcript=TGGT1_300060-t26_1 | gene=TGGT1_300060 | organism=Toxoplasma_gondii_GT1 | gene_product=Signal peptidase subunit protein [Source:UniProtKB/TrEMBL;Acc:A0A125YZH3] | transcript_product=signal peptidase subunit protein | location=TGGT1_chrXII:194988-195928(-) | protein_length=175 | sequence_SO=chromosome | SO=protein_coding_gene | is_pseudo=false	0.001	4.602	9	2	3	2	175	19.5	6.30	4.75	2	1.019	0.999062383456721	257.4	262.3	4.31	6.42	262.7	245.9	248.1	266.9	252.1	273.5	270.5	243.8	258.0	225.5	268.8	280.0	260.8	241.7	270.4	263.7	High	High	High	High	High	High	High	High	High	High	High
6005726375861482162	False	High	IsMasterProtein	TGGT1_289680-t26_1-p1	transcript=TGGT1_289680-t26_1 | gene=TGGT1_289680 | organism=Toxoplasma_gondii_GT1 | gene_product=Ras-related protein Rab11 [Source:UniProtKB/TrEMBL;Acc:A0A125YY15] | transcript_product=Ras-related protein Rab11 | location=TGGT1_chrIX:3181746-3185073(-) | protein_length=219 | sequence_SO=chromosome | SO=protein_coding_gene | is_pseudo=false	0.000	63.770	52	13	39	11	219	25.0	7.03	94.62	13	0.984	0.999062383456721	1848.7	1819.8	4.12	2.97	1853.4	1844.0	1690.7	1798.2	1891.9	1888.0	1875.6	1934.9	1832.0	1842.4	1868.5	1780.2	1807.7	1792.4	1752.7	1792.1	High	High	High	High	High	High	High	High	High	High	High
-7720389266902398055	False	High	IsMasterProtein	TGGT1_263630-t26_1-p1	transcript=TGGT1_263630-t26_1 | gene=TGGT1_263630 | organism=Toxoplasma_gondii_GT1 | gene_product=hypothetical protein | transcript_product=hypothetical protein | location=TGGT1_chrVIIb:401360-404075(-) | protein_length=136 | sequence_SO=chromosome | SO=protein_coding_gene | is_pseudo=false	0.001	4.034	10	1	2	1	136	15.5	10.21	7.55	1	1.054	0.999062383456721	104.5	110.2	8.29	11.45	104.8	115.6	104.2	102.1	95.1	118.8	81.7	118.7	114.4	123.2	92.8	106.8	112.2	111.9	103.6	108.5	High	High	High	High	High	High	High	High	High	High	High
7505168601627721035	False	High	IsMasterProtein	TGGT1_239070-t26_1-p1	transcript=TGGT1_239070-t26_1 | gene=TGGT1_239070 | organism=Toxoplasma_gondii_GT1 | gene_product=C2H2-type domain-containing protein [Source:UniProtKB/TrEMBL;Acc:S7UQZ9] | transcript_product=hypothetical protein | location=TGGT1_chrVI:437544-441357(-) | protein_length=589 | sequence_SO=chromosome | SO=protein_coding_gene | is_pseudo=false	0.000	6.433	4	2	2	2	589	65.6	8.90	5.47	2	1.043	0.999062383456721	55.6	58.0	8.99	12.62	61.9	54.1	65.4	55.3	55.9	51.8	51.1	52.2	67.4	62.3	50.0	60.1	47.9	67.7	62.7	55.9	High	High	High	High	High	High	High	High	High	High	High
4750614363738007867	False	High	IsMasterProtein	TGGT1_202120-t26_1-p1	transcript=TGGT1_202120-t26_1 | gene=TGGT1_202120 | organism=Toxoplasma_gondii_GT1 | gene_product=PH domain-containing protein [Source:UniProtKB/TrEMBL;Acc:S7UV62] | transcript_product=hypothetical protein | location=TGGT1_chrVIIa:3483252-3507091(-) | protein_length=1323 | sequence_SO=chromosome | SO=protein_coding_gene | is_pseudo=false	0.000	16.299	4	4	4	4	1323	147.2	5.69	10.47	4	1.004	0.999062383456721	124.1	124.7	8.34	9.24	106.8	137.5	124.5	125.7	116.5	123.8	135.2	104.0	103.7	131.2	120.7	126.2	132.0	118.4	123.2	132.6	High	High	High	High	High	High	High	High	High	High	High
7473040725072034326	False	High	IsMasterProtein	TGGT1_313570-t26_1-p1	transcript=TGGT1_313570-t26_1 | gene=TGGT1_313570 | organism=Toxoplasma_gondii_GT1 | gene_product=Regulator of chromosome condensation (RCC1) repeat-containing protein [Source:UniProtKB/TrEMBL;Acc:S7UTV8] | transcript_product=regulator of chromosome condensation (RCC1) repeat-containing protein | location=TGGT1_chrXI:3441822-3447739(+) | protein_length=671 | sequence_SO=chromosome | SO=protein_co…	0.003	3.577	2	1	1	1	671	71.4	6.89	2.54	1	1.005	0.999062383456721	62.7	63.0	6.04	10.66	56.2	60.8	62.5	62.9	67.0	65.3	61.4	56.1	64.6	65.6	64.6	71.5	58.6	52.3	74.0	59.1	High	High	High	High	High	High	High	High	High	High	High
3388881793914330709	False	High	IsMasterProtein	TGGT1_204280-t26_1-p1	transcript=TGGT1_204280-t26_1 | gene=TGGT1_204280 | organism=Toxoplasma_gondii_GT1 | gene_product=Protein kinase domain-containing protein [Source:UniProtKB/TrEMBL;Acc:S7UU58] | transcript_product=putative cell-cycle-associated protein kinase DYRK | location=TGGT1_chrVIIa:1825877-1830412(+) | protein_length=1180 | sequence_SO=chromosome | SO=protein_coding_gene | is_pseudo=false	0.000	13.297	4	4	4	4	1180	128.7	6.13	8.43	4	1.002	0.999062383456721	149.3	149.6	5.27	5.71	146.3	159.2	152.3	137.1	143.5	152.5	150.7	148.3	153.7	155.3	157.8	146.4	153.4	128.6	148.5	140.9	High	High	High	High	High	High	High	High	High	High	High
-7297446598487574090	False	Low	IsMasterProtein	TGGT1_244660-t26_1-p1	transcript=TGGT1_244660-t26_1 | gene=TGGT1_244660 | organism=Toxoplasma_gondii_GT1 | gene_product=hypothetical protein | transcript_product=hypothetical protein | location=TGGT1_chrVI:3346997-3353969(+) | protein_length=1330 | sequence_SO=chromosome | SO=protein_coding_gene | is_pseudo=false	0.071	1.265	1	1	1	1	1330	142.8	9.85	0.00	1	1.037	0.999062383456721	83.8	86.9	7.82	13.36	96.3	77.3	82.7	89.5	81.7	85.0	75.3	87.6	92.5	92.4	87.1	86.6	62.7	107.1	84.1	85.4	High	High	High	High	High	High	High	High	High	High	High
6044560429950415204	False	High	IsMasterProtein	TGGT1_215910-t26_1-p1	transcript=TGGT1_215910-t26_1 | gene=TGGT1_215910 | organism=Toxoplasma_gondii_GT1 | gene_product=bMG10 domain-containing protein [Source:UniProtKB/TrEMBL;Acc:S7ULS1] | transcript_product=hypothetical protein | location=TGGT1_chrXI:6452010-6464550(+) | protein_length=3029 | sequence_SO=chromosome | SO=protein_coding_gene | is_pseudo=false	0.000	132.788	13	38	48	38	3029	327.8	6.81	107.64	38	0.998	0.999062383456721	2263.4	2259.6	1.16	2.19	2233.5	2268.6	2253.9	2258.2	2277.0	2311.2	2281.2	2177.5	2224.5	2261.7	2237.0	2338.3	2248.0	2325.0	2315.8	2257.4	High	High	High	High	High	High	High	High	High	High	High
1642905792611182437	False	High	IsMasterProtein	TGGT1_202070-t26_1-p1	transcript=TGGT1_202070-t26_1 | gene=TGGT1_202070 | organism=Toxoplasma_gondii_GT1 | gene_product=hypothetical protein | transcript_product=hypothetical protein | location=TGGT1_chrVIIa:3530277-3562515(-) | protein_length=7952 | sequence_SO=chromosome | SO=protein_coding_gene | is_pseudo=false	0.000	13.163	1	5	5	5	7952	846.7	7.84	8.23	5	0.994	0.999062383456721	163.5	162.5	5.15	7.14	152.9	178.4	162.1	164.0	162.9	169.7	161.9	176.9	174.7	148.2	163.2	159.9	167.1	155.8	155.4	187.7	High	High	High	High	High	High	High	High	High	High	High
4818229753988345579	False	High	IsMasterProtein	TGGT1_253140-t26_1-p1	transcript=TGGT1_253140-t26_1 | gene=TGGT1_253140 | organism=Toxoplasma_gondii_GT1 | gene_product=hypothetical protein | transcript_product=hypothetical protein | location=TGGT1_chrIII:753985-759307(-) | protein_length=1519 | sequence_SO=chromosome | SO=protein_coding_gene | is_pseudo=false	0.000	19.125	6	8	9	8	1519	164.6	9.61	11.65	8	0.991	0.999062383456721	379.9	376.5	4.89	2.98	384.5	375.3	350.4	390.5	371.3	404.9	396.0	372.4	384.3	371.8	368.0	367.9	397.7	380.6	368.3	384.0	High	High	High	High	High	High	High	High	High	High	High
-4893333073563608259	False	High	IsMasterProtein	TGGT1_238950-t26_1-p1	transcript=TGGT1_238950-t26_1 | gene=TGGT1_238950 | organism=Toxoplasma_gondii_GT1 | gene_product=FA_desaturase domain-containing protein [Source:UniProtKB/TrEMBL;Acc:S7VZX5] | transcript_product=putative fatty acyl-CoA desaturase | location=TGGT1_chrVI:327886-337165(-) | protein_length=1042 | sequence_SO=chromosome | SO=protein_coding_gene | is_pseudo=false	0.000	48.506	14	14	20	14	1042	117.1	8.70	35.58	14	0.991	0.999062383456721	1330.8	1319.3	6.30	6.71	1328.3	1398.7	1194.8	1250.5	1407.1	1333.3	1298.5	1471.2	1397.5	1183.8	1406.7	1280.0	1328.4	1203.7	1322.0	1316.5	High	High	High	High	High	High	High	High	High	High	High
-4204545515216054541	False	High	IsMasterProtein	TGGT1_235540-t26_1-p1	transcript=TGGT1_235540-t26_1 | gene=TGGT1_235540 | organism=Toxoplasma_gondii_GT1 | gene_product=eIF2B_5 domain-containing protein [Source:UniProtKB/TrEMBL;Acc:A0A125YH35] | transcript_product=putative eukaryotic initiation factor-2 beta | location=TGGT1_chrX:4824505-4828067(-) | protein_length=231 | sequence_SO=chromosome | SO=protein_coding_gene | is_pseudo=false	0.000	59.212	55	12	29	12	231	26.2	9.07	64.59	12	0.994	0.999062383456721	2015.9	2004.6	2.10	2.95	2026.9	1919.1	2026.4	2028.6	1993.5	2005.4	2044.3	1999.4	1978.9	2059.6	2035.1	1987.9	2009.8	2075.5	1896.3	1914.1	High	High	High	High	High	High	High	High	High	High	High
4838797561958538338	False	High	IsMasterProtein	TGGT1_226810-t26_1-p1	transcript=TGGT1_226810-t26_1 | gene=TGGT1_226810 | organism=Toxoplasma_gondii_GT1 | gene_product=Histone lysine methyltransferase SET1 [Source:UniProtKB/TrEMBL;Acc:S7UWZ8] | transcript_product=histone lysine methyltransferase SET1 | location=TGGT1_chrX:1229580-1258542(+) | protein_length=7565 | sequence_SO=chromosome | SO=protein_coding_gene | is_pseudo=false	0.000	15.011	1	5	5	5	7565	803.3	7.46	10.80	5	1.020	0.999062383456721	219.3	223.8	4.42	5.53	215.7	231.6	240.4	217.2	220.8	217.9	232.3	200.6	222.3	230.9	216.0	217.3	216.4	246.3	225.3	231.0	High	High	High	High	High	High	High	High	High	High	High
-787953005173439887	False	High	IsMasterProtein	TGGT1_222170-t26_1-p1	transcript=TGGT1_222170-t26_1 | gene=TGGT1_222170 | organism=Toxoplasma_gondii_GT1 | gene_product=Dense-granule antigen DG32 [Source:UniProtKB/TrEMBL;Acc:A0A125YI16] | transcript_product=dense-granule antigen DG32 | location=TGGT1_chrII:911318-912642(+) | protein_length=300 | sequence_SO=chromosome | SO=protein_coding_gene | is_pseudo=false	0.000	50.201	29	9	21	9	300	33.6	9.38	52.47	9	1.000	0.999062383456721	2192.7	2193.7	2.39	2.49	2103.8	2194.3	2191.2	2173.7	2262.9	2215.1	2172.1	2272.0	2241.3	2117.3	2231.7	2144.9	2118.7	2163.2	2229.3	2215.5	High	High	High	High	High	High	High	High	High	High	High
-4217149980848525954	False	High	IsMasterProtein	TGGT1_262700-t26_1-p1	transcript=TGGT1_262700-t26_1 | gene=TGGT1_262700 | organism=Toxoplasma_gondii_GT1 | gene_product=TPR_REGION domain-containing protein [Source:UniProtKB/TrEMBL;Acc:S7WE11] | transcript_product=tetratricopeptide repeat-containing protein | location=TGGT1_chrVIIb:1043763-1053183(-) | protein_length=1556 | sequence_SO=chromosome | SO=protein_coding_gene | is_pseudo=false	0.000	9.110	3	4	6	4	1556	165.8	7.09	12.13	4	1.024	0.999062383456721	217.9	223.0	5.50	6.02	213.1	205.1	237.2	211.6	222.8	229.5	227.3	220.9	207.1	225.2	215.0	210.3	194.2	227.1	233.5	237.6	High	High	High	High	High	High	High	High	High	High	High
3335130440804896888	False	High	IsMasterProtein	TGGT1_230350-t26_1-p1	transcript=TGGT1_230350-t26_1 | gene=TGGT1_230350 | organism=Toxoplasma_gondii_GT1 | gene_product=hypothetical protein | transcript_product=hypothetical protein | location=TGGT1_chrVIII:718292-730284(-) | protein_length=1254 | sequence_SO=chromosome | SO=protein_coding_gene | is_pseudo=false	0.000	50.395	13	16	27	16	1254	139.0	6.11	53.44	16	0.997	0.999062383456721	1859.5	1854.0	2.01	2.12	1883.5	1820.7	1866.3	1852.7	1788.2	1879.3	1849.3	1890.3	1859.8	1784.7	1808.6	1857.9	1801.6	1850.1	1909.2	1867.5	High	High	High	High	High	High	High	High	High	High	High
-5554172116602892437	False	High	IsMasterProtein	TGGT1_236930-t26_1-p1	transcript=TGGT1_236930-t26_1 | gene=TGGT1_236930 | organism=Toxoplasma_gondii_GT1 | gene_product=hypothetical protein | transcript_product=hypothetical protein | location=TGGT1_chrX:5467725-5489270(-) | protein_length=5651 | sequence_SO=chromosome | SO=protein_coding_gene | is_pseudo=false	0.000	31.003	2	12	13	12	5651	609.6	6.33	14.81	12	1.003	0.999062383456721	435.0	436.1	9.10	8.15	431.8	498.7	379.5	438.3	414.2	451.1	478.2	452.7	455.1	416.0	433.2	439.0	380.5	377.9	480.7	432.3	High	High	High	High	High	High	High	High	High	High	High
7186276613978113648	False	High	IsMasterProtein	TGGT1_309960A-t26_1-p1	transcript=TGGT1_309960A-t26_1 | gene=TGGT1_309960A | organism=Toxoplasma_gondii_GT1 | gene_product=hypothetical protein | transcript_product=hypothetical protein | location=TGGT1_chrXI:899459-901392(+) | protein_length=644 | sequence_SO=chromosome | SO=protein_coding_gene | is_pseudo=false	0.000	10.921	7	4	6	4	644	69.9	9.83	7.03	4	0.997	0.999062383456721	203.3	202.8	4.27	4.43	199.9	195.9	208.9	197.9	219.3	206.9	201.3	209.3	204.2	216.2	199.5	207.0	200.7	221.1	197.8	190.2	High	High	High	High	High	High	High	High	High	High	High
6923360265837469282	False	High	IsMasterProtein	TGGT1_300280-t26_1-p1	transcript=TGGT1_300280-t26_1 | gene=TGGT1_300280 | organism=Toxoplasma_gondii_GT1 | gene_product=Sm domain-containing protein [Source:UniProtKB/TrEMBL;Acc:S7UFN1] | transcript_product=LSM domain-containing protein | location=TGGT1_chrXII:70960-73566(-) | protein_length=169 | sequence_SO=chromosome | SO=protein_coding_gene | is_pseudo=false	0.000	36.014	36	7	20	7	169	17.9	10.92	51.26	7	1.009	0.999062383456721	1115.3	1125.8	5.76	5.56	1093.2	1143.8	978.2	1119.6	1111.0	1152.3	1155.0	1160.7	1101.4	1001.6	1130.2	1123.7	1021.3	1026.8	1127.9	1160.0	High	High	High	High	High	High	High	High	High	High	High
7572113684158110648	False	High	IsMasterProtein	TGGT1_224310-t26_1-p1	transcript=TGGT1_224310-t26_1 | gene=TGGT1_224310 | organism=Toxoplasma_gondii_GT1 | gene_product=Palmitoyltransferase [Source:UniProtKB/TrEMBL;Acc:S7UWJ1] | transcript_product=DHHC zinc finger domain-containing protein | location=TGGT1_chrX:3002343-3010266(+) | protein_length=391 | sequence_SO=chromosome | SO=protein_coding_gene | is_pseudo=false	0.000	8.415	8	2	2	2	391	42.8	7.25	5.99	2	0.986	0.999062383456721	108.0	106.5	7.42	7.55	109.3	92.1	111.3	113.0	106.6	101.0	113.5	107.5	89.6	105.5	113.3	99.6	103.4	108.7	116.1	99.8	High	High	High	High	High	High	High	High	High	High	High
6746119893274048776	False	Medium	IsMasterProtein	TGGT1_261380-t26_1-p1	transcript=TGGT1_261380-t26_1 | gene=TGGT1_261380 | organism=Toxoplasma_gondii_GT1 | gene_product=Putative ribosomal protein S8 [Source:UniProtKB/TrEMBL;Acc:A0A125YNF5] | transcript_product=putative ribosomal protein S8 | location=TGGT1_chrVIIb:1750919-1751862(-) | protein_length=129 | sequence_SO=chromosome | SO=protein_coding_gene | is_pseudo=false	0.017	1.949	5	1	1	1	129	14.8	9.92	1.92	1	1.003	0.999062383456721	44.4	44.5	10.85	12.76	42.7	45.9	42.9	51.8	46.2	37.2	49.7	40.0	43.8	45.7	42.1	54.7	45.3	38.1	36.7	50.0	High	High	High	High	High	High	High	High	High	High	High
1827347962306884849	False	High	IsMasterProtein	TGGT1_218840-t26_1-p1	transcript=TGGT1_218840-t26_1 | gene=TGGT1_218840 | organism=Toxoplasma_gondii_GT1 | gene_product=DNA_MISMATCH_REPAIR_2 domain-containing protein [Source:UniProtKB/TrEMBL;Acc:S7V1N7] | transcript_product=mutS domain protein | location=TGGT1_chrXII:1191634-1205279(+) | protein_length=2163 | sequence_SO=chromosome | SO=protein_coding_gene | is_pseudo=false	0.000	20.542	4	8	9	8	2163	234.1	8.27	13.50	8	0.988	0.999062383456721	259.0	255.9	3.16	6.28	262.4	247.7	257.1	255.2	260.9	272.2	243.8	251.6	294.3	243.2	260.2	263.0	275.5	266.7	247.3	248.0	High	High	High	High	High	High	High	High	High	High	High
5385622477687018658	False	High	IsMasterProtein	TGGT1_227420-t26_1-p1	transcript=TGGT1_227420-t26_1 | gene=TGGT1_227420 | organism=Toxoplasma_gondii_GT1 | gene_product=4-hydroxy-3-methylbut-2-enyl diphosphate reductase [Source:UniProtKB/TrEMBL;Acc:S7WDA3] | transcript_product=4-hydroxy-3-methylbut-2-enyl diphosphate reductase | location=TGGT1_chrX:857137-861452(-) | protein_length=715 | sequence_SO=chromosome | SO=protein_coding_gene | is_pseudo=false	0.000	26.552	11	7	8	7	715	75.4	7.88	22.92	7	0.976	0.999062383456721	544.2	531.0	4.18	5.87	554.5	501.8	545.2	563.5	523.0	543.1	595.4	550.1	532.1	517.5	529.8	590.8	504.1	521.7	508.9	544.7	High	High	High	High	High	High	High	High	High	High	High
-6333196636151890978	False	High	IsMasterProtein	TGGT1_208780-t26_1-p1	transcript=TGGT1_208780-t26_1 | gene=TGGT1_208780 | organism=Toxoplasma_gondii_GT1 | gene_product=UBIQUITIN_CONJUGAT_2 domain-containing protein [Source:UniProtKB/TrEMBL;Acc:A0A125YLA5] | transcript_product=ubiquitin-conjugating enzyme subfamily protein | location=TGGT1_chrIb:873504-874979(+) | protein_length=218 | sequence_SO=chromosome | SO=protein_coding_gene | is_pseudo=false	0.000	8.598	12	3	4	3	218	23.7	8.53	9.95	3	0.998	0.999062383456721	213.7	213.4	3.71	7.59	220.6	208.3	202.6	223.2	210.4	217.0	225.4	241.1	198.1	227.6	223.0	216.6	210.2	206.6	210.2	183.8	High	High	High	High	High	High	High	High	High	High	High
7775900310764407891	False	High	IsMasterProtein	TGGT1_246050-t26_1-p1	transcript=TGGT1_246050-t26_1 | gene=TGGT1_246050 | organism=Toxoplasma_gondii_GT1 | gene_product=hypothetical protein | transcript_product=hypothetical protein | location=TGGT1_chrXII:2558051-2564072(-) | protein_length=894 | sequence_SO=chromosome | SO=protein_coding_gene | is_pseudo=false	0.009	2.455	1	1	1	1	894	97.0	9.54	2.11	1	1.040	0.999062383456721	42.2	43.9	19.12	11.24	42.1	63.1	48.4	42.0	39.1	42.2	40.6	44.4	55.7	49.8	42.8	42.3	40.5	52.0	43.3	47.4	High	High	High	High	High	High	High	High	High	High	High
-1749784194208994397	False	High	IsMasterProtein	TGGT1_218520-t26_1-p1	transcript=TGGT1_218520-t26_1 | gene=TGGT1_218520 | organism=Toxoplasma_gondii_GT1 | gene_product=Microneme protein MIC6 [Source:UniProtKB/TrEMBL;Acc:S7V1D9] | transcript_product=microneme protein MIC6 | location=TGGT1_chrXII:1418869-1419918(-) | protein_length=349 | sequence_SO=chromosome | SO=protein_coding_gene | is_pseudo=false	0.000	74.741	41	18	47	18	349	36.6	4.69	101.88	18	1.005	0.999062383456721	2046.0	2056.5	1.93	2.84	2087.7	2072.5	1975.6	2048.1	2043.9	2024.5	2080.0	2082.7	2031.8	1925.1	2102.2	2104.4	1986.4	2002.7	2077.1	2036.1	High	High	High	High	High	High	High	High	High	High	High
3491020710031145841	False	High	IsMasterProtein	TGGT1_312670-t26_1-p1	transcript=TGGT1_312670-t26_1 | gene=TGGT1_312670 | organism=Toxoplasma_gondii_GT1 | gene_product=hypothetical protein | transcript_product=hypothetical protein | location=TGGT1_chrXI:2857960-2861467(-) | protein_length=636 | sequence_SO=chromosome | SO=protein_coding_gene | is_pseudo=false	0.000	12.403	5	2	3	2	636	67.0	7.11	9.22	2	0.990	0.999062383456721	125.8	124.6	7.89	8.64	124.7	118.5	131.1	126.8	109.7	138.0	117.0	116.6	111.6	128.4	127.1	122.0	131.7	149.1	129.9	117.2	High	High	High	High	High	High	High	High	High	High	High
-4879549916618690885	False	High	IsMasterProtein	TGGT1_266810-t26_1-p1	transcript=TGGT1_266810-t26_1 | gene=TGGT1_266810 | organism=Toxoplasma_gondii_GT1 | gene_product=hypothetical protein | transcript_product=hypothetical protein | location=TGGT1_chrIX:789561-792824(+) | protein_length=316 | sequence_SO=chromosome | SO=protein_coding_gene | is_pseudo=false	0.000	17.644	16	3	3	3	316	34.4	8.48	11.88	3	0.965	0.999062383456721	92.5	89.2	10.37	7.53	81.6	73.8	92.0	95.4	92.9	97.4	86.8	95.8	89.3	99.2	78.6	87.3	91.0	77.6	90.4	89.2	High	High	High	High	High	High	High	High	High	High	High
7807467925795471694	False	High	IsMasterProtein	TGGT1_306650-t26_1-p1	transcript=TGGT1_306650-t26_1 | gene=TGGT1_306650 | organism=Toxoplasma_gondii_GT1 | gene_product=hypothetical protein | transcript_product=hypothetical protein | location=TGGT1_chrIX:6020484-6022587(-) | protein_length=286 | sequence_SO=chromosome | SO=protein_coding_gene | is_pseudo=false	0.000	37.287	30	7	21	7	286	31.4	7.25	61.17	7	1.009	0.999062383456721	964.2	972.8	5.00	3.03	908.8	1029.3	940.0	989.1	938.9	1017.9	972.3	940.3	983.2	973.3	1009.8	1004.5	922.3	944.3	951.8	995.7	High	High	High	High	High	High	High	High	High	High	High
4673862721210430772	False	High	IsMasterProtein	TGGT1_250710-t26_1-p1	transcript=TGGT1_250710-t26_1 | gene=TGGT1_250710 | organism=Toxoplasma_gondii_GT1 | gene_product=Microneme protein MIC10 [Source:UniProtKB/TrEMBL;Acc:A0A125YLT8] | transcript_product=microneme protein MIC10 | location=TGGT1_chrXII:5071359-5071955(+) | protein_length=198 | sequence_SO=chromosome | SO=protein_coding_gene | is_pseudo=false	0.000	61.664	35	12	72	12	198	23.1	5.87	136.33	12	1.004	0.999062383456721	4850.4	4869.1	4.55	5.27	5082.4	5111.3	4584.9	4651.3	4928.9	4773.2	4815.9	5199.5	5201.8	4479.0	4954.8	4771.5	4922.8	4558.9	5069.2	4622.4	High	High	High	High	High	High	High	High	High	High	High
-6927977205861233411	False	High	IsMasterProtein	TGGT1_321590-t26_1-p1	transcript=TGGT1_321590-t26_1 | gene=TGGT1_321590 | organism=Toxoplasma_gondii_GT1 | gene_product=hypothetical protein | transcript_product=hypothetical protein | location=TGGT1_chrIb:1728918-1730859(+) | protein_length=386 | sequence_SO=chromosome | SO=protein_coding_gene | is_pseudo=false	0.000	10.538	10	3	4	3	386	42.4	8.51	11.88	3	0.978	0.999062383456721	130.9	128.0	14.03	19.57	147.9	140.2	96.2	135.3	126.6	124.3	151.2	162.5	116.5	71.5	128.5	145.0	123.9	120.7	127.5	147.7	High	High	High	High	High	High	High	High	High	High	High
2672897802297154036	False	High	IsMasterProtein	TGGT1_220480-t26_1-p1	transcript=TGGT1_220480-t26_1 | gene=TGGT1_220480 | organism=Toxoplasma_gondii_GT1 | gene_product=hypothetical protein | transcript_product=hypothetical protein | location=TGGT1_chrV:310116-314943(-) | protein_length=809 | sequence_SO=chromosome | SO=protein_coding_gene | is_pseudo=false	0.005	3.086	1	1	1	1	809	88.4	7.31	2.62	1	0.961	0.999062383456721	14.9	14.3	13.81	22.52	15.8	13.7	16.8	14.0	16.5	11.6	15.2	17.9	14.9	13.1	11.1	12.2	13.5	14.1	23.0	14.5	High	High	High	High	High	High	High	High	High	High	High
-579873968524693824	False	Medium	IsMasterProtein	TGGT1_249720-t26_1-p1	transcript=TGGT1_249720-t26_1 | gene=TGGT1_249720 | organism=Toxoplasma_gondii_GT1 | gene_product=ATP-synt_C domain-containing protein [Source:UniProtKB/TrEMBL;Acc:A0A125YJV2] | transcript_product=putative ATP synthase F0 subunit 9 | location=TGGT1_chrXII:4693563-4694695(-) | protein_length=166 | sequence_SO=chromosome | SO=protein_coding_gene | is_pseudo=false	0.038	1.521	4	1	1	1	166	17.7	9.99	1.88	1	0.961	0.999062383456721	78.0	75.0	18.53	12.28	51.6	73.7	82.6	69.7	90.0	86.2	78.1	86.7	67.2	58.7	73.1	80.7	69.1	68.6	77.0	88.2	High	High	High	High	High	High	High	High	High	High	High
-5846127633518231486	False	High	IsMasterProtein	TGGT1_243910-t26_1-p1	transcript=TGGT1_243910-t26_1 | gene=TGGT1_243910 | organism=Toxoplasma_gondii_GT1 | gene_product=Cof family hydrolase subfamily protein [Source:UniProtKB/TrEMBL;Acc:S7UEQ4] | transcript_product=Cof family hydrolase subfamily protein | location=TGGT1_chrVI:2792926-2794050(+) | protein_length=374 | sequence_SO=chromosome | SO=protein_coding_gene | is_pseudo=false	0.000	37.898	33	11	22	11	374	40.6	6.11	59.38	11	1.000	0.999062383456721	1676.5	1676.8	1.08	2.10	1672.6	1650.3	1680.5	1697.9	1689.8	1658.9	1687.6	1676.1	1677.5	1749.4	1628.2	1685.6	1644.1	1694.3	1672.8	1633.1	High	High	High	High	High	High	High	High	High	High	High
-591851539901109744	False	High	IsMasterProtein	TGGT1_305040-t26_1-p1	transcript=TGGT1_305040-t26_1 | gene=TGGT1_305040 | organism=Toxoplasma_gondii_GT1 | gene_product=HEAT repeat-containing protein [Source:UniProtKB/TrEMBL;Acc:S7UI98] | transcript_product=HEAT repeat-containing protein | location=TGGT1_chrIX:4965233-4980115(-) | protein_length=1173 | sequence_SO=chromosome | SO=protein_coding_gene | is_pseudo=false	0.000	46.883	13	13	20	13	1173	125.8	4.87	31.14	13	1.012	0.999062383456721	507.7	514.0	4.10	5.50	511.7	530.3	551.9	501.1	497.3	503.7	507.2	480.4	522.7	518.3	538.3	502.2	553.8	509.7	556.8	470.9	High	High	High	High	High	High	High	High	High	High	High
-6928097350679130538	False	High	IsMasterProtein	TGGT1_219700-t26_1-p1	transcript=TGGT1_219700-t26_1 | gene=TGGT1_219700 | organism=Toxoplasma_gondii_GT1 | gene_product=MCM domain-containing protein [Source:UniProtKB/TrEMBL;Acc:S7V296] | transcript_product=putative DNA replication licensing factor MCM4 | location=TGGT1_chrXII:651605-660187(+) | protein_length=1014 | sequence_SO=chromosome | SO=protein_coding_gene | is_pseudo=false	0.000	147.661	35	29	60	29	1014	111.9	5.82	156.84	29	0.997	0.999062383456721	4197.7	4185.7	1.95	3.04	4323.1	4131.5	4244.4	4167.0	4228.7	4100.8	4055.6	4238.9	4351.7	4066.8	4166.4	4104.2	4407.8	4205.2	4333.8	4090.9	High	High	High	High	High	High	High	High	High	High	High
-902468751018454209	False	High	IsMasterProtein	TGGT1_300290-t26_1-p1	transcript=TGGT1_300290-t26_1 | gene=TGGT1_300290 | organism=Toxoplasma_gondii_GT1 | gene_product=t-SNARE coiled-coil homology domain-containing protein [Source:UniProtKB/TrEMBL;Acc:S7VUZ7] | transcript_product=SNARE domain-containing protein | location=TGGT1_chrXII:67383-69145(+) | protein_length=226 | sequence_SO=chromosome | SO=protein_coding_gene | is_pseudo=false	0.000	19.347	25	4	5	4	226	25.2	5.58	11.24	4	1.029	0.999062383456721	283.1	291.5	7.04	5.27	299.2	280.5	265.2	321.6	285.8	273.2	304.2	270.4	300.0	253.3	292.9	294.5	294.0	289.2	290.0	281.7	High	High	High	High	High	High	High	High	High	High	High
-2465080801924075425	False	High	IsMasterProtein	TGGT1_231350-t26_1-p1	transcript=TGGT1_231350-t26_1 | gene=TGGT1_231350 | organism=Toxoplasma_gondii_GT1 | gene_product=Glucosamine-fructose-6-phosphate aminotransferase [Source:UniProtKB/TrEMBL;Acc:S7V2L2] | transcript_product=glucosamine-fructose-6-phosphate aminotransferase | location=TGGT1_chrVIII:1349907-1353023(-) | protein_length=898 | sequence_SO=chromosome | SO=protein_coding_gene | is_pseudo=false	0.000	53.572	18	15	20	15	898	96.8	7.91	52.17	15	1.000	0.999062383456721	1313.5	1313.0	1.84	3.70	1265.6	1306.6	1313.9	1323.5	1313.2	1336.7	1370.0	1338.8	1353.0	1235.2	1277.0	1333.3	1363.2	1246.0	1289.9	1292.9	High	High	High	High	High	High	High	High	High	High	High
-635599520273912185	False	High	IsMasterProtein	TGGT1_215430-t26_1-p1	transcript=TGGT1_215430-t26_1 | gene=TGGT1_215430 | organism=Toxoplasma_gondii_GT1 | gene_product=hypothetical protein | transcript_product=hypothetical protein | location=TGGT1_chrX:6843523-6847906(-) | protein_length=244 | sequence_SO=chromosome | SO=protein_coding_gene | is_pseudo=false	0.000	70.196	47	11	47	11	244	27.5	5.54	122.37	11	0.994	0.999062383456721	4333.8	4309.8	2.52	1.58	4313.6	4440.0	4220.7	4384.2	4147.0	4354.1	4309.5	4261.6	4277.0	4184.9	4310.1	4376.1	4317.0	4363.4	4260.4	4424.8	High	High	High	High	High	High	High	High	High	High	High
5579239904405003755	False	High	IsMasterProtein	TGGT1_297830-t26_1-p1	transcript=TGGT1_297830-t26_1 | gene=TGGT1_297830 | organism=Toxoplasma_gondii_GT1 | gene_product=hypothetical protein | transcript_product=hypothetical protein | location=TGGT1_chrII:2030113-2035519(-) | protein_length=1297 | sequence_SO=chromosome | SO=protein_coding_gene | is_pseudo=false	0.000	15.903	5	6	6	6	1297	138.8	5.45	10.57	6	0.988	0.999062383456721	289.7	286.3	4.68	3.70	261.8	294.1	281.8	299.8	287.2	292.2	298.9	286.8	285.7	296.6	275.8	284.0	271.5	271.9	300.0	290.3	High	High	High	High	High	High	High	High	High	High	High
-8538401580649653868	False	High	IsMasterProtein	TGGT1_242700-t26_1-p1	transcript=TGGT1_242700-t26_1 | gene=TGGT1_242700 | organism=Toxoplasma_gondii_GT1 | gene_product=hypothetical protein | transcript_product=hypothetical protein | location=TGGT1_chrVI:2097764-2109765(-) | protein_length=2288 | sequence_SO=chromosome | SO=protein_coding_gene | is_pseudo=false	0.005	3.080	1	2	2	2	2288	246.2	7.43	1.69	2	1.030	0.999062383456721	154.8	159.5	8.86	7.97	158.3	151.4	177.0	149.8	141.3	173.4	174.9	149.4	132.5	159.7	149.1	174.1	165.9	162.3	159.2	156.6	High	High	High	High	High	High	High	High	High	High	High
-9101496692713558636	False	High	IsMasterProtein	TGGT1_251590-t26_1-p1	transcript=TGGT1_251590-t26_1 | gene=TGGT1_251590 | organism=Toxoplasma_gondii_GT1 | gene_product=hypothetical protein | transcript_product=hypothetical protein | location=TGGT1_chrXII:5394097-5398047(-) | protein_length=825 | sequence_SO=chromosome | SO=protein_coding_gene | is_pseudo=false	0.000	5.439	2	1	1	1	825	88.6	7.47	4.06	1	1.047	0.999062383456721	57.2	59.9	28.95	26.08	55.9	55.2	102.8	55.1	58.5	61.6	64.8	59.5	54.0	104.1	48.2	55.3	68.9	80.7	50.3	60.2	High	High	High	High	High	High	High	High	High	High	High
8209170500047613809	False	High	IsMasterProtein	TGGT1_293180-t26_1-p1	transcript=TGGT1_293180-t26_1 | gene=TGGT1_293180 | organism=Toxoplasma_gondii_GT1 | gene_product=ELFV_dehydrog domain-containing protein [Source:UniProtKB/TrEMBL;Acc:S7VXB8] | transcript_product=NADP-specific glutamate dehydrogenase | location=TGGT1_chrIa:124576-129868(-) | protein_length=578 | sequence_SO=chromosome | SO=protein_coding_gene | is_pseudo=false	0.000	98.750	36	19	51	19	578	63.8	8.18	119.93	19	0.997	0.999062383456721	4211.4	4200.1	2.42	1.65	4350.6	4184.1	4260.5	4163.1	4238.8	4048.8	4185.5	4266.4	4259.3	4195.5	4214.2	4096.1	4339.0	4204.7	4144.2	4155.6	High	High	High	High	High	High	High	High	High	High	High
-9093861718188009824	False	High	IsMasterProtein	TGGT1_287180-t26_1-p1	transcript=TGGT1_287180-t26_1 | gene=TGGT1_287180 | organism=Toxoplasma_gondii_GT1 | gene_product=hypothetical protein | transcript_product=hypothetical protein | location=TGGT1_chrV:1391105-1404550(+) | protein_length=2072 | sequence_SO=chromosome | SO=protein_coding_gene | is_pseudo=false	0.000	75.599	13	21	26	21	2072	226.6	6.61	55.23	21	1.012	0.999062383456721	1407.2	1423.9	2.27	2.17	1415.4	1401.8	1401.0	1482.1	1396.3	1412.5	1464.3	1398.8	1424.8	1390.9	1360.5	1452.1	1429.4	1404.0	1438.8	1423.1	High	High	High	High	High	High	High	High	High	High	High
-8474362303187336831	False	High	IsMasterProtein	TGGT1_321530-t26_1-p1	transcript=TGGT1_321530-t26_1 | gene=TGGT1_321530 | organism=Toxoplasma_gondii_GT1 | gene_product=Cathepsin CPL [Source:UniProtKB/TrEMBL;Acc:A0A125YST8] | transcript_product=cathepsin CPL | location=TGGT1_chrIb:1759925-1763220(-) | protein_length=422 | sequence_SO=chromosome | SO=protein_coding_gene | is_pseudo=false	0.000	11.003	8	5	6	5	422	47.5	6.48	14.40	5	0.983	0.999062383456721	1520.9	1495.0	5.73	2.89	1462.3	1556.4	1336.2	1504.8	1537.1	1564.0	1542.7	1549.9	1478.8	1443.3	1450.2	1533.4	1511.4	1432.6	1470.3	1513.8	High	High	High	High	High	High	High	High	High	High	High
-8299563620995108919	False	High	IsMasterProtein	TGGT1_299200-t26_1-p1	transcript=TGGT1_299200-t26_1 | gene=TGGT1_299200 | organism=Toxoplasma_gondii_GT1 | gene_product=Trafficking protein particle complex subunit [Source:UniProtKB/TrEMBL;Acc:A0A125YTG7] | transcript_product=putative Bet3 transport protein | location=TGGT1_chrIII:2102262-2105060(-) | protein_length=187 | sequence_SO=chromosome | SO=protein_coding_gene | is_pseudo=false	0.000	13.200	18	4	6	4	187	21.2	4.60	13.90	4	0.991	0.999062383456721	558.6	553.6	5.83	7.46	566.0	569.1	487.8	553.1	527.4	564.1	550.6	574.5	556.6	441.7	549.1	559.7	566.7	516.1	585.0	549.3	High	High	High	High	High	High	High	High	High	High	High
338619029487775116	False	High	IsMasterProtein	TGGT1_290030-t26_1-p1	transcript=TGGT1_290030-t26_1 | gene=TGGT1_290030 | organism=Toxoplasma_gondii_GT1 | gene_product=hypothetical protein | transcript_product=hypothetical protein | location=TGGT1_chrIX:3401903-3405184(-) | protein_length=229 | sequence_SO=chromosome | SO=protein_coding_gene | is_pseudo=false	0.000	27.387	31	7	10	7	229	26.5	9.99	27.36	7	0.993	0.999062383456721	838.9	833.1	7.52	4.97	826.1	875.0	731.1	910.2	852.0	799.8	900.2	868.8	791.3	769.2	793.6	872.9	844.5	812.1	826.2	840.0	High	High	High	High	High	High	High	High	High	High	High
9018865797191266783	False	Low	IsMasterProtein	TGGT1_320700-t26_1-p1	transcript=TGGT1_320700-t26_1 | gene=TGGT1_320700 | organism=Toxoplasma_gondii_GT1 | gene_product=AP2/ERF domain-containing protein [Source:UniProtKB/TrEMBL;Acc:S7VSM9] | transcript_product=AP2 domain transcription factor AP2IV-1 | location=TGGT1_chrIV:76491-77768(-) | protein_length=425 | sequence_SO=chromosome | SO=protein_coding_gene | is_pseudo=false	0.074	1.242	2	1	1	1	425	47.5	9.96	0.00	1	1.028	0.999062383456721	10.4	10.7	20.61	27.01	11.4	7.6	9.4	9.3	11.7	13.7	10.4	11.0	15.1	8.2	6.8	14.5	13.0	12.1	8.8	7.6	High	High	High	High	High	High	High	High	High	High	High
121619220231217140	False	High	IsMasterProtein	TGGT1_258940-t26_1-p1	transcript=TGGT1_258940-t26_1 | gene=TGGT1_258940 | organism=Toxoplasma_gondii_GT1 | gene_product=Acylphosphatase [Source:UniProtKB/TrEMBL;Acc:A0A125YRH8] | transcript_product=acylphosphatase family protein | location=TGGT1_chrVIIb:3046946-3047287(-) | protein_length=113 | sequence_SO=chromosome | SO=protein_coding_gene | is_pseudo=false	0.000	5.784	14	1	1	1	113	12.5	8.85	5.01	1	1.019	0.999062383456721	52.2	53.2	15.12	13.32	52.2	52.2	46.2	55.7	48.9	69.4	52.6	48.6	50.3	63.0	53.7	54.5	41.4	58.5	66.6	52.0	High	High	High	High	High	High	High	High	High	High	High
8971449780720097507	False	Medium	IsMasterProtein	TGGT1_225745-t26_1-p1	transcript=TGGT1_225745-t26_1 | gene=TGGT1_225745 | organism=Toxoplasma_gondii_GT1 | gene_product=Chorein_N domain-containing protein [Source:UniProtKB/TrEMBL;Acc:S7WCS3] | transcript_product=hypothetical protein | location=TGGT1_chrX:1974279-2012684(+) | protein_length=12207 | sequence_SO=chromosome | SO=protein_coding_gene | is_pseudo=false	0.040	1.504	0	1	1	1	12207	1319.8	8.51	0.00	1	0.999	0.999062383456721	41.6	41.5	14.59	11.86	40.0	51.1	39.7	46.5	43.2	33.2	48.7	41.3	40.0	42.9	35.0	41.8	38.6	45.8	37.8	51.3	High	High	High	High	High	High	High	High	High	High	High
-3181119545678400052	False	High	IsMasterProtein	TGGT1_249360-t26_1-p1	transcript=TGGT1_249360-t26_1 | gene=TGGT1_249360 | organism=Toxoplasma_gondii_GT1 | gene_product=RED family protein [Source:UniProtKB/TrEMBL;Acc:S7V0G3] | transcript_product=RED family protein | location=TGGT1_chrXII:4416761-4423917(+) | protein_length=586 | sequence_SO=chromosome | SO=protein_coding_gene | is_pseudo=false	0.000	36.920	16	9	11	9	586	67.0	8.51	27.38	9	1.005	0.999062383456721	533.5	536.3	3.38	3.21	550.2	527.2	561.9	530.7	510.2	536.4	530.6	546.2	534.7	562.8	557.4	542.9	524.6	537.9	520.7	505.4	High	High	High	High	High	High	High	High	High	High	High
-120141321747368520	False	High	IsMasterProtein	TGGT1_263270-t26_1-p1	transcript=TGGT1_263270-t26_1 | gene=TGGT1_263270 | organism=Toxoplasma_gondii_GT1 | gene_product=GP-PDE domain-containing protein [Source:UniProtKB/TrEMBL;Acc:S7WDI7] | transcript_product=glycerophosphodiester phosphodiesterase family protein | location=TGGT1_chrVIIb:639824-647844(+) | protein_length=866 | sequence_SO=chromosome | SO=protein_coding_gene | is_pseudo=false	0.000	16.217	9	6	6	6	866	96.0	6.71	7.42	6	0.977	0.999062383456721	203.1	198.3	5.66	5.12	206.1	206.9	200.0	177.4	199.0	206.6	203.4	197.6	182.0	191.2	216.9	211.4	196.7	199.1	190.6	202.7	High	High	High	High	High	High	High	High	High	High	High
8664274868954887294	False	High	IsMasterProtein	TGGT1_220120-t26_1-p1	transcript=TGGT1_220120-t26_1 | gene=TGGT1_220120 | organism=Toxoplasma_gondii_GT1 | gene_product=hypothetical protein | transcript_product=hypothetical protein | location=TGGT1_chrV:47392-50858(+) | protein_length=317 | sequence_SO=chromosome | SO=protein_coding_gene | is_pseudo=false	0.000	5.413	8	2	2	2	317	32.9	8.76	3.03	2	1.053	0.999062383456721	54.2	57.0	11.90	8.98	53.1	57.9	68.5	50.6	51.0	55.3	50.2	54.5	49.4	61.3	56.4	61.5	57.6	59.9	48.5	59.6	High	High	High	High	High	High	High	High	High	High	High
3840982273046592927	False	High	IsMasterProtein	TGGT1_314260-t26_1-p1	transcript=TGGT1_314260-t26_1 | gene=TGGT1_314260 | organism=Toxoplasma_gondii_GT1 | gene_product=hypothetical protein | transcript_product=hypothetical protein | location=TGGT1_chrXI:3928370-3929011(+) | protein_length=213 | sequence_SO=chromosome | SO=protein_coding_gene | is_pseudo=false	0.000	12.311	22	3	7	3	213	23.8	10.01	18.94	3	1.000	0.999062383456721	238.9	238.9	12.95	11.66	237.7	253.7	199.7	240.1	199.8	276.8	252.3	272.0	233.9	188.1	211.6	243.9	207.9	215.6	263.0	253.0	High	High	High	High	High	High	High	High	High	High	High
3837732704039941289	False	High	IsMasterProtein	TGGT1_265450-t26_1-p1	transcript=TGGT1_265450-t26_1 | gene=TGGT1_265450 | organism=Toxoplasma_gondii_GT1 | gene_product=Phosphotransferase [Source:UniProtKB/TrEMBL;Acc:S7UI28] | transcript_product=hexokinase | location=TGGT1_chrIX:1363173-1366449(-) | protein_length=468 | sequence_SO=chromosome | SO=protein_coding_gene | is_pseudo=false	0.000	68.166	26	13	42	13	468	51.4	6.23	111.56	13	0.999	0.999062383456721	5226.8	5224.0	2.90	1.57	5424.7	5264.7	5037.5	5110.8	5384.1	5189.2	5171.5	5347.7	5189.3	5087.1	5223.2	5294.1	5296.1	5161.7	5319.9	5224.8	High	High	High	High	High	High	High	High	High	High	High
53704102315480429	False	High	IsMasterProtein	TGGT1_320070-t26_1-p1	transcript=TGGT1_320070-t26_1 | gene=TGGT1_320070 | organism=Toxoplasma_gondii_GT1 | gene_product=RING-type domain-containing protein [Source:UniProtKB/TrEMBL;Acc:S7UJH1] | transcript_product=CDK-activating kinase assembly factor MAT1 protein | location=TGGT1_chrIV:484063-486505(-) | protein_length=279 | sequence_SO=chromosome | SO=protein_coding_gene | is_pseudo=false	0.000	5.679	7	2	2	2	279	32.7	8.07	2.65	2	0.976	0.999062383456721	87.7	85.6	8.98	9.48	82.0	87.1	100.7	88.3	96.4	80.2	81.2	82.5	82.5	98.2	99.3	82.1	92.4	82.5	88.8	103.4	High	High	High	High	High	High	High	High	High	High	High
3639736314151913073	False	High	IsMasterProtein	TGGT1_233530-t26_1-p1	transcript=TGGT1_233530-t26_1 | gene=TGGT1_233530 | organism=Toxoplasma_gondii_GT1 | gene_product=hypothetical protein | transcript_product=hypothetical protein | location=TGGT1_chrVIII:2692472-2696484(+) | protein_length=982 | sequence_SO=chromosome | SO=protein_coding_gene | is_pseudo=false	0.006	3.071	1	1	1	1	982	105.5	5.36	2.68	1	1.086	0.999062383456721	40.4	43.9	18.91	14.51	40.9	39.3	55.7	37.8	39.9	55.9	40.3	56.8	41.7	47.1	34.6	46.7	44.6	38.7	52.0	43.2	High	High	High	High	High	High	High	High	High	High	High
-3133812165260838483	False	High	IsMasterProtein	TGGT1_255895-t26_1-p1	transcript=TGGT1_255895-t26_1 | gene=TGGT1_255895 | organism=Toxoplasma_gondii_GT1 | gene_product=hypothetical protein | transcript_product=hypothetical protein | location=TGGT1_chrVIIb:4551962-4554000(-) | protein_length=556 | sequence_SO=chromosome | SO=protein_coding_gene | is_pseudo=false	0.002	3.952	4	2	2	2	556	62.8	9.52	4.79	2	1.005	0.999062383456721	378.1	380.0	4.29	2.31	364.2	373.8	394.3	358.9	382.5	399.5	384.3	365.5	371.5	393.3	376.8	379.8	365.8	384.2	382.6	380.1	High	High	High	High	High	High	High	High	High	High	High
8335332504802436531	False	High	IsMasterProtein	TGGT1_259115-t26_1-p1	transcript=TGGT1_259115-t26_1 | gene=TGGT1_259115 | organism=Toxoplasma_gondii_GT1 | gene_product=ABC1 domain-containing protein [Source:UniProtKB/TrEMBL;Acc:S7UZ27] | transcript_product=ABC1 family protein | location=TGGT1_chrVIIb:2920942-2930996(-) | protein_length=1645 | sequence_SO=chromosome | SO=protein_coding_gene | is_pseudo=false	0.000	9.468	2	3	3	3	1645	176.0	8.53	7.02	3	1.020	0.999062383456721	117.7	120.0	13.02	9.14	111.9	147.0	104.6	110.0	123.8	130.3	122.2	110.4	129.6	117.9	111.3	131.8	104.3	125.2	140.5	116.8	High	High	High	High	High	High	High	High	High	High	High
8876033414424879497	False	High	IsMasterProtein	TGGT1_311360-t26_1-p1	transcript=TGGT1_311360-t26_1 | gene=TGGT1_311360 | organism=Toxoplasma_gondii_GT1 | gene_product=Protein kinase G AGC kinase family member PKG [Source:UniProtKB/TrEMBL;Acc:S7UT18] | transcript_product=protein kinase G AGC kinase family member PKG | location=TGGT1_chrXI:1956120-1971174(-) | protein_length=994 | sequence_SO=chromosome | SO=protein_coding_gene | is_pseudo=false	0.000	112.918	22	21	51	21	994	111.2	6.16	128.34	21	0.991	0.999062383456721	2615.6	2593.3	2.62	1.90	2487.8	2672.0	2645.8	2605.5	2548.5	2625.8	2590.1	2643.6	2597.2	2509.3	2614.6	2584.3	2596.5	2564.2	2699.0	2582.9	High	High	High	High	High	High	High	High	High	High	High
723978328487390520	False	High	IsMasterProtein	TGGT1_411760-t26_1-p1	transcript=TGGT1_411760-t26_1 | gene=TGGT1_411760 | organism=Toxoplasma_gondii_GT1 | gene_product=Actin [Source:UniProtKB/TrEMBL;Acc:S7VNC9] | transcript_product=actin | location=AAQM03000536:57-991(+) | protein_length=287 | sequence_SO=contig | SO=protein_coding_gene | is_pseudo=false	0.000	59.352	37	10	54	7	287	32.0	6.04	124.68	10	0.980	0.999062383456721	2775.7	2720.8	12.80	14.03	2448.0	3086.4	2551.7	3027.6	2279.8	3019.4	3104.8	2307.8	2382.8	3190.8	2387.7	3045.7	2463.2	3179.2	2382.8	3005.3	High	High	High	High	High	High	High	High	High	High	High
-8772441967204654072	False	High	IsMasterProtein	TGGT1_266830-t26_1-p1	transcript=TGGT1_266830-t26_1 | gene=TGGT1_266830 | organism=Toxoplasma_gondii_GT1 | gene_product=Sec7 domain-containing protein [Source:UniProtKB/TrEMBL;Acc:S7UG59] | transcript_product=Sec7 domain-containing protein | location=TGGT1_chrIX:771005-786577(-) | protein_length=3987 | sequence_SO=chromosome | SO=protein_coding_gene | is_pseudo=false	0.000	21.602	2	6	6	6	3987	426.0	8.00	10.60	6	0.981	0.999062383456721	62.7	61.5	8.72	6.53	61.8	51.9	64.2	63.4	68.0	61.9	61.6	55.8	61.4	63.0	61.3	59.2	61.6	62.7	71.7	60.0	High	High	High	High	High	High	High	High	High	High	High
-3103561270900356810	False	High	IsMasterProtein	TGGT1_204320-t26_1-p1	transcript=TGGT1_204320-t26_1 | gene=TGGT1_204320 | organism=Toxoplasma_gondii_GT1 | gene_product=hypothetical protein | transcript_product=hypothetical protein | location=TGGT1_chrVIIa:1784453-1785316(+) | protein_length=287 | sequence_SO=chromosome | SO=protein_coding_gene | is_pseudo=false	0.000	11.141	12	3	4	3	287	32.1	9.35	12.13	3	0.981	0.999062383456721	161.4	158.3	5.44	5.47	170.0	158.2	160.5	162.3	146.1	169.4	163.0	154.5	154.4	153.4	179.9	156.3	171.6	154.0	160.4	163.9	High	High	High	High	High	High	High	High	High	High	High
3795420144765167275	False	High	IsMasterProtein	TGGT1_249920-t26_1-p1	transcript=TGGT1_249920-t26_1 | gene=TGGT1_249920 | organism=Toxoplasma_gondii_GT1 | gene_product=TP_methylase domain-containing protein [Source:UniProtKB/TrEMBL;Acc:A0A125YLL8] | transcript_product=putative diphthine synthase | location=TGGT1_chrXII:4878894-4881036(+) | protein_length=275 | sequence_SO=chromosome | SO=protein_coding_gene | is_pseudo=false	0.000	13.603	15	5	10	5	275	30.6	5.94	10.42	5	1.007	0.999062383456721	784.5	790.3	3.58	3.75	744.1	815.6	776.0	767.6	793.2	814.7	818.1	792.8	763.4	738.8	803.4	787.9	735.5	787.8	807.5	812.1	High	High	High	High	High	High	High	High	High	High	High
4415678978000149420	False	High	IsMasterProtein	TGGT1_204390-t26_1-p1	transcript=TGGT1_204390-t26_1 | gene=TGGT1_204390 | organism=Toxoplasma_gondii_GT1 | gene_product=hypothetical protein | transcript_product=hypothetical protein | location=TGGT1_chrVIIa:1728571-1730153(+) | protein_length=375 | sequence_SO=chromosome | SO=protein_coding_gene | is_pseudo=false	0.001	4.649	3	1	1	1	375	40.1	8.82	3.08	1	1.007	0.999062383456721	145.8	146.9	10.75	11.02	161.0	141.2	115.7	144.7	147.0	153.6	154.5	147.9	158.9	115.5	159.7	134.4	140.7	122.2	160.7	145.9	High	High	High	High	High	High	High	High	High	High	High
-8313102039231643089	False	High	IsMasterProtein	TGGT1_208970-t26_1-p1	transcript=TGGT1_208970-t26_1 | gene=TGGT1_208970 | organism=Toxoplasma_gondii_GT1 | gene_product=RRM domain-containing protein [Source:UniProtKB/TrEMBL;Acc:S7VS87] | transcript_product=RNA recognition motif-containing protein | location=TGGT1_chrIb:942283-944701(-) | protein_length=283 | sequence_SO=chromosome | SO=protein_coding_gene | is_pseudo=false	0.000	7.798	10	3	3	3	283	33.7	10.33	5.39	3	0.993	0.999062383456721	88.5	87.9	11.83	4.79	73.0	90.0	95.7	82.9	103.4	87.0	84.1	81.0	87.8	95.3	85.6	87.9	91.7	92.1	87.0	90.7	High	High	High	High	High	High	High	High	High	High	High
8801485331876517769	False	High	IsMasterProtein	TGGT1_251870-t26_1-p1	transcript=TGGT1_251870-t26_1 | gene=TGGT1_251870 | organism=Toxoplasma_gondii_GT1 | gene_product=Histone H2B [Source:UniProtKB/TrEMBL;Acc:A0A125YW36] | transcript_product=histone H2Bb | location=TGGT1_chrXII:5555742-5556089(+) | protein_length=115 | sequence_SO=chromosome | SO=protein_coding_gene | is_pseudo=false	0.000	56.330	59	9	94	1	115	12.6	10.04	218.43	9	0.990	0.999062383456721	929.5	920.6	3.51	3.75	926.1	978.9	913.9	932.9	944.7	880.7	887.8	891.2	911.5	939.8	929.7	962.3	901.3	909.4	981.9	977.2	High	High	High	High	High	High	High	High	High	High	High
1181363104368313305	False	High	IsMasterProtein	TGGT1_298030-t26_1-p1	transcript=TGGT1_298030-t26_1 | gene=TGGT1_298030 | organism=Toxoplasma_gondii_GT1 | gene_product=Putative Ubiquinol-cytochrome c chaperone [Source:UniProtKB/TrEMBL;Acc:S7UKS0] | transcript_product=putative Ubiquinol-cytochrome c chaperone | location=TGGT1_chrII:2188930-2194231(+) | protein_length=697 | sequence_SO=chromosome | SO=protein_coding_gene | is_pseudo=false	0.001	4.976	3	2	2	2	697	78.1	9.14	2.27	2	1.029	0.999062383456721	146.3	150.6	10.26	7.19	138.8	143.5	149.1	132.8	156.1	176.0	145.1	153.2	155.1	147.2	154.1	123.4	158.4	143.7	161.6	148.0	High	High	High	High	High	High	High	High	High	High	High
-9126809363901065060	False	High	IsMasterProtein	TGGT1_245500-t26_1-p1	transcript=TGGT1_245500-t26_1 | gene=TGGT1_245500 | organism=Toxoplasma_gondii_GT1 | gene_product=Dipeptidyl peptidase iv (Dpp iv) n-terminal region domain-containing protein [Source:UniProtKB/TrEMBL;Acc:S7WA14] | transcript_product=dipeptidyl peptidase iv (dpp iv) n-terminal region domain-containing protein | location=TGGT1_chrXII:2248425-2259653(-) | protein_length=1883 | sequence_SO=chromosome…	0.000	53.338	10	16	17	16	1883	205.5	6.47	43.14	16	0.996	0.999062383456721	903.0	899.7	3.52	1.77	890.2	858.1	955.8	909.1	907.6	898.4	894.7	921.9	932.5	900.4	880.9	908.8	899.1	908.1	886.6	890.3	High	High	High	High	High	High	High	High	High	High	High
-8066409181287858956	False	High	IsMasterProtein	TGGT1_252420-t26_1-p1	transcript=TGGT1_252420-t26_1 | gene=TGGT1_252420 | organism=Toxoplasma_gondii_GT1 | gene_product=Histone arginine methyltransferase PRMT3 [Source:UniProtKB/TrEMBL;Acc:S7UNH6] | transcript_product=histone arginine methyltransferase PRMT3 | location=TGGT1_chrIII:540056-547297(+) | protein_length=802 | sequence_SO=chromosome | SO=protein_coding_gene | is_pseudo=false	0.000	26.919	12	8	9	8	802	87.6	5.00	18.68	8	1.013	0.999062383456721	457.1	463.2	2.89	8.34	474.8	455.7	435.9	458.6	467.3	454.3	455.7	444.6	502.2	361.0	457.1	477.6	482.7	466.1	482.1	460.4	High	High	High	High	High	High	High	High	High	High	High
-8377867734041850102	False	High	IsMasterProtein	TGGT1_257740-t26_1-p1	transcript=TGGT1_257740-t26_1 | gene=TGGT1_257740 | organism=Toxoplasma_gondii_GT1 | gene_product=UMP-CMP kinase [Source:UniProtKB/TrEMBL;Acc:S7W7X0] | transcript_product=UMP-CMP kinase | location=TGGT1_chrVIIb:3792151-3795188(-) | protein_length=462 | sequence_SO=chromosome | SO=protein_coding_gene | is_pseudo=false	0.000	45.055	21	9	17	9	462	51.0	8.40	50.49	9	1.015	0.999062383456721	1435.0	1456.6	1.94	2.73	1437.5	1492.4	1432.6	1425.6	1474.1	1427.1	1438.9	1459.9	1506.8	1436.4	1480.0	1377.1	1476.9	1391.8	1458.0	1455.2	High	High	High	High	High	High	High	High	High	High	High
-3642227516725910069	False	High	IsMasterProtein	TGGT1_264010-t26_1-p1	transcript=TGGT1_264010-t26_1 | gene=TGGT1_264010 | organism=Toxoplasma_gondii_GT1 | gene_product=SNRNP27 domain-containing protein [Source:UniProtKB/TrEMBL;Acc:A0A125YG89] | transcript_product=hypothetical protein | location=TGGT1_chrVIIb:209705-211088(-) | protein_length=231 | sequence_SO=chromosome | SO=protein_coding_gene | is_pseudo=false	0.000	8.012	5	1	5	1	231	26.5	10.29	13.69	1	0.995	0.999062383456721	231.3	230.3	9.17	6.45	205.2	213.7	244.0	231.7	231.0	264.5	234.3	229.2	253.7	245.8	212.2	228.0	207.2	246.4	221.6	231.4	High	High	High	High	High	High	High	High	High	High	High
3896007442729792683	False	High	IsMasterProtein	TGGT1_226320-t26_1-p1	transcript=TGGT1_226320-t26_1 | gene=TGGT1_226320 | organism=Toxoplasma_gondii_GT1 | gene_product=hypothetical protein | transcript_product=hypothetical protein | location=TGGT1_chrX:1627498-1631184(+) | protein_length=720 | sequence_SO=chromosome | SO=protein_coding_gene | is_pseudo=false	0.000	19.662	13	6	7	6	720	73.6	9.31	15.02	6	1.073	0.999062383456721	49.1	52.7	18.43	16.10	43.2	67.7	43.9	52.5	45.9	57.4	59.1	51.7	62.6	33.9	44.8	54.3	47.5	53.7	50.2	59.2	High	High	High	High	High	High	High	High	High	High	High
3932698110779597896	False	High	IsMasterProtein	TGGT1_253650-t26_1-p1	transcript=TGGT1_253650-t26_1 | gene=TGGT1_253650 | organism=Toxoplasma_gondii_GT1 | gene_product=DnaJ C terminal region domain-containing protein [Source:UniProtKB/TrEMBL;Acc:S7UMU2] | transcript_product=DnaJ C terminal region domain-containing protein | location=TGGT1_chrIII:1063337-1067055(-) | protein_length=712 | sequence_SO=chromosome | SO=protein_coding_gene | is_pseudo=false	0.000	25.617	12	7	11	7	712	76.3	7.03	16.61	7	1.007	0.999062383456721	408.8	411.5	4.42	5.28	413.4	391.1	439.0	398.7	428.2	404.3	396.3	445.3	443.1	420.8	408.0	415.0	426.3	393.5	379.9	395.9	High	High	High	High	High	High	High	High	High	High	High
-6920576676903293995	False	High	IsMasterProtein	TGGT1_313770-t26_1-p1	transcript=TGGT1_313770-t26_1 | gene=TGGT1_313770 | organism=Toxoplasma_gondii_GT1 | gene_product=hypothetical protein | transcript_product=hypothetical protein | location=TGGT1_chrXI:3641261-3649922(-) | protein_length=1480 | sequence_SO=chromosome | SO=protein_coding_gene | is_pseudo=false	0.000	35.667	10	11	12	11	1480	160.0	6.98	24.04	11	1.002	0.999039904757051	549.4	550.7	2.55	3.81	546.9	551.8	537.9	537.3	553.6	575.5	519.7	537.0	537.4	573.2	563.5	586.4	565.5	559.7	541.8	532.3	High	High	High	High	High	High	High	High	High	High	High
1740184256803440343	False	High	IsMasterProtein	TGGT1_272350-t26_1-p1	transcript=TGGT1_272350-t26_1 | gene=TGGT1_272350 | organism=Toxoplasma_gondii_GT1 | gene_product=mRNA export protein [Source:UniProtKB/TrEMBL;Acc:A0A125YTD5] | transcript_product=mRNA export protein | location=TGGT1_chrVIII:4054234-4060874(-) | protein_length=375 | sequence_SO=chromosome | SO=protein_coding_gene | is_pseudo=false	0.000	32.794	27	8	11	8	375	41.5	8.78	32.43	8	0.997	0.999039904757051	634.1	632.0	1.84	3.08	621.2	626.6	623.7	641.9	641.8	649.2	650.5	611.5	655.6	628.1	621.3	645.9	611.9	636.0	663.5	611.9	High	High	High	High	High	High	High	High	High	High	High
-6359465867740915966	False	High	IsMasterProtein	TGGT1_268330-t26_1-p1	transcript=TGGT1_268330-t26_1 | gene=TGGT1_268330 | organism=Toxoplasma_gondii_GT1 | gene_product=hypothetical protein | transcript_product=hypothetical protein | location=TGGT1_chrVIII:6529494-6542333(+) | protein_length=2958 | sequence_SO=chromosome | SO=protein_coding_gene | is_pseudo=false	0.000	12.048	2	5	6	5	2958	311.0	7.71	11.31	5	1.082	0.999039904757051	199.9	216.3	11.24	4.44	197.6	199.2	253.1	233.5	196.8	200.5	212.0	217.9	204.6	223.6	202.4	196.7	214.9	217.6	220.8	224.9	High	High	High	High	High	High	High	High	High	High	High
-811253865566076206	False	High	IsMasterProtein	TGGT1_316360-t26_1-p1	transcript=TGGT1_316360-t26_1 | gene=TGGT1_316360 | organism=Toxoplasma_gondii_GT1 | gene_product=hypothetical protein | transcript_product=hypothetical protein | location=TGGT1_chrXI:5198326-5200744(+) | protein_length=196 | sequence_SO=chromosome | SO=protein_coding_gene | is_pseudo=false	0.008	2.607	8	1	1	1	196	20.8	6.54	0.00	1	1.179	0.999039904757051	13.0	15.3	26.84	27.03	12.7	10.7	17.5	13.3	20.0	10.7	14.6	19.1	5.4	14.9	17.8	16.1	15.1	15.6	17.0	10.5	High	High	High	High	High	High	High	High	High	High	High
-2909621545170911845	False	Medium	IsMasterProtein	TGGT1_282040-t26_1-p1	transcript=TGGT1_282040-t26_1 | gene=TGGT1_282040 | organism=Toxoplasma_gondii_GT1 | gene_product=hypothetical protein | transcript_product=hypothetical protein | location=TGGT1_chrVIIa:4245319-4255262(+) | protein_length=2162 | sequence_SO=chromosome | SO=protein_coding_gene | is_pseudo=false	0.021	1.788	0	1	1	1	2162	233.8	7.05	1.85	1	1.000	0.999039904757051	52.7	52.7	14.07	10.62	65.0	41.8	53.5	51.1	51.9	54.9	58.8	54.5	40.4	51.6	51.7	52.7	52.7	50.8	57.2	61.2	High	High	High	High	High	High	High	High	High	High	High
6687111438685816879	False	High	IsMasterProtein	TGGT1_294980-t26_1-p1	transcript=TGGT1_294980-t26_1 | gene=TGGT1_294980 | organism=Toxoplasma_gondii_GT1 | gene_product=hypothetical protein | transcript_product=hypothetical protein | location=TGGT1_chrIa:1287876-1289315(+) | protein_length=270 | sequence_SO=chromosome | SO=protein_coding_gene | is_pseudo=false	0.000	5.217	10	2	2	2	270	29.2	11.37	2.02	2	1.024	0.999039904757051	12.2	12.5	27.91	29.21	16.9	10.0	8.2	15.4	14.6	10.2	14.2	11.9	13.1	16.6	17.0	6.7	11.7	16.5	9.0	8.5	High	High	High	High	High	High	High	High	High	High	High
-7074380896080199231	False	High	IsMasterProtein	TGGT1_216210-t26_1-p1	transcript=TGGT1_216210-t26_1 | gene=TGGT1_216210 | organism=Toxoplasma_gondii_GT1 | gene_product=DRIM domain-containing protein [Source:UniProtKB/TrEMBL;Acc:S7W0K6] | transcript_product=hypothetical protein | location=TGGT1_chrXI:6240177-6264090(+) | protein_length=5565 | sequence_SO=chromosome | SO=protein_coding_gene | is_pseudo=false	0.000	63.743	4	20	21	20	5565	603.4	6.35	51.26	20	1.018	0.999039904757051	914.4	930.8	3.53	3.16	973.6	898.2	899.4	911.2	917.5	962.6	952.1	882.6	950.3	878.4	914.0	965.5	937.4	914.0	943.6	924.3	High	High	High	High	High	High	High	High	High	High	High
6698983170411725816	False	High	IsMasterProtein	TGGT1_462965-t26_1-p1	transcript=TGGT1_462965-t26_1 | gene=TGGT1_462965 | organism=Toxoplasma_gondii_GT1 | gene_product=FH2 domain-containing protein [Source:UniProtKB/TrEMBL;Acc:S7W2S6] | transcript_product=formin domain-containing protein | location=TGGT1_chrVIIa:949217-965406(-) | protein_length=4707 | sequence_SO=chromosome | SO=protein_coding_gene | is_pseudo=false	0.000	5.416	0	2	2	2	4707	514.2	6.21	4.62	2	1.055	0.999039904757051	21.1	22.3	13.01	21.70	27.4	21.6	19.4	20.6	21.9	20.2	17.3	28.9	26.9	21.7	22.9	25.6	25.7	15.4	15.7	20.3	High	High	High	High	High	High	High	High	High	High	High
-4438773205719905262	False	High	IsMasterProtein	TGGT1_305020-t26_1-p1	transcript=TGGT1_305020-t26_1 | gene=TGGT1_305020 | organism=Toxoplasma_gondii_GT1 | gene_product=CS domain-containing protein [Source:UniProtKB/TrEMBL;Acc:S7UI63] | transcript_product=hypothetical protein | location=TGGT1_chrIX:4944513-4957394(+) | protein_length=1564 | sequence_SO=chromosome | SO=protein_coding_gene | is_pseudo=false	0.003	3.607	1	1	1	1	1564	172.1	7.44	2.46	1	0.996	0.999039904757051	45.8	45.6	5.99	17.78	48.4	48.1	43.1	44.4	47.4	42.1	50.5	40.3	35.8	42.4	55.8	52.8	59.3	35.1	44.6	46.7	High	High	High	High	High	High	High	High	High	High	High
-3522119238531232456	False	High	IsMasterProtein	TGGT1_300240-t26_1-p1	transcript=TGGT1_300240-t26_1 | gene=TGGT1_300240 | organism=Toxoplasma_gondii_GT1 | gene_product=t-SNARE coiled-coil homology domain-containing protein [Source:UniProtKB/TrEMBL;Acc:A0A125YUL5] | transcript_product=putative syntaxin 6 protein | location=TGGT1_chrXII:99372-102470(-) | protein_length=237 | sequence_SO=chromosome | SO=protein_coding_gene | is_pseudo=false	0.000	10.544	12	3	4	3	237	26.9	6.54	9.23	3	0.979	0.999039904757051	175.4	171.7	6.84	6.76	176.8	174.6	174.0	189.0	152.4	176.1	170.9	164.4	182.2	169.5	159.4	179.8	198.6	172.6	183.0	162.8	High	High	High	High	High	High	High	High	High	High	High
7246421523639943591	False	Low	IsMasterProtein	TGGT1_216010-t26_1-p1	transcript=TGGT1_216010-t26_1 | gene=TGGT1_216010 | organism=Toxoplasma_gondii_GT1 | gene_product=KOW domain-containing protein [Source:UniProtKB/TrEMBL;Acc:A0A125YTV3] | transcript_product=ribosomal protein RPL24 | location=TGGT1_chrXI:6389053-6392718(+) | protein_length=438 | sequence_SO=chromosome | SO=protein_coding_gene | is_pseudo=false	0.052	1.375	2	1	1	1	438	48.0	10.14	0.00	1	0.806	0.999039904757051	12.4	10.0	47.73	40.07	15.8	7.0	2.6	11.4	13.5	15.4	5.2	7.0	9.3	11.3	12.2	7.0	11.6	10.8	19.7	7.6	High	High	High	High	High	High	High	High	High	High	High
6776289732935822050	False	Low	IsMasterProtein	TGGT1_259160-t26_1-p1	transcript=TGGT1_259160-t26_1 | gene=TGGT1_259160 | organism=Toxoplasma_gondii_GT1 | gene_product=NOG1 domain-containing protein [Source:UniProtKB/TrEMBL;Acc:S7UZ29] | transcript_product=hypothetical protein | location=TGGT1_chrVIIb:2887165-2893352(+) | protein_length=922 | sequence_SO=chromosome | SO=protein_coding_gene | is_pseudo=false	0.074	1.245	1	1	1	1	922	100.9	9.91	0.00	1	0.955	0.999039904757051	15.5	14.8	28.69	28.55	17.5	7.5	19.3	13.7	13.6	17.5	16.0	11.2	25.2	10.4	11.7	17.1	15.5	14.7	12.4	14.9	High	High	High	High	High	High	High	High	High	High	High
-8660385254306518721	False	High	IsMasterProtein	TGGT1_236570-t26_1-p1	transcript=TGGT1_236570-t26_1 | gene=TGGT1_236570 | organism=Toxoplasma_gondii_GT1 | gene_product=Lysine decarboxylase family protein [Source:UniProtKB/TrEMBL;Acc:S7W5X6] | transcript_product=lysine decarboxylase family protein | location=TGGT1_chrX:5322842-5325476(+) | protein_length=397 | sequence_SO=chromosome | SO=protein_coding_gene | is_pseudo=false	0.000	76.935	47	18	44	18	397	43.9	6.57	110.75	18	1.000	0.999039904757051	4570.8	4571.8	2.36	1.64	4759.1	4476.1	4623.0	4519.2	4629.2	4492.8	4575.3	4564.4	4653.9	4527.7	4485.3	4568.2	4704.4	4577.5	4698.4	4512.2	High	High	High	High	High	High	High	High	High	High	High
5133421990328909059	False	High	IsMasterProtein	TGGT1_200430-t26_1-p1	transcript=TGGT1_200430-t26_1 | gene=TGGT1_200430 | organism=Toxoplasma_gondii_GT1 | gene_product=CMP/dCMP-type deaminase domain-containing protein [Source:UniProtKB/TrEMBL;Acc:S7V5S2] | transcript_product=cytidine and deoxycytidylate deaminase zinc-binding region domain-containing protein | location=TGGT1_chrVIII:6849719-6856851(-) | protein_length=514 | sequence_SO=chromosome | SO=protein_codin…	0.000	11.065	7	2	2	2	514	54.9	8.09	6.73	2	0.987	0.999039904757051	126.9	125.2	6.43	8.46	117.0	128.9	137.3	116.4	124.9	130.1	118.9	149.7	134.9	134.3	118.7	125.1	125.4	125.8	115.6	115.8	High	High	High	High	High	High	High	High	High	High	High
-1358665428530056491	False	High	IsMasterProtein	TGGT1_310380-t26_1-p1	transcript=TGGT1_310380-t26_1 | gene=TGGT1_310380 | organism=Toxoplasma_gondii_GT1 | gene_product=Brix domain-containing protein [Source:UniProtKB/TrEMBL;Acc:S7USC7] | transcript_product=brix domain containing protein | location=TGGT1_chrXI:1271637-1274677(+) | protein_length=314 | sequence_SO=chromosome | SO=protein_coding_gene | is_pseudo=false	0.000	12.639	14	5	5	5	314	35.4	8.62	11.94	5	0.991	0.999039904757051	326.1	323.3	3.49	4.33	322.7	343.3	316.4	318.7	329.5	341.2	322.0	333.7	323.7	306.6	318.4	332.0	346.4	355.2	320.3	322.8	High	High	High	High	High	High	High	High	High	High	High
-6319914060109398794	False	High	IsMasterProtein	TGGT1_310118-t26_1-p1	transcript=TGGT1_310118-t26_1 | gene=TGGT1_310118 | organism=Toxoplasma_gondii_GT1 | gene_product=hypothetical protein | transcript_product=hypothetical protein | location=TGGT1_chrXI:1022614-1028261(-) | protein_length=545 | sequence_SO=chromosome | SO=protein_coding_gene | is_pseudo=false	0.000	11.015	7	4	7	4	545	62.9	7.34	10.95	4	1.003	0.999039904757051	206.5	207.0	4.22	5.47	211.4	197.8	201.7	217.3	214.3	197.5	184.0	202.4	205.1	218.7	200.0	213.9	196.3	221.4	209.1	213.0	High	High	High	High	High	High	High	High	High	High	High
-8724368045393774326	False	High	IsMasterProtein	TGGT1_286230-t26_1-p1	transcript=TGGT1_286230-t26_1 | gene=TGGT1_286230 | organism=Toxoplasma_gondii_GT1 | gene_product=hypothetical protein | transcript_product=hypothetical protein | location=TGGT1_chrV:1753645-1764533(-) | protein_length=2622 | sequence_SO=chromosome | SO=protein_coding_gene | is_pseudo=false	0.000	117.221	14	28	34	28	2622	279.2	5.66	80.24	28	0.993	0.999039904757051	1400.3	1390.4	2.53	2.46	1357.1	1377.9	1417.4	1384.2	1456.0	1416.5	1432.3	1356.2	1378.7	1398.8	1382.0	1425.4	1364.9	1427.4	1374.9	1460.6	High	High	High	High	High	High	High	High	High	High	High
4303430520446787762	False	Medium	IsMasterProtein	TGGT1_311780-t26_1-p1	transcript=TGGT1_311780-t26_1 | gene=TGGT1_311780 | organism=Toxoplasma_gondii_GT1 | gene_product=PKS_ER domain-containing protein [Source:UniProtKB/TrEMBL;Acc:A0A125YU49] | transcript_product=Zn-containing alcohol dehydrogenase | location=TGGT1_chrXI:2246268-2252387(-) | protein_length=397 | sequence_SO=chromosome | SO=protein_coding_gene | is_pseudo=false	0.025	1.714	2	1	1	1	397	42.5	7.02	2.15	1	1.043	0.999039904757051	35.3	36.8	5.96	14.58	36.8	38.5	34.4	32.9	33.7	36.2	35.8	25.6	38.2	32.5	38.1	37.8	35.8	31.5	37.9	45.4	High	High	High	High	High	High	High	High	High	High	High
4297855044154778472	False	Medium	IsMasterProtein	TGGT1_207480-t26_1-p1	transcript=TGGT1_207480-t26_1 | gene=TGGT1_207480 | organism=Toxoplasma_gondii_GT1 | gene_product=GCC2 and GCC3 domain-containing protein [Source:UniProtKB/TrEMBL;Acc:S7VSC3] | transcript_product=GCC2 and GCC3 domain-containing protein | location=TGGT1_chrIb:108094-155205(+) | protein_length=5052 | sequence_SO=chromosome | SO=protein_coding_gene | is_pseudo=false	0.022	1.765	0	1	1	1	5052	539.1	5.62	2.26	1	1.042	0.999039904757051	141.0	147.0	3.16	10.20	137.7	138.9	149.1	146.2	142.4	139.7	141.1	159.0	147.8	108.1	144.9	158.4	146.8	132.0	149.3	147.1	High	High	High	High	High	High	High	High	High	High	High
1027912177228380659	False	High	IsMasterProtein	TGGT1_304770-t26_1-p1	transcript=TGGT1_304770-t26_1 | gene=TGGT1_304770 | organism=Toxoplasma_gondii_GT1 | gene_product=UBIQUITIN_CONJUGAT_2 domain-containing protein [Source:UniProtKB/TrEMBL;Acc:A0A125YYP0] | transcript_product=ubiquitin-conjugating enzyme subfamily protein | location=TGGT1_chrVIIa:677672-680044(-) | protein_length=155 | sequence_SO=chromosome | SO=protein_coding_gene | is_pseudo=false	0.000	42.630	70	8	18	8	155	17.6	5.90	62.45	8	1.044	0.999039904757051	1915.2	1998.6	12.02	9.22	2124.4	2121.6	1510.7	1819.0	1953.7	1877.4	1928.8	2057.0	1997.8	1525.9	2001.3	1999.4	1756.2	1719.2	2016.2	2021.3	High	High	High	High	High	High	High	High	High	High	High
2174633410644874565	False	High	IsMasterProtein	TGGT1_292010-t26_1-p1	transcript=TGGT1_292010-t26_1 | gene=TGGT1_292010 | organism=Toxoplasma_gondii_GT1 | gene_product=TFIIB-type domain-containing protein [Source:UniProtKB/TrEMBL;Acc:S7UPQ1] | transcript_product=transcription initiation factor IIB | location=TGGT1_chrIX:4278558-4280825(-) | protein_length=458 | sequence_SO=chromosome | SO=protein_coding_gene | is_pseudo=false	0.000	13.627	6	3	4	3	458	48.5	9.64	9.99	3	0.985	0.999039904757051	186.3	183.6	2.87	5.83	174.7	186.9	189.0	188.5	182.9	185.8	168.3	198.6	182.8	183.6	191.5	190.7	183.5	169.5	200.7	181.1	High	High	High	High	High	High	High	High	High	High	High
3143728975205757790	False	High	IsMasterProtein	TGGT1_216590-t26_1-p1	transcript=TGGT1_216590-t26_1 | gene=TGGT1_216590 | organism=Toxoplasma_gondii_GT1 | gene_product=Importin N-terminal domain-containing protein [Source:UniProtKB/TrEMBL;Acc:S7UM02] | transcript_product=HEAT repeat-containing protein | location=TGGT1_chrXI:5982217-5988765(-) | protein_length=1010 | sequence_SO=chromosome | SO=protein_coding_gene | is_pseudo=false	0.000	64.040	20	18	26	18	1010	111.1	5.14	52.02	18	0.990	0.999039904757051	1099.9	1089.3	4.28	5.73	1121.4	1054.6	1140.4	1104.2	1013.3	1095.7	1083.3	1161.6	1081.3	936.5	1068.1	1108.5	1156.3	1067.8	1095.4	1111.8	High	High	High	High	High	High	High	High	High	High	High
-3472803444757103758	False	High	IsMasterProtein	TGGT1_227290-t26_1-p1	transcript=TGGT1_227290-t26_1 | gene=TGGT1_227290 | organism=Toxoplasma_gondii_GT1 | gene_product=Histone deacetylase [Source:UniProtKB/TrEMBL;Acc:A0A125YPH2] | transcript_product=histone deacetylase HDAC3 | location=TGGT1_chrX:951051-953576(-) | protein_length=451 | sequence_SO=chromosome | SO=protein_coding_gene | is_pseudo=false	0.000	17.790	14	5	9	5	451	50.4	6.02	28.80	5	0.996	0.999039904757051	714.0	710.9	3.38	3.78	717.3	735.9	676.4	746.1	710.1	710.8	718.7	740.9	701.6	682.1	705.1	766.2	716.7	704.3	746.7	685.7	High	High	High	High	High	High	High	High	High	High	High
6557565223603684078	False	High	IsMasterProtein	TGGT1_215230-t26_1-p1	transcript=TGGT1_215230-t26_1 | gene=TGGT1_215230 | organism=Toxoplasma_gondii_GT1 | gene_product=RRM domain-containing protein [Source:UniProtKB/TrEMBL;Acc:S7VYN7] | transcript_product=RNA recognition motif-containing protein | location=TGGT1_chrX:6720798-6728105(-) | protein_length=728 | sequence_SO=chromosome | SO=protein_coding_gene | is_pseudo=false	0.000	28.077	11	9	12	9	728	80.7	4.82	21.84	9	1.014	0.999039904757051	783.8	794.9	3.58	1.91	784.3	791.3	852.2	778.7	779.2	783.3	787.0	805.6	802.1	771.1	784.4	789.2	811.6	772.4	800.5	813.0	High	High	High	High	High	High	High	High	High	High	High
3146405666865701111	False	High	IsMasterProtein	TGGT1_272490-t26_1-p1	transcript=TGGT1_272490-t26_1 | gene=TGGT1_272490 | organism=Toxoplasma_gondii_GT1 | gene_product=Protoporphyrinogen oxidase [Source:UniProtKB/TrEMBL;Acc:A0A125YHL0] | transcript_product=protoporphyrinogen oxidase | location=TGGT1_chrVIII:3936780-3939866(-) | protein_length=1028 | sequence_SO=chromosome | SO=protein_coding_gene | is_pseudo=false	0.002	3.926	3	3	3	3	1028	109.3	7.69	1.66	3	0.996	0.999039904757051	91.0	90.6	7.14	5.11	87.9	103.9	95.9	91.4	90.5	85.4	90.4	89.6	84.7	89.3	93.8	101.0	90.4	98.4	90.7	92.6	High	High	High	High	High	High	High	High	High	High	High
8770885043367501449	False	High	IsMasterProtein	TGGT1_297500-t26_1-p1	transcript=TGGT1_297500-t26_1 | gene=TGGT1_297500 | organism=Toxoplasma_gondii_GT1 | gene_product=T-complex protein 1 subunit eta [Source:UniProtKB/TrEMBL;Acc:S7UKY6] | transcript_product=T-complex protein 1 eta subunit | location=TGGT1_chrII:1806900-1814443(-) | protein_length=546 | sequence_SO=chromosome | SO=protein_coding_gene | is_pseudo=false	0.000	110.032	41	17	38	17	546	59.4	5.96	115.36	17	1.008	0.999039904757051	3593.7	3623.3	0.82	1.27	3648.1	3591.3	3596.2	3568.6	3627.9	3585.5	3550.0	3577.2	3630.5	3631.9	3630.5	3581.2	3672.8	3616.2	3631.8	3521.7	High	High	High	High	High	High	High	High	High	High	High
-6276217495374532937	False	High	IsMasterProtein	TGGT1_269010-t26_1-p1	transcript=TGGT1_269010-t26_1 | gene=TGGT1_269010 | organism=Toxoplasma_gondii_GT1 | gene_product=AP2 domain transcription factor AP2VIII-7 [Source:UniProtKB/TrEMBL;Acc:S7WDI4] | transcript_product=AP2 domain transcription factor AP2VIII-7 | location=TGGT1_chrVIII:6138950-6142226(+) | protein_length=870 | sequence_SO=chromosome | SO=protein_coding_gene | is_pseudo=false	0.000	55.941	24	16	20	15	870	89.3	7.75	48.16	16	1.017	0.999039904757051	752.7	765.2	3.51	3.26	725.4	758.5	769.7	738.5	746.9	800.8	770.7	799.7	718.2	765.1	745.3	780.3	741.7	727.6	765.2	765.6	High	High	High	High	High	High	High	High	High	High	High
-3483707733708528221	False	High	IsMasterProtein	TGGT1_215890-t26_1-p1	transcript=TGGT1_215890-t26_1 | gene=TGGT1_215890 | organism=Toxoplasma_gondii_GT1 | gene_product=hypothetical protein | transcript_product=hypothetical protein | location=TGGT1_chrXI:6486186-6496186(+) | protein_length=1427 | sequence_SO=chromosome | SO=protein_coding_gene | is_pseudo=false	0.000	8.565	2	3	3	3	1427	155.0	6.01	5.82	3	1.047	0.999039904757051	133.9	140.2	9.51	8.23	131.5	164.1	129.1	145.8	132.2	135.7	134.1	130.8	159.9	141.8	124.5	144.0	122.5	145.0	148.8	138.6	High	High	High	High	High	High	High	High	High	High	High
8749222437532203692	False	High	IsMasterProtein	TGGT1_215450-t26_1-p1	transcript=TGGT1_215450-t26_1 | gene=TGGT1_215450 | organism=Toxoplasma_gondii_GT1 | gene_product=Aquaporin 1 [Source:UniProtKB/TrEMBL;Acc:A0A125YZH8] | transcript_product=aquaporin 1 | location=TGGT1_chrX:6860999-6861790(+) | protein_length=263 | sequence_SO=chromosome | SO=protein_coding_gene | is_pseudo=false	0.000	6.822	10	2	2	2	263	28.1	5.47	2.44	2	0.976	0.999039904757051	53.1	51.8	13.92	9.84	42.4	54.9	47.4	54.8	51.5	63.7	50.6	53.1	49.2	49.2	45.0	53.6	54.2	62.9	46.3	54.7	High	High	High	High	High	High	High	High	High	High	High
-3061807786779169182	False	High	IsMasterProtein	TGGT1_309570-t26_1-p1	transcript=TGGT1_309570-t26_1 | gene=TGGT1_309570 | organism=Toxoplasma_gondii_GT1 | gene_product=DEAD/DEAH box helicase domain-containing protein [Source:UniProtKB/TrEMBL;Acc:S7USV3] | transcript_product=DEAD/DEAH box helicase domain-containing protein | location=TGGT1_chrXI:692622-695126(-) | protein_length=834 | sequence_SO=chromosome | SO=protein_coding_gene | is_pseudo=false	0.000	72.107	26	20	27	20	834	91.2	9.11	67.07	20	0.995	0.999039904757051	1993.5	1984.5	1.44	2.41	1994.0	1996.1	1993.1	2026.7	1939.0	1981.2	2075.9	1989.6	1888.9	1960.4	1984.9	1984.2	1963.9	2021.9	2013.2	1982.9	High	High	High	High	High	High	High	High	High	High	High
6625766884090717482	False	High	IsMasterProtein	TGGT1_223390-t26_1-p1	transcript=TGGT1_223390-t26_1 | gene=TGGT1_223390 | organism=Toxoplasma_gondii_GT1 | gene_product=Putative activating signal cointegrator 1 complex subunit 3 family 1 ASCC3L1 [Source:UniProtKB/TrEMBL;Acc:S7W4M7] | transcript_product=putative activating signal cointegrator 1 complex subunit 3 family 1 ASCC3L1 | location=TGGT1_chrX:3771178-3788152(+) | protein_length=2207 | sequence_SO=chromosome |…	0.000	226.107	28	57	94	57	2207	248.3	6.32	229.73	57	1.000	0.999039904757051	7322.2	7321.1	1.84	2.34	7305.4	7319.7	7072.5	7481.5	7376.3	7324.7	7511.5	7442.1	7200.1	7059.5	7466.6	7493.3	7088.7	7171.1	7358.5	7283.8	High	High	High	High	High	High	High	High	High	High	High
3765759048913808115	False	High	IsMasterProtein	TGGT1_306020-t26_1-p1	transcript=TGGT1_306020-t26_1 | gene=TGGT1_306020 | organism=Toxoplasma_gondii_GT1 | gene_product=hypothetical protein | transcript_product=hypothetical protein | location=TGGT1_chrIX:5506123-5536326(+) | protein_length=8858 | sequence_SO=chromosome | SO=protein_coding_gene | is_pseudo=false	0.000	24.740	1	11	12	11	8858	953.9	8.27	18.58	11	1.012	0.999039904757051	379.4	383.9	7.39	4.69	374.9	342.6	422.4	382.3	410.9	376.6	369.6	359.8	371.9	408.3	394.2	389.7	416.7	372.7	378.1	391.9	High	High	High	High	High	High	High	High	High	High	High
5098975418232499774	False	High	IsMasterProtein	TGGT1_249480-t26_1-p1	transcript=TGGT1_249480-t26_1 | gene=TGGT1_249480 | organism=Toxoplasma_gondii_GT1 | gene_product=Tetratricopeptide repeat-containing protein [Source:UniProtKB/TrEMBL;Acc:S7WGE6] | transcript_product=tetratricopeptide repeat-containing protein | location=TGGT1_chrXII:4502413-4505898(+) | protein_length=1161 | sequence_SO=chromosome | SO=protein_coding_gene | is_pseudo=false	0.000	41.683	12	12	16	12	1161	126.2	5.53	38.72	12	1.006	0.999039904757051	981.5	987.1	2.30	2.98	973.8	988.1	974.9	956.3	1009.9	1015.0	917.2	974.6	1002.1	982.2	1017.2	980.1	992.0	1013.2	1008.5	968.0	High	High	High	High	High	High	High	High	High	High	High
-6485884413655013600	False	High	IsMasterProtein	TGGT1_236860-t26_1-p1	transcript=TGGT1_236860-t26_1 | gene=TGGT1_236860 | organism=Toxoplasma_gondii_GT1 | gene_product=Haloacid dehalogenase family hydrolase domain-containing protein [Source:UniProtKB/TrEMBL;Acc:S7W5V6] | transcript_product=haloacid dehalogenase family hydrolase domain-containing protein | location=TGGT1_chrX:5441967-5450118(+) | protein_length=2473 | sequence_SO=chromosome | SO=protein_coding_gene …	0.000	19.976	3	7	7	7	2473	270.5	8.47	14.71	7	1.011	0.999039904757051	626.7	633.9	2.73	5.00	622.5	631.0	641.3	613.7	608.3	653.7	648.0	562.9	634.8	686.3	635.6	646.9	633.0	620.6	610.3	620.6	High	High	High	High	High	High	High	High	High	High	High
7148865480617574515	False	High	IsMasterProtein	TGGT1_273370-t26_1-p1	transcript=TGGT1_273370-t26_1 | gene=TGGT1_273370 | organism=Toxoplasma_gondii_GT1 | gene_product=Coatomer subunit gamma [Source:UniProtKB/TrEMBL;Acc:S7V3E5] | transcript_product=putative coatomer gamma 2-subunit protein | location=TGGT1_chrVIII:3554530-3558659(-) | protein_length=1044 | sequence_SO=chromosome | SO=protein_coding_gene | is_pseudo=false	0.000	105.492	23	24	52	24	1044	112.2	5.35	124.51	24	1.011	0.999039904757051	3503.6	3540.6	2.69	3.98	3582.7	3505.1	3341.6	3562.8	3502.1	3401.8	3555.4	3603.9	3569.8	3157.9	3552.0	3529.3	3403.4	3377.5	3604.7	3517.4	High	High	High	High	High	High	High	High	High	High	High
6987922905211528328	False	High	IsMasterProtein	TGGT1_249170-t26_1-p1	transcript=TGGT1_249170-t26_1 | gene=TGGT1_249170 | organism=Toxoplasma_gondii_GT1 | gene_product=Ras family protein [Source:UniProtKB/TrEMBL;Acc:S7V0C3] | transcript_product=Ras family protein | location=TGGT1_chrXII:4283081-4292739(+) | protein_length=771 | sequence_SO=chromosome | SO=protein_coding_gene | is_pseudo=false	0.000	25.459	9	6	7	6	771	82.2	6.25	21.21	6	1.012	0.999039904757051	370.4	374.8	5.23	4.99	355.0	391.7	365.6	408.9	368.2	372.7	409.4	360.4	393.0	361.6	388.2	373.6	355.3	359.7	398.9	376.1	High	High	High	High	High	High	High	High	High	High	High
-6689361287252402274	False	High	IsMasterProtein	TGGT1_225790-t26_1-p1	transcript=TGGT1_225790-t26_1 | gene=TGGT1_225790 | organism=Toxoplasma_gondii_GT1 | gene_product=Thioredoxin-like_fold domain-containing protein [Source:UniProtKB/TrEMBL;Acc:A0A125YFI3] | transcript_product=PDI family protein | location=TGGT1_chrX:1946861-1948766(+) | protein_length=189 | sequence_SO=chromosome | SO=protein_coding_gene | is_pseudo=false	0.000	31.652	45	7	10	7	189	21.6	9.23	29.74	7	0.999	0.999039904757051	639.4	638.9	3.58	3.61	630.9	618.4	639.0	686.2	639.7	646.1	673.2	628.5	628.8	624.6	649.3	608.4	667.3	670.0	619.8	652.2	High	High	High	High	High	High	High	High	High	High	High
7022917318612747783	False	High	IsMasterProtein	TGGT1_226270-t26_1-p1	transcript=TGGT1_226270-t26_1 | gene=TGGT1_226270 | organism=Toxoplasma_gondii_GT1 | gene_product=hypothetical protein | transcript_product=hypothetical protein | location=TGGT1_chrX:1657298-1661542(+) | protein_length=258 | sequence_SO=chromosome | SO=protein_coding_gene | is_pseudo=false	0.003	3.643	4	1	1	1	258	27.7	9.39	2.30	1	0.942	0.999039904757051	64.9	61.1	14.82	10.58	65.2	71.7	47.4	69.2	64.7	55.1	60.9	65.1	57.2	55.3	73.2	61.4	57.1	65.1	55.5	72.6	High	High	High	High	High	High	High	High	High	High	High
-3606509543880473542	False	High	IsMasterProtein	TGGT1_216080-t26_1-p1	transcript=TGGT1_216080-t26_1 | gene=TGGT1_216080 | organism=Toxoplasma_gondii_GT1 | gene_product=SET domain-containing protein [Source:UniProtKB/TrEMBL;Acc:A0A125YQK7] | transcript_product=apical complex lysine methyltransferase | location=TGGT1_chrXI:6322234-6324708(-) | protein_length=709 | sequence_SO=chromosome | SO=protein_coding_gene | is_pseudo=false	0.000	16.135	7	4	7	4	709	79.4	4.41	17.67	4	0.997	0.999039904757051	761.3	759.1	2.93	3.52	759.5	799.8	782.0	750.9	763.1	736.9	737.9	759.9	758.3	766.1	819.8	775.1	740.8	754.2	798.3	736.8	High	High	High	High	High	High	High	High	High	High	High
-2505737742322835998	False	High	IsMasterProtein	TGGT1_320460-t26_1-p1	transcript=TGGT1_320460-t26_1 | gene=TGGT1_320460 | organism=Toxoplasma_gondii_GT1 | gene_product=ABC transporter transmembrane region domain-containing protein [Source:UniProtKB/TrEMBL;Acc:S7UJZ9] | transcript_product=ABC transporter transmembrane region domain-containing protein | location=TGGT1_chrIV:270350-283391(-) | protein_length=1942 | sequence_SO=chromosome | SO=protein_coding_gene | is_…	0.000	13.730	3	4	4	4	1942	211.5	7.83	8.74	4	0.975	0.999039904757051	166.5	162.3	7.78	7.71	144.7	172.9	168.7	164.2	146.1	170.4	166.3	153.0	137.7	181.9	157.2	160.1	149.1	168.7	170.4	164.6	High	High	High	High	High	High	High	High	High	High	High
-893757653702898023	False	High	IsMasterProtein	TGGT1_312990-t26_1-p1	transcript=TGGT1_312990-t26_1 | gene=TGGT1_312990 | organism=Toxoplasma_gondii_GT1 | gene_product=RNA helicase [Source:UniProtKB/TrEMBL;Acc:A0A125YGG3] | transcript_product=DEAD/DEAH box ATP-dependent RNA helicase | location=TGGT1_chrXI:2984273-2989253(-) | protein_length=569 | sequence_SO=chromosome | SO=protein_coding_gene | is_pseudo=false	0.000	36.668	19	10	11	10	569	63.8	8.94	30.77	10	0.995	0.999039904757051	662.3	658.7	3.62	3.11	624.2	667.8	649.5	681.7	690.8	656.7	671.9	681.4	656.8	697.6	645.6	648.7	650.8	669.7	660.6	624.4	High	High	High	High	High	High	High	High	High	High	High
-4314723367619987599	False	Medium	IsMasterProtein	TGGT1_262610-t26_1-p1	transcript=TGGT1_262610-t26_1 | gene=TGGT1_262610 | organism=Toxoplasma_gondii_GT1 | gene_product=hypothetical protein | transcript_product=hypothetical protein | location=TGGT1_chrVIIb:1104042-1109480(+) | protein_length=637 | sequence_SO=chromosome | SO=protein_coding_gene | is_pseudo=false	0.014	2.075	2	1	1	1	637	68.2	8.25	0.00	1	1.050	0.999039904757051	31.7	33.3	15.56	19.86	31.4	41.5	30.0	32.0	33.4	26.3	41.4	31.4	32.8	30.2	38.7	21.8	40.8	23.9	34.5	33.7	High	High	High	High	High	High	High	High	High	High	High
3241058893084197958	False	High	IsMasterProtein	TGGT1_312430-t26_1-p1	transcript=TGGT1_312430-t26_1 | gene=TGGT1_312430 | organism=Toxoplasma_gondii_GT1 | gene_product=hypothetical protein | transcript_product=hypothetical protein | location=TGGT1_chrXI:2641606-2647189(+) | protein_length=657 | sequence_SO=chromosome | SO=protein_coding_gene | is_pseudo=false	0.001	4.723	2	1	1	1	657	70.3	9.70	4.26	1	0.972	0.999039904757051	117.4	114.1	5.26	9.74	120.9	111.7	106.6	120.7	121.5	114.2	107.1	108.2	136.6	101.2	120.9	106.5	123.1	108.1	126.7	120.4	High	High	High	High	High	High	High	High	High	High	High
7173140329485956899	False	High	IsMasterProtein	TGGT1_226080A-t26_1-p1	transcript=TGGT1_226080A-t26_1 | gene=TGGT1_226080A | organism=Toxoplasma_gondii_GT1 | gene_product=PolyA polymerase [Source:UniProtKB/TrEMBL;Acc:S7W5Q6] | transcript_product=polyA polymerase | location=TGGT1_chrX:1720312-1723552(+) | protein_length=666 | sequence_SO=chromosome | SO=protein_coding_gene | is_pseudo=false	0.000	11.344	4	3	4	3	666	72.1	9.86	6.41	3	1.000	0.999039904757051	213.3	213.3	3.84	4.56	228.1	216.3	206.3	207.7	210.3	218.8	221.5	225.7	207.1	201.0	224.9	209.9	225.7	216.8	206.9	203.0	High	High	High	High	High	High	High	High	High	High	High
-6878870725534626247	False	High	IsMasterProtein	TGGT1_261740-t26_1-p1	transcript=TGGT1_261740-t26_1 | gene=TGGT1_261740 | organism=Toxoplasma_gondii_GT1 | gene_product=hypothetical protein | transcript_product=hypothetical protein | location=TGGT1_chrVIIb:1528797-1529192(-) | protein_length=131 | sequence_SO=chromosome | SO=protein_coding_gene | is_pseudo=false	0.000	38.035	50	11	38	11	131	14.2	9.06	55.18	11	1.014	0.999039904757051	3447.0	3493.9	10.68	15.33	3525.7	3740.8	4270.1	3277.0	3370.0	3282.0	3349.5	3435.3	3510.8	4970.4	3318.3	3477.0	2905.2	4062.5	3611.2	3531.2	High	High	High	High	High	High	High	High	High	High	High
-2526890474068986291	False	High	IsMasterProtein	TGGT1_231480-t26_1-p1	transcript=TGGT1_231480-t26_1 | gene=TGGT1_231480 | organism=Toxoplasma_gondii_GT1 | gene_product=TOG domain-containing protein [Source:UniProtKB/TrEMBL;Acc:S7WJ42] | transcript_product=putative GCN1 | location=TGGT1_chrVIII:1452018-1468462(-) | protein_length=3416 | sequence_SO=chromosome | SO=protein_coding_gene | is_pseudo=false	0.000	235.456	20	60	86	60	3416	362.4	7.03	222.34	60	1.004	0.999039904757051	5369.8	5390.1	2.21	1.09	5500.5	5373.7	5603.9	5365.8	5302.5	5305.7	5444.3	5448.6	5377.6	5356.8	5342.0	5425.8	5521.4	5402.5	5329.3	5373.7	High	High	High	High	High	High	High	High	High	High	High
-3631037778129795678	False	High	IsMasterProtein	TGGT1_262910-t26_1-p1	transcript=TGGT1_262910-t26_1 | gene=TGGT1_262910 | organism=Toxoplasma_gondii_GT1 | gene_product=NADH-cytochrome b5 reductase [Source:UniProtKB/TrEMBL;Acc:A0A125YJZ9] | transcript_product=putative NADH-cytochrome b5 reductase 1 | location=TGGT1_chrVIIb:908592-911184(-) | protein_length=339 | sequence_SO=chromosome | SO=protein_coding_gene | is_pseudo=false	0.000	35.623	28	9	15	9	339	37.5	7.01	34.08	9	0.999	0.999039904757051	764.7	764.0	1.31	2.65	776.9	752.1	762.6	773.6	766.7	754.1	802.2	784.0	758.5	734.0	761.0	738.0	761.7	766.4	766.4	779.2	High	High	High	High	High	High	High	High	High	High	High
8516921653840150928	False	High	IsMasterProtein	TGGT1_242460-t26_1-p1	transcript=TGGT1_242460-t26_1 | gene=TGGT1_242460 | organism=Toxoplasma_gondii_GT1 | gene_product=Mitochondrial carrier superfamily protein [Source:UniProtKB/TrEMBL;Acc:S7W0L2] | transcript_product=mitochondrial carrier superfamily protein | location=TGGT1_chrVI:1971949-1977652(-) | protein_length=486 | sequence_SO=chromosome | SO=protein_coding_gene | is_pseudo=false	0.000	10.657	9	4	4	4	486	51.5	9.07	6.72	4	1.003	0.999039904757051	193.7	194.3	7.38	5.65	212.1	175.0	192.3	181.5	207.3	195.2	175.6	205.7	197.3	206.1	189.9	193.1	181.7	204.8	195.5	181.6	High	High	High	High	High	High	High	High	High	High	High
-8426629300028981195	False	High	IsMasterProtein	TGGT1_269460-t26_1-p1	transcript=TGGT1_269460-t26_1 | gene=TGGT1_269460 | organism=Toxoplasma_gondii_GT1 | gene_product=Serine/threonine-protein phosphatase [Source:UniProtKB/TrEMBL;Acc:S7WL31] | transcript_product=Ser/Thr phosphatase family protein | location=TGGT1_chrVIII:5776112-5787896(+) | protein_length=2066 | sequence_SO=chromosome | SO=protein_coding_gene | is_pseudo=false	0.000	29.821	6	10	11	10	2066	218.4	7.93	22.19	10	1.010	0.999039904757051	537.6	543.0	5.96	3.21	505.0	532.0	589.2	543.2	577.0	522.1	573.9	552.0	545.8	515.3	534.5	561.6	546.7	539.9	540.1	521.1	High	High	High	High	High	High	High	High	High	High	High
-2529738375051153065	False	High	IsMasterProtein	TGGT1_263420-t26_1-p1	transcript=TGGT1_263420-t26_1 | gene=TGGT1_263420 | organism=Toxoplasma_gondii_GT1 | gene_product=USP domain-containing protein [Source:UniProtKB/TrEMBL;Acc:S7UXP7] | transcript_product=ubiquitin-specific protease USP4 | location=TGGT1_chrVIIb:537753-547788(+) | protein_length=1171 | sequence_SO=chromosome | SO=protein_coding_gene | is_pseudo=false	0.000	60.992	16	16	21	16	1171	129.7	5.47	57.40	16	1.004	0.999039904757051	1080.7	1084.6	2.55	4.21	1079.5	1021.6	1082.0	1076.9	1092.8	1097.8	1037.6	1056.0	1139.9	1109.9	1095.7	1045.9	1113.6	1108.0	1073.7	988.7	High	High	High	High	High	High	High	High	High	High	High
1902375793627133887	False	High	IsMasterProtein	TGGT1_305450-t26_1-p1	transcript=TGGT1_305450-t26_1 | gene=TGGT1_305450 | organism=Toxoplasma_gondii_GT1 | gene_product=N-acetyltransferase domain-containing protein [Source:UniProtKB/TrEMBL;Acc:S7UI34] | transcript_product=acetyltransferase, GNAT family protein | location=TGGT1_chrIX:5171087-5173734(-) | protein_length=519 | sequence_SO=chromosome | SO=protein_coding_gene | is_pseudo=false	0.000	23.370	16	7	11	7	519	56.8	7.94	14.54	7	0.987	0.999039904757051	608.0	600.2	2.85	3.02	606.7	624.0	610.6	607.6	608.4	572.2	603.4	597.0	578.5	594.6	623.6	596.2	630.7	633.3	610.8	589.9	High	High	High	High	High	High	High	High	High	High	High
-1231897141821970566	False	High	IsMasterProtein	TGGT1_203730-t26_1-p1	transcript=TGGT1_203730-t26_1 | gene=TGGT1_203730 | organism=Toxoplasma_gondii_GT1 | gene_product=hypothetical protein | transcript_product=hypothetical protein | location=TGGT1_chrVIIa:2184667-2192362(+) | protein_length=1246 | sequence_SO=chromosome | SO=protein_coding_gene | is_pseudo=false	0.000	11.014	3	3	3	3	1246	133.4	7.83	6.42	3	1.004	0.999039904757051	47.0	47.2	8.95	11.32	48.8	38.2	44.2	45.9	48.6	48.2	40.7	43.8	49.8	37.4	51.5	40.2	51.0	45.3	50.9	49.2	High	High	High	High	High	High	High	High	High	High	High
-6974821303110499058	False	High	IsMasterProtein	TGGT1_320200-t26_1-p1	transcript=TGGT1_320200-t26_1 | gene=TGGT1_320200 | organism=Toxoplasma_gondii_GT1 | gene_product=SAG-related sequence SRS16A [Source:UniProtKB/TrEMBL;Acc:S7UK17] | transcript_product=SAG-related sequence SRS16A | location=TGGT1_chrIV:381826-383016(-) | protein_length=396 | sequence_SO=chromosome | SO=protein_coding_gene | is_pseudo=false	0.000	5.618	8	2	2	2	396	41.6	5.85	4.07	2	0.958	0.999039904757051	21.9	21.0	25.96	23.18	23.0	26.8	24.0	17.8	11.7	20.9	26.3	12.8	19.0	19.8	15.2	22.3	24.4	25.8	25.9	17.0	High	High	High	High	High	High	High	High	High	High	High
1921699119623889011	False	High	IsMasterProtein	TGGT1_315770-t26_1-p1	transcript=TGGT1_315770-t26_1 | gene=TGGT1_315770 | organism=Toxoplasma_gondii_GT1 | gene_product=Cytochrome p450 superfamily protein [Source:UniProtKB/TrEMBL;Acc:S7UM31] | transcript_product=cytochrome p450 superfamily protein | location=TGGT1_chrXI:4913385-4919784(-) | protein_length=553 | sequence_SO=chromosome | SO=protein_coding_gene | is_pseudo=false	0.000	66.737	34	14	31	14	553	62.6	7.97	86.47	14	0.993	0.999039904757051	2389.7	2373.9	2.18	2.10	2325.3	2442.5	2334.2	2444.8	2373.8	2405.6	2491.4	2355.6	2385.5	2425.9	2340.5	2447.2	2359.5	2365.4	2339.7	2382.4	High	High	High	High	High	High	High	High	High	High	High
28680762733158497	False	High	IsMasterProtein	TGGT1_312960-t26_1-p1	transcript=TGGT1_312960-t26_1 | gene=TGGT1_312960 | organism=Toxoplasma_gondii_GT1 | gene_product=hypothetical protein | transcript_product=hypothetical protein | location=TGGT1_chrXI:2960290-2961886(+) | protein_length=227 | sequence_SO=chromosome | SO=protein_coding_gene | is_pseudo=false	0.000	12.089	14	3	4	3	227	26.7	10.20	14.26	3	0.965	0.999039904757051	100.6	97.1	6.32	10.05	100.9	110.3	101.1	100.3	91.6	95.4	109.8	93.1	90.5	106.3	90.4	116.9	112.6	100.2	91.2	94.1	High	High	High	High	High	High	High	High	High	High	High
2011454120740186280	False	High	IsMasterProtein	TGGT1_312190-t26_1-p1	transcript=TGGT1_312190-t26_1 | gene=TGGT1_312190 | organism=Toxoplasma_gondii_GT1 | gene_product=hypothetical protein | transcript_product=hypothetical protein | location=TGGT1_chrXI:2440335-2454944(+) | protein_length=2274 | sequence_SO=chromosome | SO=protein_coding_gene | is_pseudo=false	0.000	28.479	5	9	10	9	2274	249.1	6.20	16.66	9	0.989	0.999039904757051	324.2	320.6	3.55	5.14	328.6	347.8	324.4	315.4	317.5	324.0	310.9	332.5	363.1	314.8	338.5	336.3	313.8	322.9	309.4	318.3	High	High	High	High	High	High	High	High	High	High	High
-4374736742533759552	False	High	IsMasterProtein	TGGT1_228340-t26_1-p1	transcript=TGGT1_228340-t26_1 | gene=TGGT1_228340 | organism=Toxoplasma_gondii_GT1 | gene_product=hypothetical protein | transcript_product=hypothetical protein | location=TGGT1_chrX:307953-313937(+) | protein_length=1782 | sequence_SO=chromosome | SO=protein_coding_gene | is_pseudo=false	0.009	2.517	1	1	1	1	1782	190.1	5.90	2.11	1	0.976	0.999039904757051	79.1	77.1	16.63	15.23	77.2	53.4	86.6	73.5	81.0	88.8	68.1	66.4	94.4	59.1	70.3	92.6	72.3	85.4	82.3	82.3	High	High	High	High	High	High	High	High	High	High	High
7242310447426247088	False	High	IsMasterProtein	TGGT1_254390-t26_1-p1	transcript=TGGT1_254390-t26_1 | gene=TGGT1_254390 | organism=Toxoplasma_gondii_GT1 | gene_product=CRAL-TRIO domain-containing protein [Source:UniProtKB/TrEMBL;Acc:S7UM21] | transcript_product=CRAL/TRIO domain-containing protein | location=TGGT1_chrIII:1681234-1686817(-) | protein_length=683 | sequence_SO=chromosome | SO=protein_coding_gene | is_pseudo=false	0.000	30.268	16	9	12	9	683	76.0	5.60	29.03	9	1.008	0.999039904757051	825.3	831.9	1.76	3.09	814.1	820.5	830.1	844.4	844.6	811.5	828.5	836.4	867.6	822.4	835.4	855.7	779.0	797.8	827.5	838.4	High	High	High	High	High	High	High	High	High	High	High
-1153528289806083665	False	High	IsMasterProtein	TGGT1_231870-t26_1-p1	transcript=TGGT1_231870-t26_1 | gene=TGGT1_231870 | organism=Toxoplasma_gondii_GT1 | gene_product=TPR_REGION domain-containing protein [Source:UniProtKB/TrEMBL;Acc:S7WJ28] | transcript_product=tetratricopeptide repeat-containing protein | location=TGGT1_chrVIII:1592444-1604365(+) | protein_length=899 | sequence_SO=chromosome | SO=protein_coding_gene | is_pseudo=false	0.007	2.992	1	1	1	1	899	96.5	4.88	2.26	1	0.932	0.999039904757051	24.5	22.8	14.60	12.04	26.0	20.4	17.8	25.9	25.5	23.5	25.2	26.3	20.7	24.0	21.5	23.4	18.0	22.2	27.1	21.7	High	High	High	High	High	High	High	High	High	High	High
1979232696991997861	False	High	IsMasterProtein	TGGT1_285250-t26_1-p1	transcript=TGGT1_285250-t26_1 | gene=TGGT1_285250 | organism=Toxoplasma_gondii_GT1 | gene_product=hypothetical protein | transcript_product=hypothetical protein | location=TGGT1_chrV:2339893-2344641(+) | protein_length=1151 | sequence_SO=chromosome | SO=protein_coding_gene | is_pseudo=false	0.000	20.583	7	8	9	8	1151	121.1	5.05	9.34	8	1.020	0.999039904757051	421.0	429.6	5.88	5.82	420.9	391.6	466.0	421.2	407.9	425.8	419.1	382.0	444.4	390.5	423.5	401.6	444.8	440.2	435.8	452.4	High	High	High	High	High	High	High	High	High	High	High
-2972253639253715340	False	High	IsMasterProtein	TGGT1_231625-t26_1-p1	transcript=TGGT1_231625-t26_1 | gene=TGGT1_231625 | organism=Toxoplasma_gondii_GT1 | gene_product=hypothetical protein | transcript_product=hypothetical protein | location=TGGT1_chrVIII:1501885-1504084(-) | protein_length=464 | sequence_SO=chromosome | SO=protein_coding_gene | is_pseudo=false	0.003	3.814	3	1	1	1	464	51.7	9.45	3.26	1	0.958	0.999039904757051	84.9	81.3	6.33	8.85	78.0	85.0	87.6	87.6	75.0	84.7	83.9	78.2	73.6	89.1	81.1	91.7	97.9	78.6	78.5	81.5	High	High	High	High	High	High	High	High	High	High	High
-7027995910495827899	False	High	IsMasterProtein	TGGT1_307610-t26_1-p1	transcript=TGGT1_307610-t26_1 | gene=TGGT1_307610 | organism=Toxoplasma_gondii_GT1 | gene_product=Elongation factor Ts, mitochondrial [Source:UniProtKB/TrEMBL;Acc:S7UGE9] | transcript_product=putative elongation factor TS | location=TGGT1_chrIX:4802178-4805433(+) | protein_length=806 | sequence_SO=chromosome | SO=protein_coding_gene | is_pseudo=false	0.010	2.378	1	1	1	1	806	86.2	8.38	1.92	1	1.007	0.999039904757051	32.8	33.0	12.01	13.90	32.9	26.6	32.7	34.2	38.9	32.1	36.7	32.5	42.0	29.6	24.1	31.8	32.4	34.5	33.6	34.9	High	High	High	High	High	High	High	High	High	High	High
4880786973329783027	False	Low	IsMasterProtein	TGGT1_257800-t26_1-p1	transcript=TGGT1_257800-t26_1 | gene=TGGT1_257800 | organism=Toxoplasma_gondii_GT1 | gene_product=Polynucleotide adenylyltransferase [Source:UniProtKB/TrEMBL;Acc:S7UZ58] | transcript_product=polynucleotide adenylyltransferase | location=TGGT1_chrVIIb:3736972-3744992(-) | protein_length=965 | sequence_SO=chromosome | SO=protein_coding_gene | is_pseudo=false	0.062	1.305	1	1	1	1	965	102.7	9.36	0.00	1	0.917	0.999039904757051	28.8	26.4	19.41	11.48	29.5	33.5	19.3	31.4	28.2	23.2	26.1	25.8	26.2	26.7	29.5	29.0	34.2	29.0	24.6	23.0	High	High	High	High	High	High	High	High	High	High	High
-2469879143749498173	False	High	IsMasterProtein	TGGT1_217680-t26_1-p1	transcript=TGGT1_217680-t26_1 | gene=TGGT1_217680 | organism=Toxoplasma_gondii_GT1 | gene_product=hypothetical protein | transcript_product=hypothetical protein | location=TGGT1_chrXII:1930956-1942802(-) | protein_length=2213 | sequence_SO=chromosome | SO=protein_coding_gene | is_pseudo=false	0.000	144.995	22	38	66	38	2213	242.9	5.39	140.15	38	0.992	0.999039904757051	2917.2	2893.4	2.44	2.88	2912.8	2763.7	2958.3	2853.9	2927.5	2921.6	2784.3	2787.4	2889.8	2977.2	2896.9	2905.6	2970.7	3019.8	2827.5	2815.2	High	High	High	High	High	High	High	High	High	High	High
14676642130212097	False	High	IsMasterProtein	TGGT1_221690-t26_1-p1	transcript=TGGT1_221690-t26_1 | gene=TGGT1_221690 | organism=Toxoplasma_gondii_GT1 | gene_product=hypothetical protein | transcript_product=hypothetical protein | location=TGGT1_chrII:554124-559020(-) | protein_length=1410 | sequence_SO=chromosome | SO=protein_coding_gene | is_pseudo=false	0.000	42.887	10	11	13	11	1410	149.6	5.30	27.13	11	0.999	0.999039904757051	502.1	501.7	2.35	5.80	488.8	485.0	501.4	509.6	502.8	515.6	542.2	508.1	518.2	500.2	503.3	531.7	495.3	495.4	434.2	489.6	High	High	High	High	High	High	High	High	High	High	High
6921207517139238433	False	High	IsMasterProtein	TGGT1_301170-t26_1-p1	transcript=TGGT1_301170-t26_1 | gene=TGGT1_301170 | organism=Toxoplasma_gondii_GT1 | gene_product=SAG-related sequence SRS19D [Source:UniProtKB/TrEMBL;Acc:S7VVT3] | transcript_product=SAG-related sequence SRS19D | location=TGGT1_chrIV:2178932-2180101(-) | protein_length=389 | sequence_SO=chromosome | SO=protein_coding_gene | is_pseudo=false	0.000	23.728	13	5	9	1	389	40.4	7.11	24.60	5	1.011	0.999039904757051	132.1	133.6	2.63	8.77	132.1	131.5	125.1	132.4	132.2	135.6	144.0	130.4	110.5	131.0	125.4	143.8	144.7	117.7	136.4	137.9	High	High	High	High	High	High	High	High	High	High	High
6942043467150905868	False	High	IsMasterProtein	TGGT1_205562-t26_1-p1	transcript=TGGT1_205562-t26_1 | gene=TGGT1_205562 | organism=Toxoplasma_gondii_GT1 | gene_product=hypothetical protein | transcript_product=hypothetical protein | location=TGGT1_chrVIIa:1219083-1242949(+) | protein_length=5820 | sequence_SO=chromosome | SO=protein_coding_gene | is_pseudo=false	0.001	5.045	0	2	2	2	5820	624.8	6.32	2.18	2	0.985	0.999039904757051	42.4	41.8	12.78	16.46	43.8	47.1	46.9	37.6	33.7	41.1	43.3	36.9	40.3	38.8	43.8	47.2	57.0	45.5	33.3	35.0	High	High	High	High	High	High	High	High	High	High	High
-1029634947353589426	False	Low	IsMasterProtein	TGGT1_240950-t26_1-p1	transcript=TGGT1_240950-t26_1 | gene=TGGT1_240950 | organism=Toxoplasma_gondii_GT1 | gene_product=hypothetical protein | transcript_product=hypothetical protein | location=TGGT1_chrVI:1551350-1552801(+) | protein_length=483 | sequence_SO=chromosome | SO=protein_coding_gene | is_pseudo=false	0.054	1.358	2	1	1	1	483	52.6	5.25	0.00	1	1.027	0.999039904757051	18.9	19.4	9.98	17.29	20.3	21.2	17.7	17.9	16.2	19.9	22.1	19.4	14.3	16.6	24.0	15.4	20.7	19.5	22.6	16.5	High	High	High	High	High	High	High	High	High	High	High
4907771223174890941	False	High	IsMasterProtein	TGGT1_205220-t26_1-p1	transcript=TGGT1_205220-t26_1 | gene=TGGT1_205220 | organism=Toxoplasma_gondii_GT1 | gene_product=PRP1_N domain-containing protein [Source:UniProtKB/TrEMBL;Acc:S7UTZ4] | transcript_product=putative U5 snRNP-associated subunit | location=TGGT1_chrVIIa:1443394-1451209(+) | protein_length=1113 | sequence_SO=chromosome | SO=protein_coding_gene | is_pseudo=false	0.000	88.854	24	27	38	27	1113	122.7	8.88	76.81	27	1.001	0.999039904757051	2386.9	2390.4	1.15	2.06	2392.0	2331.2	2393.0	2343.7	2387.1	2386.7	2387.8	2278.1	2392.9	2424.0	2408.1	2351.4	2410.0	2379.9	2403.8	2300.4	High	High	High	High	High	High	High	High	High	High	High
1903148795539202602	False	High	IsMasterProtein	TGGT1_318440-t26_1-p1	transcript=TGGT1_318440-t26_1 | gene=TGGT1_318440 | organism=Toxoplasma_gondii_GT1 | gene_product=Helicase associated domain (Ha2) protein [Source:UniProtKB/TrEMBL;Acc:S7UJM8] | transcript_product=helicase associated domain (ha2) protein | location=TGGT1_chrIV:1264045-1277404(-) | protein_length=2234 | sequence_SO=chromosome | SO=protein_coding_gene | is_pseudo=false	0.000	243.106	30	55	118	55	2234	236.8	8.97	248.12	55	0.998	0.999039904757051	7312.3	7295.1	1.47	1.88	7217.1	7190.7	7385.0	7371.2	7253.8	7460.8	7317.4	7104.6	7303.3	7578.8	7286.9	7200.9	7315.6	7494.4	7251.8	7230.8	High	High	High	High	High	High	High	High	High	High	High
6815118101740659236	False	High	IsMasterProtein	TGGT1_318720-t26_1-p1	transcript=TGGT1_318720-t26_1 | gene=TGGT1_318720 | organism=Toxoplasma_gondii_GT1 | gene_product=Pyridoxal phosphate homeostasis protein [Source:UniProtKB/TrEMBL;Acc:S7VYY5] | transcript_product=pyridoxal phosphate enzyme, YggS family protein | location=TGGT1_chrIV:1064618-1068972(-) | protein_length=548 | sequence_SO=chromosome | SO=protein_coding_gene | is_pseudo=false	0.001	5.125	3	2	3	2	548	60.5	8.69	4.61	2	0.945	0.999039904757051	40.6	38.4	15.72	20.16	39.9	48.1	29.1	41.4	37.8	41.9	59.3	31.6	41.0	35.2	38.0	38.8	43.5	33.4	33.3	41.7	High	High	High	High	High	High	High	High	High	High	High
-6038419795582872777	False	High	IsMasterProtein	TGGT1_313040-t26_1-p1	transcript=TGGT1_313040-t26_1 | gene=TGGT1_313040 | organism=Toxoplasma_gondii_GT1 | gene_product=hypothetical protein | transcript_product=hypothetical protein | location=TGGT1_chrXI:3026132-3027398(-) | protein_length=361 | sequence_SO=chromosome | SO=protein_coding_gene | is_pseudo=false	0.005	3.125	4	1	1	1	361	40.0	5.83	2.11	1	1.061	0.999039904757051	31.0	32.9	25.31	11.40	31.6	30.4	38.4	45.5	23.6	25.4	33.3	26.3	32.9	32.2	26.3	34.1	34.3	38.2	30.0	32.8	High	High	High	High	High	High	High	High	High	High	High
-3464295510795437624	False	High	IsMasterProtein	TGGT1_225320-t26_1-p1	transcript=TGGT1_225320-t26_1 | gene=TGGT1_225320 | organism=Toxoplasma_gondii_GT1 | gene_product=hypothetical protein | transcript_product=hypothetical protein | location=TGGT1_chrX:2223221-2225369(+) | protein_length=504 | sequence_SO=chromosome | SO=protein_coding_gene | is_pseudo=false	0.000	44.285	22	9	14	9	504	54.4	5.97	41.35	9	1.004	0.999039904757051	612.1	614.7	3.63	3.05	620.7	581.7	624.1	604.2	573.0	620.1	618.1	619.1	601.4	611.3	591.8	568.8	619.4	620.8	581.8	618.1	High	High	High	High	High	High	High	High	High	High	High
-5345161307889510694	False	High	IsMasterProtein	TGGT1_220390-t26_1-p1	transcript=TGGT1_220390-t26_1 | gene=TGGT1_220390 | organism=Toxoplasma_gondii_GT1 | gene_product=hypothetical protein | transcript_product=hypothetical protein | location=TGGT1_chrV:248814-251802(+) | protein_length=274 | sequence_SO=chromosome | SO=protein_coding_gene | is_pseudo=false	0.000	10.769	13	3	5	3	274	29.2	8.72	13.25	3	0.987	0.999039904757051	308.0	304.0	7.90	3.37	310.4	315.8	305.6	284.0	281.2	347.8	298.5	302.6	311.1	302.4	305.5	308.4	295.4	313.6	293.2	328.5	High	High	High	High	High	High	High	High	High	High	High
-2145181299879274937	False	High	IsMasterProtein	TGGT1_301420-t26_1-p1	transcript=TGGT1_301420-t26_1 | gene=TGGT1_301420 | organism=Toxoplasma_gondii_GT1 | gene_product=SAS-6_N domain-containing protein [Source:UniProtKB/TrEMBL;Acc:S7UHP2] | transcript_product=hypothetical protein | location=TGGT1_chrIV:2353774-2357126(+) | protein_length=263 | sequence_SO=chromosome | SO=protein_coding_gene | is_pseudo=false	0.000	27.481	29	6	14	6	263	29.5	6.73	40.94	6	1.004	0.999039904757051	547.7	549.6	5.84	3.52	524.1	508.7	599.4	562.2	538.6	556.9	537.5	550.0	524.4	582.1	559.6	545.8	562.6	559.3	549.3	515.7	High	High	High	High	High	High	High	High	High	High	High
-9094931655163008068	False	High	IsMasterProtein	TGGT1_243250-t26_1-p1	transcript=TGGT1_243250-t26_1 | gene=TGGT1_243250 | organism=Toxoplasma_gondii_GT1 | gene_product=Myosin motor domain-containing protein [Source:UniProtKB/TrEMBL;Acc:A0A125YQD3] | transcript_product=myosin H | location=TGGT1_chrVI:2380998-2399536(-) | protein_length=1513 | sequence_SO=chromosome | SO=protein_coding_gene | is_pseudo=false	0.000	105.878	20	26	39	26	1513	169.6	9.51	82.07	26	1.001	0.999039904757051	1861.8	1863.1	1.73	2.68	1826.5	1863.0	1885.6	1878.3	1802.5	1860.6	1911.1	1739.9	1914.1	1863.3	1815.0	1858.1	1862.8	1865.6	1872.2	1843.6	High	High	High	High	High	High	High	High	High	High	High
5920085140938574531	False	High	IsMasterProtein	TGGT1_272910-t26_1-p1	transcript=TGGT1_272910-t26_1 | gene=TGGT1_272910 | organism=Toxoplasma_gondii_GT1 | gene_product=T-complex protein 1 subunit delta [Source:UniProtKB/TrEMBL;Acc:S7V3B1] | transcript_product=T-complex protein 1 delta subunit | location=TGGT1_chrVIII:3700329-3707666(+) | protein_length=542 | sequence_SO=chromosome | SO=protein_coding_gene | is_pseudo=false	0.000	147.365	47	25	75	25	542	58.6	7.23	206.82	25	0.999	0.999039904757051	6682.8	6678.7	1.84	1.50	6761.6	6458.6	6609.7	6770.0	6747.8	6618.4	6679.0	6701.0	6656.2	6556.5	6549.1	6678.4	6801.4	6804.4	6720.4	6517.4	High	High	High	High	High	High	High	High	High	High	High
-5383530190907122883	False	High	IsMasterProtein	TGGT1_408800-t26_1-p1	transcript=TGGT1_408800-t26_1 | gene=TGGT1_408800 | organism=Toxoplasma_gondii_GT1 | gene_product=NTPase [Source:UniProtKB/TrEMBL;Acc:S7UZL9] | transcript_product=NTPase | location=TGGT1_chrXII:6592331-6592894(+) | protein_length=188 | sequence_SO=chromosome | SO=protein_coding_gene | is_pseudo=false	0.000	73.787	60	10	64	6	188	20.9	6.92	149.65	10	0.999	0.999039904757051	1143.9	1142.4	3.31	3.69	1105.2	1142.1	1221.2	1142.4	1160.2	1145.3	1166.0	1113.1	1121.4	1254.5	1127.8	1115.2	1126.7	1159.0	1157.1	1173.0	High	High	High	High	High	High	High	High	High	High	High
-5410727556566370501	False	High	IsMasterProtein	TGGT1_309370-t26_1-p1	transcript=TGGT1_309370-t26_1 | gene=TGGT1_309370 | organism=Toxoplasma_gondii_GT1 | gene_product=Adaptin_N domain-containing protein [Source:UniProtKB/TrEMBL;Acc:S7W7P4] | transcript_product=adaptin n terminal region domain-containing protein | location=TGGT1_chrXI:600410-608929(-) | protein_length=1355 | sequence_SO=chromosome | SO=protein_coding_gene | is_pseudo=false	0.000	31.493	9	11	14	11	1355	144.0	5.88	27.65	11	1.008	0.999039904757051	775.7	781.9	3.17	4.40	783.7	750.0	797.4	761.6	767.8	816.8	729.8	744.8	784.1	805.8	836.7	819.7	743.5	779.8	787.0	777.1	High	High	High	High	High	High	High	High	High	High	High
599780294701312307	False	Medium	IsMasterProtein	TGGT1_218740-t26_1-p1	transcript=TGGT1_218740-t26_1 | gene=TGGT1_218740 | organism=Toxoplasma_gondii_GT1 | gene_product=Putative membrane protein [Source:UniProtKB/TrEMBL;Acc:S7WA45] | transcript_product=putative membrane protein | location=TGGT1_chrXII:1280065-1280966(-) | protein_length=184 | sequence_SO=chromosome | SO=protein_coding_gene | is_pseudo=false	0.034	1.585	5	1	2	1	184	20.3	6.84	0.00	1	0.977	0.999039904757051	21.5	21.0	18.88	17.46	24.4	18.9	16.1	18.5	24.5	26.0	17.9	24.6	18.7	24.4	27.5	18.5	19.8	22.9	22.2	15.6	High	High	High	High	High	High	High	High	High	High	High
-3342901871912487163	False	High	IsMasterProtein	TGGT1_224350A-t26_1-p1	transcript=TGGT1_224350A-t26_1 | gene=TGGT1_224350A | organism=Toxoplasma_gondii_GT1 | gene_product=Putative aminopeptidase N [Source:UniProtKB/TrEMBL;Acc:S7WBR7] | transcript_product=putative aminopeptidase N | location=TGGT1_chrX:2967893-2975546(-) | protein_length=1219 | sequence_SO=chromosome | SO=protein_coding_gene | is_pseudo=false	0.000	145.026	30	34	84	32	1219	134.3	7.72	207.36	34	0.999	0.999039904757051	6490.3	6485.1	1.75	2.42	6482.4	6511.9	6221.8	6498.3	6461.5	6517.9	6498.1	6574.2	6472.0	6070.9	6542.8	6595.5	6307.4	6405.9	6519.0	6455.1	High	High	High	High	High	High	High	High	High	High	High
3983688964919421759	False	High	IsMasterProtein	TGGT1_273930-t26_1-p1	transcript=TGGT1_273930-t26_1 | gene=TGGT1_273930 | organism=Toxoplasma_gondii_GT1 | gene_product=SWIB domain-containing protein [Source:UniProtKB/TrEMBL;Acc:S7V4C1] | transcript_product=DNA topoisomerase domain-containing protein | location=TGGT1_chrVIII:3163479-3165871(+) | protein_length=254 | sequence_SO=chromosome | SO=protein_coding_gene | is_pseudo=false	0.000	20.149	24	6	11	6	254	28.0	10.30	20.20	6	0.996	0.999039904757051	623.0	620.3	4.92	3.85	583.4	616.2	652.7	581.2	629.8	645.2	622.1	596.1	665.1	623.9	597.8	586.3	635.3	593.7	618.5	624.6	High	High	High	High	High	High	High	High	High	High	High
-5488763869963182070	False	High	IsMasterProtein	TGGT1_260840-t26_1-p1	transcript=TGGT1_260840-t26_1 | gene=TGGT1_260840 | organism=Toxoplasma_gondii_GT1 | gene_product=hypothetical protein | transcript_product=hypothetical protein | location=TGGT1_chrVIIb:1975396-1982096(+) | protein_length=1487 | sequence_SO=chromosome | SO=protein_coding_gene | is_pseudo=false	0.000	7.070	2	3	3	3	1487	162.2	7.01	3.69	3	1.044	0.999039904757051	242.4	253.1	15.02	9.56	226.2	314.3	218.7	259.8	219.0	269.9	266.5	199.6	247.7	272.1	239.0	260.6	233.5	281.1	233.8	258.5	High	High	High	High	High	High	High	High	High	High	High
-9054544872999333489	False	High	IsMasterProtein	TGGT1_267660-t26_1-p1	transcript=TGGT1_267660-t26_1 | gene=TGGT1_267660 | organism=Toxoplasma_gondii_GT1 | gene_product=hypothetical protein | transcript_product=hypothetical protein | location=TGGT1_chrIX:313719-326880(+) | protein_length=1563 | sequence_SO=chromosome | SO=protein_coding_gene | is_pseudo=false	0.000	40.698	9	13	14	13	1563	170.4	5.34	32.85	13	1.002	0.999039904757051	657.2	658.8	5.04	3.78	630.5	716.0	693.0	661.4	635.2	653.0	668.1	660.1	646.0	721.0	642.6	657.4	660.7	700.1	651.4	651.2	High	High	High	High	High	High	High	High	High	High	High
-1868709812594162172	False	High	IsMasterProtein	TGGT1_309820-t26_1-p1	transcript=TGGT1_309820-t26_1 | gene=TGGT1_309820 | organism=Toxoplasma_gondii_GT1 | gene_product=Ribosomal protein RPL11 [Source:UniProtKB/TrEMBL;Acc:A0A125YTH4] | transcript_product=ribosomal protein RPL11 | location=TGGT1_chrXI:792484-794108(+) | protein_length=175 | sequence_SO=chromosome | SO=protein_coding_gene | is_pseudo=false	0.000	30.327	27	5	14	5	175	20.2	10.07	36.80	5	1.014	0.999039904757051	2016.4	2044.4	3.28	4.03	2000.4	1992.8	1935.2	2054.3	2032.6	2131.9	2071.5	2088.4	1969.5	1920.4	2017.6	2090.1	1906.4	1945.8	2133.8	2082.3	High	High	High	High	High	High	High	High	High	High	High
2944116391642901519	False	High	IsMasterProtein	TGGT1_201840-t26_1-p1	transcript=TGGT1_201840-t26_1 | gene=TGGT1_201840 | organism=Toxoplasma_gondii_GT1 | gene_product=Peptidase A1 domain-containing protein [Source:UniProtKB/TrEMBL;Acc:S7UV48] | transcript_product=aspartyl protease ASP1 | location=TGGT1_chrVIIa:3648103-3654235(+) | protein_length=619 | sequence_SO=chromosome | SO=protein_coding_gene | is_pseudo=false	0.000	5.322	2	1	2	1	619	66.9	6.62	6.10	1	1.013	0.999039904757051	164.3	166.4	13.39	6.44	164.7	164.0	152.6	207.0	141.4	170.6	178.3	154.9	176.6	146.7	168.4	177.5	159.5	163.1	164.5	175.4	High	High	High	High	High	High	High	High	High	High	High
-3197117176038627197	False	Medium	IsMasterProtein	TGGT1_269910-t26_1-p1	transcript=TGGT1_269910-t26_1 | gene=TGGT1_269910 | organism=Toxoplasma_gondii_GT1 | gene_product=Putative transcription factor C2H2 [Source:UniProtKB/TrEMBL;Acc:S7V4X2] | transcript_product=putative transcription factor C2H2 | location=TGGT1_chrVIII:5544572-5545618(-) | protein_length=348 | sequence_SO=chromosome | SO=protein_coding_gene | is_pseudo=false	0.014	2.068	3	1	1	1	348	38.2	8.18	2.12	1	0.987	0.999039904757051	156.4	154.4	6.93	7.61	136.9	161.6	141.3	161.1	155.7	157.1	159.2	143.1	159.2	153.5	174.8	155.3	142.2	155.8	137.3	139.2	High	High	High	High	High	High	High	High	High	High	High
5401867024463896408	False	High	IsMasterProtein	TGGT1_311220-t26_1-p1	transcript=TGGT1_311220-t26_1 | gene=TGGT1_311220 | organism=Toxoplasma_gondii_GT1 | gene_product=hypothetical protein | transcript_product=hypothetical protein | location=TGGT1_chrXI:1834500-1840744(+) | protein_length=1632 | sequence_SO=chromosome | SO=protein_coding_gene | is_pseudo=false	0.000	22.140	7	8	10	8	1632	170.7	5.62	14.47	8	1.006	0.999039904757051	125.7	126.5	8.61	10.31	114.0	139.9	131.8	123.3	111.7	128.1	129.7	99.8	124.8	128.0	146.9	125.0	121.9	138.3	112.4	129.1	High	High	High	High	High	High	High	High	High	High	High
-5545650104895446079	False	High	IsMasterProtein	TGGT1_205250-t26_1-p1	transcript=TGGT1_205250-t26_1 | gene=TGGT1_205250 | organism=Toxoplasma_gondii_GT1 | gene_product=Protein kinase domain-containing protein [Source:UniProtKB/TrEMBL;Acc:A0A125YQA8] | transcript_product=rhoptry protein ROP18 | location=TGGT1_chrVIIa:1426782-1428446(-) | protein_length=554 | sequence_SO=chromosome | SO=protein_coding_gene | is_pseudo=false	0.000	166.369	44	24	96	24	554	62.3	9.25	264.24	24	0.975	0.999039904757051	7893.1	7693.7	4.67	3.64	7656.1	8003.3	7118.1	8066.3	7784.5	8050.9	8254.9	7910.9	7490.8	7382.0	7611.5	8056.8	7634.5	7555.1	7753.3	8023.0	High	High	High	High	High	High	High	High	High	High	High
-4894523849163223445	False	High	IsMasterProtein	TGGT1_314240-t26_1-p1	transcript=TGGT1_314240-t26_1 | gene=TGGT1_314240 | organism=Toxoplasma_gondii_GT1 | gene_product=General transcription factor IIIC polypeptide 3 GTF3C3 [Source:UniProtKB/TrEMBL;Acc:S7UTH3] | transcript_product=general transcription factor IIIC polypeptide 3 GTF3C3 | location=TGGT1_chrXI:3908440-3923379(+) | protein_length=1484 | sequence_SO=chromosome | SO=protein_coding_gene | is_pseudo=false	0.000	5.728	1	2	2	2	1484	163.5	5.85	4.91	2	1.007	0.999039904757051	60.6	61.1	4.53	9.05	55.2	58.4	60.5	63.1	61.0	60.8	49.1	58.0	64.9	65.4	57.9	60.5	54.2	61.6	63.7	66.1	High	High	High	High	High	High	High	High	High	High	High
-1943118163294370442	False	High	IsMasterProtein	TGGT1_316255-t26_1-p1	transcript=TGGT1_316255-t26_1 | gene=TGGT1_316255 | organism=Toxoplasma_gondii_GT1 | gene_product=hypothetical protein | transcript_product=hypothetical protein | location=TGGT1_chrXI:5156519-5156779(+) | protein_length=86 | sequence_SO=chromosome | SO=protein_coding_gene | is_pseudo=false	0.000	7.726	22	2	2	2	86	10.0	9.48	5.07	2	0.953	0.999039904757051	33.6	32.0	17.26	9.39	26.9	32.6	23.8	35.3	34.6	38.4	36.1	33.0	31.2	32.6	31.5	32.6	27.3	27.9	30.2	36.4	High	High	High	High	High	High	High	High	High	High	High
-1840546275436412287	False	High	IsMasterProtein	TGGT1_223070-t26_1-p1	transcript=TGGT1_223070-t26_1 | gene=TGGT1_223070 | organism=Toxoplasma_gondii_GT1 | gene_product=hypothetical protein | transcript_product=hypothetical protein | location=TGGT1_chrII:1402884-1405863(+) | protein_length=211 | sequence_SO=chromosome | SO=protein_coding_gene | is_pseudo=false	0.000	19.445	27	5	8	5	211	23.9	6.07	23.36	5	0.992	0.999039904757051	693.5	688.2	4.63	5.64	686.8	691.8	771.7	695.3	687.9	702.6	678.2	680.2	680.7	799.0	680.6	695.4	713.0	751.4	681.0	717.3	High	High	High	High	High	High	High	High	High	High	High
3952045771714273939	False	High	IsMasterProtein	TGGT1_230940-t26_1-p1	transcript=TGGT1_230940-t26_1 | gene=TGGT1_230940 | organism=Toxoplasma_gondii_GT1 | gene_product=hypothetical protein | transcript_product=hypothetical protein | location=TGGT1_chrVIII:1112065-1119747(+) | protein_length=1523 | sequence_SO=chromosome | SO=protein_coding_gene | is_pseudo=false	0.000	163.746	26	34	92	34	1523	155.1	9.44	231.82	34	1.002	0.999039904757051	4612.5	4622.6	2.65	1.59	4683.0	4586.4	4856.1	4583.8	4638.8	4494.3	4623.7	4613.1	4621.5	4766.6	4619.2	4572.4	4668.7	4690.4	4684.4	4493.5	High	High	High	High	High	High	High	High	High	High	High
-3222166418592740685	False	High	IsMasterProtein	TGGT1_281610-t26_1-p1	transcript=TGGT1_281610-t26_1 | gene=TGGT1_281610 | organism=Toxoplasma_gondii_GT1 | gene_product=hypothetical protein | transcript_product=hypothetical protein | location=TGGT1_chrVIIa:4122946-4124326(+) | protein_length=293 | sequence_SO=chromosome | SO=protein_coding_gene | is_pseudo=false	0.000	5.262	6	2	3	2	293	32.7	9.86	8.36	2	0.994	0.999039904757051	232.8	231.4	5.19	6.03	237.1	217.4	224.0	239.1	228.6	251.3	245.6	211.2	231.0	221.0	257.9	232.3	246.8	231.9	220.4	228.6	High	High	High	High	High	High	High	High	High	High	High
9213072526308093629	False	High	IsMasterProtein	TGGT1_221390-t26_1-p1	transcript=TGGT1_221390-t26_1 | gene=TGGT1_221390 | organism=Toxoplasma_gondii_GT1 | gene_product=hypothetical protein | transcript_product=hypothetical protein | location=TGGT1_chrII:286177-292066(-) | protein_length=875 | sequence_SO=chromosome | SO=protein_coding_gene | is_pseudo=false	0.000	25.477	11	8	11	8	875	96.4	5.25	15.76	8	0.994	0.999039904757051	417.7	415.2	3.28	4.13	401.0	434.0	426.3	421.5	414.0	400.4	409.8	416.3	382.6	401.2	426.9	445.8	407.4	428.5	414.2	421.9	High	High	High	High	High	High	High	High	High	High	High
5641991456002490748	False	High	IsMasterProtein	TGGT1_295000-t26_1-p1	transcript=TGGT1_295000-t26_1 | gene=TGGT1_295000 | organism=Toxoplasma_gondii_GT1 | gene_product=hypothetical protein | transcript_product=hypothetical protein | location=TGGT1_chrIa:1293113-1296963(+) | protein_length=1053 | sequence_SO=chromosome | SO=protein_coding_gene | is_pseudo=false	0.000	23.217	7	8	10	8	1053	110.4	7.20	21.82	8	0.989	0.999039904757051	608.9	602.4	3.27	5.96	633.2	610.3	624.6	607.0	607.6	575.1	615.0	555.0	598.9	646.7	678.4	635.4	588.6	606.0	577.8	587.5	High	High	High	High	High	High	High	High	High	High	High
5670781432995278080	False	High	IsMasterProtein	TGGT1_222710-t26_1-p1	transcript=TGGT1_222710-t26_1 | gene=TGGT1_222710 | organism=Toxoplasma_gondii_GT1 | gene_product=Putative IMP-specific 5'-nucleotidase 1 [Source:UniProtKB/TrEMBL;Acc:S7UL12] | transcript_product=putative IMP-specific 5'-nucleotidase 1 | location=TGGT1_chrII:1186528-1192383(+) | protein_length=683 | sequence_SO=chromosome | SO=protein_coding_gene | is_pseudo=false	0.000	6.581	5	2	2	2	683	72.9	6.13	2.42	2	1.011	0.999039904757051	41.3	41.7	16.94	13.75	50.2	34.5	38.6	44.2	35.4	50.5	49.6	39.6	35.9	36.1	48.9	44.0	37.1	34.8	45.6	46.7	High	High	High	High	High	High	High	High	High	High	High
3931190460940938173	False	High	IsMasterProtein	TGGT1_207960-t26_1-p1	transcript=TGGT1_207960-t26_1 | gene=TGGT1_207960 | organism=Toxoplasma_gondii_GT1 | gene_product=hypothetical protein | transcript_product=hypothetical protein | location=TGGT1_chrIb:478951-488083(-) | protein_length=839 | sequence_SO=chromosome | SO=protein_coding_gene | is_pseudo=false	0.000	6.295	2	2	3	2	839	90.9	5.64	3.14	2	1.049	0.999039904757051	52.9	55.5	14.61	15.05	43.3	65.2	49.8	49.3	56.2	59.0	56.1	63.0	55.6	40.6	62.0	45.0	65.4	48.9	48.8	55.4	High	High	High	High	High	High	High	High	High	High	High
-5176226526547556185	False	Low	IsMasterProtein	TGGT1_310660-t26_1-p1	transcript=TGGT1_310660-t26_1 | gene=TGGT1_310660 | organism=Toxoplasma_gondii_GT1 | gene_product=FCP1 homology domain-containing protein [Source:UniProtKB/TrEMBL;Acc:S7USD5] | transcript_product=Dullard family phosphatase domain-containing protein | location=TGGT1_chrXI:1466577-1471153(+) | protein_length=644 | sequence_SO=chromosome | SO=protein_coding_gene | is_pseudo=false	0.062	1.308	1	1	1	1	644	70.8	6.33	0.00	1	0.958	0.999039904757051	44.8	42.9	13.93	14.41	35.3	39.9	52.6	46.4	48.2	43.3	47.0	42.3	36.0	43.6	41.7	50.2	41.0	55.3	34.9	48.9	High	High	High	High	High	High	High	High	High	High	High
2816688520634535157	False	High	IsMasterProtein	TGGT1_309290-t26_1-p1	transcript=TGGT1_309290-t26_1 | gene=TGGT1_309290 | organism=Toxoplasma_gondii_GT1 | gene_product=HD domain-containing protein [Source:UniProtKB/TrEMBL;Acc:S7W7P9] | transcript_product=hypothetical protein | location=TGGT1_chrXI:576570-578428(+) | protein_length=305 | sequence_SO=chromosome | SO=protein_coding_gene | is_pseudo=false	0.000	10.793	17	5	5	5	305	33.6	6.02	6.05	5	0.999	0.999039904757051	452.8	452.4	3.64	4.29	435.5	451.9	453.7	467.4	466.7	426.9	456.3	416.5	436.6	448.5	434.6	480.2	437.3	457.3	458.8	474.0	High	High	High	High	High	High	High	High	High	High	High
-3295316957038854112	False	High	IsMasterProtein	TGGT1_215490-t26_1-p1	transcript=TGGT1_215490-t26_1 | gene=TGGT1_215490 | organism=Toxoplasma_gondii_GT1 | gene_product=Transporter, major facilitator family protein [Source:UniProtKB/TrEMBL;Acc:S7W572] | transcript_product=transporter, major facilitator family protein | location=TGGT1_chrX:6872539-6874346(+) | protein_length=534 | sequence_SO=chromosome | SO=protein_coding_gene | is_pseudo=false	0.000	13.481	8	4	5	4	534	58.1	5.95	14.68	4	0.994	0.999039904757051	402.7	400.5	6.76	4.23	418.2	399.1	400.4	359.2	405.1	442.4	371.8	409.6	428.7	419.1	399.9	398.3	380.4	414.1	400.7	400.3	High	High	High	High	High	High	High	High	High	High	High
-5229525473847722540	False	Medium	IsMasterProtein	TGGT1_285830-t26_1-p1	transcript=TGGT1_285830-t26_1 | gene=TGGT1_285830 | organism=Toxoplasma_gondii_GT1 | gene_product=hypothetical protein | transcript_product=hypothetical protein | location=TGGT1_chrV:2036201-2053447(-) | protein_length=3329 | sequence_SO=chromosome | SO=protein_coding_gene | is_pseudo=false	0.017	1.942	0	1	1	1	3329	360.1	8.24	2.01	1	0.955	0.999039904757051	62.9	60.1	9.08	13.54	62.6	63.2	66.0	57.2	51.3	64.2	54.8	50.0	77.3	59.0	58.2	61.2	53.4	68.8	69.2	61.3	High	High	High	High	High	High	High	High	High	High	High
-2009006470557474653	False	High	IsMasterProtein	TGGT1_285220-t26_1-p1	transcript=TGGT1_285220-t26_1 | gene=TGGT1_285220 | organism=Toxoplasma_gondii_GT1 | gene_product=CAP-Gly domain-containing protein [Source:UniProtKB/TrEMBL;Acc:S7W2Z8] | transcript_product=CAP-Gly domain-containing protein | location=TGGT1_chrV:2368641-2377488(+) | protein_length=781 | sequence_SO=chromosome | SO=protein_coding_gene | is_pseudo=false	0.000	7.749	3	2	3	2	781	84.7	6.05	8.15	2	1.033	0.999039904757051	20.4	21.1	17.87	15.77	17.6	18.6	24.2	22.5	23.7	15.4	23.2	23.2	16.2	20.7	21.6	22.8	14.8	20.0	23.9	17.6	High	High	High	High	High	High	High	High	High	High	High
-5244310429860886041	False	High	IsMasterProtein	TGGT1_290980-t26_1-p1	transcript=TGGT1_290980-t26_1 | gene=TGGT1_290980 | organism=Toxoplasma_gondii_GT1 | gene_product=Aminotran_1_2 domain-containing protein [Source:UniProtKB/TrEMBL;Acc:A0A125YFY9] | transcript_product=putative glycine C-acetyltransferase | location=TGGT1_chrIX:3815266-3817238(-) | protein_length=571 | sequence_SO=chromosome | SO=protein_coding_gene | is_pseudo=false	0.000	17.310	9	4	4	4	571	63.6	8.68	13.18	4	0.984	0.999039904757051	261.7	257.6	8.13	4.79	232.8	260.1	264.2	243.8	263.2	294.6	255.3	279.9	268.5	241.0	255.3	245.2	259.8	267.0	269.7	247.3	High	High	High	High	High	High	High	High	High	High	High
-3309823920433019383	False	High	IsMasterProtein	TGGT1_220100-t26_1-p1	transcript=TGGT1_220100-t26_1 | gene=TGGT1_220100 | organism=Toxoplasma_gondii_GT1 | gene_product=Pribosyltran_N domain-containing protein [Source:UniProtKB/TrEMBL;Acc:S7VVA0] | transcript_product=phosphoribosylpyrophosphate synthetase | location=TGGT1_chrV:29152-31918(+) | protein_length=557 | sequence_SO=chromosome | SO=protein_coding_gene | is_pseudo=false	0.000	44.803	24	11	25	11	557	61.0	9.47	43.59	11	1.002	0.999039904757051	1191.5	1193.9	3.74	2.43	1114.7	1237.3	1208.3	1174.8	1164.7	1218.4	1194.0	1193.8	1154.7	1206.7	1137.4	1228.0	1155.8	1189.5	1200.1	1212.5	High	High	High	High	High	High	High	High	High	High	High
-9129098389202182994	False	High	IsMasterProtein	TGGT1_202830-t26_1-p1	transcript=TGGT1_202830-t26_1 | gene=TGGT1_202830 | organism=Toxoplasma_gondii_GT1 | gene_product=C2 domain-containing protein [Source:UniProtKB/TrEMBL;Acc:S7UUQ6] | transcript_product=putative Elicitor-responsive protein | location=TGGT1_chrVIIa:2904651-2906221(-) | protein_length=306 | sequence_SO=chromosome | SO=protein_coding_gene | is_pseudo=false	0.000	22.991	17	6	11	6	306	33.0	9.19	20.70	6	1.002	0.999039904757051	1096.1	1098.0	3.54	4.15	1075.9	1096.1	1058.2	1096.0	1163.6	1136.6	1190.5	1096.7	1095.6	1037.4	1050.1	1124.3	1081.8	1139.0	1099.3	1148.2	High	High	High	High	High	High	High	High	High	High	High
-5283010917851756459	False	High	IsMasterProtein	TGGT1_224870-t26_1-p1	transcript=TGGT1_224870-t26_1 | gene=TGGT1_224870 | organism=Toxoplasma_gondii_GT1 | gene_product=Spatacsin_C domain-containing protein [Source:UniProtKB/TrEMBL;Acc:S7WCA2] | transcript_product=hypothetical protein | location=TGGT1_chrX:2638976-2675045(+) | protein_length=8635 | sequence_SO=chromosome | SO=protein_coding_gene | is_pseudo=false	0.000	11.123	1	3	3	3	8635	929.6	6.61	8.53	3	0.926	0.999039904757051	38.4	35.6	15.93	22.43	37.4	42.9	39.5	36.2	28.9	46.9	37.2	33.4	30.9	57.6	43.3	31.5	35.5	33.5	35.6	49.4	High	High	High	High	High	High	High	High	High	High	High
-5002190141811295147	False	High	IsMasterProtein	TGGT1_203540-t26_1-p1	transcript=TGGT1_203540-t26_1 | gene=TGGT1_203540 | organism=Toxoplasma_gondii_GT1 | gene_product=Putative RNA binding protein [Source:UniProtKB/TrEMBL;Acc:S7UV06] | transcript_product=putative RNA binding protein | location=TGGT1_chrVIIa:2333721-2341250(-) | protein_length=1127 | sequence_SO=chromosome | SO=protein_coding_gene | is_pseudo=false	0.000	27.625	6	6	8	6	1127	118.6	6.51	20.30	6	1.006	0.999039904757051	777.7	782.7	2.46	3.61	773.8	782.0	772.4	781.7	760.5	817.0	789.3	819.4	765.7	764.1	732.6	793.9	804.9	820.8	776.2	759.9	High	High	High	High	High	High	High	High	High	High	High
2723891973475009808	False	High	IsMasterProtein	TGGT1_270380-t26_1-p1	transcript=TGGT1_270380-t26_1 | gene=TGGT1_270380 | organism=Toxoplasma_gondii_GT1 | gene_product=Ribosomal_S13_N domain-containing protein [Source:UniProtKB/TrEMBL;Acc:S7V498] | transcript_product=ribosomal protein RPS13 | location=TGGT1_chrVIII:5238468-5240728(-) | protein_length=151 | sequence_SO=chromosome | SO=protein_coding_gene | is_pseudo=false	0.000	41.368	61	10	41	10	151	17.2	10.55	95.50	10	1.005	0.999039904757051	6166.5	6200.1	1.56	1.50	6279.5	6172.7	6292.3	6160.3	6150.2	6029.9	6222.2	5966.3	6231.5	6266.2	6252.0	6141.2	6177.9	6138.1	6286.4	6164.8	High	High	High	High	High	High	High	High	High	High	High
-3312349305216618016	False	High	IsMasterProtein	TGGT1_201520-t26_1-p1	transcript=TGGT1_201520-t26_1 | gene=TGGT1_201520 | organism=Toxoplasma_gondii_GT1 | gene_product=PPM-type phosphatase domain-containing protein [Source:UniProtKB/TrEMBL;Acc:A0A125YGU4] | transcript_product=protein phosphatase 2C domain-containing protein | location=TGGT1_chrVIIa:3796769-3798550(+) | protein_length=232 | sequence_SO=chromosome | SO=protein_coding_gene | is_pseudo=false	0.000	15.068	16	4	4	4	232	26.4	7.83	12.34	4	0.984	0.999039904757051	573.3	564.0	2.14	4.87	573.9	551.8	572.8	576.2	555.5	582.1	604.1	560.3	528.5	607.3	548.6	567.6	589.9	540.0	588.3	548.3	High	High	High	High	High	High	High	High	High	High	High
-5303667074294521737	False	High	IsMasterProtein	TGGT1_293000-t26_1-p1	transcript=TGGT1_293000-t26_1 | gene=TGGT1_293000 | organism=Toxoplasma_gondii_GT1 | gene_product=Phosphodiesterase [Source:UniProtKB/TrEMBL;Acc:S7UHU3] | transcript_product=3'5'-cyclic nucleotide phosphodiesterase domain-containing protein | location=TGGT1_chrIa:58977-74026(+) | protein_length=2238 | sequence_SO=chromosome | SO=protein_coding_gene | is_pseudo=false	0.000	41.937	7	12	14	12	2238	243.8	7.36	34.86	12	1.003	0.999039904757051	820.3	822.7	2.40	3.89	810.6	840.5	808.5	849.6	830.2	800.2	805.0	789.3	851.8	783.5	826.4	819.0	890.3	834.4	803.9	842.4	High	High	High	High	High	High	High	High	High	High	High
-1948922335204408009	False	High	IsMasterProtein	TGGT1_300350-t26_1-p1	transcript=TGGT1_300350-t26_1 | gene=TGGT1_300350 | organism=Toxoplasma_gondii_GT1 | gene_product=Aminotran_5 domain-containing protein [Source:UniProtKB/TrEMBL;Acc:S7VP37] | transcript_product=cysteine desulfurase/selenocysteine lyase family PLP dependent transferase superfamily protein | location=TGGT1_chrXII:16718-24687(+) | protein_length=736 | sequence_SO=chromosome | SO=protein_coding_gene …	0.000	10.866	7	4	4	4	736	79.9	6.54	6.69	4	0.988	0.999039904757051	165.4	163.4	5.41	4.64	155.7	166.3	153.6	176.0	164.5	172.6	157.3	155.8	176.0	160.1	177.8	163.2	164.7	171.7	159.9	163.6	High	High	High	High	High	High	High	High	High	High	High
5222294641889086400	False	High	IsMasterProtein	TGGT1_266470-t26_1-p1	transcript=TGGT1_266470-t26_1 | gene=TGGT1_266470 | organism=Toxoplasma_gondii_GT1 | gene_product=hypothetical protein | transcript_product=hypothetical protein | location=TGGT1_chrIX:940675-941958(+) | protein_length=120 | sequence_SO=chromosome | SO=protein_coding_gene | is_pseudo=false	0.000	11.445	21	3	4	3	120	14.1	9.19	12.34	3	1.018	0.999039904757051	145.2	147.8	7.89	8.15	147.1	143.4	125.5	142.9	151.7	159.8	152.0	157.1	114.4	149.7	151.0	147.4	145.2	143.2	148.1	138.3	High	High	High	High	High	High	High	High	High	High	High
6029915283410265103	False	High	IsMasterProtein	TGGT1_298980-t26_1-p1	transcript=TGGT1_298980-t26_1 | gene=TGGT1_298980 | organism=Toxoplasma_gondii_GT1 | gene_product=RNA pseudouridine synthase superfamily protein [Source:UniProtKB/TrEMBL;Acc:S7VV76] | transcript_product=RNA pseudouridine synthase superfamily protein | location=TGGT1_chrIII:2264306-2270133(-) | protein_length=884 | sequence_SO=chromosome | SO=protein_coding_gene | is_pseudo=false	0.000	11.151	5	4	4	4	884	97.4	7.05	6.31	4	0.971	0.999039904757051	229.4	222.8	4.59	6.39	224.8	237.2	231.8	229.9	207.0	228.9	217.7	211.8	237.2	227.3	218.4	215.4	244.2	253.9	212.5	232.8	High	High	High	High	High	High	High	High	High	High	High
2619421598883622919	False	High	IsMasterProtein	TGGT1_238040A-t26_1-p1	transcript=TGGT1_238040A-t26_1 | gene=TGGT1_238040A | organism=Toxoplasma_gondii_GT1 | gene_product=Protein disulfide-isomerase domain-containing protein [Source:UniProtKB/TrEMBL;Acc:S7W691] | transcript_product=protein disulfide-isomerase domain-containing protein | location=TGGT1_chrVI:19741-27980(-) | protein_length=1139 | sequence_SO=chromosome | SO=protein_coding_gene | is_pseudo=false	0.000	66.904	18	20	28	16	1139	126.1	8.68	65.37	20	0.997	0.999039904757051	1475.6	1471.6	2.90	2.63	1447.3	1480.3	1502.8	1470.9	1527.6	1405.5	1471.1	1472.0	1458.6	1415.1	1472.3	1445.7	1541.0	1529.1	1438.7	1490.0	High	High	High	High	High	High	High	High	High	High	High
-5864560956484804018	False	High	IsMasterProtein	TGGT1_293340-t26_1-p1	transcript=TGGT1_293340-t26_1 | gene=TGGT1_293340 | organism=Toxoplasma_gondii_GT1 | gene_product=RanBD1 domain-containing protein [Source:UniProtKB/TrEMBL;Acc:A0A125YKE1] | transcript_product=putative ran binding family protein 1 | location=TGGT1_chrIa:253878-256712(-) | protein_length=212 | sequence_SO=chromosome | SO=protein_coding_gene | is_pseudo=false	0.000	47.399	38	9	19	9	212	24.3	4.97	53.42	9	0.989	0.999039904757051	3078.5	3043.2	3.61	2.52	3088.4	3068.7	2872.3	3053.0	3146.2	3196.6	3161.1	3200.8	2985.9	2973.4	3056.2	3032.0	3036.5	3020.4	3149.5	3049.9	High	High	High	High	High	High	High	High	High	High	High
4067740156178256687	False	High	IsMasterProtein	TGGT1_253900-t26_1-p1	transcript=TGGT1_253900-t26_1 | gene=TGGT1_253900 | organism=Toxoplasma_gondii_GT1 | gene_product=Delta-aminolevulinic acid dehydratase [Source:UniProtKB/TrEMBL;Acc:S7ULV4] | transcript_product=parasite porphobilinogen synthase PBGS | location=TGGT1_chrIII:1265521-1273167(-) | protein_length=658 | sequence_SO=chromosome | SO=protein_coding_gene | is_pseudo=false	0.000	89.015	23	16	58	16	658	71.3	5.17	126.42	16	1.006	0.999039904757051	4066.9	4091.3	1.79	1.54	4183.2	4069.3	4064.4	3992.2	4160.2	4040.0	4148.5	3996.5	4081.5	4070.9	4134.3	3959.4	4091.1	4153.8	4104.0	4091.5	High	High	High	High	High	High	High	High	High	High	High
6349412970679314306	False	High	IsMasterProtein	TGGT1_268835-t26_1-p1	transcript=TGGT1_268835-t26_1 | gene=TGGT1_268835 | organism=Toxoplasma_gondii_GT1 | gene_product=hypothetical protein | transcript_product=hypothetical protein | location=TGGT1_chrVIII:6256688-6265329(+) | protein_length=669 | sequence_SO=chromosome | SO=protein_coding_gene | is_pseudo=false	0.000	85.370	31	16	37	16	669	76.0	6.83	97.65	16	0.985	0.999039904757051	2240.6	2207.4	2.50	2.71	2155.7	2158.3	2277.3	2245.2	2236.1	2279.2	2231.2	2174.0	2165.7	2340.7	2199.6	2215.2	2161.0	2311.2	2196.6	2227.8	High	High	High	High	High	High	High	High	High	High	High
2368513601864147824	False	High	IsMasterProtein	TGGT1_306920-t26_1-p1	transcript=TGGT1_306920-t26_1 | gene=TGGT1_306920 | organism=Toxoplasma_gondii_GT1 | gene_product=hypothetical protein | transcript_product=hypothetical protein | location=TGGT1_chrXI:162761-166466(-) | protein_length=475 | sequence_SO=chromosome | SO=protein_coding_gene | is_pseudo=false	0.000	7.467	3	1	2	1	475	49.8	4.64	5.63	1	1.028	0.999039904757051	53.3	54.8	13.09	13.35	61.5	50.3	42.9	56.4	57.1	47.8	58.0	55.1	40.8	59.5	53.5	41.1	59.0	54.5	49.4	59.2	High	High	High	High	High	High	High	High	High	High	High
737390796255033094	False	High	IsMasterProtein	TGGT1_222000-t26_1-p1	transcript=TGGT1_222000-t26_1 | gene=TGGT1_222000 | organism=Toxoplasma_gondii_GT1 | gene_product=Brix domain-containing protein [Source:UniProtKB/TrEMBL;Acc:S7UL49] | transcript_product=brix domain-containing protein | location=TGGT1_chrII:726106-731963(-) | protein_length=508 | sequence_SO=chromosome | SO=protein_coding_gene | is_pseudo=false	0.000	47.947	29	13	16	13	508	57.4	6.71	40.96	13	0.992	0.999039904757051	913.6	906.7	2.26	2.39	926.9	903.0	880.3	924.3	889.4	926.3	925.6	925.9	870.7	909.3	904.1	895.8	912.3	951.9	897.2	902.9	High	High	High	High	High	High	High	High	High	High	High
-2300883551881111380	False	High	IsMasterProtein	TGGT1_257510-t26_1-p1	transcript=TGGT1_257510-t26_1 | gene=TGGT1_257510 | organism=Toxoplasma_gondii_GT1 | gene_product=CDP-alcohol phosphatidyltransferase superfamily protein [Source:UniProtKB/TrEMBL;Acc:S7UZF3] | transcript_product=CDP-alcohol phosphatidyltransferase superfamily protein | location=TGGT1_chrVIIb:3934837-3940733(-) | protein_length=467 | sequence_SO=chromosome | SO=protein_coding_gene | is_pseudo=false	0.000	12.114	7	3	3	3	467	52.0	8.21	9.32	3	0.994	0.999039904757051	222.4	221.1	6.29	9.07	241.8	211.0	228.7	222.7	222.0	201.7	225.5	249.3	216.8	214.8	200.2	188.5	241.0	238.0	242.4	208.0	High	High	High	High	High	High	High	High	High	High	High
169126620852808423	False	High	IsMasterProtein	TGGT1_233410-t26_1-p1	transcript=TGGT1_233410-t26_1 | gene=TGGT1_233410 | organism=Toxoplasma_gondii_GT1 | gene_product=WD_REPEATS_REGION domain-containing protein [Source:UniProtKB/TrEMBL;Acc:S7WBZ2] | transcript_product=Sof1 family domain-containing protein | location=TGGT1_chrVIII:2626293-2633881(-) | protein_length=602 | sequence_SO=chromosome | SO=protein_coding_gene | is_pseudo=false	0.001	4.604	2	1	1	1	602	67.9	9.54	3.99	1	1.045	0.999039904757051	43.7	45.6	26.01	8.77	52.7	66.5	46.0	38.0	32.8	41.5	42.0	45.3	40.2	46.3	47.9	49.1	37.7	44.3	50.1	46.0	High	High	High	High	High	High	High	High	High	High	High
-6007647896093370915	False	High	IsMasterProtein	TGGT1_201630B-t26_1-p1	transcript=TGGT1_201630B-t26_1 | gene=TGGT1_201630B | organism=Toxoplasma_gondii_GT1 | gene_product=PPM-type phosphatase domain-containing protein [Source:UniProtKB/TrEMBL;Acc:S7WB62] | transcript_product=protein phosphatase 2C domain-containing protein | location=TGGT1_chrVIIa:3789335-3791056(+) | protein_length=256 | sequence_SO=chromosome | SO=protein_coding_gene | is_pseudo=false	0.005	3.175	4	1	1	1	256	29.1	7.46	3.15	1	1.004	0.999039904757051	47.4	47.6	11.86	10.26	48.7	57.2	45.0	46.1	40.1	49.2	49.4	42.2	46.0	51.8	40.9	45.8	43.2	49.2	49.2	57.1	High	High	High	High	High	High	High	High	High	High	High
-6009355905200193827	False	High	IsMasterProtein	TGGT1_201390-t26_1-p1	transcript=TGGT1_201390-t26_1 | gene=TGGT1_201390 | organism=Toxoplasma_gondii_GT1 | gene_product=hypothetical protein | transcript_product=hypothetical protein | location=TGGT1_chrVIIa:3811236-3811562(-) | protein_length=108 | sequence_SO=chromosome | SO=protein_coding_gene | is_pseudo=false	0.000	12.804	20	2	9	2	108	11.3	10.98	25.74	2	0.990	0.999039904757051	502.4	497.3	2.78	3.99	500.6	517.9	504.1	477.8	504.8	489.1	475.6	522.2	481.7	535.2	472.7	496.3	510.4	498.4	502.6	493.2	High	High	High	High	High	High	High	High	High	High	High
-6020475452609810376	False	High	IsMasterProtein	TGGT1_243570-t26_1-p1	transcript=TGGT1_243570-t26_1 | gene=TGGT1_243570 | organism=Toxoplasma_gondii_GT1 | gene_product=40S ribosomal protein S26 [Source:UniProtKB/TrEMBL;Acc:A0A125YVY8] | transcript_product=ribosomal protein RPS26 | location=TGGT1_chrVI:2643618-2644858(-) | protein_length=112 | sequence_SO=chromosome | SO=protein_coding_gene | is_pseudo=false	0.000	14.828	29	3	23	3	112	12.7	10.92	38.43	3	0.989	0.999039904757051	1221.6	1208.3	2.94	2.88	1226.5	1167.4	1220.0	1267.2	1223.1	1180.9	1175.1	1184.0	1196.6	1194.2	1290.8	1218.1	1228.9	1222.7	1198.5	1253.2	High	High	High	High	High	High	High	High	High	High	High
-2315751572296010057	False	High	IsMasterProtein	TGGT1_246910-t26_1-p1	transcript=TGGT1_246910-t26_1 | gene=TGGT1_246910 | organism=Toxoplasma_gondii_GT1 | gene_product=SET domain-containing protein [Source:UniProtKB/TrEMBL;Acc:S7V1B8] | transcript_product=putative histone lysine methyltransferase, SET | location=TGGT1_chrXII:2945069-2946688(-) | protein_length=539 | sequence_SO=chromosome | SO=protein_coding_gene | is_pseudo=false	0.000	15.784	9	5	6	5	539	59.2	5.24	15.81	5	1.028	0.999039904757051	332.9	342.2	10.41	5.62	415.4	334.0	335.9	322.3	331.8	321.6	316.1	343.3	328.0	322.7	341.0	350.1	370.8	376.7	339.4	348.4	High	High	High	High	High	High	High	High	High	High	High
1738388085466620955	False	High	IsMasterProtein	TGGT1_236560-t26_1-p1	transcript=TGGT1_236560-t26_1 | gene=TGGT1_236560 | organism=Toxoplasma_gondii_GT1 | gene_product=hypothetical protein | transcript_product=hypothetical protein | location=TGGT1_chrX:5312225-5319664(+) | protein_length=2479 | sequence_SO=chromosome | SO=protein_coding_gene | is_pseudo=false	0.000	58.108	9	16	22	16	2479	259.0	6.04	36.22	16	0.994	0.999039904757051	704.9	700.4	3.62	2.34	660.4	720.1	724.7	679.7	695.9	713.9	705.1	702.5	698.4	665.9	691.6	687.1	711.7	703.7	688.8	726.8	High	High	High	High	High	High	High	High	High	High	High
-6066931719470969567	False	High	IsMasterProtein	TGGT1_316570A-t26_1-p1	transcript=TGGT1_316570A-t26_1 | gene=TGGT1_316570A | organism=Toxoplasma_gondii_GT1 | gene_product=hypothetical protein | transcript_product=hypothetical protein | location=TGGT1_chrXI:5348414-5350532(-) | protein_length=468 | sequence_SO=chromosome | SO=protein_coding_gene | is_pseudo=false	0.001	4.501	4	2	2	2	468	51.2	9.73	2.60	2	1.013	0.999039904757051	115.8	117.3	11.63	5.32	115.0	130.2	128.8	99.3	100.0	116.6	117.4	103.9	118.7	113.8	108.1	122.5	117.2	120.2	108.1	117.8	High	High	High	High	High	High	High	High	High	High	High
6436425005463788809	False	High	IsMasterProtein	TGGT1_213600-t26_1-p1	transcript=TGGT1_213600-t26_1 | gene=TGGT1_213600 | organism=Toxoplasma_gondii_GT1 | gene_product=hypothetical protein | transcript_product=hypothetical protein | location=TGGT1_chrV:1030294-1035283(-) | protein_length=685 | sequence_SO=chromosome | SO=protein_coding_gene | is_pseudo=false	0.000	8.540	5	3	3	3	685	75.6	9.28	5.58	3	0.972	0.999039904757051	112.7	109.6	7.11	9.97	113.1	98.8	122.4	112.3	108.0	115.9	100.2	110.9	104.6	107.6	109.3	108.5	109.9	119.5	110.9	140.8	High	High	High	High	High	High	High	High	High	High	High
-3106667725972684081	False	High	IsMasterProtein	TGGT1_286790-t26_1-p1	transcript=TGGT1_286790-t26_1 | gene=TGGT1_286790 | organism=Toxoplasma_gondii_GT1 | gene_product=Pinin_SDK_memA domain-containing protein [Source:UniProtKB/TrEMBL;Acc:A0A125YP28] | transcript_product=nuclear factor NF2 | location=TGGT1_chrV:1521521-1525782(+) | protein_length=313 | sequence_SO=chromosome | SO=protein_coding_gene | is_pseudo=false	0.000	25.786	23	6	14	6	313	36.0	6.24	33.33	6	1.010	0.999039904757051	491.3	496.2	5.04	5.42	486.8	509.0	495.9	466.1	469.1	531.6	536.0	501.8	466.3	532.7	504.3	487.3	453.4	470.9	491.9	500.5	High	High	High	High	High	High	High	High	High	High	High
-3450835127796933253	False	High	IsMasterProtein	TGGT1_287480-t26_1-p1	transcript=TGGT1_287480-t26_1 | gene=TGGT1_287480 | organism=Toxoplasma_gondii_GT1 | gene_product=hypothetical protein | transcript_product=hypothetical protein | location=TGGT1_chrV:410863-428566(+) | protein_length=4703 | sequence_SO=chromosome | SO=protein_coding_gene | is_pseudo=false	0.000	61.788	5	19	21	19	4703	502.4	6.48	47.79	19	1.013	0.999039904757051	591.4	599.4	3.21	3.24	602.6	590.1	592.8	585.2	633.7	581.1	593.4	568.8	594.7	571.5	615.5	604.1	607.2	607.5	579.6	628.6	High	High	High	High	High	High	High	High	High	High	High
-4658644325405968692	False	High	IsMasterProtein	TGGT1_240570-t26_1-p1	transcript=TGGT1_240570-t26_1 | gene=TGGT1_240570 | organism=Toxoplasma_gondii_GT1 | gene_product=hypothetical protein | transcript_product=hypothetical protein | location=TGGT1_chrVI:1293465-1295755(+) | protein_length=504 | sequence_SO=chromosome | SO=protein_coding_gene | is_pseudo=false	0.000	33.085	18	8	16	8	504	57.4	6.42	43.49	8	0.995	0.999039904757051	1083.4	1078.4	3.22	4.53	1069.4	1072.9	1102.4	1094.0	1010.8	1102.1	1149.8	1078.6	1068.1	989.9	1050.3	1102.7	1078.1	1083.2	1011.9	1129.3	High	High	High	High	High	High	High	High	High	High	High
2418178035709999349	False	High	IsMasterProtein	TGGT1_263340-t26_1-p1	transcript=TGGT1_263340-t26_1 | gene=TGGT1_263340 | organism=Toxoplasma_gondii_GT1 | gene_product=RNA methyltransferase, TrmH family protein [Source:UniProtKB/TrEMBL;Acc:S7WDJ8] | transcript_product=RNA methyltransferase, TrmH family protein | location=TGGT1_chrVIIb:590554-592170(-) | protein_length=538 | sequence_SO=chromosome | SO=protein_coding_gene | is_pseudo=false	0.001	5.134	4	2	2	2	538	57.9	6.39	5.07	2	0.968	0.999039904757051	73.1	70.8	7.12	8.89	75.3	76.4	72.4	73.8	66.0	64.2	68.1	60.3	70.1	71.4	72.2	70.1	79.5	79.2	65.8	79.6	High	High	High	High	High	High	High	High	High	High	High
3857144567689480257	False	High	IsMasterProtein	TGGT1_264990-t26_1-p1	transcript=TGGT1_264990-t26_1 | gene=TGGT1_264990 | organism=Toxoplasma_gondii_GT1 | gene_product=hypothetical protein | transcript_product=hypothetical protein | location=TGGT1_chrIX:1680342-1682033(+) | protein_length=259 | sequence_SO=chromosome | SO=protein_coding_gene | is_pseudo=false	0.000	9.204	12	3	4	3	259	29.1	7.02	4.48	3	0.959	0.999039904757051	136.4	130.8	12.76	11.70	140.1	152.5	132.8	109.5	148.5	117.7	111.4	144.5	122.0	129.1	126.7	137.0	166.3	146.8	132.4	121.7	High	High	High	High	High	High	High	High	High	High	High
-1629463114973454976	False	High	IsMasterProtein	TGGT1_305340-t26_1-p1	transcript=TGGT1_305340-t26_1 | gene=TGGT1_305340 | organism=Toxoplasma_gondii_GT1 | gene_product=Corepressor complex CRC230 [Source:UniProtKB/TrEMBL;Acc:S7VWG3] | transcript_product=corepressor complex CRC230 | location=TGGT1_chrIX:5155746-5169422(+) | protein_length=1916 | sequence_SO=chromosome | SO=protein_coding_gene | is_pseudo=false	0.000	162.882	25	41	63	41	1916	207.2	5.95	160.93	41	1.012	0.999039904757051	2598.0	2629.7	2.02	3.06	2647.8	2648.8	2516.2	2622.9	2573.4	2569.4	2659.1	2619.3	2551.2	2485.1	2656.5	2700.8	2640.1	2514.0	2677.0	2504.5	High	High	High	High	High	High	High	High	High	High	High
-8887181662648168301	False	High	IsMasterProtein	TGGT1_256980-t26_1-p1	transcript=TGGT1_256980-t26_1 | gene=TGGT1_256980 | organism=Toxoplasma_gondii_GT1 | gene_product=PlsC domain-containing protein [Source:UniProtKB/TrEMBL;Acc:S7UZ60] | transcript_product=glycerol-3-phosphate-acyltransferase | location=TGGT1_chrVIIb:4232332-4243743(-) | protein_length=1002 | sequence_SO=chromosome | SO=protein_coding_gene | is_pseudo=false	0.000	77.259	23	22	34	22	1002	110.2	8.78	76.37	22	1.015	0.999039904757051	1824.6	1851.0	2.26	2.63	1781.7	1819.8	1901.4	1862.9	1829.4	1817.6	1825.7	1718.1	1853.0	1872.6	1787.2	1855.7	1873.5	1849.0	1842.4	1866.1	High	High	High	High	High	High	High	High	High	High	High
-1783795460112967545	False	High	IsMasterProtein	TGGT1_265420-t26_1-p1	transcript=TGGT1_265420-t26_1 | gene=TGGT1_265420 | organism=Toxoplasma_gondii_GT1 | gene_product=hypothetical protein | transcript_product=hypothetical protein | location=TGGT1_chrIX:1382810-1387773(+) | protein_length=256 | sequence_SO=chromosome | SO=protein_coding_gene | is_pseudo=false	0.000	23.521	26	8	11	8	256	28.7	6.65	24.49	8	1.002	0.999039904757051	459.3	460.5	6.20	5.45	461.3	436.6	513.8	435.0	457.4	464.9	453.6	490.6	492.3	467.5	432.9	435.9	489.1	432.3	467.9	435.9	High	High	High	High	High	High	High	High	High	High	High
2954326863343269729	False	High	IsMasterProtein	TGGT1_285200-t26_1-p1	transcript=TGGT1_285200-t26_1 | gene=TGGT1_285200 | organism=Toxoplasma_gondii_GT1 | gene_product=Cleavage and polyadenylation specifity factor protein [Source:UniProtKB/TrEMBL;Acc:S7UNR5] | transcript_product=cleavage and polyadenylation specifity factor protein | location=TGGT1_chrV:2393711-2397530(-) | protein_length=1073 | sequence_SO=chromosome | SO=protein_coding_gene | is_pseudo=false	0.000	24.968	7	6	7	6	1073	116.6	5.31	19.08	6	0.986	0.999039904757051	500.5	493.6	5.28	3.61	478.2	517.5	496.5	504.6	463.8	536.9	488.3	481.9	499.0	521.3	484.0	474.2	487.4	522.1	520.3	506.1	High	High	High	High	High	High	High	High	High	High	High
651533959939630690	False	High	IsMasterProtein	TGGT1_271060-t26_1-p1	transcript=TGGT1_271060-t26_1 | gene=TGGT1_271060 | organism=Toxoplasma_gondii_GT1 | gene_product=Sec1 family protein [Source:UniProtKB/TrEMBL;Acc:A0A125YXG6] | transcript_product=Sec1 family protein | location=TGGT1_chrVIII:4742620-4749771(-) | protein_length=648 | sequence_SO=chromosome | SO=protein_coding_gene | is_pseudo=false	0.000	46.449	20	12	18	12	648	72.6	7.62	43.71	12	1.009	0.999039904757051	1060.8	1069.9	3.48	2.84	1049.6	1059.0	1011.5	1075.8	1062.6	1124.8	1077.8	1077.3	1024.0	1062.5	1036.6	1080.8	1009.6	1059.2	1097.9	1097.1	High	High	High	High	High	High	High	High	High	High	High
-3392922167673665355	False	High	IsMasterProtein	TGGT1_230100-t26_1-p1	transcript=TGGT1_230100-t26_1 | gene=TGGT1_230100 | organism=Toxoplasma_gondii_GT1 | gene_product=Putative membrane protein [Source:UniProtKB/TrEMBL;Acc:A0A125YFJ9] | transcript_product=putative membrane protein | location=TGGT1_chrVIII:596923-601206(+) | protein_length=286 | sequence_SO=chromosome | SO=protein_coding_gene | is_pseudo=false	0.000	11.089	15	4	4	4	286	32.1	7.50	8.75	4	1.022	0.999039904757051	436.0	445.5	6.78	4.27	421.9	422.3	502.3	435.0	437.0	453.5	448.9	431.1	432.5	463.8	440.3	456.8	442.1	408.8	472.3	463.1	High	High	High	High	High	High	High	High	High	High	High
6118271846027152373	False	High	IsMasterProtein	TGGT1_291890-t26_1-p1	transcript=TGGT1_291890-t26_1 | gene=TGGT1_291890 | organism=Toxoplasma_gondii_GT1 | gene_product=TgMIC1 domain-containing protein [Source:UniProtKB/TrEMBL;Acc:S7VXI3] | transcript_product=microneme protein MIC1 | location=TGGT1_chrIX:4200849-4203191(-) | protein_length=456 | sequence_SO=chromosome | SO=protein_coding_gene | is_pseudo=false	0.000	111.448	43	18	78	18	456	48.6	5.34	179.79	18	1.002	0.999039904757051	6215.5	6229.5	2.25	2.04	6291.1	6145.8	6008.1	6286.1	6381.4	6106.8	6154.8	6309.8	6361.9	5949.2	6314.0	6198.8	6301.5	6096.7	6260.3	6136.9	High	High	High	High	High	High	High	High	High	High	High
6119642597666742157	False	High	IsMasterProtein	TGGT1_218920-t26_1-p1	transcript=TGGT1_218920-t26_1 | gene=TGGT1_218920 | organism=Toxoplasma_gondii_GT1 | gene_product=Proteasome subunit beta [Source:UniProtKB/TrEMBL;Acc:A0A125YL45] | transcript_product=putative proteasome subunit beta type | location=TGGT1_chrXII:1150482-1155225(+) | protein_length=309 | sequence_SO=chromosome | SO=protein_coding_gene | is_pseudo=false	0.000	33.028	28	7	12	7	309	33.7	6.68	38.51	7	1.021	0.999039904757051	1395.4	1424.6	6.46	9.86	1390.3	1419.3	1189.4	1420.5	1361.9	1400.5	1474.3	1461.4	1368.8	1037.2	1438.1	1438.7	1306.9	1259.1	1446.3	1411.2	High	High	High	High	High	High	High	High	High	High	High
-3171520968889464448	False	High	IsMasterProtein	TGGT1_261470-t26_1-p1	transcript=TGGT1_261470-t26_1 | gene=TGGT1_261470 | organism=Toxoplasma_gondii_GT1 | gene_product=Sm domain-containing protein [Source:UniProtKB/TrEMBL;Acc:S7W6X0] | transcript_product=putative U6 snRNA-associated Sm family protein LSm6 | location=TGGT1_chrVIIb:1697188-1698703(-) | protein_length=82 | sequence_SO=chromosome | SO=protein_coding_gene | is_pseudo=false	0.000	14.548	40	5	9	5	82	8.9	5.06	18.01	5	1.011	0.999039904757051	1310.2	1324.9	1.53	2.67	1305.4	1313.2	1281.5	1307.1	1337.6	1330.9	1312.6	1225.4	1332.7	1325.0	1350.8	1325.7	1324.8	1340.3	1292.6	1312.5	High	High	High	High	High	High	High	High	High	High	High
-1722066834024783195	False	High	IsMasterProtein	TGGT1_226520-t26_1-p1	transcript=TGGT1_226520-t26_1 | gene=TGGT1_226520 | organism=Toxoplasma_gondii_GT1 | gene_product=hypothetical protein | transcript_product=hypothetical protein | location=TGGT1_chrX:1459421-1461225(+) | protein_length=246 | sequence_SO=chromosome | SO=protein_coding_gene | is_pseudo=false	0.000	7.414	10	2	2	2	246	26.7	7.62	3.68	2	0.961	0.999039904757051	52.9	50.8	10.84	11.68	55.8	58.7	50.1	48.4	48.8	62.6	51.7	49.8	62.5	61.9	50.8	64.5	49.8	48.9	49.0	50.8	High	High	High	High	High	High	High	High	High	High	High
-8937298178256900956	False	High	IsMasterProtein	TGGT1_220110-t26_1-p1	transcript=TGGT1_220110-t26_1 | gene=TGGT1_220110 | organism=Toxoplasma_gondii_GT1 | gene_product=hypothetical protein | transcript_product=hypothetical protein | location=TGGT1_chrV:33723-43205(-) | protein_length=2520 | sequence_SO=chromosome | SO=protein_coding_gene | is_pseudo=false	0.001	5.136	1	2	2	2	2520	269.9	6.65	2.25	2	1.018	0.999039904757051	44.2	45.0	17.97	10.48	37.5	56.4	40.9	47.8	52.1	36.7	46.3	37.8	42.4	41.5	53.6	47.1	38.8	46.1	43.9	47.3	High	High	High	High	High	High	High	High	High	High	High
-3402321803239809434	False	High	IsMasterProtein	TGGT1_273120-t26_1-p1	transcript=TGGT1_273120-t26_1 | gene=TGGT1_273120 | organism=Toxoplasma_gondii_GT1 | gene_product=SAG-related sequence SRS30C [Source:UniProtKB/TrEMBL;Acc:S7V443] | transcript_product=SAG-related sequence SRS30C | location=TGGT1_chrVIII:3643884-3645008(-) | protein_length=374 | sequence_SO=chromosome | SO=protein_coding_gene | is_pseudo=false	0.000	20.468	17	6	9	5	374	39.8	6.10	12.19	6	1.062	0.999039904757051	67.9	72.1	14.29	10.93	66.3	87.6	65.3	66.9	68.9	86.5	73.8	72.2	71.1	87.0	78.9	61.5	65.0	70.0	72.0	85.1	High	High	High	High	High	High	High	High	High	High	High
6196398034458933717	False	High	IsMasterProtein	TGGT1_274070-t26_1-p1	transcript=TGGT1_274070-t26_1 | gene=TGGT1_274070 | organism=Toxoplasma_gondii_GT1 | gene_product=ThiF domain-containing protein [Source:UniProtKB/TrEMBL;Acc:S7WJZ3] | transcript_product=ThiF family protein | location=TGGT1_chrVIII:3037350-3041131(-) | protein_length=779 | sequence_SO=chromosome | SO=protein_coding_gene | is_pseudo=false	0.000	39.853	16	10	13	10	779	84.9	5.36	31.63	10	0.993	0.999039904757051	501.8	498.0	3.25	4.46	508.0	508.8	486.2	495.6	527.9	485.1	511.7	537.4	492.7	519.6	490.9	470.2	470.5	499.6	526.6	496.5	High	High	High	High	High	High	High	High	High	High	High
-5764293784272529145	False	Low	IsMasterProtein	TGGT1_295370-t26_1-p1	transcript=TGGT1_295370-t26_1 | gene=TGGT1_295370 | organism=Toxoplasma_gondii_GT1 | gene_product=hypothetical protein | transcript_product=hypothetical protein | location=TGGT1_chrIa:1786369-1788292(+) | protein_length=273 | sequence_SO=chromosome | SO=protein_coding_gene | is_pseudo=false	0.064	1.291	2	1	1	1	273	29.7	6.33	2.25	1	1.023	0.999039904757051	260.7	266.8	6.28	5.94	289.3	253.0	251.4	266.5	285.0	255.1	264.3	285.0	279.9	247.1	253.9	250.8	269.3	285.9	285.4	251.6	High	High	High	High	High	High	High	High	High	High	High
5369553086902663796	False	High	IsMasterProtein	TGGT1_261510-t26_1-p1	transcript=TGGT1_261510-t26_1 | gene=TGGT1_261510 | organism=Toxoplasma_gondii_GT1 | gene_product=hypothetical protein | transcript_product=hypothetical protein | location=TGGT1_chrVIIb:1658155-1661185(-) | protein_length=566 | sequence_SO=chromosome | SO=protein_coding_gene | is_pseudo=false	0.002	3.986	3	2	2	1	566	63.9	10.77	2.28	2	0.877	0.999039904757051	20.4	17.9	28.19	21.65	14.5	25.4	10.9	20.3	22.8	20.5	22.1	17.1	15.5	11.3	16.1	18.5	21.6	25.4	17.3	20.8	High	High	High	High	High	High	High	High	High	High	High
-8914725700496486026	False	Low	IsMasterProtein	TGGT1_202240-t26_1-p1	transcript=TGGT1_202240-t26_1 | gene=TGGT1_202240 | organism=Toxoplasma_gondii_GT1 | gene_product=RAP domain-containing protein [Source:UniProtKB/TrEMBL;Acc:S7UVE6] | transcript_product=RAP domain-containing protein | location=TGGT1_chrVIIa:3386503-3393972(-) | protein_length=1856 | sequence_SO=chromosome | SO=protein_coding_gene | is_pseudo=false	0.060	1.322	1	1	1	1	1856	199.7	7.85	0.00	1	1.080	0.999039904757051	14.2	15.3	23.23	25.99	13.9	14.4	20.9	10.3	15.5	14.0	17.0	13.1	16.3	19.9	8.1	21.0	17.6	12.8	14.4	11.5	High	High	High	High	High	High	High	High	High	High	High
8930223545445658591	False	High	IsMasterProtein	TGGT1_253860-t26_1-p1	transcript=TGGT1_253860-t26_1 | gene=TGGT1_253860 | organism=Toxoplasma_gondii_GT1 | gene_product=Protein kinase domain-containing protein [Source:UniProtKB/TrEMBL;Acc:S7UMW4] | transcript_product=Tyrosine kinase-like (TKL) protein | location=TGGT1_chrIII:1214522-1222691(-) | protein_length=2487 | sequence_SO=chromosome | SO=protein_coding_gene | is_pseudo=false	0.000	5.445	1	2	2	2	2487	263.6	8.44	5.21	2	1.002	0.999039904757051	47.9	48.0	10.36	14.08	52.4	42.8	45.1	40.9	51.1	50.8	54.2	47.7	32.4	48.3	42.1	43.9	54.9	51.3	50.6	45.7	High	High	High	High	High	High	High	High	High	High	High
-5797080860193115888	False	High	IsMasterProtein	TGGT1_226030-t26_1-p1	transcript=TGGT1_226030-t26_1 | gene=TGGT1_226030 | organism=Toxoplasma_gondii_GT1 | gene_product=AGC kinase [Source:UniProtKB/TrEMBL;Acc:A0A125YVN2] | transcript_product=AGC kinase | location=TGGT1_chrX:1762934-1764677(+) | protein_length=343 | sequence_SO=chromosome | SO=protein_coding_gene | is_pseudo=false	0.000	41.693	28	10	21	10	343	39.4	9.17	43.89	10	1.001	0.999039904757051	2242.1	2243.3	2.15	2.26	2251.8	2334.0	2303.8	2230.3	2207.8	2232.4	2229.0	2189.5	2239.9	2356.1	2244.5	2255.2	2218.1	2329.5	2285.5	2242.1	High	High	High	High	High	High	High	High	High	High	High
-2255964660138948186	False	High	IsMasterProtein	TGGT1_243610-t26_1-p1	transcript=TGGT1_243610-t26_1 | gene=TGGT1_243610 | organism=Toxoplasma_gondii_GT1 | gene_product=C-5 cytosine-specific DNA methylase superfamily protein [Source:UniProtKB/TrEMBL;Acc:S7UEF7] | transcript_product=C-5 cytosine-specific DNA methylase superfamily protein | location=TGGT1_chrVI:2664010-2666755(+) | protein_length=883 | sequence_SO=chromosome | SO=protein_coding_gene | is_pseudo=false	0.000	7.303	3	3	3	2	883	96.8	8.37	7.38	3	1.001	0.999039904757051	83.6	83.8	8.65	12.79	91.0	88.5	88.1	73.3	79.4	77.5	72.7	67.8	91.4	84.1	84.4	104.7	72.7	81.5	83.4	87.9	High	High	High	High	High	High	High	High	High	High	High
-5809083595187519133	False	High	IsMasterProtein	TGGT1_267130-t26_1-p1	transcript=TGGT1_267130-t26_1 | gene=TGGT1_267130 | organism=Toxoplasma_gondii_GT1 | gene_product=SAG-related sequence SRS38A [Source:UniProtKB/TrEMBL;Acc:S7UHH0] | transcript_product=SAG-related sequence SRS38A | location=TGGT1_chrIX:604339-605508(+) | protein_length=389 | sequence_SO=chromosome | SO=protein_coding_gene | is_pseudo=false	0.000	6.313	5	2	2	1	389	41.5	6.38	3.56	2	0.990	0.999039904757051	63.8	63.1	11.81	9.35	56.9	66.2	74.1	61.4	69.5	54.5	70.4	58.2	64.3	61.9	56.7	58.7	64.7	74.3	70.6	60.8	High	High	High	High	High	High	High	High	High	High	High
-8348177575724753936	False	High	IsMasterProtein	TGGT1_244180-t26_1-p1	transcript=TGGT1_244180-t26_1 | gene=TGGT1_244180 | organism=Toxoplasma_gondii_GT1 | gene_product=Microneme-like protein [Source:UniProtKB/TrEMBL;Acc:S7VTY1] | transcript_product=microneme-like protein | location=TGGT1_chrVI:3005692-3007845(-) | protein_length=717 | sequence_SO=chromosome | SO=protein_coding_gene | is_pseudo=false	0.000	5.401	3	2	2	2	717	76.0	4.82	4.23	2	0.987	0.999039904757051	106.7	105.4	8.71	5.42	97.5	111.9	114.3	101.8	117.9	96.1	107.7	111.7	100.5	101.6	120.1	104.2	106.5	103.2	107.1	103.2	High	High	High	High	High	High	High	High	High	High	High
1689283940286691289	False	High	IsMasterProtein	TGGT1_291880-t26_1-p1	transcript=TGGT1_291880-t26_1 | gene=TGGT1_291880 | organism=Toxoplasma_gondii_GT1 | gene_product=hypothetical protein | transcript_product=hypothetical protein | location=TGGT1_chrIX:4192980-4199567(+) | protein_length=783 | sequence_SO=chromosome | SO=protein_coding_gene | is_pseudo=false	0.000	13.590	5	4	7	4	783	80.2	9.69	13.13	4	0.995	0.999039904757051	355.3	353.5	5.30	4.88	352.6	336.0	328.3	361.2	380.5	358.0	349.7	359.0	357.4	328.7	345.8	349.0	377.9	362.0	322.0	369.7	High	High	High	High	High	High	High	High	High	High	High
-7580980000483065902	False	Medium	IsMasterProtein	TGGT1_315310-t26_1-p1	transcript=TGGT1_315310-t26_1 | gene=TGGT1_315310 | organism=Toxoplasma_gondii_GT1 | gene_product=hypothetical protein | transcript_product=hypothetical protein | location=TGGT1_chrXI:4589302-4593414(-) | protein_length=658 | sequence_SO=chromosome | SO=protein_coding_gene | is_pseudo=false	0.043	1.478	1	1	1	1	658	72.5	9.54	0.00	1	1.079	0.999039904757051	33.9	36.6	18.41	14.40	31.8	33.3	46.2	34.5	42.4	28.9	25.5	39.3	34.8	39.6	33.7	40.0	44.6	32.2	36.0	37.2	High	High	High	High	High	High	High	High	High	High	High
3511766384438158231	False	High	IsMasterProtein	TGGT1_255240-t26_1-p1	transcript=TGGT1_255240-t26_1 | gene=TGGT1_255240 | organism=Toxoplasma_gondii_GT1 | gene_product=Cnd1 domain-containing protein [Source:UniProtKB/TrEMBL;Acc:S7V205] | transcript_product=hypothetical protein | location=TGGT1_chrVIIb:4877042-4891479(-) | protein_length=2465 | sequence_SO=chromosome | SO=protein_coding_gene | is_pseudo=false	0.000	29.452	4	9	12	9	2465	270.0	5.58	25.68	9	0.996	0.999039904757051	439.2	437.4	4.04	3.98	454.4	444.8	417.3	433.7	409.6	445.4	416.5	422.4	440.2	403.2	449.0	431.5	439.1	435.6	460.6	451.5	High	High	High	High	High	High	High	High	High	High	High
-7285044537582206671	False	High	IsMasterProtein	TGGT1_269980-t26_1-p1	transcript=TGGT1_269980-t26_1 | gene=TGGT1_269980 | organism=Toxoplasma_gondii_GT1 | gene_product=Plug_translocon domain-containing protein [Source:UniProtKB/TrEMBL;Acc:A0A125YSW3] | transcript_product=putative preprotein translocase Sec61 | location=TGGT1_chrVIII:5481592-5486135(-) | protein_length=473 | sequence_SO=chromosome | SO=protein_coding_gene | is_pseudo=false	0.000	51.045	17	9	36	9	473	52.1	8.81	84.29	9	1.014	0.999039904757051	4378.7	4440.8	4.43	8.26	4465.7	4403.1	3937.7	4376.8	4380.7	4369.3	4547.6	4729.2	4411.5	3479.6	4361.5	4501.8	4435.5	3999.0	4446.1	4580.2	High	High	High	High	High	High	High	High	High	High	High
7769519068190587208	False	High	IsMasterProtein	TGGT1_246100-t26_1-p1	transcript=TGGT1_246100-t26_1 | gene=TGGT1_246100 | organism=Toxoplasma_gondii_GT1 | gene_product=Phosducin domain-containing protein [Source:UniProtKB/TrEMBL;Acc:S7W9G8] | transcript_product=putative phosducin | location=TGGT1_chrXII:2596723-2598427(+) | protein_length=318 | sequence_SO=chromosome | SO=protein_coding_gene | is_pseudo=false	0.000	29.327	33	11	20	11	318	36.3	5.52	30.51	11	1.008	0.999039904757051	777.6	783.6	3.51	4.23	793.6	767.9	729.7	780.5	810.2	774.8	734.9	760.2	833.5	744.6	809.1	802.5	787.2	780.1	788.5	737.9	High	High	High	High	High	High	High	High	High	High	High
1136986651090408088	False	High	IsMasterProtein	TGGT1_411360-t26_1-p1	transcript=TGGT1_411360-t26_1 | gene=TGGT1_411360 | organism=Toxoplasma_gondii_GT1 | gene_product=Protein kinase domain-containing protein [Source:UniProtKB/TrEMBL;Acc:S7UGE8] | transcript_product=rhoptry kinase family protein | location=AAQM03000482:802-2170(+) | protein_length=456 | sequence_SO=contig | SO=protein_coding_gene | is_pseudo=false	0.005	3.197	2	1	1	1	456	49.5	6.96	2.75	1	0.940	0.999039904757051	21.5	20.2	15.49	13.85	15.5	22.0	25.0	22.8	19.5	21.1	25.0	24.1	25.5	19.8	18.3	20.4	16.7	20.0	21.6	19.4	High	High	High	High	High	High	High	High	High	High	High
1582904777163218771	False	High	IsMasterProtein	TGGT1_211420-t26_1-p1	transcript=TGGT1_211420-t26_1 | gene=TGGT1_211420 | organism=Toxoplasma_gondii_GT1 | gene_product=RRM domain-containing protein [Source:UniProtKB/TrEMBL;Acc:S7VTD0] | transcript_product=RNA recognition motif-containing protein | location=TGGT1_chrIV:1661239-1664919(-) | protein_length=189 | sequence_SO=chromosome | SO=protein_coding_gene | is_pseudo=false	0.000	33.578	41	12	23	12	189	22.8	7.03	28.35	12	1.005	0.999039904757051	753.4	757.2	4.78	3.59	787.2	717.1	822.4	755.8	747.1	751.0	754.0	737.9	808.0	785.9	802.4	759.4	750.4	772.4	722.0	755.1	High	High	High	High	High	High	High	High	High	High	High
-7716577399855346391	False	High	IsMasterProtein	TGGT1_301380-t26_1-p1	transcript=TGGT1_301380-t26_1 | gene=TGGT1_301380 | organism=Toxoplasma_gondii_GT1 | gene_product=Tr-type G domain-containing protein [Source:UniProtKB/TrEMBL;Acc:S7UHN7] | transcript_product=elongation factor Tu GTP binding domain-containing protein | location=TGGT1_chrIV:2307067-2317362(-) | protein_length=1333 | sequence_SO=chromosome | SO=protein_coding_gene | is_pseudo=false	0.000	13.143	4	5	5	5	1333	139.9	9.55	8.64	5	1.001	0.999039904757051	308.4	308.6	4.83	4.41	294.1	291.9	303.3	313.5	313.7	331.8	284.5	305.7	314.6	325.9	289.9	309.2	316.3	298.5	307.9	323.7	High	High	High	High	High	High	High	High	High	High	High
-105859105941868662	False	High	IsMasterProtein	TGGT1_319350-t26_1-p1	transcript=TGGT1_319350-t26_1 | gene=TGGT1_319350 | organism=Toxoplasma_gondii_GT1 | gene_product=SAG domain-containing protein [Source:UniProtKB/TrEMBL;Acc:A0A125YRK7] | transcript_product=SAG-related sequence SRS17B | location=TGGT1_chrIV:957373-958987(+) | protein_length=379 | sequence_SO=chromosome | SO=protein_coding_gene | is_pseudo=false	0.000	65.554	36	10	20	10	379	39.4	5.02	52.36	10	0.994	0.999039904757051	933.5	927.7	14.49	13.95	959.4	911.8	1276.8	935.4	931.6	908.2	917.2	883.1	915.6	1282.0	930.1	954.0	925.3	1185.5	883.0	934.9	High	High	High	High	High	High	High	High	High	High	High
-8140855637156365103	False	High	IsMasterProtein	TGGT1_286630-t26_1-p1	transcript=TGGT1_286630-t26_1 | gene=TGGT1_286630 | organism=Toxoplasma_gondii_GT1 | gene_product=Peroxiredoxin [Source:UniProtKB/TrEMBL;Acc:S7VWS3] | transcript_product=redoxin domain-containing protein | location=TGGT1_chrV:1606591-1607469(+) | protein_length=292 | sequence_SO=chromosome | SO=protein_coding_gene | is_pseudo=false	0.000	41.957	35	8	25	8	292	31.1	8.79	57.11	8	1.006	0.999039904757051	2226.2	2238.9	1.66	1.84	2252.7	2200.0	2195.8	2273.4	2198.7	2268.0	2233.3	2167.9	2254.2	2244.5	2185.1	2283.0	2195.2	2295.6	2244.6	2226.3	High	High	High	High	High	High	High	High	High	High	High
8331042124068071129	False	Medium	IsMasterProtein	TGGT1_276940-t26_1-p1	transcript=TGGT1_276940-t26_1 | gene=TGGT1_276940 | organism=Toxoplasma_gondii_GT1 | gene_product=Putative ribosome associated membrane protein RAMP4 [Source:UniProtKB/TrEMBL;Acc:A0A125YJA2] | transcript_product=putative ribosome associated membrane protein RAMP4 | location=TGGT1_chrXII:6746134-6746942(+) | protein_length=68 | sequence_SO=chromosome | SO=protein_coding_gene | is_pseudo=false	0.047	1.421	9	1	1	1	68	7.6	10.52	2.11	1	1.021	0.999039904757051	230.0	234.8	8.75	5.35	236.8	219.6	215.6	223.4	245.8	270.4	236.9	210.3	227.1	223.4	237.6	232.8	241.0	246.4	231.3	255.5	High	High	High	High	High	High	High	High	High	High	High
-7725268746554334044	False	Medium	IsMasterProtein	TGGT1_274010-t26_1-p1	transcript=TGGT1_274010-t26_1 | gene=TGGT1_274010 | organism=Toxoplasma_gondii_GT1 | gene_product=hypothetical protein | transcript_product=hypothetical protein | location=TGGT1_chrVIII:3081952-3098442(-) | protein_length=4008 | sequence_SO=chromosome | SO=protein_coding_gene | is_pseudo=false	0.011	2.273	0	1	1	1	4008	432.5	6.77	0.00	1	0.923	0.999039904757051	15.0	13.9	33.11	15.58	14.8	18.5	5.6	15.3	19.2	14.6	18.5	14.6	13.0	15.5	10.8	13.5	14.3	12.0	15.7	12.5	High	High	High	High	High	High	High	High	High	High	High
7442666145574107396	False	High	IsMasterProtein	TGGT1_202230-t26_1-p1	transcript=TGGT1_202230-t26_1 | gene=TGGT1_202230 | organism=Toxoplasma_gondii_GT1 | gene_product=ANK_REP_REGION domain-containing protein [Source:UniProtKB/TrEMBL;Acc:S7UUG9] | transcript_product=histone deacetylase HDAC5 | location=TGGT1_chrVIIa:3396640-3405849(+) | protein_length=1452 | sequence_SO=chromosome | SO=protein_coding_gene | is_pseudo=false	0.000	14.719	4	5	5	5	1452	154.0	6.79	10.86	5	0.950	0.999039904757051	180.3	171.2	10.70	7.13	177.0	149.7	155.0	187.4	196.9	183.7	166.7	196.0	173.5	160.3	161.7	181.5	179.7	188.9	160.9	169.0	High	High	High	High	High	High	High	High	High	High	High
1393409213531834584	False	High	IsMasterProtein	TGGT1_249570-t26_1-p1	transcript=TGGT1_249570-t26_1 | gene=TGGT1_249570 | organism=Toxoplasma_gondii_GT1 | gene_product=hypothetical protein | transcript_product=hypothetical protein | location=TGGT1_chrXII:4585448-4592008(-) | protein_length=262 | sequence_SO=chromosome | SO=protein_coding_gene | is_pseudo=false	0.000	5.211	10	2	4	2	262	30.2	10.23	2.13	2	0.974	0.999039904757051	46.9	45.7	10.43	9.61	48.9	45.1	42.7	50.6	49.7	38.2	43.1	42.5	41.0	42.5	52.2	41.1	48.6	51.0	49.3	49.6	High	High	High	High	High	High	High	High	High	High	High
-7729926276405767408	False	High	IsMasterProtein	TGGT1_311210-t26_1-p1	transcript=TGGT1_311210-t26_1 | gene=TGGT1_311210 | organism=Toxoplasma_gondii_GT1 | gene_product=hypothetical protein | transcript_product=hypothetical protein | location=TGGT1_chrXI:1821719-1832040(+) | protein_length=1817 | sequence_SO=chromosome | SO=protein_coding_gene | is_pseudo=false	0.000	25.721	6	9	9	9	1817	192.1	6.48	13.45	9	1.027	0.999039904757051	42.5	43.6	20.41	9.89	44.0	34.5	47.6	41.1	39.2	60.8	42.3	43.6	52.2	43.9	37.8	48.7	48.3	43.6	39.4	42.6	High	High	High	High	High	High	High	High	High	High	High
8305797196340379974	False	High	IsMasterProtein	TGGT1_249870-t26_1-p1	transcript=TGGT1_249870-t26_1 | gene=TGGT1_249870 | organism=Toxoplasma_gondii_GT1 | gene_product=C2 domain-containing protein [Source:UniProtKB/TrEMBL;Acc:A0A125YU55] | transcript_product=hypothetical protein | location=TGGT1_chrXII:4850395-4853682(-) | protein_length=381 | sequence_SO=chromosome | SO=protein_coding_gene | is_pseudo=false	0.000	21.612	13	5	9	5	381	40.8	9.01	20.68	5	0.992	0.999039904757051	965.4	958.1	1.83	2.47	939.2	985.6	941.7	967.9	966.0	964.9	972.5	931.0	999.9	969.2	961.8	943.9	949.7	938.0	954.4	999.3	High	High	High	High	High	High	High	High	High	High	High
-245655626683121243	False	High	IsMasterProtein	TGGT1_226840-t26_1-p1	transcript=TGGT1_226840-t26_1 | gene=TGGT1_226840 | organism=Toxoplasma_gondii_GT1 | gene_product=JmjC domain-containing protein [Source:UniProtKB/TrEMBL;Acc:S7UWP4] | transcript_product=hypothetical protein | location=TGGT1_chrX:1207783-1214334(+) | protein_length=789 | sequence_SO=chromosome | SO=protein_coding_gene | is_pseudo=false	0.000	15.074	6	3	3	3	789	87.7	7.87	12.70	3	1.006	0.999039904757051	120.6	121.3	6.14	6.01	112.3	125.6	121.2	116.0	119.9	133.5	115.2	123.0	118.6	132.8	130.3	120.8	106.8	123.3	121.8	120.0	High	High	High	High	High	High	High	High	High	High	High
3522092771915732478	False	High	IsMasterProtein	TGGT1_203750-t26_1-p1	transcript=TGGT1_203750-t26_1 | gene=TGGT1_203750 | organism=Toxoplasma_gondii_GT1 | gene_product=hypothetical protein | transcript_product=hypothetical protein | location=TGGT1_chrVIIa:2165529-2180173(+) | protein_length=1382 | sequence_SO=chromosome | SO=protein_coding_gene | is_pseudo=false	0.000	28.916	7	9	12	9	1382	149.7	6.43	26.17	9	1.012	0.999039904757051	576.0	582.7	2.07	6.08	586.0	602.0	570.8	572.0	572.7	579.4	601.2	573.9	634.3	548.1	592.8	622.7	591.6	550.9	520.1	565.8	High	High	High	High	High	High	High	High	High	High	High
4788908092189317133	False	High	IsMasterProtein	TGGT1_267480-t26_1-p1	transcript=TGGT1_267480-t26_1 | gene=TGGT1_267480 | organism=Toxoplasma_gondii_GT1 | gene_product=Putative tRNA (Guanine(26)-N(2))-dimethyltransferase [Source:UniProtKB/TrEMBL;Acc:S7UHU1] | transcript_product=putative tRNA (guanine(26)-N(2))-dimethyltransferase | location=TGGT1_chrIX:450756-457443(-) | protein_length=697 | sequence_SO=chromosome | SO=protein_coding_gene | is_pseudo=false	0.000	37.993	14	9	14	9	697	76.1	8.32	32.30	9	1.016	0.999039904757051	518.0	526.6	5.46	2.24	493.1	552.5	503.7	500.2	559.6	532.8	523.2	502.0	534.7	529.9	518.9	516.6	530.2	534.5	510.8	538.0	High	High	High	High	High	High	High	High	High	High	High
4321661802717003567	False	High	IsMasterProtein	TGGT1_228210-t26_1-p1	transcript=TGGT1_228210-t26_1 | gene=TGGT1_228210 | organism=Toxoplasma_gondii_GT1 | gene_product=AAA domain-containing protein [Source:UniProtKB/TrEMBL;Acc:A0A125YUA9] | transcript_product=26S proteasome regulatory subunit | location=TGGT1_chrX:396289-402825(-) | protein_length=398 | sequence_SO=chromosome | SO=protein_coding_gene | is_pseudo=false	0.000	79.708	45	17	42	16	398	44.4	7.31	86.85	17	0.994	0.999039904757051	2511.2	2495.4	1.53	2.04	2502.3	2520.1	2450.3	2530.2	2543.5	2459.0	2459.4	2563.4	2521.2	2467.4	2518.4	2434.1	2523.3	2442.7	2583.9	2472.7	High	High	High	High	High	High	High	High	High	High	High
-2621150514631552611	False	High	IsMasterProtein	TGGT1_286620-t26_1-p1	transcript=TGGT1_286620-t26_1 | gene=TGGT1_286620 | organism=Toxoplasma_gondii_GT1 | gene_product=S1 RNA binding domain-containing protein [Source:UniProtKB/TrEMBL;Acc:S7UP02] | transcript_product=S1 RNA binding domain-containing protein | location=TGGT1_chrV:1609487-1616924(-) | protein_length=1523 | sequence_SO=chromosome | SO=protein_coding_gene | is_pseudo=false	0.000	9.931	2	2	2	2	1523	167.8	7.49	5.63	2	1.022	0.999039904757051	39.6	40.5	18.14	9.59	35.8	34.7	49.2	43.8	30.7	45.7	40.4	37.6	46.1	41.2	41.8	39.3	34.5	43.0	40.6	33.4	High	High	High	High	High	High	High	High	High	High	High
7750844504238012504	False	High	IsMasterProtein	TGGT1_214750-t26_1-p1	transcript=TGGT1_214750-t26_1 | gene=TGGT1_214750 | organism=Toxoplasma_gondii_GT1 | gene_product=hypothetical protein | transcript_product=hypothetical protein | location=TGGT1_chrX:6356533-6365733(-) | protein_length=1108 | sequence_SO=chromosome | SO=protein_coding_gene | is_pseudo=false	0.000	66.208	15	17	32	17	1108	119.9	6.93	78.71	17	1.005	0.999039904757051	2020.3	2031.3	3.51	2.38	2097.2	1945.2	1962.8	2005.9	2122.7	2034.7	1998.5	1953.1	2111.0	1975.5	1982.2	2057.3	2053.0	2027.4	2062.8	2035.2	High	High	High	High	High	High	High	High	High	High	High
7455996769082288528	False	High	IsMasterProtein	TGGT1_264860-t26_1-p1	transcript=TGGT1_264860-t26_1 | gene=TGGT1_264860 | organism=Toxoplasma_gondii_GT1 | gene_product=RING-type domain-containing protein [Source:UniProtKB/TrEMBL;Acc:S7VP61] | transcript_product=zinc finger, C3HC4 type (RING finger) domain-containing protein | location=TGGT1_chrIX:1768340-1781509(-) | protein_length=3868 | sequence_SO=chromosome | SO=protein_coding_gene | is_pseudo=false	0.000	54.312	5	18	20	18	3868	413.9	6.30	40.60	18	1.009	0.999039904757051	825.0	832.4	3.39	3.36	801.0	858.1	785.9	829.0	821.1	851.2	862.7	824.3	834.4	759.7	817.1	836.3	838.9	830.4	808.5	847.1	High	High	High	High	High	High	High	High	High	High	High
7460734450835422137	False	High	IsMasterProtein	TGGT1_218600-t26_1-p1	transcript=TGGT1_218600-t26_1 | gene=TGGT1_218600 | organism=Toxoplasma_gondii_GT1 | gene_product=RRM domain-containing protein [Source:UniProtKB/TrEMBL;Acc:S7WHH5] | transcript_product=RNA recognition motif-containing protein | location=TGGT1_chrXII:1316835-1323130(+) | protein_length=752 | sequence_SO=chromosome | SO=protein_coding_gene | is_pseudo=false	0.000	23.042	11	8	8	8	752	84.1	10.21	14.77	8	0.999	0.999039904757051	176.4	176.2	10.37	10.33	183.5	169.5	209.9	166.9	186.8	157.7	177.5	175.0	181.2	197.1	164.0	179.9	169.1	223.8	170.0	160.4	High	High	High	High	High	High	High	High	High	High	High
-148384628415524262	False	High	IsMasterProtein	TGGT1_228660-t26_1-p1	transcript=TGGT1_228660-t26_1 | gene=TGGT1_228660 | organism=Toxoplasma_gondii_GT1 | gene_product=SEC7 domain-containing protein [Source:UniProtKB/TrEMBL;Acc:S7UXX0] | transcript_product=Sec7 domain-containing protein | location=TGGT1_chrX:159771-177015(-) | protein_length=3547 | sequence_SO=chromosome | SO=protein_coding_gene | is_pseudo=false	0.000	31.101	3	11	11	11	3547	383.8	6.48	25.10	11	0.988	0.999039904757051	709.8	701.5	4.06	4.14	731.7	665.3	734.6	722.7	697.2	681.3	703.9	720.5	727.6	650.3	747.1	734.5	699.1	696.0	676.3	687.3	High	High	High	High	High	High	High	High	High	High	High
1517784468520826125	False	High	IsMasterProtein	TGGT1_258540-t26_1-p1	transcript=TGGT1_258540-t26_1 | gene=TGGT1_258540 | organism=Toxoplasma_gondii_GT1 | gene_product=Phosphoglycerate mutase family protein [Source:UniProtKB/TrEMBL;Acc:S7W7J2] | transcript_product=phosphoglycerate mutase family protein | location=TGGT1_chrVIIb:3309066-3319730(-) | protein_length=2618 | sequence_SO=chromosome | SO=protein_coding_gene | is_pseudo=false	0.000	22.747	2	6	9	6	2618	285.2	6.99	15.81	6	1.012	0.999039904757051	173.9	176.0	4.31	10.12	168.4	169.9	177.3	173.4	189.5	174.3	151.7	158.9	159.5	182.6	165.8	185.0	201.7	189.7	169.6	200.5	High	High	High	High	High	High	High	High	High	High	High
-8244209604954657279	False	High	IsMasterProtein	TGGT1_275370-t26_1-p1	transcript=TGGT1_275370-t26_1 | gene=TGGT1_275370 | organism=Toxoplasma_gondii_GT1 | gene_product=SAG-related sequence SRS47C [Source:UniProtKB/TrEMBL;Acc:S7UQN6] | transcript_product=SAG-related sequence SRS47C | location=TGGT1_chrX:7094944-7096601(-) | protein_length=357 | sequence_SO=chromosome | SO=protein_coding_gene | is_pseudo=false	0.000	30.091	24	9	10	9	357	38.5	5.24	24.42	9	0.987	0.999039904757051	527.0	520.3	3.71	3.94	514.6	524.2	537.1	497.1	529.9	554.1	555.2	507.3	506.9	517.4	541.4	508.1	559.6	504.5	533.8	523.3	High	High	High	High	High	High	High	High	High	High	High
4712697856792571659	False	High	IsMasterProtein	TGGT1_273140-t26_1-p1	transcript=TGGT1_273140-t26_1 | gene=TGGT1_273140 | organism=Toxoplasma_gondii_GT1 | gene_product=MTTase N-terminal domain-containing protein [Source:UniProtKB/TrEMBL;Acc:S7WCC8] | transcript_product=radical SAM methylthiotransferase, MiaB/RimO family protein | location=TGGT1_chrVIII:3631068-3638243(+) | protein_length=867 | sequence_SO=chromosome | SO=protein_coding_gene | is_pseudo=false	0.000	5.940	2	1	1	1	867	93.3	5.48	3.66	1	1.026	0.999039904757051	13.2	13.5	23.75	23.65	10.2	13.4	18.9	17.5	11.9	13.0	12.9	17.3	12.1	15.6	12.3	12.2	18.7	17.7	14.2	7.7	High	High	High	High	High	High	High	High	High	High	High
1489444833326823691	False	High	IsMasterProtein	TGGT1_242800-t26_1-p1	transcript=TGGT1_242800-t26_1 | gene=TGGT1_242800 | organism=Toxoplasma_gondii_GT1 | gene_product=Putative ribosome biogenesis protein NSA2 [Source:UniProtKB/TrEMBL;Acc:A0A125YNA7] | transcript_product=putative ribosome biogenesis protein NSA2 | location=TGGT1_chrVI:2220041-2222684(-) | protein_length=260 | sequence_SO=chromosome | SO=protein_coding_gene | is_pseudo=false	0.000	7.675	11	3	4	3	260	30.1	10.30	9.24	3	1.019	0.999039904757051	284.1	289.4	4.52	7.95	283.2	311.2	284.9	282.0	305.9	283.2	299.2	301.6	317.3	261.4	327.5	312.5	279.8	269.9	269.8	274.4	High	High	High	High	High	High	High	High	High	High	High
7637060570219076352	False	High	IsMasterProtein	TGGT1_321660-t26_1-p1	transcript=TGGT1_321660-t26_1 | gene=TGGT1_321660 | organism=Toxoplasma_gondii_GT1 | gene_product=Mannosyltransferase [Source:UniProtKB/TrEMBL;Acc:A0A125YNX7] | transcript_product=putative mannosyltransferase | location=TGGT1_chrIb:1651333-1654176(+) | protein_length=768 | sequence_SO=chromosome | SO=protein_coding_gene | is_pseudo=false	0.000	5.886	2	2	2	2	768	86.1	8.59	2.83	2	1.015	0.999039904757051	71.5	72.6	6.95	7.78	69.6	67.2	76.2	73.5	68.0	79.9	72.1	65.8	70.0	73.0	73.3	73.4	65.8	83.6	67.4	78.5	High	High	High	High	High	High	High	High	High	High	High
1083208982967301570	False	Medium	IsMasterProtein	TGGT1_314220-t26_1-p1	transcript=TGGT1_314220-t26_1 | gene=TGGT1_314220 | organism=Toxoplasma_gondii_GT1 | gene_product=hypothetical protein | transcript_product=hypothetical protein | location=TGGT1_chrXI:3899733-3903800(-) | protein_length=1127 | sequence_SO=chromosome | SO=protein_coding_gene | is_pseudo=false	0.019	1.871	1	1	1	1	1127	118.9	6.81	1.65	1	0.920	0.999039904757051	28.5	26.2	15.53	16.55	27.6	30.8	19.1	29.4	27.1	29.6	27.7	25.0	27.2	36.8	31.0	25.3	23.5	29.5	20.8	24.7	High	High	High	High	High	High	High	High	High	High	High
-543677737017157753	False	High	IsMasterProtein	TGGT1_261950-t26_1-p1	transcript=TGGT1_261950-t26_1 | gene=TGGT1_261950 | organism=Toxoplasma_gondii_GT1 | gene_product=ATP synthase subunit beta [Source:UniProtKB/TrEMBL;Acc:A0A125YYY4] | transcript_product=ATP synthase beta subunit ATP-B | location=TGGT1_chrVIIb:1457013-1460114(-) | protein_length=560 | sequence_SO=chromosome | SO=protein_coding_gene | is_pseudo=false	0.000	175.231	50	21	86	21	560	59.9	6.87	254.04	21	1.009	0.999039904757051	4797.7	4843.0	3.59	3.08	4755.2	4715.6	5147.4	5001.3	4725.8	4840.6	4909.6	4700.0	4793.6	5180.7	4819.5	4887.4	4754.8	4994.8	4674.7	4866.6	High	High	High	High	High	High	High	High	High	High	High
8458940027953504750	False	High	IsMasterProtein	TGGT1_278280-t26_1-p1	transcript=TGGT1_278280-t26_1 | gene=TGGT1_278280 | organism=Toxoplasma_gondii_GT1 | gene_product=WD_REPEATS_REGION domain-containing protein [Source:UniProtKB/TrEMBL;Acc:S7UZR4] | transcript_product=WD domain, G-beta repeat-containing protein | location=TGGT1_chrXII:6084818-6088646(-) | protein_length=696 | sequence_SO=chromosome | SO=protein_coding_gene | is_pseudo=false	0.000	6.077	2	1	1	1	696	73.5	6.83	3.94	1	0.986	0.999039904757051	33.6	33.2	11.61	13.27	35.8	28.1	31.6	28.2	35.8	35.9	30.1	36.0	36.6	28.6	39.3	25.5	35.3	35.7	29.9	31.1	High	High	High	High	High	High	High	High	High	High	High
-534573678230391772	False	High	IsMasterProtein	TGGT1_229750-t26_1-p1	transcript=TGGT1_229750-t26_1 | gene=TGGT1_229750 | organism=Toxoplasma_gondii_GT1 | gene_product=hypothetical protein | transcript_product=hypothetical protein | location=TGGT1_chrVIII:414321-424829(-) | protein_length=1358 | sequence_SO=chromosome | SO=protein_coding_gene | is_pseudo=false	0.000	31.722	8	11	14	11	1358	145.4	5.50	29.25	11	0.993	0.999039904757051	643.5	639.2	5.14	2.55	574.3	654.4	627.2	635.3	651.7	665.5	642.8	628.9	651.0	617.5	601.1	653.9	640.6	645.9	629.5	637.9	High	High	High	High	High	High	High	High	High	High	High
7478786957612186089	False	High	IsMasterProtein	TGGT1_202980-t26_1-p1	transcript=TGGT1_202980-t26_1 | gene=TGGT1_202980 | organism=Toxoplasma_gondii_GT1 | gene_product=NUC173 domain-containing protein [Source:UniProtKB/TrEMBL;Acc:S7UUS6] | transcript_product=hypothetical protein | location=TGGT1_chrVIIa:2786681-2799928(-) | protein_length=1915 | sequence_SO=chromosome | SO=protein_coding_gene | is_pseudo=false	0.000	35.680	6	9	11	9	1915	210.6	8.05	19.51	9	0.987	0.999039904757051	351.6	347.1	5.09	4.07	316.2	336.0	358.8	352.1	351.1	364.5	342.6	329.5	351.8	365.7	341.3	364.6	333.9	354.9	356.5	326.5	High	High	High	High	High	High	High	High	High	High	High
-4037978829310904893	False	Medium	IsMasterProtein	TGGT1_309400-t26_1-p1	transcript=TGGT1_309400-t26_1 | gene=TGGT1_309400 | organism=Toxoplasma_gondii_GT1 | gene_product=AAA_23 domain-containing protein [Source:UniProtKB/TrEMBL;Acc:S7UST6] | transcript_product=RecF/RecN/SMC N terminal domain-containing protein | location=TGGT1_chrXI:626806-640035(-) | protein_length=2096 | sequence_SO=chromosome | SO=protein_coding_gene | is_pseudo=false	0.024	1.733	0	1	1	1	2096	231.4	8.95	1.65	1	1.090	0.999039904757051	31.5	34.3	16.89	16.46	34.5	30.3	27.0	32.7	27.4	41.7	34.6	26.3	34.3	28.3	25.3	35.4	34.4	37.0	28.1	42.0	High	High	High	High	High	High	High	High	High	High	High
7718686407400403743	False	High	IsMasterProtein	TGGT1_248500-t26_1-p1	transcript=TGGT1_248500-t26_1 | gene=TGGT1_248500 | organism=Toxoplasma_gondii_GT1 | gene_product=Nup54 domain-containing protein [Source:UniProtKB/TrEMBL;Acc:S7V107] | transcript_product=hypothetical protein | location=TGGT1_chrXII:3823885-3826856(+) | protein_length=346 | sequence_SO=chromosome | SO=protein_coding_gene | is_pseudo=false	0.000	27.427	26	6	9	6	346	37.5	6.43	23.88	6	0.949	0.999039904757051	211.6	200.7	7.98	7.63	177.8	193.2	217.3	218.7	207.7	215.6	199.1	202.4	198.6	206.0	220.0	198.9	187.2	233.2	181.7	218.9	High	High	High	High	High	High	High	High	High	High	High
-512470680272129387	False	High	IsMasterProtein	TGGT1_306660-t26_1-p1	transcript=TGGT1_306660-t26_1 | gene=TGGT1_306660 | organism=Toxoplasma_gondii_GT1 | gene_product=MATH domain-containing protein [Source:UniProtKB/TrEMBL;Acc:S7UIG4] | transcript_product=RNA pseudouridine synthase superfamily protein | location=TGGT1_chrIX:6025601-6045208(-) | protein_length=6535 | sequence_SO=chromosome | SO=protein_coding_gene | is_pseudo=false	0.000	188.313	10	53	64	53	6535	675.8	6.76	149.36	53	1.003	0.999039904757051	2772.5	2781.6	1.74	1.92	2694.9	2828.5	2764.8	2752.0	2817.2	2780.3	2785.7	2702.6	2799.6	2844.7	2814.2	2713.8	2777.5	2851.2	2734.8	2728.8	High	High	High	High	High	High	High	High	High	High	High
-7633087219742922156	False	High	IsMasterProtein	TGGT1_214270-t26_1-p1	transcript=TGGT1_214270-t26_1 | gene=TGGT1_214270 | organism=Toxoplasma_gondii_GT1 | gene_product=Tr-type G domain-containing protein [Source:UniProtKB/TrEMBL;Acc:S7UR99] | transcript_product=putative translation initiation factor IF-2 | location=TGGT1_chrX:6085732-6096115(-) | protein_length=1146 | sequence_SO=chromosome | SO=protein_coding_gene | is_pseudo=false	0.000	40.140	12	13	19	13	1146	126.2	6.35	33.37	13	1.002	0.999039904757051	1387.8	1390.7	2.11	1.79	1353.9	1387.0	1425.8	1354.4	1411.9	1388.5	1385.0	1401.1	1403.7	1369.4	1386.1	1395.3	1406.8	1406.0	1380.8	1324.7	High	High	High	High	High	High	High	High	High	High	High
4764098929037333568	False	High	IsMasterProtein	TGGT1_248460-t26_1-p1	transcript=TGGT1_248460-t26_1 | gene=TGGT1_248460 | organism=Toxoplasma_gondii_GT1 | gene_product=Putative ubiquitin [Source:UniProtKB/TrEMBL;Acc:A0A125YL82] | transcript_product=putative ubiquitin | location=TGGT1_chrXII:3803366-3805470(+) | protein_length=216 | sequence_SO=chromosome | SO=protein_coding_gene | is_pseudo=false	0.000	24.362	28	7	12	7	216	24.4	6.28	16.83	7	0.992	0.999039904757051	950.8	943.0	4.98	4.83	950.5	951.1	848.9	919.6	964.3	977.8	957.5	942.3	909.7	1023.3	916.0	943.7	892.0	969.2	952.4	859.7	High	High	High	High	High	High	High	High	High	High	High
-2887250799446665107	False	High	IsMasterProtein	TGGT1_242890-t26_1-p1	transcript=TGGT1_242890-t26_1 | gene=TGGT1_242890 | organism=Toxoplasma_gondii_GT1 | gene_product=hypothetical protein | transcript_product=hypothetical protein | location=TGGT1_chrVI:2291344-2310026(+) | protein_length=3144 | sequence_SO=chromosome | SO=protein_coding_gene | is_pseudo=false	0.000	23.117	3	6	7	6	3144	342.2	6.71	22.83	6	0.994	0.999039904757051	168.7	167.6	4.79	4.93	172.2	173.1	153.0	161.2	165.4	172.0	174.0	173.5	157.8	152.2	173.8	170.6	164.7	164.4	170.9	155.3	High	High	High	High	High	High	High	High	High	High	High
7462518687955304000	False	Medium	IsMasterProtein	TGGT1_286770-t26_1-p1	transcript=TGGT1_286770-t26_1 | gene=TGGT1_286770 | organism=Toxoplasma_gondii_GT1 | gene_product=hypothetical protein | transcript_product=hypothetical protein | location=TGGT1_chrV:1537551-1538012(+) | protein_length=153 | sequence_SO=chromosome | SO=protein_coding_gene | is_pseudo=false	0.023	1.762	5	1	1	1	153	17.2	5.80	2.90	1	0.957	0.999039904757051	79.7	76.2	6.51	10.57	73.1	71.3	78.1	81.3	82.7	83.4	62.3	86.2	90.6	80.7	87.5	75.2	73.9	74.4	74.9	77.3	High	High	High	High	High	High	High	High	High	High	High
4374922363403487919	False	High	IsMasterProtein	TGGT1_217020-t26_1-p1	transcript=TGGT1_217020-t26_1 | gene=TGGT1_217020 | organism=Toxoplasma_gondii_GT1 | gene_product=ATPase, AFG1 family protein [Source:UniProtKB/TrEMBL;Acc:S7UM60] | transcript_product=ATPase, AFG1 family protein | location=TGGT1_chrXI:5634337-5643151(+) | protein_length=708 | sequence_SO=chromosome | SO=protein_coding_gene | is_pseudo=false	0.000	11.906	6	4	5	4	708	79.7	7.21	12.72	4	0.995	0.999039904757051	287.5	285.9	3.53	4.93	281.7	286.0	276.5	288.9	302.6	299.8	283.8	301.3	279.2	282.9	277.1	321.3	275.0	288.0	301.5	289.2	High	High	High	High	High	High	High	High	High	High	High
1630242554300952567	False	High	IsMasterProtein	TGGT1_299970-t26_1-p1	transcript=TGGT1_299970-t26_1 | gene=TGGT1_299970 | organism=Toxoplasma_gondii_GT1 | gene_product=TPR_REGION domain-containing protein [Source:UniProtKB/TrEMBL;Acc:S7VNZ2] | transcript_product=tetratricopeptide repeat-containing protein | location=TGGT1_chrXII:267184-268375(-) | protein_length=238 | sequence_SO=chromosome | SO=protein_coding_gene | is_pseudo=false	0.000	10.240	13	3	4	3	238	26.4	5.81	11.79	3	1.000	0.999039904757051	184.9	184.8	4.34	5.93	194.4	199.4	187.9	180.7	181.9	179.5	183.7	188.8	180.7	167.8	204.5	177.5	197.6	183.6	186.0	199.9	High	High	High	High	High	High	High	High	High	High	High
1642831253405412830	False	High	IsMasterProtein	TGGT1_286420A-t26_1-p1	transcript=TGGT1_286420A-t26_1 | gene=TGGT1_286420A | organism=Toxoplasma_gondii_GT1 | gene_product=Elongation factor 1-alpha [Source:UniProtKB/TrEMBL;Acc:S7W358] | transcript_product=putative elongation factor 1-alpha (EF-1-ALPHA) | location=TGGT1_chrV:1692242-1694172(-) | protein_length=448 | sequence_SO=chromosome | SO=protein_coding_gene | is_pseudo=false	0.000	237.845	69	25	227	8	448	49.5	8.78	476.50	25	1.021	0.999039904757051	2926.4	2988.2	2.01	2.51	2881.0	2925.2	2927.6	3014.3	2921.5	3032.1	3003.8	3053.8	2990.5	2893.7	2993.8	2997.4	2897.4	2804.4	2985.8	2910.6	High	High	High	High	High	High	High	High	High	High	High
4613203096850619307	False	High	IsMasterProtein	TGGT1_313930-t26_1-p1	transcript=TGGT1_313930-t26_1 | gene=TGGT1_313930 | organism=Toxoplasma_gondii_GT1 | gene_product=CRT-like domain-containing protein [Source:UniProtKB/TrEMBL;Acc:S7W2G3] | transcript_product=transmembrane protein | location=TGGT1_chrXI:3773998-3786202(+) | protein_length=881 | sequence_SO=chromosome | SO=protein_coding_gene | is_pseudo=false	0.000	9.014	3	2	2	2	881	94.8	7.55	7.14	2	1.012	0.999039904757051	169.0	170.9	4.01	9.17	162.1	178.4	166.4	164.5	177.3	171.6	169.7	195.3	154.1	178.6	186.8	140.6	172.3	161.8	169.9	172.0	High	High	High	High	High	High	High	High	High	High	High
3658560129564433782	False	High	IsMasterProtein	TGGT1_316240-t26_1-p1	transcript=TGGT1_316240-t26_1 | gene=TGGT1_316240 | organism=Toxoplasma_gondii_GT1 | gene_product=hypothetical protein | transcript_product=hypothetical protein | location=TGGT1_chrXI:5150102-5152171(+) | protein_length=689 | sequence_SO=chromosome | SO=protein_coding_gene | is_pseudo=false	0.000	17.318	7	5	7	5	689	74.8	5.34	12.44	5	1.005	0.999039904757051	246.9	248.2	6.38	4.94	250.3	243.6	238.3	253.7	234.3	278.8	249.6	239.8	231.5	259.8	258.2	263.7	246.8	264.5	232.9	242.2	High	High	High	High	High	High	High	High	High	High	High
8154483709539545365	False	High	IsMasterProtein	TGGT1_273950-t26_1-p1	transcript=TGGT1_273950-t26_1 | gene=TGGT1_273950 | organism=Toxoplasma_gondii_GT1 | gene_product=Putative replication factor C subunit 5 [Source:UniProtKB/TrEMBL;Acc:A0A125YX47] | transcript_product=putative replication factor C subunit 5 | location=TGGT1_chrVIII:3148051-3151105(-) | protein_length=396 | sequence_SO=chromosome | SO=protein_coding_gene | is_pseudo=false	0.000	18.218	19	8	11	8	396	43.4	9.17	20.26	8	0.986	0.999039904757051	451.6	445.4	3.54	3.68	457.6	453.4	439.3	426.7	449.7	473.3	441.3	440.8	423.2	444.5	446.4	462.7	441.5	447.7	465.6	482.5	High	High	High	High	High	High	High	High	High	High	High
-286645227172330241	False	Medium	IsMasterProtein	TGGT1_300320-t26_1-p1	transcript=TGGT1_300320-t26_1 | gene=TGGT1_300320 | organism=Toxoplasma_gondii_GT1 | gene_product=rRNA adenine N(6)-methyltransferase [Source:UniProtKB/TrEMBL;Acc:S7UFP1] | transcript_product=dimethyladenosine transferase | location=TGGT1_chrXII:45220-53967(+) | protein_length=914 | sequence_SO=chromosome | SO=protein_coding_gene | is_pseudo=false	0.018	1.899	1	1	1	1	914	101.0	9.36	0.00	1	1.000	0.999039904757051	34.6	34.6	24.81	10.27	26.8	42.9	35.2	25.0	34.0	47.3	34.0	31.6	31.4	36.1	37.0	27.6	32.9	36.3	40.0	35.2	High	High	High	High	High	High	High	High	High	High	High
-2588311192318440357	False	High	IsMasterProtein	TGGT1_226960-t26_1-p1	transcript=TGGT1_226960-t26_1 | gene=TGGT1_226960 | organism=Toxoplasma_gondii_GT1 | gene_product=Pyrophosphate--fructose 6-phosphate 1-phosphotransferase [Source:UniProtKB/TrEMBL;Acc:A0A125YKV5] | transcript_product=phosphofructokinase PFKII | location=TGGT1_chrX:1093641-1104060(-) | protein_length=1225 | sequence_SO=chromosome | SO=protein_coding_gene | is_pseudo=false	0.000	218.933	34	37	132	36	1225	131.3	6.24	354.92	37	1.003	0.999039904757051	12864.6	12897.2	1.17	0.72	12807.8	12823.3	13030.5	13030.3	12906.0	12636.2	12918.8	12720.2	12948.3	12855.0	12944.5	12759.0	12913.6	12965.4	12736.8	12880.9	High	High	High	High	High	High	High	High	High	High	High
4826008811193501814	False	High	IsMasterProtein	TGGT1_269200-t26_1-p1	transcript=TGGT1_269200-t26_1 | gene=TGGT1_269200 | organism=Toxoplasma_gondii_GT1 | gene_product=Putative crooked neck family 1 protein isoform 2 [Source:UniProtKB/TrEMBL;Acc:S7V4C3] | transcript_product=putative crooked neck family 1 protein isoform 2 | location=TGGT1_chrVIII:5988095-5997726(-) | protein_length=686 | sequence_SO=chromosome | SO=protein_coding_gene | is_pseudo=false	0.000	39.422	20	15	22	15	686	81.6	8.28	38.20	15	0.989	0.999039904757051	1053.8	1042.2	1.45	3.94	1056.6	1021.8	1057.0	1055.9	1031.8	1051.8	1043.8	1069.3	1034.5	989.6	1028.7	1114.2	1096.6	1040.7	983.8	1050.5	High	High	High	High	High	High	High	High	High	High	High
3352280742162649275	False	High	IsMasterProtein	TGGT1_225200-t26_1-p1	transcript=TGGT1_225200-t26_1 | gene=TGGT1_225200 | organism=Toxoplasma_gondii_GT1 | gene_product=hypothetical protein | transcript_product=hypothetical protein | location=TGGT1_chrX:2317721-2342258(+) | protein_length=1445 | sequence_SO=chromosome | SO=protein_coding_gene | is_pseudo=false	0.000	65.590	16	22	25	22	1445	158.2	8.90	50.99	22	1.004	0.999039904757051	1635.4	1642.5	1.89	2.02	1626.0	1629.6	1708.4	1655.7	1635.9	1634.9	1616.1	1608.7	1633.8	1651.3	1612.3	1657.4	1629.6	1713.4	1669.7	1675.1	High	High	High	High	High	High	High	High	High	High	High
8122099622369656339	False	High	IsMasterProtein	TGGT1_207920-t26_1-p1	transcript=TGGT1_207920-t26_1 | gene=TGGT1_207920 | organism=Toxoplasma_gondii_GT1 | gene_product=hypothetical protein | transcript_product=hypothetical protein | location=TGGT1_chrIb:453863-457810(+) | protein_length=726 | sequence_SO=chromosome | SO=protein_coding_gene | is_pseudo=false	0.000	8.766	7	5	5	5	726	80.4	8.40	3.60	5	1.053	0.999039904757051	217.5	228.9	6.96	5.37	212.2	215.6	244.1	213.7	219.4	246.2	204.6	216.4	234.5	237.2	227.1	216.8	240.4	214.2	230.8	236.9	High	High	High	High	High	High	High	High	High	High	High
-7870161373589051995	False	High	IsMasterProtein	TGGT1_245650-t26_1-p1	transcript=TGGT1_245650-t26_1 | gene=TGGT1_245650 | organism=Toxoplasma_gondii_GT1 | gene_product=hypothetical protein | transcript_product=hypothetical protein | location=TGGT1_chrXII:2385047-2386542(-) | protein_length=185 | sequence_SO=chromosome | SO=protein_coding_gene | is_pseudo=false	0.000	7.526	12	1	1	1	185	19.9	7.05	5.17	1	1.070	0.999039904757051	13.9	14.9	25.83	27.15	15.5	11.9	11.5	19.6	12.4	20.2	11.3	22.2	17.1	12.8	10.6	13.1	19.6	19.6	11.0	16.9	High	High	High	High	High	High	High	High	High	High	High
7979305341102189036	False	High	IsMasterProtein	TGGT1_283710-t26_1-p1	transcript=TGGT1_283710-t26_1 | gene=TGGT1_283710 | organism=Toxoplasma_gondii_GT1 | gene_product=TLC domain-containing protein [Source:UniProtKB/TrEMBL;Acc:A0A125YW31] | transcript_product=longevity-assurance protein (LAG1) domain-containing protein | location=TGGT1_chrV:2855033-2858762(-) | protein_length=342 | sequence_SO=chromosome | SO=protein_coding_gene | is_pseudo=false	0.000	27.390	14	6	24	6	342	39.5	8.63	35.50	6	1.009	0.999039904757051	2680.0	2704.0	1.69	4.43	2663.6	2725.8	2603.6	2696.5	2650.7	2712.4	2787.1	2726.2	2604.7	2393.1	2682.0	2748.0	2680.5	2603.6	2737.5	2786.7	High	High	High	High	High	High	High	High	High	High	High
7953289414959178769	False	High	IsMasterProtein	TGGT1_257750-t26_1-p1	transcript=TGGT1_257750-t26_1 | gene=TGGT1_257750 | organism=Toxoplasma_gondii_GT1 | gene_product=Hcy-binding domain-containing protein [Source:UniProtKB/TrEMBL;Acc:S7UZC0] | transcript_product=homocysteine s-methyltransferase domain-containing protein | location=TGGT1_chrVIIb:3785581-3789978(+) | protein_length=434 | sequence_SO=chromosome | SO=protein_coding_gene | is_pseudo=false	0.000	34.069	21	9	14	9	434	46.5	5.91	25.27	9	0.989	0.999039904757051	616.3	609.3	4.14	4.45	650.2	586.1	604.4	628.4	593.7	636.5	647.4	586.9	608.8	671.5	615.0	594.3	594.4	642.7	609.7	603.5	High	High	High	High	High	High	High	High	High	High	High
4835649772529906693	False	High	IsMasterProtein	TGGT1_312500-t26_1-p1	transcript=TGGT1_312500-t26_1 | gene=TGGT1_312500 | organism=Toxoplasma_gondii_GT1 | gene_product=Mcl1_mid domain-containing protein [Source:UniProtKB/TrEMBL;Acc:S7USP5] | transcript_product=hypothetical protein | location=TGGT1_chrXI:2695098-2706099(-) | protein_length=1557 | sequence_SO=chromosome | SO=protein_coding_gene | is_pseudo=false	0.001	4.489	1	2	2	2	1557	169.7	6.49	2.72	2	0.981	0.999039904757051	112.9	110.7	9.93	4.90	129.9	112.5	113.2	104.3	116.1	97.1	108.4	121.4	119.3	109.7	118.1	106.6	106.1	111.7	109.0	113.2	High	High	High	High	High	High	High	High	High	High	High
-8035425115542045960	False	High	IsMasterProtein	TGGT1_202440-t26_1-p1	transcript=TGGT1_202440-t26_1 | gene=TGGT1_202440 | organism=Toxoplasma_gondii_GT1 | gene_product=hypothetical protein | transcript_product=hypothetical protein | location=TGGT1_chrVIIa:3225481-3228236(+) | protein_length=281 | sequence_SO=chromosome | SO=protein_coding_gene | is_pseudo=false	0.000	8.052	11	3	3	3	281	32.0	8.53	5.35	3	1.013	0.999039904757051	70.0	70.9	11.88	10.87	68.5	71.6	57.3	80.1	64.3	76.6	70.9	61.2	76.2	57.8	81.3	79.0	70.9	71.9	63.6	68.3	High	High	High	High	High	High	High	High	High	High	High
7342498160445552738	False	High	IsMasterProtein	TGGT1_224480-t26_1-p1	transcript=TGGT1_224480-t26_1 | gene=TGGT1_224480 | organism=Toxoplasma_gondii_GT1 | gene_product=Protein kinase domain-containing protein [Source:UniProtKB/TrEMBL;Acc:S7UWD5] | transcript_product=putative cell-cycle-associated protein kinase CLK | location=TGGT1_chrX:2940747-2949601(-) | protein_length=1699 | sequence_SO=chromosome | SO=protein_coding_gene | is_pseudo=false	0.000	6.984	3	2	2	2	1699	188.8	10.46	3.17	2	1.097	0.999039904757051	12.2	13.4	17.36	24.02	9.9	12.0	10.7	16.1	12.5	12.9	14.6	15.3	14.4	16.6	6.8	11.4	12.5	10.7	14.7	9.5	High	High	High	High	High	High	High	High	High	High	High
3555327321391204696	False	High	IsMasterProtein	TGGT1_265510-t26_1-p1	transcript=TGGT1_265510-t26_1 | gene=TGGT1_265510 | organism=Toxoplasma_gondii_GT1 | gene_product=hypothetical protein | transcript_product=hypothetical protein | location=TGGT1_chrIX:1334263-1336643(+) | protein_length=272 | sequence_SO=chromosome | SO=protein_coding_gene | is_pseudo=false	0.000	6.640	9	3	6	3	272	29.7	3.97	13.03	3	0.972	0.999039904757051	1080.4	1050.0	4.76	4.61	1095.1	1108.7	972.6	1033.0	1080.3	1080.5	1085.6	1079.3	1034.5	998.3	1137.0	1046.1	1013.8	1018.5	1053.9	1137.2	High	High	High	High	High	High	High	High	High	High	High
-309909795902876679	False	High	IsMasterProtein	TGGT1_238010-t26_1-p1	transcript=TGGT1_238010-t26_1 | gene=TGGT1_238010 | organism=Toxoplasma_gondii_GT1 | gene_product=Ribosomal_L23eN domain-containing protein [Source:UniProtKB/TrEMBL;Acc:S7W653] | transcript_product=ribosomal protein RPL23A | location=TGGT1_chrVI:8631-10722(+) | protein_length=167 | sequence_SO=chromosome | SO=protein_coding_gene | is_pseudo=false	0.000	39.994	52	9	38	9	167	18.6	10.40	83.64	9	0.996	0.999039904757051	3306.9	3292.0	4.10	3.70	3290.3	3340.6	3071.7	3244.3	3323.5	3484.5	3145.8	3249.6	3440.0	3177.8	3335.1	3228.3	3418.6	3104.2	3409.9	3357.9	High	High	High	High	High	High	High	High	High	High	High
4484282423579229027	False	High	IsMasterProtein	TGGT1_244260-t26_1-p1	transcript=TGGT1_244260-t26_1 | gene=TGGT1_244260 | organism=Toxoplasma_gondii_GT1 | gene_product=hypothetical protein | transcript_product=hypothetical protein | location=TGGT1_chrVI:3058707-3059210(+) | protein_length=167 | sequence_SO=chromosome | SO=protein_coding_gene | is_pseudo=false	0.008	2.757	5	1	2	1	167	18.9	7.40	2.50	1	1.000	0.999039904757051	32.7	32.8	23.59	15.33	48.8	36.3	32.9	32.6	24.6	30.5	32.0	35.9	31.4	26.3	42.2	33.5	41.3	29.4	34.0	29.2	High	High	High	High	High	High	High	High	High	High	High
-7196148830498323255	False	High	IsMasterProtein	TGGT1_229360-t26_1-p1	transcript=TGGT1_229360-t26_1 | gene=TGGT1_229360 | organism=Toxoplasma_gondii_GT1 | gene_product=Transaldolase [Source:UniProtKB/TrEMBL;Acc:S7V2K7] | transcript_product=transaldolase | location=TGGT1_chrVIII:196233-200460(-) | protein_length=550 | sequence_SO=chromosome | SO=protein_coding_gene | is_pseudo=false	0.000	74.294	29	14	38	14	550	61.4	9.25	112.21	14	0.996	0.999039904757051	5154.2	5133.1	1.20	1.30	5167.9	5152.9	5008.7	5120.3	5169.7	5155.6	5167.8	5069.0	5071.1	4997.7	5131.0	5208.2	5177.2	5109.0	5200.9	5135.1	High	High	High	High	High	High	High	High	High	High	High
-3870665982804205261	False	High	IsMasterProtein	TGGT1_285660C-t26_1-p1	transcript=TGGT1_285660C-t26_1 | gene=TGGT1_285660C | organism=Toxoplasma_gondii_GT1 | gene_product=DSHCT domain-containing protein [Source:UniProtKB/TrEMBL;Acc:S7VWF4] | transcript_product=DEAD/DEAH box helicase domain-containing protein | location=TGGT1_chrV:2169246-2173642(+) | protein_length=216 | sequence_SO=chromosome | SO=protein_coding_gene | is_pseudo=false	0.001	4.105	6	1	1	1	216	23.8	5.00	4.08	1	1.012	0.999039904757051	165.0	166.9	9.74	7.27	170.0	138.2	188.4	165.6	164.3	164.0	168.9	168.9	143.6	163.5	164.9	173.5	185.0	172.5	162.5	148.5	High	High	High	High	High	High	High	High	High	High	High
-398054161464565031	False	High	IsMasterProtein	TGGT1_269700-t26_1-p1	transcript=TGGT1_269700-t26_1 | gene=TGGT1_269700 | organism=Toxoplasma_gondii_GT1 | gene_product=NLI interacting factor family phosphatase [Source:UniProtKB/TrEMBL;Acc:S7WKQ0] | transcript_product=NLI interacting factor family phosphatase | location=TGGT1_chrVIII:5668582-5674433(+) | protein_length=1248 | sequence_SO=chromosome | SO=protein_coding_gene | is_pseudo=false	0.000	28.293	9	9	10	9	1248	132.2	6.83	14.46	9	0.999	0.999039904757051	300.0	299.9	2.96	3.56	308.0	286.7	305.2	295.0	294.8	308.6	284.6	302.7	319.7	293.2	310.5	304.0	301.3	291.4	288.1	298.4	High	High	High	High	High	High	High	High	High	High	High
-8956770128162518206	False	High	IsMasterProtein	TGGT1_288530-t26_1-p1	transcript=TGGT1_288530-t26_1 | gene=TGGT1_288530 | organism=Toxoplasma_gondii_GT1 | gene_product=SAM_MT_RSMB_NOP domain-containing protein [Source:UniProtKB/TrEMBL;Acc:A0A125YRB9] | transcript_product=NOL1/NOP2/sun family protein | location=TGGT1_chrIX:2409169-2414972(+) | protein_length=804 | sequence_SO=chromosome | SO=protein_coding_gene | is_pseudo=false	0.000	43.500	17	12	15	12	804	87.6	8.87	39.17	12	1.001	0.998760884416778	988.6	989.3	4.47	2.15	1001.4	975.9	1056.8	969.7	929.9	1023.1	975.8	980.6	1014.4	1035.8	1007.2	996.5	1007.4	982.3	974.1	970.4	High	High	High	High	High	High	High	High	High	High	High
-2534002629984364790	False	High	IsMasterProtein	TGGT1_228190-t26_1-p1	transcript=TGGT1_228190-t26_1 | gene=TGGT1_228190 | organism=Toxoplasma_gondii_GT1 | gene_product=JAB_MPN domain-containing protein [Source:UniProtKB/TrEMBL;Acc:A0A125YGD9] | transcript_product=putative eukaryotic initiation factor-3, subunit 5 | location=TGGT1_chrX:414529-416813(+) | protein_length=346 | sequence_SO=chromosome | SO=protein_coding_gene | is_pseudo=false	0.000	94.980	42	13	49	13	346	38.0	6.52	153.35	13	1.004	0.998760884416778	3834.4	3851.6	1.35	2.09	3763.0	3842.1	3910.9	3865.7	3798.1	3826.7	3797.4	3892.1	3807.7	3671.1	3864.8	3977.8	3872.6	3792.6	3838.4	3872.6	High	High	High	High	High	High	High	High	High	High	High
-3865872861713795915	False	High	IsMasterProtein	TGGT1_313380-t26_1-p1	transcript=TGGT1_313380-t26_1 | gene=TGGT1_313380 | organism=Toxoplasma_gondii_GT1 | gene_product=hypothetical protein | transcript_product=hypothetical protein | location=TGGT1_chrXI:3292372-3294103(+) | protein_length=274 | sequence_SO=chromosome | SO=protein_coding_gene | is_pseudo=false	0.000	94.880	52	12	50	12	274	31.5	5.58	119.72	12	1.001	0.998470402040629	3014.2	3016.0	1.58	2.14	3010.1	3100.5	3020.6	2997.7	2954.4	3018.4	3046.5	3071.1	2939.9	2979.7	2925.9	3110.7	2985.8	3050.7	2952.3	3072.4	High	High	High	High	High	High	High	High	High	High	High
-5056152340528889230	False	High	IsMasterProtein	TGGT1_262450-t26_1-p1	transcript=TGGT1_262450-t26_1 | gene=TGGT1_262450 | organism=Toxoplasma_gondii_GT1 | gene_product=hypothetical protein | transcript_product=hypothetical protein | location=TGGT1_chrVIIb:1207787-1214783(-) | protein_length=1635 | sequence_SO=chromosome | SO=protein_coding_gene | is_pseudo=false	0.000	29.336	7	9	10	9	1635	176.2	6.14	22.40	9	0.964	0.998470402040629	382.1	368.4	3.96	4.20	382.6	355.9	381.7	384.4	355.0	387.1	372.4	364.1	360.8	382.6	390.8	361.1	353.7	380.9	364.4	403.5	High	High	High	High	High	High	High	High	High	High	High
2340218852282353963	False	High	IsMasterProtein	TGGT1_223960-t26_1-p1	transcript=TGGT1_223960-t26_1 | gene=TGGT1_223960 | organism=Toxoplasma_gondii_GT1 | gene_product=VWFA domain-containing protein [Source:UniProtKB/TrEMBL;Acc:A0A125YXU7] | transcript_product=ubiquitin interaction motif family protein | location=TGGT1_chrX:3328529-3332678(-) | protein_length=388 | sequence_SO=chromosome | SO=protein_coding_gene | is_pseudo=false	0.000	44.064	43	11	19	11	388	41.4	4.59	38.78	11	0.994	0.998470402040629	639.1	635.0	3.16	3.53	654.3	610.1	668.6	636.8	629.4	641.3	627.4	604.4	627.7	672.8	658.5	633.5	627.3	676.7	636.5	649.9	High	High	High	High	High	High	High	High	High	High	High
-7583886166725780783	False	High	IsMasterProtein	TGGT1_230990-t26_1-p1	transcript=TGGT1_230990-t26_1 | gene=TGGT1_230990 | organism=Toxoplasma_gondii_GT1 | gene_product=hypothetical protein | transcript_product=hypothetical protein | location=TGGT1_chrVIII:1171049-1174495(+) | protein_length=1148 | sequence_SO=chromosome | SO=protein_coding_gene | is_pseudo=false	0.000	6.833	2	2	2	2	1148	124.9	6.70	3.48	2	1.029	0.998470402040629	12.5	12.9	28.32	18.61	7.5	10.3	10.1	15.4	15.2	15.6	13.5	14.6	9.7	12.5	13.1	12.3	13.1	12.7	14.9	7.2	High	High	High	High	High	High	High	High	High	High	High
-8199759043769774169	False	High	IsMasterProtein	TGGT1_272740-t26_1-p1	transcript=TGGT1_272740-t26_1 | gene=TGGT1_272740 | organism=Toxoplasma_gondii_GT1 | gene_product=DNA-directed RNA polymerase subunit beta [Source:UniProtKB/TrEMBL;Acc:S7WCA7] | transcript_product=DNA-directed RNA polymerase III RPC2 | location=TGGT1_chrVIII:3749490-3755483(+) | protein_length=1338 | sequence_SO=chromosome | SO=protein_coding_gene | is_pseudo=false	0.003	3.633	1	2	3	2	1338	147.1	8.41	2.05	2	0.995	0.998470402040629	47.2	47.0	5.58	6.82	48.5	42.2	47.2	47.3	47.1	50.1	44.3	43.4	46.9	48.7	46.0	54.4	49.3	48.7	44.3	47.1	High	High	High	High	High	High	High	High	High	High	High
9178714052928979253	False	High	IsMasterProtein	TGGT1_278975-t26_1-p1	transcript=TGGT1_278975-t26_1 | gene=TGGT1_278975 | organism=Toxoplasma_gondii_GT1 | gene_product=ICE family protease (Caspase) p20 domain-containing protein [Source:UniProtKB/TrEMBL;Acc:S7W886] | transcript_product=ICE family protease (caspase) p20 domain-containing protein | location=TGGT1_chrXII:5626974-5634008(-) | protein_length=1344 | sequence_SO=chromosome | SO=protein_coding_gene | is_pse…	0.000	10.508	3	4	4	4	1344	145.0	8.88	7.56	4	1.019	0.998470402040629	230.2	234.5	4.27	5.00	227.6	218.9	232.7	224.7	247.7	234.0	235.4	242.2	227.4	233.5	227.8	239.0	243.0	227.0	238.8	203.5	High	High	High	High	High	High	High	High	High	High	High
5749726954439387240	False	High	IsMasterProtein	TGGT1_212140-t26_1-p1	transcript=TGGT1_212140-t26_1 | gene=TGGT1_212140 | organism=Toxoplasma_gondii_GT1 | gene_product=hypothetical protein | transcript_product=hypothetical protein | location=TGGT1_chrX:3929525-3939662(+) | protein_length=1708 | sequence_SO=chromosome | SO=protein_coding_gene | is_pseudo=false	0.005	3.125	1	1	1	1	1708	186.4	8.09	3.07	1	0.918	0.998470402040629	11.7	10.8	30.04	31.48	13.3	6.1	8.4	15.2	11.3	12.2	15.5	12.8	5.6	8.7	9.5	7.0	14.6	8.6	14.1	12.2	High	High	High	High	High	High	High	High	High	High	High
-3113851637104438026	False	High	IsMasterProtein	TGGT1_226900-t26_1-p1	transcript=TGGT1_226900-t26_1 | gene=TGGT1_226900 | organism=Toxoplasma_gondii_GT1 | gene_product=hypothetical protein | transcript_product=hypothetical protein | location=TGGT1_chrX:1157368-1161590(-) | protein_length=826 | sequence_SO=chromosome | SO=protein_coding_gene | is_pseudo=false	0.000	9.398	4	2	2	2	826	84.4	6.00	6.40	2	1.058	0.998470402040629	48.3	51.1	19.66	16.14	50.5	46.3	68.3	45.9	43.5	63.8	50.2	52.1	39.0	69.4	54.7	45.9	45.5	55.9	50.1	59.8	High	High	High	High	High	High	High	High	High	High	High
-1519722310827846146	False	High	IsMasterProtein	TGGT1_224970-t26_1-p1	transcript=TGGT1_224970-t26_1 | gene=TGGT1_224970 | organism=Toxoplasma_gondii_GT1 | gene_product=Nucleolar protein,nop52 protein [Source:UniProtKB/TrEMBL;Acc:S7UWG5] | transcript_product=nucleolar protein | location=TGGT1_chrX:2534848-2538890(+) | protein_length=1095 | sequence_SO=chromosome | SO=protein_coding_gene | is_pseudo=false	0.001	4.259	2	2	2	2	1095	117.0	9.48	1.65	2	1.020	0.998470402040629	184.5	188.2	3.48	7.75	177.8	181.0	188.1	192.7	177.4	188.9	193.9	167.8	164.4	192.4	175.3	208.7	188.3	199.8	174.7	188.1	High	High	High	High	High	High	High	High	High	High	High
9157535890071962483	False	High	IsMasterProtein	TGGT1_209210-t26_1-p1	transcript=TGGT1_209210-t26_1 | gene=TGGT1_209210 | organism=Toxoplasma_gondii_GT1 | gene_product=hypothetical protein | transcript_product=hypothetical protein | location=TGGT1_chrIb:1139917-1148599(+) | protein_length=1492 | sequence_SO=chromosome | SO=protein_coding_gene | is_pseudo=false	0.000	91.261	20	27	48	27	1492	166.8	5.54	73.73	27	0.995	0.998470402040629	3018.0	3004.1	1.26	2.35	3025.4	2989.0	2952.4	3016.2	3019.7	3065.7	3097.1	3037.9	2960.9	2935.1	3046.6	3153.5	2961.1	2980.7	2951.6	3027.7	High	High	High	High	High	High	High	High	High	High	High
-1567262924318160797	False	High	IsMasterProtein	TGGT1_205730-t26_1-p1	transcript=TGGT1_205730-t26_1 | gene=TGGT1_205730 | organism=Toxoplasma_gondii_GT1 | gene_product=hypothetical protein | transcript_product=hypothetical protein | location=TGGT1_chrVIIa:1107173-1109025(+) | protein_length=152 | sequence_SO=chromosome | SO=protein_coding_gene | is_pseudo=false	0.000	5.822	15	2	3	2	152	17.4	7.66	2.71	2	1.080	0.998470402040629	30.0	32.5	15.10	8.01	31.3	40.1	28.3	28.8	35.8	28.4	33.6	28.1	33.4	29.1	27.7	34.9	32.1	33.4	31.6	32.8	High	High	High	High	High	High	High	High	High	High	High
455509054711357876	False	High	IsMasterProtein	TGGT1_216930-t26_1-p1	transcript=TGGT1_216930-t26_1 | gene=TGGT1_216930 | organism=Toxoplasma_gondii_GT1 | gene_product=CTP_transf_like domain-containing protein [Source:UniProtKB/TrEMBL;Acc:S7UM67] | transcript_product=cholinephosphate cytidylyltransferase | location=TGGT1_chrXI:5704786-5707455(-) | protein_length=329 | sequence_SO=chromosome | SO=protein_coding_gene | is_pseudo=false	0.000	45.761	38	10	14	10	329	37.7	8.09	33.88	10	1.003	0.998470402040629	1293.8	1297.8	2.05	2.09	1253.6	1296.6	1334.7	1291.1	1282.0	1303.2	1303.1	1247.7	1286.3	1322.1	1303.3	1314.5	1324.0	1292.5	1267.9	1255.7	High	High	High	High	High	High	High	High	High	High	High
488052663928709581	False	High	IsMasterProtein	TGGT1_249030-t26_1-p1	transcript=TGGT1_249030-t26_1 | gene=TGGT1_249030 | organism=Toxoplasma_gondii_GT1 | gene_product=Endo/exonuclease/phosphatase domain-containing protein [Source:UniProtKB/TrEMBL;Acc:S7W971] | transcript_product=endonuclease/exonuclease/phosphatase family protein | location=TGGT1_chrXII:4253966-4255780(-) | protein_length=541 | sequence_SO=chromosome | SO=protein_coding_gene | is_pseudo=false	0.000	19.248	14	6	6	6	541	60.2	8.02	15.39	6	1.017	0.998470402040629	481.9	490.2	4.86	5.69	470.5	515.4	476.9	526.5	472.1	487.0	526.2	484.7	469.3	520.4	454.2	528.9	474.4	495.8	463.2	516.8	High	High	High	High	High	High	High	High	High	High	High
8036495603556231222	False	Medium	IsMasterProtein	TGGT1_215300-t26_1-p1	transcript=TGGT1_215300-t26_1 | gene=TGGT1_215300 | organism=Toxoplasma_gondii_GT1 | gene_product=hypothetical protein | transcript_product=hypothetical protein | location=TGGT1_chrX:6777250-6779867(+) | protein_length=593 | sequence_SO=chromosome | SO=protein_coding_gene | is_pseudo=false	0.044	1.461	1	1	1	1	593	64.8	4.23	1.77	1	1.028	0.998470402040629	146.8	151.0	5.43	5.81	145.5	143.1	165.5	150.4	145.4	148.1	150.4	151.5	145.5	151.6	131.1	156.8	157.4	138.7	150.0	158.5	High	High	High	High	High	High	High	High	High	High	High
-1285473874675885936	False	Low	IsMasterProtein	TGGT1_208710-t26_1-p1	transcript=TGGT1_208710-t26_1 | gene=TGGT1_208710 | organism=Toxoplasma_gondii_GT1 | gene_product=DNA/RNA non-specific endonuclease [Source:UniProtKB/TrEMBL;Acc:S7UJG6] | transcript_product=DNA/RNA non-specific endonuclease | location=TGGT1_chrIb:830707-836492(-) | protein_length=789 | sequence_SO=chromosome | SO=protein_coding_gene | is_pseudo=false	0.050	1.398	1	1	2	1	789	84.3	7.69	4.16	1	0.989	0.998470402040629	553.7	547.6	3.78	5.18	565.1	531.3	561.6	534.4	586.3	545.9	531.5	559.1	536.1	533.8	541.5	506.6	577.2	596.2	553.8	591.8	High	High	High	High	High	High	High	High	High	High	High
5114089209675487145	False	High	IsMasterProtein	TGGT1_286560-t26_1-p1	transcript=TGGT1_286560-t26_1 | gene=TGGT1_286560 | organism=Toxoplasma_gondii_GT1 | gene_product=Sm domain-containing protein [Source:UniProtKB/TrEMBL;Acc:A0A125YNH5] | transcript_product=U6 snRNA-associated Sm family protein | location=TGGT1_chrV:1638606-1640043(+) | protein_length=99 | sequence_SO=chromosome | SO=protein_coding_gene | is_pseudo=false	0.001	4.039	14	2	3	2	99	10.9	5.03	7.53	2	1.001	0.998470402040629	707.6	708.0	3.20	1.59	743.9	676.2	702.9	698.1	712.2	719.3	697.2	698.8	724.3	707.0	709.1	723.2	724.2	707.0	715.0	694.9	High	High	High	High	High	High	High	High	High	High	High
4726923954496960182	False	High	IsMasterProtein	TGGT1_366970-t26_1-p1	transcript=TGGT1_366970-t26_1 | gene=TGGT1_366970 | organism=Toxoplasma_gondii_GT1 | gene_product=HECT domain-containing protein [Source:UniProtKB/TrEMBL;Acc:S7UJ00] | transcript_product=HECT-domain (ubiquitin-transferase) domain protein | location=TGGT1_chrIa:1555012-1555828(-) | protein_length=105 | sequence_SO=chromosome | SO=protein_coding_gene | is_pseudo=false	0.000	5.171	20	2	2	2	105	11.7	9.16	2.71	2	1.064	0.998470402040629	72.6	77.2	12.15	9.98	69.8	74.2	71.0	87.1	84.7	63.5	83.0	83.3	73.3	75.6	83.3	78.8	62.0	65.0	72.1	79.1	High	High	High	High	High	High	High	High	High	High	High
2077794200781172863	False	High	IsMasterProtein	TGGT1_215360-t26_1-p1	transcript=TGGT1_215360-t26_1 | gene=TGGT1_215360 | organism=Toxoplasma_gondii_GT1 | gene_product=hypothetical protein | transcript_product=hypothetical protein | location=TGGT1_chrX:6816137-6817312(+) | protein_length=391 | sequence_SO=chromosome | SO=protein_coding_gene | is_pseudo=false	0.000	19.003	15	6	7	6	391	43.3	9.07	14.86	6	1.001	0.998470402040629	619.7	620.2	4.45	3.04	562.3	636.2	622.0	617.4	606.0	634.4	649.6	597.6	610.8	623.2	621.4	584.6	593.9	622.2	619.0	624.0	High	High	High	High	High	High	High	High	High	High	High
1102400144456153200	False	High	IsMasterProtein	TGGT1_203760-t26_1-p1	transcript=TGGT1_203760-t26_1 | gene=TGGT1_203760 | organism=Toxoplasma_gondii_GT1 | gene_product=hypothetical protein | transcript_product=hypothetical protein | location=TGGT1_chrVIIa:2153059-2162964(-) | protein_length=1396 | sequence_SO=chromosome | SO=protein_coding_gene | is_pseudo=false	0.000	10.260	3	3	3	3	1396	151.0	5.73	5.17	3	1.001	0.998470402040629	192.3	192.6	7.36	6.40	177.6	182.8	202.7	208.9	177.9	202.4	184.5	177.0	192.2	179.8	189.7	192.9	220.4	202.7	195.7	195.4	High	High	High	High	High	High	High	High	High	High	High
-6363517610604561814	False	High	IsMasterProtein	TGGT1_285660B-t26_1-p1	transcript=TGGT1_285660B-t26_1 | gene=TGGT1_285660B | organism=Toxoplasma_gondii_GT1 | gene_product=DEAD/DEAH box helicase domain-containing protein [Source:UniProtKB/TrEMBL;Acc:S7UMZ2] | transcript_product=DEAD/DEAH box helicase domain-containing protein | location=TGGT1_chrV:2157508-2168588(+) | protein_length=1196 | sequence_SO=chromosome | SO=protein_coding_gene | is_pseudo=false	0.000	26.550	7	9	11	8	1196	131.2	7.46	21.39	9	0.983	0.998470402040629	347.0	341.1	2.83	6.04	327.4	345.2	347.6	352.5	346.5	355.3	331.4	327.3	348.3	334.1	386.0	371.6	330.7	357.5	360.2	325.2	High	High	High	High	High	High	High	High	High	High	High
3166912033207034388	False	High	IsMasterProtein	TGGT1_229030-t26_1-p1	transcript=TGGT1_229030-t26_1 | gene=TGGT1_229030 | organism=Toxoplasma_gondii_GT1 | gene_product=hypothetical protein | transcript_product=hypothetical protein | location=TGGT1_chrVIII:38781-41770(+) | protein_length=228 | sequence_SO=chromosome | SO=protein_coding_gene | is_pseudo=false	0.000	35.045	29	7	14	7	228	25.4	5.50	27.40	7	0.978	0.998470402040629	1057.0	1033.8	6.12	5.19	1046.2	1094.7	933.2	1067.9	974.4	1069.1	1070.0	1064.6	1086.9	902.1	1040.6	1033.3	1030.9	974.3	1024.5	1034.3	High	High	High	High	High	High	High	High	High	High	High
-4505000452612834630	False	High	IsMasterProtein	TGGT1_270510-t26_1-p1	transcript=TGGT1_270510-t26_1 | gene=TGGT1_270510 | organism=Toxoplasma_gondii_GT1 | gene_product=AA_TRNA_LIGASE_II domain-containing protein [Source:UniProtKB/TrEMBL;Acc:S7WKJ0] | transcript_product=asparaginyl-tRNA synthetase (NOB+tRNA synthase) | location=TGGT1_chrVIII:5218409-5221722(+) | protein_length=676 | sequence_SO=chromosome | SO=protein_coding_gene | is_pseudo=false	0.000	170.086	40	28	128	28	676	74.9	8.03	290.79	28	1.001	0.998470402040629	12421.7	12429.6	2.51	3.48	12711.6	12439.8	11945.7	12403.8	12850.9	12389.7	12558.5	13436.4	12567.9	11951.5	12426.4	12197.1	12432.8	11867.9	12593.2	12323.7	High	High	High	High	High	High	High	High	High	High	High
1516102886824351822	False	High	IsMasterProtein	TGGT1_218590-t26_1-p1	transcript=TGGT1_218590-t26_1 | gene=TGGT1_218590 | organism=Toxoplasma_gondii_GT1 | gene_product=PPM-type phosphatase domain-containing protein [Source:UniProtKB/TrEMBL;Acc:S7WA48] | transcript_product=protein phosphatase 2C domain-containing protein | location=TGGT1_chrXII:1332729-1338512(-) | protein_length=901 | sequence_SO=chromosome | SO=protein_coding_gene | is_pseudo=false	0.000	38.502	15	11	17	11	901	97.6	9.22	38.49	11	0.994	0.998470402040629	977.4	971.8	3.37	2.49	964.6	919.3	948.1	995.2	990.5	1004.9	998.9	934.9	985.1	971.2	972.5	1017.2	975.6	952.7	948.1	967.7	High	High	High	High	High	High	High	High	High	High	High
-168653137678166622	False	High	IsMasterProtein	TGGT1_242580-t26_1-p1	transcript=TGGT1_242580-t26_1 | gene=TGGT1_242580 | organism=Toxoplasma_gondii_GT1 | gene_product=Iron only hydrogenase large subunit, c-terminal domain-containing protein [Source:UniProtKB/TrEMBL;Acc:S7USL3] | transcript_product=iron only hydrogenase large subunit, c-terminal domain-containing protein | location=TGGT1_chrVI:1988106-1991051(-) | protein_length=981 | sequence_SO=chromosome | SO=pr…	0.000	17.101	7	5	6	5	981	107.1	7.72	19.08	5	0.991	0.998470402040629	162.1	160.7	8.90	6.16	176.9	161.9	162.3	160.5	137.2	176.4	165.7	156.2	180.5	163.8	172.1	157.6	149.4	174.7	153.5	157.7	High	High	High	High	High	High	High	High	High	High	High
-6309061492033748144	False	High	IsMasterProtein	TGGT1_275480-t26_1-p1	transcript=TGGT1_275480-t26_1 | gene=TGGT1_275480 | organism=Toxoplasma_gondii_GT1 | gene_product=Myb family DNA-binding domain-containing protein [Source:UniProtKB/TrEMBL;Acc:S7VYM2] | transcript_product=Myb family DNA-binding domain-containing protein | location=TGGT1_chrX:7176962-7188868(-) | protein_length=888 | sequence_SO=chromosome | SO=protein_coding_gene | is_pseudo=false	0.000	56.204	17	11	21	11	888	99.2	6.81	68.49	11	0.992	0.998470402040629	1330.8	1320.0	3.02	3.82	1285.7	1303.0	1338.3	1333.1	1403.1	1328.6	1302.3	1338.7	1264.6	1307.1	1269.0	1427.6	1317.1	1349.9	1323.0	1390.9	High	High	High	High	High	High	High	High	High	High	High
-1383087581817419259	False	High	IsMasterProtein	TGGT1_247000-t26_1-p1	transcript=TGGT1_247000-t26_1 | gene=TGGT1_247000 | organism=Toxoplasma_gondii_GT1 | gene_product=Tetratricopeptide repeat-containing protein [Source:UniProtKB/TrEMBL;Acc:S7WH26] | transcript_product=tetratricopeptide repeat-containing protein | location=TGGT1_chrXII:3025928-3029976(+) | protein_length=887 | sequence_SO=chromosome | SO=protein_coding_gene | is_pseudo=false	0.000	27.854	12	9	11	9	887	96.5	4.53	20.53	9	1.010	0.998470402040629	467.1	471.7	3.63	3.73	470.9	481.5	502.3	460.8	456.0	463.3	455.2	441.7	471.4	477.4	471.9	477.9	496.9	497.6	457.6	466.3	High	High	High	High	High	High	High	High	High	High	High
2870419438096631490	False	High	IsMasterProtein	TGGT1_263280-t26_1-p1	transcript=TGGT1_263280-t26_1 | gene=TGGT1_263280 | organism=Toxoplasma_gondii_GT1 | gene_product=hypothetical protein | transcript_product=hypothetical protein | location=TGGT1_chrVIIb:633439-634927(+) | protein_length=235 | sequence_SO=chromosome | SO=protein_coding_gene | is_pseudo=false	0.000	7.146	8	2	4	2	235	24.9	7.52	8.57	2	0.998	0.998470402040629	529.2	528.3	3.39	6.25	530.6	544.4	555.3	517.7	527.9	505.3	569.0	489.8	519.8	563.2	471.5	537.8	537.0	569.8	516.5	515.2	High	High	High	High	High	High	High	High	High	High	High
-4562081253467977359	False	High	IsMasterProtein	TGGT1_252480-t26_1-p1	transcript=TGGT1_252480-t26_1 | gene=TGGT1_252480 | organism=Toxoplasma_gondii_GT1 | gene_product=hypothetical protein | transcript_product=hypothetical protein | location=TGGT1_chrIII:572136-573572(+) | protein_length=295 | sequence_SO=chromosome | SO=protein_coding_gene | is_pseudo=false	0.000	7.731	11	3	3	3	295	33.1	8.05	7.03	3	0.999	0.998470402040629	155.5	155.3	3.77	4.09	153.5	160.6	157.6	150.9	159.4	145.3	160.9	163.2	153.6	146.7	157.5	148.6	156.8	143.2	154.7	156.0	High	High	High	High	High	High	High	High	High	High	High
-4049464477459673513	False	High	IsMasterProtein	TGGT1_271250-t26_1-p1	transcript=TGGT1_271250-t26_1 | gene=TGGT1_271250 | organism=Toxoplasma_gondii_GT1 | gene_product=KH domain-containing protein [Source:UniProtKB/TrEMBL;Acc:A0A125YXT3] | transcript_product=hypothetical protein | location=TGGT1_chrVIII:4617477-4618996(-) | protein_length=418 | sequence_SO=chromosome | SO=protein_coding_gene | is_pseudo=false	0.000	18.500	15	4	4	4	418	47.9	5.57	11.91	4	0.963	0.998470402040629	141.5	136.4	5.54	10.56	144.4	150.3	138.1	138.8	145.8	128.0	127.6	156.0	169.6	129.8	138.3	138.3	125.9	130.2	134.4	156.3	High	High	High	High	High	High	High	High	High	High	High
-8220012110160208660	False	High	IsMasterProtein	TGGT1_232050-t26_1-p1	transcript=TGGT1_232050-t26_1 | gene=TGGT1_232050 | organism=Toxoplasma_gondii_GT1 | gene_product=J domain-containing protein [Source:UniProtKB/TrEMBL;Acc:S7V2Q7] | transcript_product=DnaJ domain-containing protein | location=TGGT1_chrVIII:1780837-1792241(-) | protein_length=869 | sequence_SO=chromosome | SO=protein_coding_gene | is_pseudo=false	0.000	60.161	19	15	29	15	869	96.1	6.52	67.45	15	0.994	0.998470402040629	2023.7	2010.5	4.48	7.22	1971.4	2098.2	1875.3	2077.3	1963.2	2090.4	2137.6	2133.8	1981.7	1682.4	1988.4	2134.4	1954.2	1899.3	2032.9	2143.9	High	High	High	High	High	High	High	High	High	High	High
6372113756466311092	False	High	IsMasterProtein	TGGT1_207430-t26_1-p1	transcript=TGGT1_207430-t26_1 | gene=TGGT1_207430 | organism=Toxoplasma_gondii_GT1 | gene_product=Putative ATP-dependent RNA helicase DDX1 [Source:UniProtKB/TrEMBL;Acc:S7VSK0] | transcript_product=putative ATP-dependent RNA helicase DDX1 | location=TGGT1_chrIb:63668-75411(+) | protein_length=768 | sequence_SO=chromosome | SO=protein_coding_gene | is_pseudo=false	0.000	36.805	21	12	14	12	768	82.7	7.31	20.65	12	1.011	0.998470402040629	568.9	575.3	5.38	3.94	544.9	582.7	599.2	555.4	599.4	525.6	542.8	591.9	544.2	538.1	598.3	555.3	572.8	588.6	584.3	577.8	High	High	High	High	High	High	High	High	High	High	High
3897950016512982336	False	High	IsMasterProtein	TGGT1_300641B-t26_1-p1	transcript=TGGT1_300641B-t26_1 | gene=TGGT1_300641B | organism=Toxoplasma_gondii_GT1 | gene_product=S4 RNA-binding domain-containing protein [Source:UniProtKB/TrEMBL;Acc:S7VU68] | transcript_product=ribosomal protein S4 | location=AAQM03000552:669-1265(-) | protein_length=198 | sequence_SO=apicoplast_chromosome | SO=protein_coding_gene | is_pseudo=false	0.003	3.673	6	1	1	1	198	24.4	10.04	2.53	1	1.054	0.998470402040629	25.3	26.6	22.83	16.12	17.6	30.6	34.6	26.5	23.1	24.1	32.0	18.5	25.5	28.6	21.7	29.5	27.3	26.0	30.4	22.6	High	High	High	High	High	High	High	High	High	High	High
2194197561417884979	False	High	IsMasterProtein	TGGT1_217220-t26_1-p1	transcript=TGGT1_217220-t26_1 | gene=TGGT1_217220 | organism=Toxoplasma_gondii_GT1 | gene_product=E3 ubiquitin protein ligase [Source:UniProtKB/TrEMBL;Acc:S7VUP6] | transcript_product=zinc finger, C3HC4 type (RING finger) domain-containing protein | location=TGGT1_chrXI:5563422-5578268(-) | protein_length=1027 | sequence_SO=chromosome | SO=protein_coding_gene | is_pseudo=false	0.000	31.464	13	14	15	14	1027	115.4	5.90	24.24	14	0.982	0.998470402040629	1013.0	995.0	3.50	3.34	964.2	958.9	1025.3	1023.7	1045.1	1002.4	1004.3	940.3	985.3	975.9	989.0	989.4	1029.9	1043.3	1000.7	1052.1	High	High	High	High	High	High	High	High	High	High	High
2234781666762848815	False	High	IsMasterProtein	TGGT1_207140-t26_1-p1	transcript=TGGT1_207140-t26_1 | gene=TGGT1_207140 | organism=Toxoplasma_gondii_GT1 | gene_product=SAG-related sequence SRS49B [Source:UniProtKB/TrEMBL;Acc:S7UQK0] | transcript_product=SAG-related sequence SRS49B | location=TGGT1_chrX:7286812-7288051(-) | protein_length=367 | sequence_SO=chromosome | SO=protein_coding_gene | is_pseudo=false	0.000	19.099	16	5	9	5	367	38.6	6.99	21.50	5	1.002	0.998470402040629	680.2	681.6	3.79	3.37	695.1	717.6	666.3	683.8	676.5	641.6	655.1	697.3	663.0	712.4	715.7	652.5	665.4	676.4	695.5	686.9	High	High	High	High	High	High	High	High	High	High	High
5141414946231093755	False	High	IsMasterProtein	TGGT1_203480-t26_1-p1	transcript=TGGT1_203480-t26_1 | gene=TGGT1_203480 | organism=Toxoplasma_gondii_GT1 | gene_product=hypothetical protein | transcript_product=hypothetical protein | location=TGGT1_chrVIIa:2381334-2390648(-) | protein_length=1403 | sequence_SO=chromosome | SO=protein_coding_gene | is_pseudo=false	0.007	2.941	2	2	2	2	1403	145.7	7.02	4.23	2	1.050	0.998470402040629	45.4	47.7	10.10	10.09	44.3	53.9	52.6	46.5	43.3	43.1	53.0	39.8	45.2	48.7	41.9	46.8	45.4	50.7	55.2	50.0	High	High	High	High	High	High	High	High	High	High	High
2340226459721480579	False	High	IsMasterProtein	TGGT1_234450-t26_1-p1	transcript=TGGT1_234450-t26_1 | gene=TGGT1_234450 | organism=Toxoplasma_gondii_GT1 | gene_product=Ribosomal protein RPS15A [Source:UniProtKB/TrEMBL;Acc:S7UWC7] | transcript_product=ribosomal protein RPS15A | location=TGGT1_chrX:4292801-4294683(+) | protein_length=231 | sequence_SO=chromosome | SO=protein_coding_gene | is_pseudo=false	0.000	28.963	33	10	31	10	231	26.6	9.67	62.66	10	0.989	0.998470402040629	3452.3	3413.3	3.97	2.46	3557.4	3437.6	3172.7	3347.5	3467.0	3485.2	3429.3	3422.3	3483.6	3220.8	3404.4	3388.4	3392.3	3323.0	3525.3	3430.8	High	High	High	High	High	High	High	High	High	High	High
-7653445827666597463	False	High	IsMasterProtein	TGGT1_268960-t26_1-p1	transcript=TGGT1_268960-t26_1 | gene=TGGT1_268960 | organism=Toxoplasma_gondii_GT1 | gene_product=AMPK1_CBM domain-containing protein [Source:UniProtKB/TrEMBL;Acc:S7WKW0] | transcript_product=putative 5'-AMP-activated protein kinase subunit beta-1 family protein | location=TGGT1_chrVIII:6176227-6181218(-) | protein_length=387 | sequence_SO=chromosome | SO=protein_coding_gene | is_pseudo=false	0.000	5.267	2	1	2	1	387	41.5	5.26	2.80	1	1.008	0.998470402040629	92.6	93.4	15.98	7.68	89.8	112.1	95.5	84.2	75.1	112.9	96.0	88.6	106.6	85.2	85.7	98.0	90.9	97.3	85.8	98.8	High	High	High	High	High	High	High	High	High	High	High
2351693667765586900	False	High	IsMasterProtein	TGGT1_205240-t26_1-p1	transcript=TGGT1_205240-t26_1 | gene=TGGT1_205240 | organism=Toxoplasma_gondii_GT1 | gene_product=Cleft lip and palate transmembrane protein 1 (Clptm1) protein [Source:UniProtKB/TrEMBL;Acc:S7W9T1] | transcript_product=cleft lip and palate transmembrane protein 1 (clptm1) protein | location=TGGT1_chrVIIa:1429206-1438379(-) | protein_length=794 | sequence_SO=chromosome | SO=protein_coding_gene | is…	0.000	28.715	11	10	17	10	794	88.3	5.76	23.35	10	0.987	0.998470402040629	1480.0	1461.0	2.69	3.86	1480.7	1518.5	1408.0	1479.2	1450.7	1504.0	1491.8	1448.5	1403.4	1460.6	1413.1	1461.4	1454.9	1533.8	1592.6	1511.5	High	High	High	High	High	High	High	High	High	High	High
1176901600647595593	False	High	IsMasterProtein	TGGT1_245680-t26_1-p1	transcript=TGGT1_245680-t26_1 | gene=TGGT1_245680 | organism=Toxoplasma_gondii_GT1 | gene_product=Ribosomal protein RPL21 [Source:UniProtKB/TrEMBL;Acc:S7WHD1] | transcript_product=ribosomal protein RPL21 | location=TGGT1_chrXII:2403148-2403621(+) | protein_length=157 | sequence_SO=chromosome | SO=protein_coding_gene | is_pseudo=false	0.000	33.522	32	6	22	6	157	17.9	10.35	54.31	6	1.021	0.998470402040629	2029.7	2073.1	4.69	3.68	2026.8	2032.6	2013.9	2168.1	1969.5	2214.8	2117.1	2060.7	2035.8	1950.0	2126.8	2146.0	2002.2	1957.0	2158.3	2085.6	High	High	High	High	High	High	High	High	High	High	High
-7723941807457016138	False	High	IsMasterProtein	TGGT1_248990-t26_1-p1	transcript=TGGT1_248990-t26_1 | gene=TGGT1_248990 | organism=Toxoplasma_gondii_GT1 | gene_product=Prenylcys_lyase domain-containing protein [Source:UniProtKB/TrEMBL;Acc:S7V0I7] | transcript_product=hypothetical protein | location=TGGT1_chrXII:4221850-4224585(+) | protein_length=719 | sequence_SO=chromosome | SO=protein_coding_gene | is_pseudo=false	0.000	41.531	15	8	11	8	719	79.1	5.90	32.75	8	0.999	0.998470402040629	645.4	644.6	1.84	2.68	647.1	660.8	645.3	623.9	643.1	645.4	619.8	616.5	667.7	636.9	669.5	649.2	638.5	647.0	648.0	642.3	High	High	High	High	High	High	High	High	High	High	High
-376034251519069673	False	High	IsMasterProtein	TGGT1_318210-t26_1-p1	transcript=TGGT1_318210-t26_1 | gene=TGGT1_318210 | organism=Toxoplasma_gondii_GT1 | gene_product=hypothetical protein | transcript_product=hypothetical protein | location=TGGT1_chrIV:1423684-1427283(-) | protein_length=1199 | sequence_SO=chromosome | SO=protein_coding_gene | is_pseudo=false	0.000	6.876	3	3	3	3	1199	126.5	5.20	2.83	3	1.010	0.998470402040629	32.9	33.2	20.19	15.00	26.8	39.9	32.0	36.3	22.2	33.8	33.1	33.6	31.3	29.4	33.8	21.7	39.4	28.2	33.3	35.8	High	High	High	High	High	High	High	High	High	High	High
374635089001995802	False	High	IsMasterProtein	TGGT1_310370-t26_1-p1	transcript=TGGT1_310370-t26_1 | gene=TGGT1_310370 | organism=Toxoplasma_gondii_GT1 | gene_product=hypothetical protein | transcript_product=hypothetical protein | location=TGGT1_chrXI:1262800-1268133(+) | protein_length=595 | sequence_SO=chromosome | SO=protein_coding_gene | is_pseudo=false	0.000	9.148	6	3	4	3	595	63.7	8.37	2.37	3	1.194	0.998470402040629	8.6	10.2	9.10	37.34	8.5	8.5	8.7	10.4	9.1	8.1	13.4	8.3	7.6	3.2	10.0	10.4	12.2	4.4	12.9	11.9	High	High	High	High	High	High	High	High	High	High	High
2537928976118486226	False	High	IsMasterProtein	TGGT1_266990-t26_1-p1	transcript=TGGT1_266990-t26_1 | gene=TGGT1_266990 | organism=Toxoplasma_gondii_GT1 | gene_product=Coatomer subunit beta [Source:UniProtKB/TrEMBL;Acc:S7UHC3] | transcript_product=beta-COP | location=TGGT1_chrIX:687782-698362(+) | protein_length=1103 | sequence_SO=chromosome | SO=protein_coding_gene | is_pseudo=false	0.000	94.050	21	22	45	22	1103	121.9	6.61	84.17	22	1.007	0.998470402040629	3409.7	3434.3	2.29	5.59	3393.8	3392.3	3243.1	3448.7	3453.2	3425.7	3555.8	3504.1	3433.0	2981.2	3435.5	3529.6	3323.4	3142.5	3550.8	3413.4	High	High	High	High	High	High	High	High	High	High	High
-3743490439183637779	False	High	IsMasterProtein	TGGT1_226250-t26_1-p1	transcript=TGGT1_226250-t26_1 | gene=TGGT1_226250 | organism=Toxoplasma_gondii_GT1 | gene_product=DEAD (Asp-Glu-Ala-Asp) box polypeptide DDX3X [Source:UniProtKB/TrEMBL;Acc:A0A125YSI6] | transcript_product=DEAD (Asp-Glu-Ala-Asp) box polypeptide DDX3X | location=TGGT1_chrX:1667417-1670378(+) | protein_length=734 | sequence_SO=chromosome | SO=protein_coding_gene | is_pseudo=false	0.000	174.732	54	31	86	31	734	78.5	9.09	227.77	31	0.997	0.998470402040629	6675.4	6653.5	1.52	1.21	6663.0	6495.9	6762.9	6687.8	6727.7	6567.5	6542.2	6681.9	6622.9	6569.5	6698.9	6593.9	6785.5	6638.1	6770.7	6668.9	High	High	High	High	High	High	High	High	High	High	High
-3171942779906233456	False	Medium	IsMasterProtein	TGGT1_310870-t26_1-p1	transcript=TGGT1_310870-t26_1 | gene=TGGT1_310870 | organism=Toxoplasma_gondii_GT1 | gene_product=Putative integral membrane protein [Source:UniProtKB/TrEMBL;Acc:A0A125YMH4] | transcript_product=putative integral membrane protein | location=TGGT1_chrXI:1601682-1603927(+) | protein_length=201 | sequence_SO=chromosome | SO=protein_coding_gene | is_pseudo=false	0.012	2.207	4	1	1	1	201	21.9	8.90	1.76	1	1.043	0.998470402040629	46.9	49.0	15.55	7.97	43.6	64.4	46.3	46.0	47.6	54.9	49.2	56.2	47.0	46.6	53.3	44.9	54.7	45.4	48.7	50.9	High	High	High	High	High	High	High	High	High	High	High
3602679108108770893	False	High	IsMasterProtein	TGGT1_275460-t26_1-p1	transcript=TGGT1_275460-t26_1 | gene=TGGT1_275460 | organism=Toxoplasma_gondii_GT1 | gene_product=hypothetical protein | transcript_product=hypothetical protein | location=TGGT1_chrX:7169796-7170653(+) | protein_length=285 | sequence_SO=chromosome | SO=protein_coding_gene | is_pseudo=false	0.001	4.818	11	3	3	3	285	30.7	6.19	0.00	3	1.014	0.998470402040629	165.7	168.0	4.82	6.17	169.0	172.5	162.4	161.1	162.0	181.9	158.5	152.6	170.2	188.0	180.0	164.3	175.2	171.0	162.7	165.8	High	High	High	High	High	High	High	High	High	High	High
-4857403327934570058	False	High	IsMasterProtein	TGGT1_316330-t26_1-p1	transcript=TGGT1_316330-t26_1 | gene=TGGT1_316330 | organism=Toxoplasma_gondii_GT1 | gene_product=Superoxide dismutase SOD2 [Source:UniProtKB/TrEMBL;Acc:S7UM71] | transcript_product=superoxide dismutase SOD2 | location=TGGT1_chrXI:5187948-5189870(-) | protein_length=287 | sequence_SO=chromosome | SO=protein_coding_gene | is_pseudo=false	0.000	31.450	28	6	11	6	287	31.4	7.58	25.90	6	1.047	0.998470402040629	546.0	571.8	7.58	4.04	535.7	579.3	515.5	553.3	538.9	634.5	588.4	571.8	578.9	532.7	571.9	531.3	557.7	527.4	580.1	572.8	High	High	High	High	High	High	High	High	High	High	High
-1753919506652166827	False	High	IsMasterProtein	TGGT1_316120-t26_1-p1	transcript=TGGT1_316120-t26_1 | gene=TGGT1_316120 | organism=Toxoplasma_gondii_GT1 | gene_product=OBG-type G domain-containing protein [Source:UniProtKB/TrEMBL;Acc:S7VUX4] | transcript_product=hypothetical protein | location=TGGT1_chrXI:5083687-5086641(+) | protein_length=984 | sequence_SO=chromosome | SO=protein_coding_gene | is_pseudo=false	0.007	2.879	1	1	2	1	984	105.8	8.07	2.01	1	1.003	0.998470402040629	223.7	224.4	15.22	16.06	194.9	255.6	184.7	263.9	203.8	245.5	266.0	182.2	200.4	240.5	196.8	270.8	209.4	265.4	184.0	260.8	High	High	High	High	High	High	High	High	High	High	High
6069474313657359810	False	High	IsMasterProtein	TGGT1_305840-t26_1-p1	transcript=TGGT1_305840-t26_1 | gene=TGGT1_305840 | organism=Toxoplasma_gondii_GT1 | gene_product=Nicotinate-nucleotide adenylyltransferase [Source:UniProtKB/TrEMBL;Acc:S7UI44] | transcript_product=Nicotinate-nucleotide adenylyltransferase | location=TGGT1_chrIX:5393541-5396915(+) | protein_length=446 | sequence_SO=chromosome | SO=protein_coding_gene | is_pseudo=false	0.001	4.795	3	1	1	1	446	48.9	7.55	3.66	1	0.924	0.998470402040629	47.7	44.1	8.91	20.13	41.4	48.1	47.4	50.5	44.0	53.0	41.1	42.5	58.0	55.4	40.8	66.9	45.7	48.4	39.5	37.6	High	High	High	High	High	High	High	High	High	High	High
-8984927137340732356	False	High	IsMasterProtein	TGGT1_292920-t26_1-p1	transcript=TGGT1_292920-t26_1 | gene=TGGT1_292920 | organism=Toxoplasma_gondii_GT1 | gene_product=Putative heat shock protein 75 [Source:UniProtKB/TrEMBL;Acc:A0A125YFW1] | transcript_product=putative heat shock protein 75 | location=TGGT1_chrIa:3979-11415(+) | protein_length=861 | sequence_SO=chromosome | SO=protein_coding_gene | is_pseudo=false	0.000	116.451	33	24	53	24	861	95.1	6.13	113.49	24	0.998	0.998470402040629	3265.3	3259.4	1.17	1.72	3267.7	3244.5	3205.9	3320.2	3281.4	3262.8	3239.9	3204.9	3294.2	3165.7	3314.0	3348.2	3242.6	3303.3	3276.2	3219.1	High	High	High	High	High	High	High	High	High	High	High
3864325728759929222	False	High	IsMasterProtein	TGGT1_252440-t26_1-p1	transcript=TGGT1_252440-t26_1 | gene=TGGT1_252440 | organism=Toxoplasma_gondii_GT1 | gene_product=Peptidase c13 family protein [Source:UniProtKB/TrEMBL;Acc:S7VW45] | transcript_product=peptidase c13 family protein | location=TGGT1_chrIII:556677-558320(-) | protein_length=547 | sequence_SO=chromosome | SO=protein_coding_gene | is_pseudo=false	0.000	16.726	10	5	8	5	547	59.7	7.37	24.41	5	0.987	0.998470402040629	613.3	605.5	4.36	2.66	616.2	598.3	610.4	572.0	649.1	631.8	623.7	599.9	595.0	628.2	592.6	642.1	601.0	617.0	610.1	600.7	High	High	High	High	High	High	High	High	High	High	High
-392732239525474054	False	High	IsMasterProtein	TGGT1_293230-t26_1-p1	transcript=TGGT1_293230-t26_1 | gene=TGGT1_293230 | organism=Toxoplasma_gondii_GT1 | gene_product=hypothetical protein | transcript_product=hypothetical protein | location=TGGT1_chrIa:161483-167785(-) | protein_length=459 | sequence_SO=chromosome | SO=protein_coding_gene | is_pseudo=false	0.000	28.932	16	7	12	7	459	50.1	9.31	31.52	7	0.998	0.998470402040629	694.5	693.3	2.72	3.02	674.3	704.8	707.5	724.2	684.4	682.2	676.2	720.4	721.4	716.6	663.9	699.1	682.8	674.1	687.5	708.5	High	High	High	High	High	High	High	High	High	High	High
1155504841680044637	False	High	IsMasterProtein	TGGT1_230340-t26_1-p1	transcript=TGGT1_230340-t26_1 | gene=TGGT1_230340 | organism=Toxoplasma_gondii_GT1 | gene_product=hypothetical protein | transcript_product=hypothetical protein | location=TGGT1_chrVIII:711206-715922(+) | protein_length=949 | sequence_SO=chromosome | SO=protein_coding_gene | is_pseudo=false	0.000	93.594	25	21	36	21	949	102.3	7.23	99.32	21	1.001	0.998470402040629	2306.2	2308.5	2.05	1.79	2244.4	2289.5	2377.4	2319.9	2292.6	2350.3	2337.2	2296.3	2216.2	2342.1	2350.4	2353.3	2302.0	2277.5	2314.1	2302.9	High	High	High	High	High	High	High	High	High	High	High
7900449882748367988	False	High	IsMasterProtein	TGGT1_294790-t26_1-p1	transcript=TGGT1_294790-t26_1 | gene=TGGT1_294790 | organism=Toxoplasma_gondii_GT1 | gene_product=hypothetical protein | transcript_product=hypothetical protein | location=TGGT1_chrIa:1130567-1131622(-) | protein_length=351 | sequence_SO=chromosome | SO=protein_coding_gene | is_pseudo=false	0.000	28.328	23	6	11	6	351	37.7	4.78	23.55	6	1.006	0.998470402040629	232.1	233.5	4.71	4.17	231.1	254.3	238.8	223.4	233.2	226.5	248.5	231.1	225.3	247.0	222.8	240.9	245.5	223.5	232.3	234.7	High	High	High	High	High	High	High	High	High	High	High
-3357090195831999891	False	High	IsMasterProtein	TGGT1_316350-t26_1-p1	transcript=TGGT1_316350-t26_1 | gene=TGGT1_316350 | organism=Toxoplasma_gondii_GT1 | gene_product=SURF6 domain-containing protein [Source:UniProtKB/TrEMBL;Acc:A0A125YJ31] | transcript_product=hypothetical protein | location=TGGT1_chrXI:5193925-5196522(-) | protein_length=391 | sequence_SO=chromosome | SO=protein_coding_gene | is_pseudo=false	0.003	3.607	4	2	2	2	391	44.3	10.13	2.22	2	0.996	0.998470402040629	221.5	220.6	7.11	7.54	225.7	196.6	241.3	217.5	214.0	233.2	219.1	215.2	239.5	231.4	233.6	188.0	200.0	237.8	222.0	215.7	High	High	High	High	High	High	High	High	High	High	High
4004751486858607900	False	High	IsMasterProtein	TGGT1_208718-t26_1-p1	transcript=TGGT1_208718-t26_1 | gene=TGGT1_208718 | organism=Toxoplasma_gondii_GT1 | gene_product=TYR_PHOSPHATASE_2 domain-containing protein [Source:UniProtKB/TrEMBL;Acc:A0A125YJF9] | transcript_product=putative protein tyrosine phosphatase type IVA A | location=TGGT1_chrIb:840220-841949(-) | protein_length=404 | sequence_SO=chromosome | SO=protein_coding_gene | is_pseudo=false	0.000	7.177	6	2	2	2	404	44.1	9.07	6.25	2	1.007	0.998470402040629	126.9	127.7	10.82	11.03	113.6	131.6	145.2	122.3	109.9	136.8	103.0	107.2	146.3	121.8	139.4	137.4	128.5	129.9	126.9	116.6	High	High	High	High	High	High	High	High	High	High	High
-7763182431351930001	False	High	IsMasterProtein	TGGT1_246330-t26_1-p1	transcript=TGGT1_246330-t26_1 | gene=TGGT1_246330 | organism=Toxoplasma_gondii_GT1 | gene_product=CRAL-TRIO domain-containing protein [Source:UniProtKB/TrEMBL;Acc:S7V163] | transcript_product=CRAL/TRIO domain-containing protein | location=TGGT1_chrXII:2692985-2696486(-) | protein_length=433 | sequence_SO=chromosome | SO=protein_coding_gene | is_pseudo=false	0.000	41.737	24	10	17	10	433	48.8	5.62	43.24	10	1.002	0.998470402040629	1304.2	1306.4	2.66	2.23	1313.7	1272.3	1294.7	1258.2	1321.1	1353.6	1289.3	1336.9	1311.8	1317.0	1311.0	1271.5	1300.6	1301.9	1324.8	1236.2	High	High	High	High	High	High	High	High	High	High	High
8686037780921550831	False	High	IsMasterProtein	TGGT1_259050-t26_1-p1	transcript=TGGT1_259050-t26_1 | gene=TGGT1_259050 | organism=Toxoplasma_gondii_GT1 | gene_product=hypothetical protein | transcript_product=hypothetical protein | location=TGGT1_chrVIIb:2949510-2951378(-) | protein_length=286 | sequence_SO=chromosome | SO=protein_coding_gene | is_pseudo=false	0.003	3.650	3	1	1	1	286	31.5	4.79	3.18	1	0.959	0.998470402040629	35.2	33.8	12.33	15.11	29.9	39.3	38.2	29.2	36.7	33.8	37.9	34.2	40.2	35.2	33.4	44.3	28.2	30.5	28.9	30.9	High	High	High	High	High	High	High	High	High	High	High
-217007842066819187	False	High	IsMasterProtein	TGGT1_218790-t26_1-p1	transcript=TGGT1_218790-t26_1 | gene=TGGT1_218790 | organism=Toxoplasma_gondii_GT1 | gene_product=EFG_C domain-containing protein [Source:UniProtKB/TrEMBL;Acc:S7WA42] | transcript_product=elongation factor G C-terminus domain-containing protein | location=TGGT1_chrXII:1240487-1247496(+) | protein_length=867 | sequence_SO=chromosome | SO=protein_coding_gene | is_pseudo=false	0.001	4.326	2	2	3	2	867	92.7	6.23	0.00	2	1.001	0.998470402040629	75.0	75.1	8.68	12.61	74.7	78.8	68.9	73.0	75.4	88.3	75.0	67.5	75.2	89.1	69.1	67.5	69.6	94.8	86.1	79.6	High	High	High	High	High	High	High	High	High	High	High
-8907652180347349656	False	High	IsMasterProtein	TGGT1_220860-t26_1-p1	transcript=TGGT1_220860-t26_1 | gene=TGGT1_220860 | organism=Toxoplasma_gondii_GT1 | gene_product=DEAD/DEAH box helicase [Source:UniProtKB/TrEMBL;Acc:A0A125YVU2] | transcript_product=DEAD/DEAH box helicase | location=TGGT1_chrII:9310-13186(+) | protein_length=602 | sequence_SO=chromosome | SO=protein_coding_gene | is_pseudo=false	0.000	100.650	39	21	35	21	602	65.1	6.58	96.72	21	0.992	0.998470402040629	2441.2	2421.8	3.01	2.33	2491.7	2438.9	2285.5	2469.7	2411.1	2443.5	2429.8	2528.1	2448.8	2313.1	2443.8	2443.5	2381.3	2379.4	2413.7	2404.3	High	High	High	High	High	High	High	High	High	High	High
-5963169469096139597	False	High	IsMasterProtein	TGGT1_262680-t26_1-p1	transcript=TGGT1_262680-t26_1 | gene=TGGT1_262680 | organism=Toxoplasma_gondii_GT1 | gene_product=hypothetical protein | transcript_product=hypothetical protein | location=TGGT1_chrVIIb:1059551-1062499(-) | protein_length=982 | sequence_SO=chromosome | SO=protein_coding_gene | is_pseudo=false	0.001	4.029	1	1	1	1	982	103.0	6.28	3.15	1	1.060	0.998470402040629	32.0	34.0	16.76	12.86	30.4	33.0	36.8	26.8	31.1	42.8	34.2	30.6	33.8	37.7	34.1	38.3	30.8	25.7	40.5	31.7	High	High	High	High	High	High	High	High	High	High	High
4468988366515527727	False	High	IsMasterProtein	TGGT1_316490-t26_1-p1	transcript=TGGT1_316490-t26_1 | gene=TGGT1_316490 | organism=Toxoplasma_gondii_GT1 | gene_product=DUF2040 domain-containing protein [Source:UniProtKB/TrEMBL;Acc:S7W118] | transcript_product=hypothetical protein | location=TGGT1_chrXI:5289549-5291741(+) | protein_length=492 | sequence_SO=chromosome | SO=protein_coding_gene | is_pseudo=false	0.000	16.504	12	6	6	6	492	53.2	6.43	10.42	6	1.019	0.998470402040629	195.2	198.8	9.38	8.36	229.5	212.7	196.6	193.8	175.3	191.9	225.7	204.4	224.9	215.2	194.8	180.0	195.1	202.7	179.3	188.3	High	High	High	High	High	High	High	High	High	High	High
5298545535625053213	False	High	IsMasterProtein	TGGT1_232310-t26_1-p1	transcript=TGGT1_232310-t26_1 | gene=TGGT1_232310 | organism=Toxoplasma_gondii_GT1 | gene_product=Endonuclease/exonuclease/phosphatase family protein [Source:UniProtKB/TrEMBL;Acc:S7V2M3] | transcript_product=endonuclease/exonuclease/phosphatase family protein | location=TGGT1_chrVIII:1997428-2000925(-) | protein_length=977 | sequence_SO=chromosome | SO=protein_coding_gene | is_pseudo=false	0.000	14.883	4	4	4	4	977	107.9	9.33	9.74	4	1.008	0.998470402040629	185.5	187.0	3.45	6.70	190.3	180.8	190.8	173.9	185.4	185.6	169.3	178.4	203.4	192.2	189.8	165.6	178.4	199.7	184.3	192.2	High	High	High	High	High	High	High	High	High	High	High
-7652335090497166582	False	High	IsMasterProtein	TGGT1_289690-t26_1-p1	transcript=TGGT1_289690-t26_1 | gene=TGGT1_289690 | organism=Toxoplasma_gondii_GT1 | gene_product=Glyceraldehyde-3-phosphate dehydrogenase [Source:UniProtKB/TrEMBL;Acc:S7UQ54] | transcript_product=glyceraldehyde-3-phosphate dehydrogenase GAPDH1 | location=TGGT1_chrIX:3189155-3191218(-) | protein_length=489 | sequence_SO=chromosome | SO=protein_coding_gene | is_pseudo=false	0.000	111.572	42	16	87	15	489	53.3	8.31	211.45	16	0.998	0.998470402040629	8990.8	8970.3	4.41	1.81	9013.2	9034.6	8190.7	9387.9	8939.7	8968.5	8982.5	9002.8	8982.9	8505.5	8986.6	8848.0	8958.2	8741.8	9026.3	8872.7	High	High	High	High	High	High	High	High	High	High	High
-7829885562691611942	False	High	IsMasterProtein	TGGT1_252320-t26_1-p1	transcript=TGGT1_252320-t26_1 | gene=TGGT1_252320 | organism=Toxoplasma_gondii_GT1 | gene_product=Sas10/Utp3/C1D family protein [Source:UniProtKB/TrEMBL;Acc:S7UNA3] | transcript_product=Sas10/Utp3/C1D family protein | location=TGGT1_chrIII:472372-474773(+) | protein_length=268 | sequence_SO=chromosome | SO=protein_coding_gene | is_pseudo=false	0.000	10.080	11	3	3	3	268	29.0	9.22	7.60	3	0.974	0.998470402040629	148.7	145.0	7.72	6.47	151.8	145.7	164.2	156.0	132.6	139.5	143.6	145.4	164.3	137.6	158.1	162.1	138.1	151.3	143.5	144.6	High	High	High	High	High	High	High	High	High	High	High
204801142870253739	False	High	IsMasterProtein	TGGT1_249620-t26_1-p1	transcript=TGGT1_249620-t26_1 | gene=TGGT1_249620 | organism=Toxoplasma_gondii_GT1 | gene_product=Hist_deacetyl domain-containing protein [Source:UniProtKB/TrEMBL;Acc:S7W8W1] | transcript_product=histone deacetylase HDAC2 | location=TGGT1_chrXII:4629840-4636950(+) | protein_length=624 | sequence_SO=chromosome | SO=protein_coding_gene | is_pseudo=false	0.000	11.907	7	4	5	4	624	67.5	5.26	13.66	4	1.015	0.998470402040629	351.6	357.0	3.26	5.92	354.9	348.3	369.9	345.9	366.1	341.0	328.9	364.2	367.2	379.2	331.4	352.4	344.2	392.8	336.4	361.6	High	High	High	High	High	High	High	High	High	High	High
-4775393850471583752	False	High	IsMasterProtein	TGGT1_305520-t26_1-p1	transcript=TGGT1_305520-t26_1 | gene=TGGT1_305520 | organism=Toxoplasma_gondii_GT1 | gene_product=S5 DRBM domain-containing protein [Source:UniProtKB/TrEMBL;Acc:A0A125YUG2] | transcript_product=ribosomal protein RPS2 | location=TGGT1_chrIX:5229307-5231745(+) | protein_length=269 | sequence_SO=chromosome | SO=protein_coding_gene | is_pseudo=false	0.000	49.926	47	12	39	12	269	29.3	10.20	87.82	12	1.009	0.998470402040629	5522.9	5574.1	2.00	2.00	5677.0	5528.1	5480.0	5500.8	5752.9	5517.6	5457.5	5634.7	5464.4	5618.8	5472.5	5545.2	5819.0	5561.0	5673.3	5587.3	High	High	High	High	High	High	High	High	High	High	High
-1612450225919318474	False	High	IsMasterProtein	TGGT1_268980-t26_1-p1	transcript=TGGT1_268980-t26_1 | gene=TGGT1_268980 | organism=Toxoplasma_gondii_GT1 | gene_product=hypothetical protein | transcript_product=hypothetical protein | location=TGGT1_chrVIII:6168360-6169294(-) | protein_length=185 | sequence_SO=chromosome | SO=protein_coding_gene | is_pseudo=false	0.000	7.174	15	3	3	3	185	19.9	9.52	5.39	3	1.004	0.998470402040629	20.7	20.8	19.17	21.05	22.9	20.1	21.3	16.0	19.6	28.3	15.9	22.7	31.8	18.2	17.3	18.9	20.2	21.4	21.5	23.3	High	High	High	High	High	High	High	High	High	High	High
2725959024232095599	False	High	IsMasterProtein	TGGT1_270930-t26_1-p1	transcript=TGGT1_270930-t26_1 | gene=TGGT1_270930 | organism=Toxoplasma_gondii_GT1 | gene_product=hypothetical protein | transcript_product=hypothetical protein | location=TGGT1_chrVIII:4849808-4869937(-) | protein_length=3000 | sequence_SO=chromosome | SO=protein_coding_gene | is_pseudo=false	0.000	45.263	5	14	15	14	3000	316.9	8.94	34.47	14	1.006	0.998470402040629	1411.0	1420.0	2.47	2.63	1400.4	1385.1	1457.2	1359.8	1421.7	1431.4	1389.3	1380.5	1484.9	1434.7	1420.1	1384.6	1419.8	1434.0	1420.5	1351.6	High	High	High	High	High	High	High	High	High	High	High
7737794240053733200	False	High	IsMasterProtein	TGGT1_239310-t26_1-p1	transcript=TGGT1_239310-t26_1 | gene=TGGT1_239310 | organism=Toxoplasma_gondii_GT1 | gene_product=Ribulose 5-phosphate isomerase [Source:UniProtKB/TrEMBL;Acc:S7US48] | transcript_product=ribulose 5-phosphate isomerase | location=TGGT1_chrVI:535968-539245(+) | protein_length=259 | sequence_SO=chromosome | SO=protein_coding_gene | is_pseudo=false	0.000	34.902	38	10	19	10	259	27.4	5.76	32.37	10	0.999	0.998470402040629	1546.1	1544.2	1.29	2.11	1566.9	1518.1	1560.4	1539.7	1552.6	1523.1	1549.9	1558.2	1512.2	1589.6	1528.7	1479.7	1538.5	1553.7	1527.7	1582.3	High	High	High	High	High	High	High	High	High	High	High
5325306972875536284	False	High	IsMasterProtein	TGGT1_238380-t26_1-p1	transcript=TGGT1_238380-t26_1 | gene=TGGT1_238380 | organism=Toxoplasma_gondii_GT1 | gene_product=hypothetical protein | transcript_product=hypothetical protein | location=TGGT1_chrVI:171173-176739(+) | protein_length=880 | sequence_SO=chromosome | SO=protein_coding_gene | is_pseudo=false	0.000	16.868	7	5	7	5	880	96.5	9.74	17.65	5	0.990	0.998470402040629	334.2	330.7	6.60	3.29	339.9	328.5	358.0	318.7	296.9	347.4	330.8	309.1	331.2	339.2	329.9	325.9	316.3	344.0	341.6	330.6	High	High	High	High	High	High	High	High	High	High	High
-5853512486977665416	False	High	IsMasterProtein	TGGT1_252390-t26_1-p1	transcript=TGGT1_252390-t26_1 | gene=TGGT1_252390 | organism=Toxoplasma_gondii_GT1 | gene_product=hypothetical protein | transcript_product=hypothetical protein | location=TGGT1_chrIII:522844-523705(-) | protein_length=103 | sequence_SO=chromosome | SO=protein_coding_gene | is_pseudo=false	0.000	9.395	25	2	2	2	103	11.3	9.01	7.31	2	1.035	0.998470402040629	147.3	152.5	12.40	6.66	153.6	134.9	176.3	175.5	136.0	141.3	142.1	159.7	167.5	154.6	139.5	144.3	163.2	165.3	146.6	150.5	High	High	High	High	High	High	High	High	High	High	High
2441627693780516629	False	High	IsMasterProtein	TGGT1_283878-t26_1-p1	transcript=TGGT1_283878-t26_1 | gene=TGGT1_283878 | organism=Toxoplasma_gondii_GT1 | gene_product=RRM domain-containing protein [Source:UniProtKB/TrEMBL;Acc:S7UNP7] | transcript_product=RNA recognition motif-containing protein | location=TGGT1_chrV:2720401-2725785(+) | protein_length=666 | sequence_SO=chromosome | SO=protein_coding_gene | is_pseudo=false	0.000	10.071	4	3	3	3	666	72.6	10.29	8.82	3	0.980	0.998470402040629	319.8	313.4	4.15	5.55	326.2	325.1	314.7	329.6	301.9	299.0	308.9	317.9	290.9	333.1	325.5	345.9	295.2	303.2	326.2	306.2	High	High	High	High	High	High	High	High	High	High	High
-3152619874688774331	False	High	IsMasterProtein	TGGT1_248830-t26_1-p1	transcript=TGGT1_248830-t26_1 | gene=TGGT1_248830 | organism=Toxoplasma_gondii_GT1 | gene_product=Phosphoinositide phospholipase C [Source:UniProtKB/TrEMBL;Acc:S7V0V3] | transcript_product=phosphoinositide phospholipase PIPLC | location=TGGT1_chrXII:4131545-4144034(-) | protein_length=1097 | sequence_SO=chromosome | SO=protein_coding_gene | is_pseudo=false	0.000	13.558	4	4	4	4	1097	121.9	7.69	8.58	4	1.003	0.998470402040629	330.9	331.9	4.73	3.80	329.7	332.2	318.9	358.2	335.9	313.3	330.5	333.2	325.6	314.7	343.8	339.1	306.6	341.9	323.8	342.4	High	High	High	High	High	High	High	High	High	High	High
-3420925710722066592	False	High	IsMasterProtein	TGGT1_304640-t26_1-p1	transcript=TGGT1_304640-t26_1 | gene=TGGT1_304640 | organism=Toxoplasma_gondii_GT1 | gene_product=hypothetical protein | transcript_product=hypothetical protein | location=TGGT1_chrVIIa:554263-562072(-) | protein_length=1167 | sequence_SO=chromosome | SO=protein_coding_gene | is_pseudo=false	0.000	12.626	3	3	4	3	1167	125.9	9.48	11.11	3	1.035	0.998470402040629	120.5	124.7	5.14	7.48	117.2	116.3	120.6	133.5	124.3	120.4	132.7	110.1	118.4	122.8	104.3	130.4	127.6	126.9	117.9	126.7	High	High	High	High	High	High	High	High	High	High	High
-3909889116611794515	False	High	IsMasterProtein	TGGT1_210800-t26_1-p1	transcript=TGGT1_210800-t26_1 | gene=TGGT1_210800 | organism=Toxoplasma_gondii_GT1 | gene_product=Putative activator of hsp90 ATPase [Source:UniProtKB/TrEMBL;Acc:S7UKP1] | transcript_product=putative activator of hsp90 ATPase | location=TGGT1_chrIV:1971908-1977533(-) | protein_length=381 | sequence_SO=chromosome | SO=protein_coding_gene | is_pseudo=false	0.000	29.941	15	6	11	6	381	42.5	5.45	23.46	6	0.986	0.998470402040629	593.9	585.6	5.68	2.91	548.1	601.8	616.2	595.3	532.4	592.5	574.9	556.8	592.6	583.2	558.3	588.1	598.0	570.4	605.3	598.1	High	High	High	High	High	High	High	High	High	High	High
-370852881274328357	False	High	IsMasterProtein	TGGT1_232020-t26_1-p1	transcript=TGGT1_232020-t26_1 | gene=TGGT1_232020 | organism=Toxoplasma_gondii_GT1 | gene_product=hypothetical protein | transcript_product=hypothetical protein | location=TGGT1_chrVIII:1761056-1765341(-) | protein_length=1258 | sequence_SO=chromosome | SO=protein_coding_gene | is_pseudo=false	0.000	18.008	4	5	6	5	1258	135.6	6.55	16.99	5	0.985	0.998470402040629	404.5	398.3	5.08	6.63	421.0	422.1	403.7	382.0	372.1	405.2	400.1	371.4	399.7	423.8	386.0	372.1	385.9	401.8	461.3	396.9	High	High	High	High	High	High	High	High	High	High	High
4384564991683503833	False	High	IsMasterProtein	TGGT1_318310-t26_1-p1	transcript=TGGT1_318310-t26_1 | gene=TGGT1_318310 | organism=Toxoplasma_gondii_GT1 | gene_product=Transketolase [Source:UniProtKB/TrEMBL;Acc:S7VTA7] | transcript_product=transketolase | location=TGGT1_chrIV:1364235-1371398(-) | protein_length=699 | sequence_SO=chromosome | SO=protein_coding_gene | is_pseudo=false	0.000	100.288	35	20	45	20	699	76.9	6.89	113.44	20	1.000	0.998470402040629	3584.7	3586.3	1.39	1.52	3520.4	3599.1	3570.4	3654.4	3539.7	3616.7	3564.5	3582.6	3566.7	3477.2	3664.3	3619.0	3590.0	3550.5	3595.2	3660.0	High	High	High	High	High	High	High	High	High	High	High
5866687204378974481	False	High	IsMasterProtein	TGGT1_224070-t26_1-p1	transcript=TGGT1_224070-t26_1 | gene=TGGT1_224070 | organism=Toxoplasma_gondii_GT1 | gene_product=hypothetical protein | transcript_product=hypothetical protein | location=TGGT1_chrX:3250843-3259638(+) | protein_length=1498 | sequence_SO=chromosome | SO=protein_coding_gene | is_pseudo=false	0.003	3.572	1	2	2	2	1498	156.1	6.42	0.00	2	1.023	0.998470402040629	44.3	45.4	6.70	7.13	43.0	41.6	46.2	43.9	50.2	44.8	45.1	47.4	49.5	42.0	47.3	41.2	44.9	45.6	40.0	48.7	High	High	High	High	High	High	High	High	High	High	High
5537085868787523229	False	High	IsMasterProtein	TGGT1_306960-t26_1-p1	transcript=TGGT1_306960-t26_1 | gene=TGGT1_306960 | organism=Toxoplasma_gondii_GT1 | gene_product=B5 domain-containing protein [Source:UniProtKB/TrEMBL;Acc:S7USY3] | transcript_product=phenylalanine--tRNA ligase, beta subunit protein | location=TGGT1_chrXI:126175-136113(-) | protein_length=675 | sequence_SO=chromosome | SO=protein_coding_gene | is_pseudo=false	0.000	66.940	24	13	24	13	675	74.5	5.68	69.33	13	1.005	0.998470402040629	1346.0	1353.0	0.84	3.09	1336.9	1344.4	1366.0	1362.0	1344.9	1347.0	1317.8	1361.8	1324.4	1359.8	1403.8	1279.8	1382.5	1306.9	1346.2	1404.9	High	High	High	High	High	High	High	High	High	High	High
1550112185518367876	False	High	IsMasterProtein	TGGT1_264780-t26_1-p1	transcript=TGGT1_264780-t26_1 | gene=TGGT1_264780 | organism=Toxoplasma_gondii_GT1 | gene_product=UTP-glucose-1-phosphate uridylyltransferase subfamily protein [Source:UniProtKB/TrEMBL;Acc:S7UH16] | transcript_product=UTP-glucose-1-phosphate uridylyltransferase subfamily protein | location=TGGT1_chrIX:1850772-1854776(-) | protein_length=901 | sequence_SO=chromosome | SO=protein_coding_gene | is_p…	0.000	12.952	5	5	5	5	901	97.0	5.67	8.83	5	0.978	0.998470402040629	106.3	104.0	6.17	10.70	113.7	116.2	104.7	103.2	98.6	108.0	102.8	98.8	116.1	119.4	116.8	99.0	125.5	89.7	105.2	99.3	High	High	High	High	High	High	High	High	High	High	High
-8009510699956313254	False	High	IsMasterProtein	TGGT1_267590-t26_1-p1	transcript=TGGT1_267590-t26_1 | gene=TGGT1_267590 | organism=Toxoplasma_gondii_GT1 | gene_product=hypothetical protein | transcript_product=hypothetical protein | location=TGGT1_chrIX:368691-379457(+) | protein_length=930 | sequence_SO=chromosome | SO=protein_coding_gene | is_pseudo=false	0.000	60.804	16	13	14	13	930	101.7	7.03	52.72	13	1.010	0.998470402040629	1089.9	1100.5	2.38	2.54	1076.1	1070.4	1092.2	1118.2	1087.6	1138.4	1127.3	1075.4	1089.8	1101.9	1111.9	1144.5	1066.5	1056.2	1099.1	1120.2	High	High	High	High	High	High	High	High	High	High	High
3191178041867389165	False	High	IsMasterProtein	TGGT1_277740-t26_1-p1	transcript=TGGT1_277740-t26_1 | gene=TGGT1_277740 | organism=Toxoplasma_gondii_GT1 | gene_product=RING-type domain-containing protein [Source:UniProtKB/TrEMBL;Acc:S7UZY7] | transcript_product=zinc finger, C3HC4 type (RING finger) domain-containing protein | location=TGGT1_chrXII:6456692-6463192(-) | protein_length=1744 | sequence_SO=chromosome | SO=protein_coding_gene | is_pseudo=false	0.000	8.603	2	2	2	2	1744	184.1	5.49	4.59	2	1.051	0.998470402040629	64.6	67.9	11.25	9.35	68.7	59.2	59.5	69.6	77.7	60.8	61.9	58.9	75.0	69.0	69.3	70.8	66.9	72.8	55.9	63.1	High	High	High	High	High	High	High	High	High	High	High
-976755736185837498	False	High	IsMasterProtein	TGGT1_311920-t26_1-p1	transcript=TGGT1_311920-t26_1 | gene=TGGT1_311920 | organism=Toxoplasma_gondii_GT1 | gene_product=GRAM domain-containing protein [Source:UniProtKB/TrEMBL;Acc:S7UTV3] | transcript_product=GRAM domain-containing protein | location=TGGT1_chrXI:2336545-2355556(+) | protein_length=2528 | sequence_SO=chromosome | SO=protein_coding_gene | is_pseudo=false	0.000	23.547	4	10	10	10	2528	272.0	5.39	16.20	10	0.989	0.998470402040629	230.8	228.3	4.43	3.50	219.5	227.2	217.9	234.4	238.2	243.0	228.4	240.7	235.7	225.3	220.4	239.8	224.1	216.8	228.2	233.8	High	High	High	High	High	High	High	High	High	High	High
6794415665501085326	False	High	IsMasterProtein	TGGT1_265330-t26_1-p1	transcript=TGGT1_265330-t26_1 | gene=TGGT1_265330 | organism=Toxoplasma_gondii_GT1 | gene_product=Protein kinase domain-containing protein [Source:UniProtKB/TrEMBL;Acc:A0A125YY75] | transcript_product=putative cell-cycle-associated protein kinase GSK | location=TGGT1_chrIX:1430680-1432489(-) | protein_length=394 | sequence_SO=chromosome | SO=protein_coding_gene | is_pseudo=false	0.000	57.313	32	11	32	11	394	44.4	8.32	81.43	11	1.001	0.998470402040629	3865.0	3870.0	4.80	2.32	3873.6	3656.8	4229.1	3831.9	3882.3	3856.4	3840.1	3807.5	3823.1	3965.1	3851.7	3915.1	4112.0	3888.4	3842.6	3925.6	High	High	High	High	High	High	High	High	High	High	High
7053031394418624339	False	High	IsMasterProtein	TGGT1_267740-t26_1-p1	transcript=TGGT1_267740-t26_1 | gene=TGGT1_267740 | organism=Toxoplasma_gondii_GT1 | gene_product=hypothetical protein | transcript_product=hypothetical protein | location=TGGT1_chrIX:229747-230769(+) | protein_length=340 | sequence_SO=chromosome | SO=protein_coding_gene | is_pseudo=false	0.007	2.927	3	1	2	1	340	37.0	9.36	0.00	1	1.017	0.998470402040629	38.2	38.8	12.91	13.80	46.0	37.8	31.4	35.4	41.1	38.5	33.3	39.1	38.5	28.3	37.9	42.4	47.0	39.2	41.7	33.9	High	High	High	High	High	High	High	High	High	High	High
1877793662226834974	False	High	IsMasterProtein	TGGT1_243240-t26_1-p1	transcript=TGGT1_243240-t26_1 | gene=TGGT1_243240 | organism=Toxoplasma_gondii_GT1 | gene_product=WD_REPEATS_REGION domain-containing protein [Source:UniProtKB/TrEMBL;Acc:S7W7C9] | transcript_product=WD domain, G-beta repeat-containing protein | location=TGGT1_chrVI:2373989-2380246(+) | protein_length=487 | sequence_SO=chromosome | SO=protein_coding_gene | is_pseudo=false	0.008	2.822	2	1	1	1	487	53.7	5.57	2.29	1	1.005	0.998470402040629	385.5	387.7	2.63	4.72	382.5	391.1	383.6	385.1	409.7	386.0	375.5	377.7	428.1	369.5	397.1	391.1	414.5	392.2	384.3	378.0	High	High	High	High	High	High	High	High	High	High	High
-1016334611950331665	False	High	IsMasterProtein	TGGT1_267040-t26_1-p1	transcript=TGGT1_267040-t26_1 | gene=TGGT1_267040 | organism=Toxoplasma_gondii_GT1 | gene_product=hypothetical protein | transcript_product=hypothetical protein | location=TGGT1_chrIX:645430-651858(-) | protein_length=475 | sequence_SO=chromosome | SO=protein_coding_gene | is_pseudo=false	0.007	2.827	3	1	1	1	475	55.0	8.50	1.96	1	0.985	0.998470402040629	20.0	19.7	19.03	26.27	17.2	15.4	23.5	23.9	17.3	23.1	12.0	28.0	20.0	18.5	13.0	26.8	19.4	24.5	20.6	17.9	High	High	High	High	High	High	High	High	High	High	High
-2956608395005522168	False	High	IsMasterProtein	TGGT1_313010-t26_1-p1	transcript=TGGT1_313010-t26_1 | gene=TGGT1_313010 | organism=Toxoplasma_gondii_GT1 | gene_product=DEAD (Asp-Glu-Ala-Asp) box polypeptide DDX6 [Source:UniProtKB/TrEMBL;Acc:S7W8B2] | transcript_product=DEAD (Asp-Glu-Ala-Asp) box polypeptide DDX6 | location=TGGT1_chrXI:2995385-2998767(-) | protein_length=475 | sequence_SO=chromosome | SO=protein_coding_gene | is_pseudo=false	0.000	77.095	41	16	34	16	475	53.4	8.44	82.35	16	0.995	0.998470402040629	1309.6	1302.9	3.21	3.19	1303.8	1315.4	1213.5	1317.7	1272.2	1318.1	1341.4	1308.2	1297.6	1240.7	1318.5	1346.1	1239.6	1236.1	1314.1	1290.5	High	High	High	High	High	High	High	High	High	High	High
1560896287004221127	False	High	IsMasterProtein	TGGT1_259040-t26_1-p1	transcript=TGGT1_259040-t26_1 | gene=TGGT1_259040 | organism=Toxoplasma_gondii_GT1 | gene_product=hypothetical protein | transcript_product=hypothetical protein | location=TGGT1_chrVIIb:2955779-2958418(+) | protein_length=261 | sequence_SO=chromosome | SO=protein_coding_gene | is_pseudo=false	0.000	11.800	18	5	9	5	261	28.7	10.58	13.65	5	1.008	0.998470402040629	464.0	467.9	15.83	13.62	452.4	459.0	653.1	488.7	450.9	469.1	472.6	449.3	467.1	664.3	447.6	442.4	457.4	529.3	499.9	468.6	High	High	High	High	High	High	High	High	High	High	High
-2788697662850573630	False	High	IsMasterProtein	TGGT1_294960-t26_1-p1	transcript=TGGT1_294960-t26_1 | gene=TGGT1_294960 | organism=Toxoplasma_gondii_GT1 | gene_product=hypothetical protein | transcript_product=hypothetical protein | location=TGGT1_chrIa:1275002-1279921(+) | protein_length=519 | sequence_SO=chromosome | SO=protein_coding_gene | is_pseudo=false	0.000	8.388	5	2	2	2	519	55.9	6.18	7.40	2	1.037	0.998470402040629	70.1	72.7	19.13	9.93	70.9	69.3	48.5	69.4	86.0	85.2	62.0	75.7	74.8	65.6	70.6	85.1	76.4	64.9	65.5	75.0	High	High	High	High	High	High	High	High	High	High	High
4201522873441554776	False	High	IsMasterProtein	TGGT1_268570-t26_1-p1	transcript=TGGT1_268570-t26_1 | gene=TGGT1_268570 | organism=Toxoplasma_gondii_GT1 | gene_product=Zinc finger (CCCH type) motif-containing protein [Source:UniProtKB/TrEMBL;Acc:S7V581] | transcript_product=zinc finger (CCCH type) motif-containing protein | location=TGGT1_chrVIII:6423572-6428080(-) | protein_length=449 | sequence_SO=chromosome | SO=protein_coding_gene | is_pseudo=false	0.000	16.879	25	6	8	6	449	47.1	8.31	16.43	6	1.011	0.998470402040629	830.4	839.4	2.60	2.48	812.4	875.3	832.4	828.3	823.4	841.5	851.2	795.3	838.9	830.8	807.5	839.9	842.5	859.7	820.1	853.2	High	High	High	High	High	High	High	High	High	High	High
-1074887937466166150	False	High	IsMasterProtein	TGGT1_318710-t26_1-p1	transcript=TGGT1_318710-t26_1 | gene=TGGT1_318710 | organism=Toxoplasma_gondii_GT1 | gene_product=ATP-binding cassette sub-family F member 1 [Source:UniProtKB/TrEMBL;Acc:A0A125YVQ3] | transcript_product=ATP-binding cassette sub-family F member 1 | location=TGGT1_chrIV:1070737-1079983(+) | protein_length=811 | sequence_SO=chromosome | SO=protein_coding_gene | is_pseudo=false	0.000	56.313	17	14	28	14	811	89.1	5.91	55.35	14	1.003	0.998470402040629	1694.7	1699.5	2.51	2.65	1695.1	1702.9	1635.5	1629.6	1739.1	1694.4	1739.7	1653.9	1701.3	1714.3	1697.8	1713.4	1704.8	1600.1	1637.8	1638.3	High	High	High	High	High	High	High	High	High	High	High
3197252061567702648	False	High	IsMasterProtein	TGGT1_320740-t26_1-p1	transcript=TGGT1_320740-t26_1 | gene=TGGT1_320740 | organism=Toxoplasma_gondii_GT1 | gene_product=hypothetical protein | transcript_product=hypothetical protein | location=TGGT1_chrIV:49028-51614(+) | protein_length=333 | sequence_SO=chromosome | SO=protein_coding_gene | is_pseudo=false	0.000	19.527	18	6	10	6	333	36.9	5.60	14.74	6	0.979	0.998470402040629	708.6	693.7	6.09	3.28	709.1	646.7	772.0	708.1	716.1	671.0	674.4	682.7	748.2	683.9	725.2	706.8	684.8	715.0	692.1	695.3	High	High	High	High	High	High	High	High	High	High	High
885026280745103402	False	High	IsMasterProtein	TGGT1_239500-t26_1-p1	transcript=TGGT1_239500-t26_1 | gene=TGGT1_239500 | organism=Toxoplasma_gondii_GT1 | gene_product=Proteasome subunit alpha type [Source:UniProtKB/TrEMBL;Acc:A0A125YQC3] | transcript_product=putative proteasome subunit alpha type | location=TGGT1_chrVI:713977-716908(+) | protein_length=252 | sequence_SO=chromosome | SO=protein_coding_gene | is_pseudo=false	0.000	26.677	22	5	8	5	252	27.9	5.38	24.50	5	1.013	0.998470402040629	976.6	988.9	17.03	9.60	965.1	967.9	1401.8	992.7	985.4	938.2	941.0	976.8	976.4	1236.4	986.0	941.9	991.8	1170.9	1015.2	1026.7	High	High	High	High	High	High	High	High	High	High	High
1965395822474014419	False	High	IsMasterProtein	TGGT1_244530-t26_1-p1	transcript=TGGT1_244530-t26_1 | gene=TGGT1_244530 | organism=Toxoplasma_gondii_GT1 | gene_product=hypothetical protein | transcript_product=hypothetical protein | location=TGGT1_chrVI:3259589-3261391(-) | protein_length=600 | sequence_SO=chromosome | SO=protein_coding_gene | is_pseudo=false	0.000	12.006	10	5	6	5	600	64.0	4.73	2.35	5	0.983	0.998470402040629	99.6	97.9	13.43	7.14	111.3	95.5	104.7	103.8	95.1	73.8	93.2	85.7	100.1	106.4	105.0	95.8	103.6	103.3	91.8	91.8	High	High	High	High	High	High	High	High	High	High	High
-6544790001833307022	False	High	IsMasterProtein	TGGT1_244440-t26_1-p1	transcript=TGGT1_244440-t26_1 | gene=TGGT1_244440 | organism=Toxoplasma_gondii_GT1 | gene_product=Nucleoside transporter protein [Source:UniProtKB/TrEMBL;Acc:A0A125YNC8] | transcript_product=nucleoside transporter protein | location=TGGT1_chrVI:3175201-3176902(-) | protein_length=462 | sequence_SO=chromosome | SO=protein_coding_gene | is_pseudo=false	0.000	8.707	6	3	4	3	462	50.9	6.54	3.21	3	0.962	0.998470402040629	68.8	66.3	13.58	11.39	67.8	54.3	81.8	69.9	72.3	62.8	73.3	81.5	75.9	64.0	59.1	65.3	68.9	58.4	59.9	67.2	High	High	High	High	High	High	High	High	High	High	High
-7306070055487915584	False	High	IsMasterProtein	TGGT1_299250-t26_1-p1	transcript=TGGT1_299250-t26_1 | gene=TGGT1_299250 | organism=Toxoplasma_gondii_GT1 | gene_product=hypothetical protein | transcript_product=hypothetical protein | location=TGGT1_chrIII:2071695-2075333(-) | protein_length=1212 | sequence_SO=chromosome | SO=protein_coding_gene | is_pseudo=false	0.000	17.967	4	5	6	5	1212	124.4	10.42	15.40	5	0.983	0.998470402040629	364.1	357.7	6.86	2.67	359.6	368.6	408.7	336.5	346.5	370.1	371.5	358.0	356.9	374.6	371.8	355.4	378.3	352.9	354.4	357.5	High	High	High	High	High	High	High	High	High	High	High
-928696036488344907	False	High	IsMasterProtein	TGGT1_275810-t26_1-p1	transcript=TGGT1_275810-t26_1 | gene=TGGT1_275810 | organism=Toxoplasma_gondii_GT1 | gene_product=S10_plectin domain-containing protein [Source:UniProtKB/TrEMBL;Acc:A0A125YIP7] | transcript_product=ribosomal protein RPS10 | location=TGGT1_chrIII:201999-204232(+) | protein_length=152 | sequence_SO=chromosome | SO=protein_coding_gene | is_pseudo=false	0.000	47.654	48	6	28	6	152	17.4	10.14	77.48	6	0.990	0.998470402040629	1928.9	1910.5	3.19	3.72	1854.4	1928.0	1795.5	1940.9	1929.9	1944.8	2003.6	1938.4	1820.8	1811.1	1942.9	1897.8	1898.7	1776.2	1922.3	1932.7	High	High	High	High	High	High	High	High	High	High	High
1838458008136593055	False	High	IsMasterProtein	TGGT1_227360-t26_1-p1	transcript=TGGT1_227360-t26_1 | gene=TGGT1_227360 | organism=Toxoplasma_gondii_GT1 | gene_product=Ribosomal protein RPL3 [Source:UniProtKB/TrEMBL;Acc:A0A125YQV1] | transcript_product=ribosomal protein RPL3 | location=TGGT1_chrX:901297-903989(-) | protein_length=389 | sequence_SO=chromosome | SO=protein_coding_gene | is_pseudo=false	0.000	99.058	50	21	65	21	389	44.0	10.30	130.62	21	0.992	0.998470402040629	8173.6	8109.9	1.65	1.44	8248.7	7920.0	8244.8	8147.8	8199.4	8011.9	8067.0	8095.6	8086.4	8339.7	8124.2	8015.1	8223.4	7984.7	8300.6	8131.1	High	High	High	High	High	High	High	High	High	High	High
8505776322492619964	False	High	IsMasterProtein	TGGT1_297940-t26_1-p1	transcript=TGGT1_297940-t26_1 | gene=TGGT1_297940 | organism=Toxoplasma_gondii_GT1 | gene_product=Single-strand binding protein [Source:UniProtKB/TrEMBL;Acc:S7UKT9] | transcript_product=single-strand binding protein | location=TGGT1_chrII:2100854-2104951(-) | protein_length=555 | sequence_SO=chromosome | SO=protein_coding_gene | is_pseudo=false	0.000	7.193	3	2	4	2	555	58.8	9.54	7.57	2	1.008	0.998470402040629	437.5	440.9	4.47	3.64	416.7	434.2	474.1	448.0	440.9	428.6	413.8	467.3	418.8	443.8	438.2	451.9	429.7	433.3	449.1	445.3	High	High	High	High	High	High	High	High	High	High	High
[truncated: 3,593 more rows]
[truncated: 7 more columns]
