# Supplementary material for: Temporal and thermal profiling of the Toxoplasma proteome implicates parasite Protein Phosphatase 1 in the regulation of Ca2+-responsive pathways
Source: eLife. 2022 Aug 17;11:e80336. doi: 10.7554/eLife.80336 (PMC9436416; doi:10.7554/eLife.80336)
Supplement: Supplementary file 2. — Mclust cluster assignments (column 118) of phosphopeptides dynamically changing during zaprinast treatment. [file elife-80336-supp2.txt]

Peptide_ID	Protein_ID	Description	Peptide_Modifications	Protein_Modifications	PSMs	Annotation	Sequence	Checked	Confidence	Annotated.Sequence	Qvality.PEP	Qvality.q.value	Number.of.Protein.Groups	Number.of.Proteins	Master.Protein.Accessions	Positions.in.Master.Proteins	Number.of.Missed.Cleavages	Theo.MHplus.in.Da	Abundance.Ratio.F1.DMSO.10..F1.DMSO.0	Abundance.Ratio.F1.DMSO.30..F1.DMSO.0	Abundance.Ratio.F1.zap.0..F1.DMSO.0	Abundance.Ratio.F1.zap.5..F1.DMSO.0	Abundance.Ratio.F1.zap.10..F1.DMSO.0	Abundance.Ratio.F1.zap.30..F1.DMSO.0	Abundance.Ratio.F1.zap.60..F1.DMSO.0	Abundance.Ratio.log2.F1.DMSO.10..F1.DMSO.0	Abundance.Ratio.log2.F1.DMSO.30..F1.DMSO.0	Abundance.Ratio.log2.F1.zap.0..F1.DMSO.0	Abundance.Ratio.log2.F1.zap.5..F1.DMSO.0	Abundance.Ratio.log2.F1.zap.10..F1.DMSO.0	Abundance.Ratio.log2.F1.zap.30..F1.DMSO.0	Abundance.Ratio.log2.F1.zap.60..F1.DMSO.0	Abundance.Ratio.Adj.P.Value.F1.DMSO.10..F1.DMSO.0	Abundance.Ratio.Adj.P.Value.F1.DMSO.30..F1.DMSO.0	Abundance.Ratio.Adj.P.Value.F1.zap.0..F1.DMSO.0	Abundance.Ratio.Adj.P.Value.F1.zap.5..F1.DMSO.0	Abundance.Ratio.Adj.P.Value.F1.zap.10..F1.DMSO.0	Abundance.Ratio.Adj.P.Value.F1.zap.30..F1.DMSO.0	Abundance.Ratio.Adj.P.Value.F1.zap.60..F1.DMSO.0	Abundances.Grouped.F1.DMSO.0	Abundances.Grouped.F1.DMSO.10	Abundances.Grouped.F1.DMSO.30	Abundances.Grouped.F1.zap.0	Abundances.Grouped.F1.zap.5	Abundances.Grouped.F1.zap.10	Abundances.Grouped.F1.zap.30	Abundances.Grouped.F1.zap.60	Abundances.Grouped.CV.in.Percent.F1.DMSO.0	Abundances.Grouped.CV.in.Percent.F1.DMSO.10
1	TGGT1_228360	putative peptidyl-prolyl isomerase FKBP12	1xMethylthio [C10]; 1xTMTpro [K22]; 1xTMTpro [N-Term]; 1xPhospho [S15(100)]	TGGT1_228360-t26_1-p1 1xMethylthio [C18]; 1xPhospho [S23(100)]	1	transcript=TGGT1_228360-t26_1 | gene=TGGT1_228360 | organism=Toxoplasma_gondii_GT1 | gene_product=Peptidylprolyl isomerase [Source:UniProtKB/TrEMBL;Acc:S7UXV4] | transcript_product=putative peptidyl-prolyl isomerase FKBP12 | location=TGGT1_chrX:286110-288045(+) | protein_length=362 | sequence_SO=chromosome | SO=protein_coding_gene | is_pseudo=false	AAAAAAAGVCGEEASETESPRK	FALSE	High	[R].AAAAAAAGVCGEEASETESPRK.[G]	5.25E-08	7.22E-05	1	1	TGGT1_228360-t26_1-p1	TGGT1_228360-t26_1-p1 [9-30]	1	2810.33457	0.783	0.991	1.14	0.802	0.854	1.015	0.719	-0.35	-0.01	0.19	-0.32	-0.23	0.02	-0.48	1	1	1	1	1	1	1	15	11.7	14.8	17.1	12	12.8	15.2	10.8	14.27	0.96
25310	TGGT1_232780	hypothetical protein	1xOxidation [M1]; 1xTMTpro [N-Term]; 1xPhospho [S3(100)]	TGGT1_232780-t26_1-p1 1xPhospho [S652(100)]	4	transcript=TGGT1_232780-t26_1 | gene=TGGT1_232780 | organism=Toxoplasma_gondii_GT1 | gene_product=hypothetical protein | transcript_product=hypothetical protein | location=TGGT1_chrVIII:2255308-2260311(-) | protein_length=713 | sequence_SO=chromosome | SO=protein_coding_gene | is_pseudo=false	MPSDGDRDAQDSDR	FALSE	High	[R].MPSDGDRDAQDSDR.[W]	0.000119648	7.22E-05	1	1	TGGT1_232780-t26_1-p1	TGGT1_232780-t26_1-p1 [650-663]	1	1964.79763	1.001	0.819	0.783	0.91	0.896	0.851	0.982	0	-0.29	-0.35	-0.14	-0.16	-0.23	-0.03	1	1	1	1	1	1	1	89	89.1	72.9	69.7	81	79.8	75.7	87.4	12.33	1.18
25347	TGGT1_319940	hypothetical protein	1xTMTpro [N-Term]; 1xPhospho [S9(100)]	TGGT1_319940-t26_1-p1 1xPhospho [S194(100)]	1	transcript=TGGT1_319940-t26_1 | gene=TGGT1_319940 | organism=Toxoplasma_gondii_GT1 | gene_product=hypothetical protein | transcript_product=hypothetical protein | location=TGGT1_chrIV:586239-589622(+) | protein_length=397 | sequence_SO=chromosome | SO=protein_coding_gene | is_pseudo=false	MQAAHQVPSR	FALSE	High	[R].MQAAHQVPSR.[D]	0.000222636	7.22E-05	1	1	TGGT1_319940-t26_1-p1	TGGT1_319940-t26_1-p1 [186-195]	0	1508.73641	0.927	1.169	0.989	1.221	1.05	0.935	1.208	-0.11	0.22	-0.02	0.29	0.07	-0.1	0.27	1	1	1	1	1	1	1	18.3	17	21.4	18.1	22.4	19.3	17.1	22.2	4.79	0.82
25370	TGGT1_230140	vacuolar sorting protein 9 (vps9) domain-containing protein	1xTMTpro [N-Term]; 1xPhospho [S4(100)]	TGGT1_230140-t26_1-p1 1xPhospho [S15(100)]	1	transcript=TGGT1_230140-t26_1 | gene=TGGT1_230140 | organism=Toxoplasma_gondii_GT1 | gene_product=VPS9 domain-containing protein [Source:UniProtKB/TrEMBL;Acc:S7V303] | transcript_product=vacuolar sorting protein 9 (vps9) domain-containing protein | location=TGGT1_chrVIII:629820-633800(+) | protein_length=1326 | sequence_SO=chromosome | SO=protein_coding_gene | is_pseudo=false	MQGSLEALHLGSGNSR	FALSE	High	[K].MQGSLEALHLGSGNSR.[C]	9.18E-05	7.22E-05	1	1	TGGT1_230140-t26_1-p1	TGGT1_230140-t26_1-p1 [12-27]	0	2040.98571	1.638	1.228	0.824	1.211	1.098	0.934	0.778	0.71	0.3	-0.28	0.28	0.13	-0.1	-0.36	1	1	1	1	1	1	1	11.2	18.4	13.8	9.3	13.6	12.3	10.5	8.7	2.25	23.53
25394	TGGT1_269180	MIF4G domain-containing protein	1xTMTpro [K15]; 1xTMTpro [N-Term]; 1xPhospho [S4(100)]	TGGT1_269180-t26_1-p1 1xPhospho [S2060(100)]	4	transcript=TGGT1_269180-t26_1 | gene=TGGT1_269180 | organism=Toxoplasma_gondii_GT1 | gene_product=MIF4G domain-containing protein [Source:UniProtKB/TrEMBL;Acc:S7WKZ1] | transcript_product=MIF4G domain-containing protein | location=TGGT1_chrVIII:6008955-6021323(-) | protein_length=2668 | sequence_SO=chromosome | SO=protein_coding_gene | is_pseudo=false	MQQSLPPPPSHAILK	FALSE	High	[R].MQQSLPPPPSHAILK.[A]	1.44E-09	7.22E-05	1	1	TGGT1_269180-t26_1-p1	TGGT1_269180-t26_1-p1 [2057-2071]	0	2332.2744	0.897	0.564	1.258	1.793	2.433	3.196	3.261	-0.16	-0.83	0.33	0.84	1.28	1.68	1.71	1	1	1	1	0.135022047	0.021152254	0.014886535	49.5	44.4	27.9	62.3	88.8	120.5	158.3	161.5	17.01	20.77
25395	TGGT1_269180	MIF4G domain-containing protein	1xOxidation [M1]; 1xTMTpro [K15]; 1xTMTpro [N-Term]; 1xPhospho [S4(100)]	TGGT1_269180-t26_1-p1 1xPhospho [S2060(100)]	11	transcript=TGGT1_269180-t26_1 | gene=TGGT1_269180 | organism=Toxoplasma_gondii_GT1 | gene_product=MIF4G domain-containing protein [Source:UniProtKB/TrEMBL;Acc:S7WKZ1] | transcript_product=MIF4G domain-containing protein | location=TGGT1_chrVIII:6008955-6021323(-) | protein_length=2668 | sequence_SO=chromosome | SO=protein_coding_gene | is_pseudo=false	MQQSLPPPPSHAILK	FALSE	High	[R].MQQSLPPPPSHAILK.[A]	6.49E-10	7.22E-05	1	1	TGGT1_269180-t26_1-p1	TGGT1_269180-t26_1-p1 [2057-2071]	0	2348.26931	0.856	0.742	1.093	1.496	1.634	2.131	2.06	-0.22	-0.43	0.13	0.58	0.71	1.09	1.04	1	1	1	1	0.496593319	0.045902573	0.040720033	110.2	94.3	81.7	120.5	164.9	180.1	234.9	227	8.9	9.16
25410	TGGT1_254480	WD domain, G-beta repeat-containing protein	1xTMTpro [N-Term]; 1xPhospho [S3(100)]	TGGT1_254480-t26_1-p1 1xPhospho [S277(100)]	4	transcript=TGGT1_254480-t26_1 | gene=TGGT1_254480 | organism=Toxoplasma_gondii_GT1 | gene_product=WD domain, G-beta repeat-containing protein [Source:UniProtKB/TrEMBL;Acc:S7UMW1] | transcript_product=WD domain, G-beta repeat-containing protein | location=TGGT1_chrIII:1745233-1748585(-) | protein_length=816 | sequence_SO=chromosome | SO=protein_coding_gene | is_pseudo=false	MQSLASVHGLR	FALSE	High	[R].MQSLASVHGLR.[T]	8.96E-07	7.22E-05	1	1	TGGT1_254480-t26_1-p1	TGGT1_254480-t26_1-p1 [275-285]	0	1582.80958	0.895	1.025	0.885	1.076	1.012	1.065	1.014	-0.16	0.04	-0.18	0.11	0.02	0.09	0.02	1	1	1	1	1	1	1	95	85	97.4	84	102.2	96.1	101.2	96.3	5.12	9.07
25411	TGGT1_254480	WD domain, G-beta repeat-containing protein	1xOxidation [M1]; 1xTMTpro [N-Term]; 1xPhospho [S3(100)]	TGGT1_254480-t26_1-p1 1xPhospho [S277(100)]	5	transcript=TGGT1_254480-t26_1 | gene=TGGT1_254480 | organism=Toxoplasma_gondii_GT1 | gene_product=WD domain, G-beta repeat-containing protein [Source:UniProtKB/TrEMBL;Acc:S7UMW1] | transcript_product=WD domain, G-beta repeat-containing protein | location=TGGT1_chrIII:1745233-1748585(-) | protein_length=816 | sequence_SO=chromosome | SO=protein_coding_gene | is_pseudo=false	MQSLASVHGLR	FALSE	High	[R].MQSLASVHGLR.[T]	8.17E-06	7.22E-05	1	1	TGGT1_254480-t26_1-p1	TGGT1_254480-t26_1-p1 [275-285]	0	1598.80449	1.016	0.937	1.028	1.155	1.41	1.312	1.221	0.02	-0.09	0.04	0.21	0.5	0.39	0.29	1	1	1	1	1	1	1	67.8	68.9	63.5	69.7	78.3	95.6	88.9	82.8	9.87	13.27
25308	TGGT1_265500	chloride transporter, chloride channel (ClC) family protein	1xTMTpro [N-Term]; 1xPhospho [S3(100)]	TGGT1_265500-t26_1-p1 1xPhospho [S1980(100)]	1	transcript=TGGT1_265500-t26_1 | gene=TGGT1_265500 | organism=Toxoplasma_gondii_GT1 | gene_product=Chloride channel protein [Source:UniProtKB/TrEMBL;Acc:S7UI33] | transcript_product=chloride transporter, chloride channel (ClC) family protein | location=TGGT1_chrIX:1338167-1348086(-) | protein_length=2075 | sequence_SO=chromosome | SO=protein_coding_gene | is_pseudo=false	MPSAGYLEQPSAR	FALSE	High	[R].MPSAGYLEQPSAR.[E]	2.08E-05	7.22E-05	1	1	TGGT1_265500-t26_1-p1	TGGT1_265500-t26_1-p1 [1978-1990]	0	1790.84675	0.993	1.144	1.02	1.088	1.285	1.194	1.233	-0.01	0.19	0.03	0.12	0.36	0.26	0.3	1	1	1	1	1	1	1	29.6	29.4	33.8	30.2	32.2	38	35.3	36.4	14.9	2.67
25412	TGGT1_254480	WD domain, G-beta repeat-containing protein	1xTMTpro [N-Term]; 2xPhospho [S3(100); S6(100)]	TGGT1_254480-t26_1-p1 2xPhospho [S277(100); S280(100)]	2	transcript=TGGT1_254480-t26_1 | gene=TGGT1_254480 | organism=Toxoplasma_gondii_GT1 | gene_product=WD domain, G-beta repeat-containing protein [Source:UniProtKB/TrEMBL;Acc:S7UMW1] | transcript_product=WD domain, G-beta repeat-containing protein | location=TGGT1_chrIII:1745233-1748585(-) | protein_length=816 | sequence_SO=chromosome | SO=protein_coding_gene | is_pseudo=false	MQSLASVHGLR	FALSE	High	[R].MQSLASVHGLR.[T]	3.83E-06	7.22E-05	1	1	TGGT1_254480-t26_1-p1	TGGT1_254480-t26_1-p1 [275-285]	0	1662.77591	0.917	1.055	1.09	1.04	1.361	1.338	1.423	-0.12	0.08	0.12	0.06	0.44	0.42	0.51	1	1	1	1	1	1	0.626762785	29.2	26.8	30.8	31.8	30.4	39.7	39.1	41.5	15.45	1.42
25415	TGGT1_259200B	Na+/H+ exchanger NHE1	1xTMTpro [N-Term]; 1xPhospho [S3(100)]	TGGT1_259200B-t26_1-p1 1xPhospho [S703(100)]	6	transcript=TGGT1_259200B-t26_1 | gene=TGGT1_259200B | organism=Toxoplasma_gondii_GT1 | gene_product=Na+/H+ exchanger NHE1 [Source:UniProtKB/TrEMBL;Acc:S7WEL3] | transcript_product=Na+/H+ exchanger NHE1 | location=TGGT1_chrVIIb:2842786-2849857(-) | protein_length=1450 | sequence_SO=chromosome | SO=protein_coding_gene | is_pseudo=false	MQSLLHLPHR	FALSE	High	[R].MQSLLHLPHR.[S]	0.000312666	7.22E-05	1	1	TGGT1_259200B-t26_1-p1	TGGT1_259200B-t26_1-p1 [701-710]	0	1615.8463	0.913	0.876	0.93	0.981	1.052	0.93	0.934	-0.13	-0.19	-0.1	-0.03	0.07	-0.11	-0.1	1	1	1	1	1	1	1	80.7	73.6	70.7	75.1	79.2	84.9	75	75.4	12	4.32
25416	TGGT1_259200B	Na+/H+ exchanger NHE1	1xOxidation [M1]; 1xTMTpro [N-Term]; 1xPhospho [S3(100)]	TGGT1_259200B-t26_1-p1 1xPhospho [S703(100)]	10	transcript=TGGT1_259200B-t26_1 | gene=TGGT1_259200B | organism=Toxoplasma_gondii_GT1 | gene_product=Na+/H+ exchanger NHE1 [Source:UniProtKB/TrEMBL;Acc:S7WEL3] | transcript_product=Na+/H+ exchanger NHE1 | location=TGGT1_chrVIIb:2842786-2849857(-) | protein_length=1450 | sequence_SO=chromosome | SO=protein_coding_gene | is_pseudo=false	MQSLLHLPHR	FALSE	High	[R].MQSLLHLPHR.[S]	5.81E-05	7.22E-05	1	1	TGGT1_259200B-t26_1-p1	TGGT1_259200B-t26_1-p1 [701-710]	0	1631.84121	1.177	1.129	0.919	1.449	1.461	1.671	1.677	0.24	0.17	-0.12	0.53	0.55	0.74	0.75	1	1	1	1	1	0.283331123	0.213213745	45.6	53.7	51.5	41.9	66.1	66.7	76.2	76.5	1.27	15.34
25428	TGGT1_258070	hypothetical protein	1xOxidation [M1]; 1xMethylthio [C5]; 1xTMTpro [N-Term]; 1xPhospho [S3(100)]	TGGT1_258070-t26_1-p1 1xMethylthio [C311]; 1xPhospho [S309(100)]	1	transcript=TGGT1_258070-t26_1 | gene=TGGT1_258070 | organism=Toxoplasma_gondii_GT1 | gene_product=hypothetical protein | transcript_product=hypothetical protein | location=TGGT1_chrVIIb:3570890-3578893(-) | protein_length=678 | sequence_SO=chromosome | SO=protein_coding_gene | is_pseudo=false	MQSSCPALVVWR	FALSE	High	[R].MQSSCPALVVWR.[G]	2.77E-05	7.22E-05	1	1	TGGT1_258070-t26_1-p1	TGGT1_258070-t26_1-p1 [307-318]	0	1822.83745	1.563	1.052	1.022	1.061	1.197	0.924	1.355	0.64	0.07	0.03	0.09	0.26	-0.11	0.44	1	1	1	1	1	1	1	8.1	12.6	8.5	8.2	8.6	9.6	7.5	10.9	19.48	24.17
25429	TGGT1_229630	eIF2 kinase IF2K-A (incomplete catalytic triad)	1xOxidation [M1]; 1xTMTpro [N-Term]; 1xPhospho [S3(100)]	TGGT1_229630-t26_1-p1 1xPhospho [S3022(100)]	1	transcript=TGGT1_229630-t26_1 | gene=TGGT1_229630 | organism=Toxoplasma_gondii_GT1 | gene_product=Protein kinase domain-containing protein [Source:UniProtKB/TrEMBL;Acc:S7V372] | transcript_product=eIF2 kinase IF2K-A (incomplete catalytic triad) | location=TGGT1_chrVIII:323939-342025(+) | protein_length=4638 | sequence_SO=chromosome | SO=protein_coding_gene | is_pseudo=false	MQSSPFLEAIR	FALSE	High	[R].MQSSPFLEAIR.[S]	2.32E-05	7.22E-05	1	1	TGGT1_229630-t26_1-p1	TGGT1_229630-t26_1-p1 [3020-3030]	0	1678.81948	0.831	0.986	0.942	0.964	0.844	1.173	1.035	-0.27	-0.02	-0.09	-0.05	-0.24	0.23	0.05	1	1	1	1	1	1	1	25.2	21	24.9	23.8	24.3	21.3	29.6	26.1	2.36	5.84
25432	TGGT1_313790	hypothetical protein	1xTMTpro [N-Term]; 1xPhospho [S13(100)]	TGGT1_313790-t26_1-p1 1xPhospho [S215(100)]	3	transcript=TGGT1_313790-t26_1 | gene=TGGT1_313790 | organism=Toxoplasma_gondii_GT1 | gene_product=CEP44 domain-containing protein [Source:UniProtKB/TrEMBL;Acc:S7UUI8] | transcript_product=hypothetical protein | location=TGGT1_chrXI:3659222-3662326(+) | protein_length=853 | sequence_SO=chromosome | SO=protein_coding_gene | is_pseudo=false	MQSTTLGHQNEESLAGDEGGNR	FALSE	High	[R].MQSTTLGHQNEESLAGDEGGNR.[S]	8.35E-09	7.22E-05	1	1	TGGT1_313790-t26_1-p1	TGGT1_313790-t26_1-p1 [203-224]	0	2715.20007	1.257	0.832	0.923	0.674	0.8	0.608	0.689	0.33	-0.27	-0.12	-0.57	-0.32	-0.72	-0.54	1	1	1	1	1	0.692196663	1	16.6	20.9	13.8	15.3	11.2	13.3	10.1	11.4	0.24	2.64
25435	TGGT1_232030	hypothetical protein	1xTMTpro [N-Term]; 1xPhospho [T3(100)]	TGGT1_232030-t26_1-p1 1xPhospho [T114(100)]	2	transcript=TGGT1_232030-t26_1 | gene=TGGT1_232030 | organism=Toxoplasma_gondii_GT1 | gene_product=hypothetical protein | transcript_product=hypothetical protein | location=TGGT1_chrVIII:1768528-1771709(+) | protein_length=208 | sequence_SO=chromosome | SO=protein_coding_gene | is_pseudo=false	MQTDILEEHEQLMR	FALSE	High	[R].MQTDILEEHEQLMR.[E]	1.05E-11	7.22E-05	1	1	TGGT1_232030-t26_1-p1	TGGT1_232030-t26_1-p1 [112-125]	0	2157.00406	0.924	1.07	1.328	1.453	1.809	1.681	1.922	-0.11	0.1	0.41	0.54	0.86	0.75	0.94	1	1	1	1	1	1	0.874183033	197.2	182.1	211	261.9	286.4	356.6	331.4	378.9	2.73	8.5
25436	TGGT1_232030	hypothetical protein	1xOxidation [M]; 1xTMTpro [N-Term]; 1xPhospho [T3(100)]	TGGT1_232030-t26_1-p1 1xPhospho [T114(100)]	28	transcript=TGGT1_232030-t26_1 | gene=TGGT1_232030 | organism=Toxoplasma_gondii_GT1 | gene_product=hypothetical protein | transcript_product=hypothetical protein | location=TGGT1_chrVIII:1768528-1771709(+) | protein_length=208 | sequence_SO=chromosome | SO=protein_coding_gene | is_pseudo=false	MQTDILEEHEQLMR	FALSE	High	[R].MQTDILEEHEQLMR.[E]	1.90E-12	7.22E-05	1	1	TGGT1_232030-t26_1-p1	TGGT1_232030-t26_1-p1 [112-125]	0	2172.99897	0.952	0.993	1.163	1.266	1.386	1.356	1.434	-0.07	-0.01	0.22	0.34	0.47	0.44	0.52	1	1	1	1	1	1	0.867820048	634.1	603.4	629.5	737.6	802.6	878.7	859.7	909.5	3.76	0.06
25413	TGGT1_254480	WD domain, G-beta repeat-containing protein	1xOxidation [M1]; 1xTMTpro [N-Term]; 2xPhospho [S3(100); S6(100)]	TGGT1_254480-t26_1-p1 2xPhospho [S277(100); S280(100)]	1	transcript=TGGT1_254480-t26_1 | gene=TGGT1_254480 | organism=Toxoplasma_gondii_GT1 | gene_product=WD domain, G-beta repeat-containing protein [Source:UniProtKB/TrEMBL;Acc:S7UMW1] | transcript_product=WD domain, G-beta repeat-containing protein | location=TGGT1_chrIII:1745233-1748585(-) | protein_length=816 | sequence_SO=chromosome | SO=protein_coding_gene | is_pseudo=false	MQSLASVHGLR	FALSE	High	[R].MQSLASVHGLR.[T]	0.00044063	7.22E-05	1	1	TGGT1_254480-t26_1-p1	TGGT1_254480-t26_1-p1 [275-285]	0	1678.77082	0.827	0.824	0.828	1.147	1.138	0.854	1.111	-0.27	-0.28	-0.27	0.2	0.19	-0.23	0.15	1	1	1	1	1	1	1	11.9	9.8	9.8	9.8	13.6	13.5	10.1	13.2	39.22	21.73
25269	TGGT1_249800	hypothetical protein	1xOxidation [M1]; 1xTMTpro [N-Term]; 1xPhospho [S11(100)]	TGGT1_249800-t26_1-p1 1xPhospho [S285(100)]	1	transcript=TGGT1_249800-t26_1 | gene=TGGT1_249800 | organism=Toxoplasma_gondii_GT1 | gene_product=hypothetical protein | transcript_product=hypothetical protein | location=TGGT1_chrXII:4739984-4742611(-) | protein_length=753 | sequence_SO=chromosome | SO=protein_coding_gene | is_pseudo=false	MPHPVLVSLLSR	FALSE	High	[R].MPHPVLVSLLSR.[A]	0.000169255	7.22E-05	1	1	TGGT1_249800-t26_1-p1	TGGT1_249800-t26_1-p1 [275-286]	0	1748.94534	1.046	1.122	1.38	1.189	1.08	1.411	1.674	0.06	0.17	0.46	0.25	0.11	0.5	0.74	1	1	1	1	1	0.988534647	0.228649348	41.9	43.8	47	57.8	49.8	45.3	59.1	70.2	13.65	13.54
25267	TGGT1_257750	homocysteine s-methyltransferase domain-containing protein	1xTMTpro [K7]; 1xTMTpro [N-Term]; 1xPhospho [T6(100)]	TGGT1_257750-t26_1-p1 1xPhospho [T388(100)]	2	transcript=TGGT1_257750-t26_1 | gene=TGGT1_257750 | organism=Toxoplasma_gondii_GT1 | gene_product=Hcy-binding domain-containing protein [Source:UniProtKB/TrEMBL;Acc:S7UZC0] | transcript_product=homocysteine s-methyltransferase domain-containing protein | location=TGGT1_chrVIIb:3785581-3789978(+) | protein_length=434 | sequence_SO=chromosome | SO=protein_coding_gene | is_pseudo=false	MPHGFTK	FALSE	High	[R].MPHGFTK.[T]	2.25E-05	7.22E-05	1	1	TGGT1_257750-t26_1-p1	TGGT1_257750-t26_1-p1 [383-389]	0	1505.78314	0.76	0.434	0.924	1.136	1.138	1.407	1.651	-0.4	-1.2	-0.11	0.18	0.19	0.49	0.72	1	0.191207973	1	1	1	0.308589438	0.05149067	177.9	135.2	77.3	164.4	202.1	202.5	250.2	293.7	8.73	1.77
25009	TGGT1_234310	hypothetical protein	1xOxidation [M]; 1xTMTpro [K2]; 1xTMTpro [N-Term]; 1xPhospho [S8(100)]	TGGT1_234310-t26_1-p1 1xPhospho [S85(100)]	4	transcript=TGGT1_234310-t26_1 | gene=TGGT1_234310 | organism=Toxoplasma_gondii_GT1 | gene_product=PP28 domain-containing protein [Source:UniProtKB/TrEMBL;Acc:S7UVT4] | transcript_product=hypothetical protein | location=TGGT1_chrX:4195728-4198221(+) | protein_length=176 | sequence_SO=chromosome | SO=protein_coding_gene | is_pseudo=false	MKEDGDDSEEEEEELSINLGSMR	FALSE	High	[R].MKEDGDDSEEEEEELSINLGSMR.[L]	2.15E-07	7.22E-05	1	1	TGGT1_234310-t26_1-p1	TGGT1_234310-t26_1-p1 [78-100]	1	3346.48353	0.965	1.014	1.003	0.893	0.775	0.65	0.553	-0.05	0.02	0	-0.16	-0.37	-0.62	-0.85	1	1	1	1	1	0.268451099	0.057671187	402.2	388.1	407.9	403.3	359.3	311.7	261.5	222.4	2.47	13.12
25057	TGGT1_311920	GRAM domain-containing protein	1xTMTpro [K25]; 1xTMTpro [N-Term]; 1xPhospho [S17(100)]	TGGT1_311920-t26_1-p1 1xPhospho [S2019(100)]	1	transcript=TGGT1_311920-t26_1 | gene=TGGT1_311920 | organism=Toxoplasma_gondii_GT1 | gene_product=GRAM domain-containing protein [Source:UniProtKB/TrEMBL;Acc:S7UTV3] | transcript_product=GRAM domain-containing protein | location=TGGT1_chrXI:2336545-2355556(+) | protein_length=2528 | sequence_SO=chromosome | SO=protein_coding_gene | is_pseudo=false	MLDSPLYEEERPEENASEQSPASEK	FALSE	High	[R].MLDSPLYEEERPEENASEQSPASEK.[Q]	1.76E-07	7.22E-05	1	1	TGGT1_311920-t26_1-p1	TGGT1_311920-t26_1-p1 [2003-2027]	0	3553.65371	0.852	0.869	1.012	0.941	0.85	0.74	0.783	-0.23	-0.2	0.02	-0.09	-0.23	-0.43	-0.35	1	1	1	1	1	0.887426831	1	92.7	79	80.6	93.8	87.2	78.8	68.7	72.7	3.59	15.93
25069	TGGT1_289070	E1-E2 ATPase subfamily protein	1xMethylthio [C5]; 1xTMTpro [N-Term]; 1xPhospho [S4(100)]	TGGT1_289070-t26_1-p1 1xMethylthio [C1639]; 1xPhospho [S1638(100)]	2	transcript=TGGT1_289070-t26_1 | gene=TGGT1_289070 | organism=Toxoplasma_gondii_GT1 | gene_product=E1-E2 ATPase subfamily protein [Source:UniProtKB/TrEMBL;Acc:S7W4S8] | transcript_product=E1-E2 ATPase subfamily protein | location=TGGT1_chrIX:2766488-2779639(+) | protein_length=2014 | sequence_SO=chromosome | SO=protein_coding_gene | is_pseudo=false	MLGSCDVNQSEGHDR	FALSE	High	[K].MLGSCDVNQSEGHDR.[T]	1.80E-06	7.22E-05	1	1	TGGT1_289070-t26_1-p1	TGGT1_289070-t26_1-p1 [1635-1649]	0	2077.84618	0.879	0.911	0.951	0.937	0.868	0.972	0.909	-0.19	-0.14	-0.07	-0.09	-0.2	-0.04	-0.14	1	1	1	1	1	1	1	83.9	73.8	76.4	79.9	78.7	72.9	81.6	76.3	10.84	6.83
25170	TGGT1_230410	peroxiredoxin PRX3	1xTMTpro [K10]; 1xTMTpro [N-Term]; 1xPhospho [S5(100)]	TGGT1_230410-t26_1-p1 1xPhospho [S270(100)]	2	transcript=TGGT1_230410-t26_1 | gene=TGGT1_230410 | organism=Toxoplasma_gondii_GT1 | gene_product=Thioredoxin domain-containing protein [Source:UniProtKB/TrEMBL;Acc:S7V2Y3] | transcript_product=peroxiredoxin PRX3 | location=TGGT1_chrVIII:753559-755687(-) | protein_length=283 | sequence_SO=chromosome | SO=protein_coding_gene | is_pseudo=false	MMHASFEGVK	FALSE	High	[K].MMHASFEGVK.[N]	0.000149904	7.22E-05	1	1	TGGT1_230410-t26_1-p1	TGGT1_230410-t26_1-p1 [266-275]	0	1824.90333	1.035	1.075	1.037	1.054	1.112	1.019	1.163	0.05	0.1	0.05	0.08	0.15	0.03	0.22	1	1	1	1	1	1	1	41.8	43.3	45	43.4	44.1	46.5	42.6	48.7	37.69	29.89
25171	TGGT1_230410	peroxiredoxin PRX3	1xOxidation [M]; 1xTMTpro [K10]; 1xTMTpro [N-Term]; 1xPhospho [S5(100)]	TGGT1_230410-t26_1-p1 1xPhospho [S270(100)]	5	transcript=TGGT1_230410-t26_1 | gene=TGGT1_230410 | organism=Toxoplasma_gondii_GT1 | gene_product=Thioredoxin domain-containing protein [Source:UniProtKB/TrEMBL;Acc:S7V2Y3] | transcript_product=peroxiredoxin PRX3 | location=TGGT1_chrVIII:753559-755687(-) | protein_length=283 | sequence_SO=chromosome | SO=protein_coding_gene | is_pseudo=false	MMHASFEGVK	FALSE	High	[K].MMHASFEGVK.[N]	7.56E-05	7.22E-05	1	1	TGGT1_230410-t26_1-p1	TGGT1_230410-t26_1-p1 [266-275]	0	1840.89825	1.051	1.107	1.17	1.171	1.092	0.986	1.126	0.07	0.15	0.23	0.23	0.13	-0.02	0.17	1	1	1	1	1	1	1	94.3	99.1	104.4	110.3	110.4	103	92.9	106.2	18.06	28.65
25217	TGGT1_295360	hypothetical protein	1xTMTpro [N-Term]; 1xPhospho [S20(99.2)]	TGGT1_295360-t26_1-p1 1xPhospho [S150(99.2)]	1	transcript=TGGT1_295360-t26_1 | gene=TGGT1_295360 | organism=Toxoplasma_gondii_GT1 | gene_product=hypothetical protein | transcript_product=hypothetical protein | location=TGGT1_chrIa:1791407-1792949(+) | protein_length=268 | sequence_SO=chromosome | SO=protein_coding_gene | is_pseudo=false	MNISFGADQVWNSDSGARPSFSDVPFGR	FALSE	High	[K].MNISFGADQVWNSDSGARPSFSDVPFGR.[S]	1.28E-12	7.22E-05	1	1	TGGT1_295360-t26_1-p1	TGGT1_295360-t26_1-p1 [131-158]	0	3428.56902	1.05	1.016	0.964	1.05	1.105	0.973	0.957	0.07	0.02	-0.05	0.07	0.14	-0.04	-0.06	1	1	1	1	1	1	1	69.8	73.3	70.9	67.3	73.4	77.2	67.9	66.8	9.01	10.12
25218	TGGT1_295360	hypothetical protein	1xOxidation [M1]; 1xTMTpro [N-Term]; 1xPhospho [S]		3	transcript=TGGT1_295360-t26_1 | gene=TGGT1_295360 | organism=Toxoplasma_gondii_GT1 | gene_product=hypothetical protein | transcript_product=hypothetical protein | location=TGGT1_chrIa:1791407-1792949(+) | protein_length=268 | sequence_SO=chromosome | SO=protein_coding_gene | is_pseudo=false	MNISFGADQVWNSDSGARPSFSDVPFGR	FALSE	High	[K].MNISFGADQVWNSDSGARPSFSDVPFGR.[S]	2.10E-12	7.22E-05	1	1	TGGT1_295360-t26_1-p1	TGGT1_295360-t26_1-p1 [131-158]	0	3444.56393	1.041	1.001	0.985	0.912	1.008	0.936	0.928	0.06	0	-0.02	-0.13	0.01	-0.1	-0.11	1	1	1	1	1	1	1	128.8	134	129	126.8	117.4	129.8	120.5	119.5	9.89	2.62
25219	TGGT1_295360	hypothetical protein	1xTMTpro [N-Term]; 2xPhospho [S4(100); S]	TGGT1_295360-t26_1-p1 2xPhospho [S134(100); S]	7	transcript=TGGT1_295360-t26_1 | gene=TGGT1_295360 | organism=Toxoplasma_gondii_GT1 | gene_product=hypothetical protein | transcript_product=hypothetical protein | location=TGGT1_chrIa:1791407-1792949(+) | protein_length=268 | sequence_SO=chromosome | SO=protein_coding_gene | is_pseudo=false	MNISFGADQVWNSDSGARPSFSDVPFGR	FALSE	High	[K].MNISFGADQVWNSDSGARPSFSDVPFGR.[S]	1.31E-10	7.22E-05	1	1	TGGT1_295360-t26_1-p1	TGGT1_295360-t26_1-p1 [131-158]	0	3508.53535	0.999	0.957	0.985	0.97	0.96	1.021	1.168	0	-0.06	-0.02	-0.04	-0.06	0.03	0.22	1	1	1	1	1	1	1	179.1	178.9	171.5	176.5	173.7	171.9	182.9	209.2	13.38	1.35
25220	TGGT1_295360	hypothetical protein	1xOxidation [M1]; 1xTMTpro [N-Term]; 2xPhospho [S15(99.7); S]	TGGT1_295360-t26_1-p1 2xPhospho [S145(99.7); S]	5	transcript=TGGT1_295360-t26_1 | gene=TGGT1_295360 | organism=Toxoplasma_gondii_GT1 | gene_product=hypothetical protein | transcript_product=hypothetical protein | location=TGGT1_chrIa:1791407-1792949(+) | protein_length=268 | sequence_SO=chromosome | SO=protein_coding_gene | is_pseudo=false	MNISFGADQVWNSDSGARPSFSDVPFGR	FALSE	High	[K].MNISFGADQVWNSDSGARPSFSDVPFGR.[S]	3.92E-08	7.22E-05	1	1	TGGT1_295360-t26_1-p1	TGGT1_295360-t26_1-p1 [131-158]	0	3524.53027	0.97	0.914	0.892	0.903	0.903	1.04	1.289	-0.04	-0.13	-0.16	-0.15	-0.15	0.06	0.37	1	1	1	1	1	1	0.508983196	253.3	245.7	231.4	226	228.6	228.8	263.5	326.5	3.39	2.46
25221	TGGT1_295360	hypothetical protein	1xTMTpro [N-Term]; 3xPhospho [S4(100); S15(100); S20(100)]	TGGT1_295360-t26_1-p1 3xPhospho [S134(100); S145(100); S150(100)]	1	transcript=TGGT1_295360-t26_1 | gene=TGGT1_295360 | organism=Toxoplasma_gondii_GT1 | gene_product=hypothetical protein | transcript_product=hypothetical protein | location=TGGT1_chrIa:1791407-1792949(+) | protein_length=268 | sequence_SO=chromosome | SO=protein_coding_gene | is_pseudo=false	MNISFGADQVWNSDSGARPSFSDVPFGR	FALSE	High	[K].MNISFGADQVWNSDSGARPSFSDVPFGR.[S]	2.84E-06	7.22E-05	1	1	TGGT1_295360-t26_1-p1	TGGT1_295360-t26_1-p1 [131-158]	0	3588.50168	1.184	1.26	1.263	1.08	1.17	1.382	1.531	0.24	0.33	0.34	0.11	0.23	0.47	0.61	1	1	1	1	1	1	1	15.4	18.3	19.4	19.5	16.7	18.1	21.3	23.6	56.22	26.36
25224	TGGT1_259200B	Na+/H+ exchanger NHE1	1xTMTpro [N-Term]; 2xPhospho [S5(100); S9(100)]	TGGT1_259200B-t26_1-p1 2xPhospho [S724(100); S728(100)]	1	transcript=TGGT1_259200B-t26_1 | gene=TGGT1_259200B | organism=Toxoplasma_gondii_GT1 | gene_product=Na+/H+ exchanger NHE1 [Source:UniProtKB/TrEMBL;Acc:S7WEL3] | transcript_product=Na+/H+ exchanger NHE1 | location=TGGT1_chrVIIb:2842786-2849857(-) | protein_length=1450 | sequence_SO=chromosome | SO=protein_coding_gene | is_pseudo=false	MNMLSPPVSPRPGHAGENELPPGASSPATLAAPGGVR	FALSE	High	[R].MNMLSPPVSPRPGHAGENELPPGASSPATLAAPGGVR.[S]	2.26E-08	7.22E-05	1	1	TGGT1_259200B-t26_1-p1	TGGT1_259200B-t26_1-p1 [720-756]	0	4083.9506	0.96	0.882	1.088	1.04	0.947	0.813	0.646	-0.06	-0.18	0.12	0.06	-0.08	-0.3	-0.63	1	1	1	1	1	1	0.393395816	37.5	36	33.1	40.8	39	35.5	30.5	24.2	2.11	10.65
25225	TGGT1_309220	GTPase activating protein for Arf protein	1xTMTpro [K10]; 1xTMTpro [N-Term]; 1xPhospho [S6(100)]	TGGT1_309220-t26_1-p1 1xPhospho [S30(100)]	1	transcript=TGGT1_309220-t26_1 | gene=TGGT1_309220 | organism=Toxoplasma_gondii_GT1 | gene_product=Arf-GAP domain-containing protein [Source:UniProtKB/TrEMBL;Acc:S7W7Q4] | transcript_product=GTPase activating protein for Arf protein | location=TGGT1_chrXI:525668-532349(-) | protein_length=557 | sequence_SO=chromosome | SO=protein_coding_gene | is_pseudo=false	MNPEHSGDEK	FALSE	High	[R].MNPEHSGDEK.[K]	1.18E-06	7.22E-05	1	1	TGGT1_309220-t26_1-p1	TGGT1_309220-t26_1-p1 [25-34]	0	1831.85414	1.015	1.01	0.998	0.806	0.927	0.854	0.764	0.02	0.01	0	-0.31	-0.11	-0.23	-0.39	1	1	1	1	1	1	0.325863944	140.1	142.2	141.4	139.7	113	129.9	119.6	107	9.72	6.21
25437	TGGT1_232030	hypothetical protein	2xOxidation [M1; M13]; 1xTMTpro [N-Term]; 1xPhospho [T3(100)]	TGGT1_232030-t26_1-p1 1xPhospho [T114(100)]	19	transcript=TGGT1_232030-t26_1 | gene=TGGT1_232030 | organism=Toxoplasma_gondii_GT1 | gene_product=hypothetical protein | transcript_product=hypothetical protein | location=TGGT1_chrVIII:1768528-1771709(+) | protein_length=208 | sequence_SO=chromosome | SO=protein_coding_gene | is_pseudo=false	MQTDILEEHEQLMR	FALSE	High	[R].MQTDILEEHEQLMR.[E]	1.51E-11	7.22E-05	1	1	TGGT1_232030-t26_1-p1	TGGT1_232030-t26_1-p1 [112-125]	0	2188.99389	0.876	1.005	1.303	1.434	1.643	1.52	1.656	-0.19	0.01	0.38	0.52	0.72	0.6	0.73	1	1	1	1	1	1	0.809301772	243.2	213.1	244.4	317	348.8	399.7	369.7	402.8	1.5	6.98
25008	TGGT1_234310	hypothetical protein	1xTMTpro [K2]; 1xTMTpro [N-Term]; 1xPhospho [S8(100)]	TGGT1_234310-t26_1-p1 1xPhospho [S85(100)]	4	transcript=TGGT1_234310-t26_1 | gene=TGGT1_234310 | organism=Toxoplasma_gondii_GT1 | gene_product=PP28 domain-containing protein [Source:UniProtKB/TrEMBL;Acc:S7UVT4] | transcript_product=hypothetical protein | location=TGGT1_chrX:4195728-4198221(+) | protein_length=176 | sequence_SO=chromosome | SO=protein_coding_gene | is_pseudo=false	MKEDGDDSEEEEEELSINLGSMR	FALSE	High	[R].MKEDGDDSEEEEEELSINLGSMR.[L]	1.56E-12	7.22E-05	1	1	TGGT1_234310-t26_1-p1	TGGT1_234310-t26_1-p1 [78-100]	1	3330.48862	0.946	0.978	0.958	0.837	0.786	0.587	0.523	-0.08	-0.03	-0.06	-0.26	-0.35	-0.77	-0.94	1	1	1	1	1	0.091562962	0.031918634	446.4	422.3	436.6	427.7	373.5	350.7	262.1	233.3	6.03	9
25438	TGGT1_278730	putative guanine nucleotide-binding protein	1xTMTpro [N-Term]; 1xPhospho [S/T]		1	transcript=TGGT1_278730-t26_1 | gene=TGGT1_278730 | organism=Toxoplasma_gondii_GT1 | gene_product=Putative guanine nucleotide-binding protein [Source:UniProtKB/TrEMBL;Acc:S7UZP5] | transcript_product=putative guanine nucleotide-binding protein | location=TGGT1_chrXII:5829849-5835007(+) | protein_length=705 | sequence_SO=chromosome | SO=protein_coding_gene | is_pseudo=false	MQTEPEVNLHTPASVLRPESSDGETR	FALSE	High	[K].MQTEPEVNLHTPASVLRPESSDGETR.[K]	2.13E-08	7.22E-05	1	1	TGGT1_278730-t26_1-p1	TGGT1_278730-t26_1-p1 [52-77]	0	3264.5527	0.783	0.842	0.767	0.786	0.745	0.786	0.791	-0.35	-0.25	-0.38	-0.35	-0.42	-0.35	-0.34	1	1	1	1	1	1	1	28.3	22.2	23.9	21.7	22.3	21.1	22.3	22.4	20.76	10.71
25512	TGGT1_249710	Parkinson disease 7 domain containing 1 family protein	1xTMTpro [N-Term]; 1xPhospho [S3(100)]	TGGT1_249710-t26_1-p1 1xPhospho [S567(100)]	1	transcript=TGGT1_249710-t26_1 | gene=TGGT1_249710 | organism=Toxoplasma_gondii_GT1 | gene_product=Parkinson disease 7 domain containing 1 family protein [Source:UniProtKB/TrEMBL;Acc:S7V084] | transcript_product=Parkinson disease 7 domain containing 1 family protein | location=TGGT1_chrXII:4688083-4690896(+) | protein_length=765 | sequence_SO=chromosome | SO=protein_coding_gene | is_pseudo=false	MRSELEPVAFSWVSGSGDDAVVR	FALSE	High	[R].MRSELEPVAFSWVSGSGDDAVVR.[R]	1.67E-14	7.22E-05	1	1	TGGT1_249710-t26_1-p1	TGGT1_249710-t26_1-p1 [565-587]	1	2878.37657	1.036	1.014	1.164	1.087	1.284	1.216	1.422	0.05	0.02	0.22	0.12	0.36	0.28	0.51	1	1	1	1	1	1	1	45.7	47.3	46.3	53.1	49.6	58.6	55.5	64.9	4.18	26.52
25673	TGGT1_271970	glideosome-associated protein with multiple-membrane spans GAPM3	2xOxidation [M]; 1xTMTpro [K28]; 1xTMTpro [N-Term]; 1xPhospho [S21(100)]	TGGT1_271970-t26_1-p1 1xPhospho [S296(100)]	5	transcript=TGGT1_271970-t26_1 | gene=TGGT1_271970 | organism=Toxoplasma_gondii_GT1 | gene_product=Glideosome-associated protein with multiple-membrane spans GAPM3 [Source:UniProtKB/TrEMBL;Acc:A0A125YP90] | transcript_product=glideosome-associated protein with multiple-membrane spans GAPM3 | location=TGGT1_chrVIII:4254025-4255814(+) | protein_length=310 | sequence_SO=chromosome | SO=protein_coding…	MSPYYPAEETGASAPLTAAGSMVMGGMK	FALSE	High	[R].MSPYYPAEETGASAPLTAAGSMVMGGMK.[S]	4.79E-14	7.22E-05	1	1	TGGT1_271970-t26_1-p1	TGGT1_271970-t26_1-p1 [276-303]	0	3525.63067	0.962	0.898	0.994	1.457	1.583	1.845	1.857	-0.06	-0.15	-0.01	0.54	0.66	0.88	0.89	1	1	1	1	0.314096091	0.046354967	0.033341367	280	269.3	251.5	278.4	407.9	443.3	516.6	520.1	5.74	7.45
25674	TGGT1_271970	glideosome-associated protein with multiple-membrane spans GAPM3	3xOxidation [M22; M24; M]; 1xTMTpro [K28]; 1xTMTpro [N-Term]; 1xPhospho [S21(100)]	TGGT1_271970-t26_1-p1 1xPhospho [S296(100)]	7	transcript=TGGT1_271970-t26_1 | gene=TGGT1_271970 | organism=Toxoplasma_gondii_GT1 | gene_product=Glideosome-associated protein with multiple-membrane spans GAPM3 [Source:UniProtKB/TrEMBL;Acc:A0A125YP90] | transcript_product=glideosome-associated protein with multiple-membrane spans GAPM3 | location=TGGT1_chrVIII:4254025-4255814(+) | protein_length=310 | sequence_SO=chromosome | SO=protein_coding…	MSPYYPAEETGASAPLTAAGSMVMGGMK	FALSE	High	[R].MSPYYPAEETGASAPLTAAGSMVMGGMK.[S]	3.65E-13	7.22E-05	1	1	TGGT1_271970-t26_1-p1	TGGT1_271970-t26_1-p1 [276-303]	0	3541.62559	0.983	0.896	0.994	1.323	1.467	1.622	1.557	-0.02	-0.16	-0.01	0.4	0.55	0.7	0.64	1	1	1	1	0.313875972	0.057973176	0.060006752	311.5	306.2	279.1	309.5	412.1	456.8	505.1	485.1	10.21	0.03
25675	TGGT1_271970	glideosome-associated protein with multiple-membrane spans GAPM3	1xTMTpro [K28]; 1xTMTpro [N-Term]; 2xPhospho [T17(100); S21(100)]	TGGT1_271970-t26_1-p1 2xPhospho [T292(100); S296(100)]	4	transcript=TGGT1_271970-t26_1 | gene=TGGT1_271970 | organism=Toxoplasma_gondii_GT1 | gene_product=Glideosome-associated protein with multiple-membrane spans GAPM3 [Source:UniProtKB/TrEMBL;Acc:A0A125YP90] | transcript_product=glideosome-associated protein with multiple-membrane spans GAPM3 | location=TGGT1_chrVIII:4254025-4255814(+) | protein_length=310 | sequence_SO=chromosome | SO=protein_coding…	MSPYYPAEETGASAPLTAAGSMVMGGMK	FALSE	High	[R].MSPYYPAEETGASAPLTAAGSMVMGGMK.[S]	6.71E-08	7.22E-05	1	1	TGGT1_271970-t26_1-p1	TGGT1_271970-t26_1-p1 [276-303]	0	3573.60717	1.093	0.956	0.97	0.998	1.04	0.955	1.036	0.13	-0.07	-0.04	0	0.06	-0.07	0.05	1	1	1	1	1	1	1	86.3	94.3	82.5	83.7	86.1	89.7	82.4	89.4	1.82	8.49
25676	TGGT1_271970	glideosome-associated protein with multiple-membrane spans GAPM3	1xOxidation [M]; 1xTMTpro [K28]; 1xTMTpro [N-Term]; 2xPhospho [T17(100); S21(100)]	TGGT1_271970-t26_1-p1 2xPhospho [T292(100); S296(100)]	3	transcript=TGGT1_271970-t26_1 | gene=TGGT1_271970 | organism=Toxoplasma_gondii_GT1 | gene_product=Glideosome-associated protein with multiple-membrane spans GAPM3 [Source:UniProtKB/TrEMBL;Acc:A0A125YP90] | transcript_product=glideosome-associated protein with multiple-membrane spans GAPM3 | location=TGGT1_chrVIII:4254025-4255814(+) | protein_length=310 | sequence_SO=chromosome | SO=protein_coding…	MSPYYPAEETGASAPLTAAGSMVMGGMK	FALSE	High	[R].MSPYYPAEETGASAPLTAAGSMVMGGMK.[S]	1.04E-07	7.22E-05	1	1	TGGT1_271970-t26_1-p1	TGGT1_271970-t26_1-p1 [276-303]	0	3589.60209	1.029	0.974	1.002	0.992	1.018	1.038	1.063	0.04	-0.04	0	-0.01	0.03	0.05	0.09	1	1	1	1	1	1	1	166	170.8	161.8	166.3	164.7	169.1	172.4	176.5	4.77	13.13
25677	TGGT1_271970	glideosome-associated protein with multiple-membrane spans GAPM3	2xOxidation [M]; 1xTMTpro [K28]; 1xTMTpro [N-Term]; 2xPhospho [T17(100); S21(100)]	TGGT1_271970-t26_1-p1 2xPhospho [T292(100); S296(100)]	3	transcript=TGGT1_271970-t26_1 | gene=TGGT1_271970 | organism=Toxoplasma_gondii_GT1 | gene_product=Glideosome-associated protein with multiple-membrane spans GAPM3 [Source:UniProtKB/TrEMBL;Acc:A0A125YP90] | transcript_product=glideosome-associated protein with multiple-membrane spans GAPM3 | location=TGGT1_chrVIII:4254025-4255814(+) | protein_length=310 | sequence_SO=chromosome | SO=protein_coding…	MSPYYPAEETGASAPLTAAGSMVMGGMK	FALSE	High	[R].MSPYYPAEETGASAPLTAAGSMVMGGMK.[S]	5.69E-07	7.22E-05	1	1	TGGT1_271970-t26_1-p1	TGGT1_271970-t26_1-p1 [276-303]	0	3605.597	1.142	1.193	1.156	1.043	1.105	1.123	1.135	0.19	0.25	0.21	0.06	0.14	0.17	0.18	1	1	1	1	1	1	1	112.6	128.5	134.3	130.2	117.4	124.4	126.4	127.8	7.15	0.95
25678	TGGT1_271970	glideosome-associated protein with multiple-membrane spans GAPM3	1xTMTpro [K28]; 1xTMTpro [N-Term]; 3xPhospho [T17(99.6); S21(100); T/S/Y]	TGGT1_271970-t26_1-p1 3xPhospho [T292(99.6); S296(100); T/S/Y]	5	transcript=TGGT1_271970-t26_1 | gene=TGGT1_271970 | organism=Toxoplasma_gondii_GT1 | gene_product=Glideosome-associated protein with multiple-membrane spans GAPM3 [Source:UniProtKB/TrEMBL;Acc:A0A125YP90] | transcript_product=glideosome-associated protein with multiple-membrane spans GAPM3 | location=TGGT1_chrVIII:4254025-4255814(+) | protein_length=310 | sequence_SO=chromosome | SO=protein_coding…	MSPYYPAEETGASAPLTAAGSMVMGGMK	FALSE	High	[R].MSPYYPAEETGASAPLTAAGSMVMGGMK.[S]	0.000146723	7.22E-05	1	1	TGGT1_271970-t26_1-p1	TGGT1_271970-t26_1-p1 [276-303]	0	3653.57351	1.006	0.704	0.803	0.887	0.817	0.74	1.038	0.01	-0.51	-0.32	-0.17	-0.29	-0.43	0.05	1	1	1	1	1	1	1	13.2	13.3	9.3	10.6	11.7	10.8	9.8	13.7	41.98	10.81
25672	TGGT1_271970	glideosome-associated protein with multiple-membrane spans GAPM3	1xOxidation [M22]; 1xTMTpro [K28]; 1xTMTpro [N-Term]; 1xPhospho [S21(100)]	TGGT1_271970-t26_1-p1 1xPhospho [S296(100)]	3	transcript=TGGT1_271970-t26_1 | gene=TGGT1_271970 | organism=Toxoplasma_gondii_GT1 | gene_product=Glideosome-associated protein with multiple-membrane spans GAPM3 [Source:UniProtKB/TrEMBL;Acc:A0A125YP90] | transcript_product=glideosome-associated protein with multiple-membrane spans GAPM3 | location=TGGT1_chrVIII:4254025-4255814(+) | protein_length=310 | sequence_SO=chromosome | SO=protein_coding…	MSPYYPAEETGASAPLTAAGSMVMGGMK	FALSE	High	[R].MSPYYPAEETGASAPLTAAGSMVMGGMK.[S]	1.42E-13	7.22E-05	1	1	TGGT1_271970-t26_1-p1	TGGT1_271970-t26_1-p1 [276-303]	0	3509.63576	1.063	1.042	1.131	1.325	1.529	1.546	1.597	0.09	0.06	0.18	0.41	0.61	0.63	0.68	1	1	1	1	0.192998981	0.079077246	0.046280808	175.6	186.6	183	198.5	232.7	268.5	271.5	280.4	4.35	2.43
25704	TGGT1_312300	Sec7 domain-containing protein	1xTMTpro [N-Term]; 1xPhospho [S]		2	transcript=TGGT1_312300-t26_1 | gene=TGGT1_312300 | organism=Toxoplasma_gondii_GT1 | gene_product=Sec7 domain-containing protein [Source:UniProtKB/TrEMBL;Acc:S7UTS9] | transcript_product=Sec7 domain-containing protein | location=TGGT1_chrXI:2538347-2549992(-) | protein_length=3015 | sequence_SO=chromosome | SO=protein_coding_gene | is_pseudo=false	MSSELHGAVGPPESLR	FALSE	High	[R].MSSELHGAVGPPESLR.[V]	2.83E-06	7.22E-05	1	1	TGGT1_312300-t26_1-p1	TGGT1_312300-t26_1-p1 [1506-1521]	0	2050.99521	0.946	0.942	1.03	1.074	0.979	1.157	1.148	-0.08	-0.09	0.04	0.1	-0.03	0.21	0.2	1	1	1	1	1	1	1	43.5	41.1	41	44.8	46.7	42.5	50.3	49.9	1.14	7.71
25725	TGGT1_261480	phosphatidyl serine synthase	1xOxidation [M1]; 1xTMTpro [N-Term]; 1xPhospho [S]		2	transcript=TGGT1_261480-t26_1 | gene=TGGT1_261480 | organism=Toxoplasma_gondii_GT1 | gene_product=Phosphatidyl serine synthase [Source:UniProtKB/TrEMBL;Acc:S7UXZ9] | transcript_product=phosphatidyl serine synthase | location=TGGT1_chrVIIb:1685826-1692167(-) | protein_length=540 | sequence_SO=chromosome | SO=protein_coding_gene | is_pseudo=false	MSSSSLSAEVPSLSAR	FALSE	High	[R].MSSSSLSAEVPSLSAR.[E]	6.37E-09	7.22E-05	1	1	TGGT1_261480-t26_1-p1	TGGT1_261480-t26_1-p1 [505-520]	0	2008.95815	1.096	1.042	1.097	1.004	0.954	1.217	0.981	0.13	0.06	0.13	0.01	-0.07	0.28	-0.03	1	1	1	1	1	0.429617809	1	66.5	72.9	69.3	72.9	66.7	63.5	80.9	65.2	4.81	0.59
25730	TGGT1_235490	hypothetical protein	1xTMTpro [N-Term]; 1xPhospho [S6(100)]	TGGT1_235490-t26_1-p1 1xPhospho [S225(100)]	1	transcript=TGGT1_235490-t26_1 | gene=TGGT1_235490 | organism=Toxoplasma_gondii_GT1 | gene_product=hypothetical protein | transcript_product=hypothetical protein | location=TGGT1_chrX:4794558-4804621(+) | protein_length=923 | sequence_SO=chromosome | SO=protein_coding_gene | is_pseudo=false	MSSVASGVLSQTSSR	FALSE	High	[R].MSSVASGVLSQTSSR.[C]	5.81E-07	7.22E-05	1	1	TGGT1_235490-t26_1-p1	TGGT1_235490-t26_1-p1 [220-234]	0	1880.91081	1.434	1.021	1.037	1.09	1.068	1.244	1.01	0.52	0.03	0.05	0.12	0.1	0.32	0.01	1	1	1	1	1	0.724544297	1	47.4	67.9	48.4	49.1	51.6	50.6	58.9	47.8	8.13	2.86
25744	TGGT1_232080	hypothetical protein	1xTMTpro [K13]; 1xTMTpro [N-Term]; 1xPhospho [T3(100)]	TGGT1_232080-t26_1-p1 1xPhospho [T5867(100)]	2	transcript=TGGT1_232080-t26_1 | gene=TGGT1_232080 | organism=Toxoplasma_gondii_GT1 | gene_product=Chorein_N domain-containing protein [Source:UniProtKB/TrEMBL;Acc:S7WJ08] | transcript_product=hypothetical protein | location=TGGT1_chrVIII:1804634-1839298(-) | protein_length=10329 | sequence_SO=chromosome | SO=protein_coding_gene | is_pseudo=false	MSTSGLLEHHDGK	FALSE	High	[R].MSTSGLLEHHDGK.[L]	1.15E-05	7.22E-05	1	1	TGGT1_232080-t26_1-p1	TGGT1_232080-t26_1-p1 [5865-5877]	0	2100.04406	1.05	0.963	1.123	1.526	1.354	1.325	1.287	0.07	-0.05	0.17	0.61	0.44	0.41	0.36	1	1	1	0.836546538	1	0.793976112	0.832513251	69.5	73	66.9	78	106	94.1	92.1	89.4	9.57	1.28
25746	TGGT1_232080	hypothetical protein	1xTMTpro [K13]; 1xTMTpro [N-Term]; 2xPhospho [S2(100); T3(100)]	TGGT1_232080-t26_1-p1 2xPhospho [S5866(100); T5867(100)]	2	transcript=TGGT1_232080-t26_1 | gene=TGGT1_232080 | organism=Toxoplasma_gondii_GT1 | gene_product=Chorein_N domain-containing protein [Source:UniProtKB/TrEMBL;Acc:S7WJ08] | transcript_product=hypothetical protein | location=TGGT1_chrVIII:1804634-1839298(-) | protein_length=10329 | sequence_SO=chromosome | SO=protein_coding_gene | is_pseudo=false	MSTSGLLEHHDGK	FALSE	High	[R].MSTSGLLEHHDGK.[L]	1.34E-05	7.22E-05	1	1	TGGT1_232080-t26_1-p1	TGGT1_232080-t26_1-p1 [5865-5877]	0	2180.01039	1.048	0.869	0.952	0.992	1.035	1.154	1.217	0.07	-0.2	-0.07	-0.01	0.05	0.21	0.28	1	1	1	1	1	1	1	87.3	91.6	75.9	83.1	86.7	90.4	100.8	106.3	3.11	0.87
25794	TGGT1_207720	hypothetical protein	1xMethylthio [C11]; 1xTMTpro [K6]; 1xTMTpro [N-Term]; 2xPhospho [T7(100); S12(100)]	TGGT1_207720-t26_1-p1 1xMethylthio [C121]; 2xPhospho [T117(100); S122(100)]	1	transcript=TGGT1_207720-t26_1 | gene=TGGT1_207720 | organism=Toxoplasma_gondii_GT1 | gene_product=hypothetical protein | transcript_product=hypothetical protein | location=TGGT1_chrIb:247992-259807(+) | protein_length=1628 | sequence_SO=chromosome | SO=protein_coding_gene | is_pseudo=false	MTGDAKTDEECSDADPTELR	FALSE	High	[R].MTGDAKTDEECSDADPTELR.[Q]	0.000128073	7.22E-05	1	1	TGGT1_207720-t26_1-p1	TGGT1_207720-t26_1-p1 [111-130]	1	2998.24139	0.942	0.946	0.961	0.91	0.835	0.778	0.719	-0.09	-0.08	-0.06	-0.14	-0.26	-0.36	-0.48	1	1	1	1	1	1	0.712344379	144.2	135.8	136.3	138.5	131.2	120.4	112.2	103.6	9.13	1.78
25811	TGGT1_228200	vacuolar (h+)-atpase g subunit protein	1xOxidation [M3]; 1xTMTpro [K29]; 1xTMTpro [N-Term]; 1xPhospho [S/T]		1	transcript=TGGT1_228200-t26_1 | gene=TGGT1_228200 | organism=Toxoplasma_gondii_GT1 | gene_product=Vacuolar (H+)-atpase g subunit protein [Source:UniProtKB/TrEMBL;Acc:S7UWY3] | transcript_product=vacuolar (h+)-atpase g subunit protein | location=TGGT1_chrX:405994-408881(-) | protein_length=483 | sequence_SO=chromosome | SO=protein_coding_gene | is_pseudo=false	MTMRPQNSQGTGALELLEGDGAAAGLAHK	FALSE	High	[R].MTMRPQNSQGTGALELLEGDGAAAGLAHK.[M]	1.14E-10	7.22E-05	1	1	TGGT1_228200-t26_1-p1	TGGT1_228200-t26_1-p1 [161-189]	0	3628.81084	1.066	1.099	1.053	1.284	1.092	1.277	1.221	0.09	0.14	0.07	0.36	0.13	0.35	0.29	1	1	1	1	1	0.718598236	0.934077519	38	40.5	41.8	40	48.8	41.5	48.6	46.5	5.13	4.22
25826	TGGT1_278530	putative multiprotein bridging factor type 1 family transcriptional co-activator	1xTMTpro [K13]; 1xTMTpro [N-Term]; 1xPhospho [S15(100)]	TGGT1_278530-t26_1-p1 1xPhospho [S105(100)]	2	transcript=TGGT1_278530-t26_1 | gene=TGGT1_278530 | organism=Toxoplasma_gondii_GT1 | gene_product=HTH cro/C1-type domain-containing protein [Source:UniProtKB/TrEMBL;Acc:A0A125YYC2] | transcript_product=putative multiprotein bridging factor type 1 family transcriptional co-activator | location=TGGT1_chrXII:5951968-5953739(+) | protein_length=144 | sequence_SO=chromosome | SO=protein_coding_gene | …	MTQAELAQAINEKPSVVNDYESGR	FALSE	High	[K].MTQAELAQAINEKPSVVNDYESGR.[A]	5.99E-06	7.22E-05	1	1	TGGT1_278530-t26_1-p1	TGGT1_278530-t26_1-p1 [91-114]	0	3338.65834	1.044	1.194	1.087	0.862	0.692	1.159	1.021	0.06	0.26	0.12	-0.21	-0.53	0.21	0.03	1	1	1	1	1	1	1	12.6	13.1	15	13.6	10.8	8.7	14.5	12.8	41.6	43.17
25724	TGGT1_261480	phosphatidyl serine synthase	1xTMTpro [N-Term]; 1xPhospho [S3(99.2)]	TGGT1_261480-t26_1-p1 1xPhospho [S507(99.2)]	2	transcript=TGGT1_261480-t26_1 | gene=TGGT1_261480 | organism=Toxoplasma_gondii_GT1 | gene_product=Phosphatidyl serine synthase [Source:UniProtKB/TrEMBL;Acc:S7UXZ9] | transcript_product=phosphatidyl serine synthase | location=TGGT1_chrVIIb:1685826-1692167(-) | protein_length=540 | sequence_SO=chromosome | SO=protein_coding_gene | is_pseudo=false	MSSSSLSAEVPSLSAR	FALSE	High	[R].MSSSSLSAEVPSLSAR.[E]	3.51E-08	7.22E-05	1	1	TGGT1_261480-t26_1-p1	TGGT1_261480-t26_1-p1 [505-520]	0	1992.96324	0.952	0.96	1.023	1.006	1.026	1.034	1.033	-0.07	-0.06	0.03	0.01	0.04	0.05	0.05	1	1	1	1	1	1	1	144.6	137.7	138.8	147.9	145.4	148.5	149.5	149.4	8.07	2.71
25625	TGGT1_253750	PLU-1 family protein	1xTMTpro [K12]; 1xTMTpro [N-Term]; 1xPhospho [S2(100)]	TGGT1_253750-t26_1-p1 1xPhospho [S153(100)]	1	transcript=TGGT1_253750-t26_1 | gene=TGGT1_253750 | organism=Toxoplasma_gondii_GT1 | gene_product=PLU-1 domain-containing protein [Source:UniProtKB/TrEMBL;Acc:S7ULT6] | transcript_product=PLU-1 family protein | location=TGGT1_chrIII:1126566-1154665(-) | protein_length=8088 | sequence_SO=chromosome | SO=protein_coding_gene | is_pseudo=false	MSHPETLQGPSK	FALSE	High	[R].MSHPETLQGPSK.[A]	0.000181768	7.22E-05	1	1	TGGT1_253750-t26_1-p1	TGGT1_253750-t26_1-p1 [152-163]	0	2000.01678	0.835	0.883	0.932	0.952	1.089	1.052	1.082	-0.26	-0.18	-0.1	-0.07	0.12	0.07	0.11	1	1	1	1	1	1	1	29.5	24.6	26.1	27.5	28.1	32.2	31.1	31.9	21.95	8.86
25620	TGGT1_236570	lysine decarboxylase family protein	1xTMTpro [N-Term]; 1xPhospho [S2(100)]	TGGT1_236570-t26_1-p1 1xPhospho [S6(100)]	1	transcript=TGGT1_236570-t26_1 | gene=TGGT1_236570 | organism=Toxoplasma_gondii_GT1 | gene_product=Lysine decarboxylase family protein [Source:UniProtKB/TrEMBL;Acc:S7W5X6] | transcript_product=lysine decarboxylase family protein | location=TGGT1_chrX:5322842-5325476(+) | protein_length=397 | sequence_SO=chromosome | SO=protein_coding_gene | is_pseudo=false	MSHEALTETAR	FALSE	High	[K].MSHEALTETAR.[K]	6.11E-05	7.22E-05	1	1	TGGT1_236570-t26_1-p1	TGGT1_236570-t26_1-p1 [5-15]	0	1629.76269	0.966	1.081	1.03	1.021	0.971	1.042	1.112	-0.05	0.11	0.04	0.03	-0.04	0.06	0.15	1	1	1	1	1	1	1	29.2	28.2	31.5	30.1	29.8	28.3	30.4	32.4	20.08	34.57
25517	TGGT1_310670	putative glycogen phosphorylase 1	1xTMTpro [K11]; 1xTMTpro [N-Term]; 1xPhospho [S3(100)]	TGGT1_310670-t26_1-p1 1xPhospho [S902(100)]	9	transcript=TGGT1_310670-t26_1 | gene=TGGT1_310670 | organism=Toxoplasma_gondii_GT1 | gene_product=Alpha-1,4 glucan phosphorylase [Source:UniProtKB/TrEMBL;Acc:S7UT34] | transcript_product=putative glycogen phosphorylase 1 | location=TGGT1_chrXI:1474522-1478513(+) | protein_length=912 | sequence_SO=chromosome | SO=protein_coding_gene | is_pseudo=false	MRSFANDIPNK	FALSE	High	[R].MRSFANDIPNK.[V]	8.93E-07	7.22E-05	1	1	TGGT1_310670-t26_1-p1	TGGT1_310670-t26_1-p1 [900-910]	1	1981.0222	0.996	0.993	1.137	1.017	1.105	1.156	0.993	-0.01	-0.01	0.19	0.02	0.14	0.21	-0.01	1	1	1	1	1	1	1	439.4	437.6	436.3	499.7	446.7	485.4	508.1	436.2	2.42	10.52
25518	TGGT1_310670	putative glycogen phosphorylase 1	1xOxidation [M1]; 1xTMTpro [K11]; 1xTMTpro [N-Term]; 1xPhospho [S3(100)]	TGGT1_310670-t26_1-p1 1xPhospho [S902(100)]	24	transcript=TGGT1_310670-t26_1 | gene=TGGT1_310670 | organism=Toxoplasma_gondii_GT1 | gene_product=Alpha-1,4 glucan phosphorylase [Source:UniProtKB/TrEMBL;Acc:S7UT34] | transcript_product=putative glycogen phosphorylase 1 | location=TGGT1_chrXI:1474522-1478513(+) | protein_length=912 | sequence_SO=chromosome | SO=protein_coding_gene | is_pseudo=false	MRSFANDIPNK	FALSE	High	[R].MRSFANDIPNK.[V]	4.28E-06	7.22E-05	1	1	TGGT1_310670-t26_1-p1	TGGT1_310670-t26_1-p1 [900-910]	1	1997.01712	0.924	0.929	1.042	0.97	1.029	1.034	0.952	-0.11	-0.11	0.06	-0.04	0.04	0.05	-0.07	1	1	1	1	1	1	1	1062.3	981.8	987.3	1107	1029.9	1093.4	1098.9	1011.7	0.36	8.19
25520	TGGT1_260200	helicase associated domain (ha2) protein	1xTMTpro [K13]; 1xTMTpro [N-Term]; 1xPhospho [S3(100)]	TGGT1_260200-t26_1-p1 1xPhospho [S216(100)]	2	transcript=TGGT1_260200-t26_1 | gene=TGGT1_260200 | organism=Toxoplasma_gondii_GT1 | gene_product=Helicase associated domain (Ha2) protein [Source:UniProtKB/TrEMBL;Acc:S7UY91] | transcript_product=helicase associated domain (ha2) protein | location=TGGT1_chrVIIb:2436028-2444182(-) | protein_length=1280 | sequence_SO=chromosome | SO=protein_coding_gene | is_pseudo=false	MRSGWDDEAADEK	FALSE	High	[R].MRSGWDDEAADEK.[H]	7.30E-09	7.22E-05	1	1	TGGT1_260200-t26_1-p1	TGGT1_260200-t26_1-p1 [214-226]	1	2198.00807	1.031	0.748	1.097	1.253	1.334	1.808	2.274	0.04	-0.42	0.13	0.33	0.42	0.85	1.18	1	1	1	1	1	0.328041908	0.071849093	97.8	100.8	73.1	107.2	122.5	130.4	176.8	222.3	2.09	5.84
25521	TGGT1_260200	helicase associated domain (ha2) protein	1xOxidation [M1]; 1xTMTpro [K13]; 1xTMTpro [N-Term]; 1xPhospho [S3(100)]	TGGT1_260200-t26_1-p1 1xPhospho [S216(100)]	1	transcript=TGGT1_260200-t26_1 | gene=TGGT1_260200 | organism=Toxoplasma_gondii_GT1 | gene_product=Helicase associated domain (Ha2) protein [Source:UniProtKB/TrEMBL;Acc:S7UY91] | transcript_product=helicase associated domain (ha2) protein | location=TGGT1_chrVIIb:2436028-2444182(-) | protein_length=1280 | sequence_SO=chromosome | SO=protein_coding_gene | is_pseudo=false	MRSGWDDEAADEK	FALSE	High	[R].MRSGWDDEAADEK.[H]	0.000248515	7.22E-05	1	1	TGGT1_260200-t26_1-p1	TGGT1_260200-t26_1-p1 [214-226]	1	2214.00299	1.133	1.112	1.186	0.979	1.199	1.39	1.289	0.18	0.15	0.25	-0.03	0.26	0.48	0.37	1	1	1	1	1	1	1	44.8	50.8	49.9	53.2	43.9	53.8	62.3	57.8	17.69	7.83
25522	TGGT1_231440	LsmAD domain-containing protein	1xTMTpro [N-Term]; 1xPhospho [S3(100)]	TGGT1_231440-t26_1-p1 1xPhospho [S468(100)]	1	transcript=TGGT1_231440-t26_1 | gene=TGGT1_231440 | organism=Toxoplasma_gondii_GT1 | gene_product=LsmAD domain-containing protein [Source:UniProtKB/TrEMBL;Acc:S7WJ46] | transcript_product=LsmAD domain-containing protein | location=TGGT1_chrVIII:1418874-1426956(-) | protein_length=1524 | sequence_SO=chromosome | SO=protein_coding_gene | is_pseudo=false	MRSILASGSPAR	FALSE	High	[K].MRSILASGSPAR.[A]	2.18E-05	7.22E-05	1	1	TGGT1_231440-t26_1-p1	TGGT1_231440-t26_1-p1 [466-477]	1	1629.84669	0.938	0.491	1.802	1.463	1.806	4.089	2.978	-0.09	-1.03	0.85	0.55	0.85	2.03	1.57	1	1	1	1	1	0.249855285	0.453560786	15.7	14.7	7.7	28.3	23	28.4	64.3	46.8	28.35	37.88
25532	TGGT1_206680	hypothetical protein	1xTMTpro [K10]; 1xTMTpro [N-Term]; 1xPhospho [S3(100)]	TGGT1_206680-t26_1-p1 1xPhospho [S130(100)]	1	transcript=TGGT1_206680-t26_1 | gene=TGGT1_206680 | organism=Toxoplasma_gondii_GT1 | gene_product=hypothetical protein | transcript_product=hypothetical protein | location=TGGT1_chrVIIa:700484-702157(-) | protein_length=216 | sequence_SO=chromosome | SO=protein_coding_gene | is_pseudo=false	MRSTEDETEK	FALSE	High	[R].MRSTEDETEK.[T]	4.07E-05	7.22E-05	1	1	TGGT1_206680-t26_1-p1	TGGT1_206680-t26_1-p1 [128-137]	1	1913.91713	1.094	1.19	1.015	1.051	1.138	0.931	0.99	0.13	0.25	0.02	0.07	0.19	-0.1	-0.01	1	1	1	1	1	1	1	113.7	124.3	135.2	115.4	119.5	129.3	105.8	112.6	4.19	7.08
25534	TGGT1_316200	phosphoglycerate mutase family protein	1xTMTpro [K14]; 1xTMTpro [N-Term]; 1xPhospho [S3(100)]	TGGT1_316200-t26_1-p1 1xPhospho [S346(100)]	3	transcript=TGGT1_316200-t26_1 | gene=TGGT1_316200 | organism=Toxoplasma_gondii_GT1 | gene_product=Phosphoglycerate mutase family protein [Source:UniProtKB/TrEMBL;Acc:S7UM57] | transcript_product=phosphoglycerate mutase family protein | location=TGGT1_chrXI:5126229-5130526(-) | protein_length=555 | sequence_SO=chromosome | SO=protein_coding_gene | is_pseudo=false	MRSVEEETAAEEGK	FALSE	High	[R].MRSVEEETAAEEGK.[K]	3.78E-10	7.22E-05	1	1	TGGT1_316200-t26_1-p1	TGGT1_316200-t26_1-p1 [344-357]	1	2254.0918	0.854	1.031	0.87	0.83	0.9	0.826	0.881	-0.23	0.04	-0.2	-0.27	-0.15	-0.28	-0.18	1	1	1	1	1	1	1	181.7	155.2	187.4	158.1	150.9	163.5	150.1	160.1	8.52	16.77
25535	TGGT1_316200	phosphoglycerate mutase family protein	2xTMTpro [K14; K15]; 1xTMTpro [N-Term]; 1xPhospho [S3(100)]	TGGT1_316200-t26_1-p1 1xPhospho [S346(100)]	2	transcript=TGGT1_316200-t26_1 | gene=TGGT1_316200 | organism=Toxoplasma_gondii_GT1 | gene_product=Phosphoglycerate mutase family protein [Source:UniProtKB/TrEMBL;Acc:S7UM57] | transcript_product=phosphoglycerate mutase family protein | location=TGGT1_chrXI:5126229-5130526(-) | protein_length=555 | sequence_SO=chromosome | SO=protein_coding_gene | is_pseudo=false	MRSVEEETAAEEGKK	FALSE	High	[R].MRSVEEETAAEEGKK.[D]	6.60E-07	7.22E-05	1	1	TGGT1_316200-t26_1-p1	TGGT1_316200-t26_1-p1 [344-358]	2	2686.39391	1.077	0.905	0.937	1.077	0.873	0.915	0.923	0.11	-0.14	-0.09	0.11	-0.2	-0.13	-0.12	1	1	1	1	1	1	1	145.7	156.9	131.9	136.6	157	127.2	133.3	134.5	7.04	23.24
25537	TGGT1_299110	cleft lip and palate transmembrane protein 1 (clptm1) protein	1xTMTpro [N-Term]; 1xPhospho [S3(100)]	TGGT1_299110-t26_1-p1 1xPhospho [S440(100)]	2	transcript=TGGT1_299110-t26_1 | gene=TGGT1_299110 | organism=Toxoplasma_gondii_GT1 | gene_product=Cleft lip and palate transmembrane protein 1 (Clptm1) protein [Source:UniProtKB/TrEMBL;Acc:S7UMP9] | transcript_product=cleft lip and palate transmembrane protein 1 (clptm1) protein | location=TGGT1_chrIII:2152699-2160213(+) | protein_length=619 | sequence_SO=chromosome | SO=protein_coding_gene | is_…	MRSVSSPSASEASVSETGNSR	FALSE	High	[K].MRSVSSPSASEASVSETGNSR.[E]	7.05E-13	7.22E-05	1	1	TGGT1_299110-t26_1-p1	TGGT1_299110-t26_1-p1 [438-458]	1	2510.15133	0.936	0.981	1.145	0.909	0.883	1.036	0.909	-0.1	-0.03	0.2	-0.14	-0.18	0.05	-0.14	1	1	1	1	1	1	1	57.1	53.5	56	65.4	52	50.5	59.2	52	6.66	21.96
25538	TGGT1_299110	cleft lip and palate transmembrane protein 1 (clptm1) protein	1xOxidation [M1]; 1xTMTpro [N-Term]; 1xPhospho [S3(100)]	TGGT1_299110-t26_1-p1 1xPhospho [S440(100)]	3	transcript=TGGT1_299110-t26_1 | gene=TGGT1_299110 | organism=Toxoplasma_gondii_GT1 | gene_product=Cleft lip and palate transmembrane protein 1 (Clptm1) protein [Source:UniProtKB/TrEMBL;Acc:S7UMP9] | transcript_product=cleft lip and palate transmembrane protein 1 (clptm1) protein | location=TGGT1_chrIII:2152699-2160213(+) | protein_length=619 | sequence_SO=chromosome | SO=protein_coding_gene | is_…	MRSVSSPSASEASVSETGNSR	FALSE	High	[K].MRSVSSPSASEASVSETGNSR.[E]	5.63E-09	7.22E-05	1	1	TGGT1_299110-t26_1-p1	TGGT1_299110-t26_1-p1 [438-458]	1	2526.14624	1.094	1.006	1.034	0.855	0.822	0.781	0.906	0.13	0.01	0.05	-0.23	-0.28	-0.36	-0.14	1	1	1	1	1	1	1	18.3	20.1	18.4	19	15.7	15.1	14.3	16.6	26.84	1.52
25540	TGGT1_259200B	Na+/H+ exchanger NHE1	1xTMTpro [N-Term]; 1xPhospho [T3(100)]	TGGT1_259200B-t26_1-p1 1xPhospho [T525(100)]	1	transcript=TGGT1_259200B-t26_1 | gene=TGGT1_259200B | organism=Toxoplasma_gondii_GT1 | gene_product=Na+/H+ exchanger NHE1 [Source:UniProtKB/TrEMBL;Acc:S7WEL3] | transcript_product=Na+/H+ exchanger NHE1 | location=TGGT1_chrVIIb:2842786-2849857(-) | protein_length=1450 | sequence_SO=chromosome | SO=protein_coding_gene | is_pseudo=false	MRTHAAIDSGVGEGTR	FALSE	High	[R].MRTHAAIDSGVGEGTR.[S]	6.38E-05	7.22E-05	1	1	TGGT1_259200B-t26_1-p1	TGGT1_259200B-t26_1-p1 [523-538]	1	2041.98095	0.832	0.525	1.105	1.089	1.154	1.416	1.521	-0.27	-0.93	0.14	0.12	0.21	0.5	0.61	1	1	1	1	1	1	1	26.2	21.8	13.8	28.9	28.5	30.2	37.1	39.8	2.32	5.4
25541	TGGT1_259200B	Na+/H+ exchanger NHE1	1xOxidation [M1]; 1xTMTpro [N-Term]; 1xPhospho [T3(100)]	TGGT1_259200B-t26_1-p1 1xPhospho [T525(100)]	2	transcript=TGGT1_259200B-t26_1 | gene=TGGT1_259200B | organism=Toxoplasma_gondii_GT1 | gene_product=Na+/H+ exchanger NHE1 [Source:UniProtKB/TrEMBL;Acc:S7WEL3] | transcript_product=Na+/H+ exchanger NHE1 | location=TGGT1_chrVIIb:2842786-2849857(-) | protein_length=1450 | sequence_SO=chromosome | SO=protein_coding_gene | is_pseudo=false	MRTHAAIDSGVGEGTR	FALSE	High	[R].MRTHAAIDSGVGEGTR.[S]	1.47E-07	7.22E-05	1	1	TGGT1_259200B-t26_1-p1	TGGT1_259200B-t26_1-p1 [523-538]	1	2057.97587	0.834	0.789	0.954	1.209	1.135	1.323	1.28	-0.26	-0.34	-0.07	0.27	0.18	0.4	0.36	1	1	1	1	1	1	1	45.1	37.6	35.6	43	54.5	51.2	59.6	57.7	22.4	9.24
25544	TGGT1_259200B	Na+/H+ exchanger NHE1	1xTMTpro [N-Term]; 3xPhospho [T3(100); S21(100); S/T]	TGGT1_259200B-t26_1-p1 3xPhospho [T525(100); S543(100); S/T]	1	transcript=TGGT1_259200B-t26_1 | gene=TGGT1_259200B | organism=Toxoplasma_gondii_GT1 | gene_product=Na+/H+ exchanger NHE1 [Source:UniProtKB/TrEMBL;Acc:S7WEL3] | transcript_product=Na+/H+ exchanger NHE1 | location=TGGT1_chrVIIb:2842786-2849857(-) | protein_length=1450 | sequence_SO=chromosome | SO=protein_coding_gene | is_pseudo=false	MRTHAAIDSGVGEGTRSPVLSR	FALSE	High	[R].MRTHAAIDSGVGEGTRSPVLSR.[G]	0.000184377	7.22E-05	1	1	TGGT1_259200B-t26_1-p1	TGGT1_259200B-t26_1-p1 [523-544]	2	2841.28403	0.867	0.762	0.97	1.095	0.944	0.945	0.871	-0.21	-0.39	-0.04	0.13	-0.08	-0.08	-0.2	1	1	1	1	1	1	1	55.5	48.2	42.3	53.9	60.8	52.4	52.5	48.4	10.03	17.68
25564	TGGT1_230690	LNS2 (Lipin/Ned1/Smp2) protein	1xTMTpro [K23]; 1xTMTpro [N-Term]; 1xPhospho [S18(100)]	TGGT1_230690-t26_1-p1 1xPhospho [S1115(100)]	2	transcript=TGGT1_230690-t26_1 | gene=TGGT1_230690 | organism=Toxoplasma_gondii_GT1 | gene_product=LNS2 domain-containing protein [Source:UniProtKB/TrEMBL;Acc:S7V2T5] | transcript_product=LNS2 (Lipin/Ned1/Smp2) protein | location=TGGT1_chrVIII:959180-970351(-) | protein_length=1575 | sequence_SO=chromosome | SO=protein_coding_gene | is_pseudo=false	MSADSVPQIEGEGEEHESEADDK	FALSE	High	[R].MSADSVPQIEGEGEEHESEADDK.[E]	0.000318219	7.22E-05	1	1	TGGT1_230690-t26_1-p1	TGGT1_230690-t26_1-p1 [1098-1120]	0	3177.40627	1.303	1.024	1.01	1.515	1.038	0.973	0.964	0.38	0.03	0.01	0.6	0.05	-0.04	-0.05	1	1	1	1	1	1	1	8.7	11.3	8.9	8.8	13.2	9	8.5	8.4	5.92	14
25565	TGGT1_230690	LNS2 (Lipin/Ned1/Smp2) protein	1xOxidation [M1]; 1xTMTpro [K23]; 1xTMTpro [N-Term]; 1xPhospho [S18(100)]	TGGT1_230690-t26_1-p1 1xPhospho [S1115(100)]	2	transcript=TGGT1_230690-t26_1 | gene=TGGT1_230690 | organism=Toxoplasma_gondii_GT1 | gene_product=LNS2 domain-containing protein [Source:UniProtKB/TrEMBL;Acc:S7V2T5] | transcript_product=LNS2 (Lipin/Ned1/Smp2) protein | location=TGGT1_chrVIII:959180-970351(-) | protein_length=1575 | sequence_SO=chromosome | SO=protein_coding_gene | is_pseudo=false	MSADSVPQIEGEGEEHESEADDK	FALSE	High	[R].MSADSVPQIEGEGEEHESEADDK.[E]	3.25E-05	7.22E-05	1	1	TGGT1_230690-t26_1-p1	TGGT1_230690-t26_1-p1 [1098-1120]	0	3193.40118	0.887	0.878	0.659	0.94	0.758	0.865	0.745	-0.17	-0.19	-0.6	-0.09	-0.4	-0.21	-0.42	1	1	1	1	1	1	1	15.5	13.8	13.6	10.2	14.6	11.8	13.4	11.6	4.85	13.19
25584	TGGT1_208400B	hypothetical protein	1xTMTpro [N-Term]; 1xPhospho [S2(100)]	TGGT1_208400B-t26_1-p1 1xPhospho [S1679(100)]	1	transcript=TGGT1_208400B-t26_1 | gene=TGGT1_208400B | organism=Toxoplasma_gondii_GT1 | gene_product=hypothetical protein | transcript_product=hypothetical protein | location=TGGT1_chrIb:671628-681222(-) | protein_length=1824 | sequence_SO=chromosome | SO=protein_coding_gene | is_pseudo=false	MSDFFQDTQR	FALSE	High	[K].MSDFFQDTQR.[A]	0.000410987	7.22E-05	1	1	TGGT1_208400B-t26_1-p1	TGGT1_208400B-t26_1-p1 [1678-1687]	0	1658.72049	1.185	0.893	1.21	0.791	0.967	0.778	1.035	0.25	-0.16	0.28	-0.34	-0.05	-0.36	0.05	1	1	1	1	1	1	1	9.9	11.7	8.8	12	7.8	9.6	7.7	10.2	25.09	0.88
25613	TGGT1_259560	endonuclease/exonuclease/phosphatase family protein	1xTMTpro [N-Term]; 1xPhospho [S/Y/T]		1	transcript=TGGT1_259560-t26_1 | gene=TGGT1_259560 | organism=Toxoplasma_gondii_GT1 | gene_product=Endo/exonuclease/phosphatase domain-containing protein [Source:UniProtKB/TrEMBL;Acc:S7W742] | transcript_product=endonuclease/exonuclease/phosphatase family protein | location=TGGT1_chrVIIb:2742716-2748815(+) | protein_length=1558 | sequence_SO=chromosome | SO=protein_coding_gene | is_pseudo=false	MSGPGFYQNETGISSGGPLVSR	FALSE	High	[K].MSGPGFYQNETGISSGGPLVSR.[D]	3.92E-08	7.22E-05	1	1	TGGT1_259560-t26_1-p1	TGGT1_259560-t26_1-p1 [940-961]	0	2625.23393	0.911	0.973	0.878	0.901	0.924	0.924	0.943	-0.13	-0.04	-0.19	-0.15	-0.11	-0.11	-0.09	1	1	1	1	1	1	1	47	42.9	45.8	41.3	42.4	43.5	43.4	44.3	1.17	4.51
25464	TGGT1_274130	TBC domain-containing protein	1xTMTpro [N-Term]; 1xPhospho [S18(99.7)]	TGGT1_274130-t26_1-p1 1xPhospho [S1741(99.7)]	1	transcript=TGGT1_274130-t26_1 | gene=TGGT1_274130 | organism=Toxoplasma_gondii_GT1 | gene_product=Rab-GAP TBC domain-containing protein [Source:UniProtKB/TrEMBL;Acc:S7WCL1] | transcript_product=TBC domain-containing protein | location=TGGT1_chrVIII:2992253-3004561(+) | protein_length=2118 | sequence_SO=chromosome | SO=protein_coding_gene | is_pseudo=false	MREEDIAEGPAAVSDVSSPSASLSAR	FALSE	High	[R].MREEDIAEGPAAVSDVSSPSASLSAR.[A]	4.67E-11	7.22E-05	1	1	TGGT1_274130-t26_1-p1	TGGT1_274130-t26_1-p1 [1724-1749]	1	3016.42538	0.925	0.877	0.9	0.586	0.709	0.571	0.871	-0.11	-0.19	-0.15	-0.77	-0.5	-0.81	-0.2	1	1	1	1	1	1	1	19	17.5	16.6	17.1	11.1	13.4	10.8	16.5	14.07	10.56
25861	TGGT1_272520	hypothetical protein	1xOxidation [M1]; 1xMethylthio [C9]; 1xTMTpro [K21]; 1xTMTpro [N-Term]; 1xPhospho [T/S/Y]	TGGT1_272520-t26_1-p1 1xMethylthio [C191]	1	transcript=TGGT1_272520-t26_1 | gene=TGGT1_272520 | organism=Toxoplasma_gondii_GT1 | gene_product=hypothetical protein | transcript_product=hypothetical protein | location=TGGT1_chrVIII:3922939-3924461(+) | protein_length=401 | sequence_SO=chromosome | SO=protein_coding_gene | is_pseudo=false	MTTHSVQACDYFTTDSALSNK	FALSE	High	[R].MTTHSVQACDYFTTDSALSNK.[K]	1.12E-05	7.22E-05	1	1	TGGT1_272520-t26_1-p1	TGGT1_272520-t26_1-p1 [183-203]	0	3070.38528	1.126	1.214	1.007	1.111	1.208	0.979	0.934	0.17	0.28	0.01	0.15	0.27	-0.03	-0.1	1	1	1	1	1	1	1	48.2	54.3	58.5	48.5	53.5	58.2	47.2	45	7.55	15.01
25000	TGGT1_318150	transporter, major facilitator family protein	1xOxidation [M1]; 1xTMTpro [K9]; 1xTMTpro [N-Term]; 1xPhospho [S7(100)]	TGGT1_318150-t26_1-p1 1xPhospho [S38(100)]	2	transcript=TGGT1_318150-t26_1 | gene=TGGT1_318150 | organism=Toxoplasma_gondii_GT1 | gene_product=Transporter, major facilitator family protein [Source:UniProtKB/TrEMBL;Acc:A0A125YLF4] | transcript_product=transporter, major facilitator family protein | location=TGGT1_chrIV:1463434-1465233(+) | protein_length=599 | sequence_SO=chromosome | SO=protein_coding_gene | is_pseudo=false	MHVAVVSAK	FALSE	High	[K].MHVAVVSAK.[M]	2.19E-05	7.22E-05	1	1	TGGT1_318150-t26_1-p1	TGGT1_318150-t26_1-p1 [32-40]	0	1645.89924	1.018	0.762	1.051	0.939	0.896	1.055	1.21	0.03	-0.39	0.07	-0.09	-0.16	0.08	0.28	1	1	1	1	1	1	1	44.4	45.1	33.8	46.6	41.6	39.7	46.8	53.7	18.78	0.28
24992	TGGT1_254420	phospholipase, patatin family protein	1xOxidation [M1]; 1xTMTpro [N-Term]; 1xPhospho [S]		1	transcript=TGGT1_254420-t26_1 | gene=TGGT1_254420 | organism=Toxoplasma_gondii_GT1 | gene_product=Phospholipase, patatin family protein [Source:UniProtKB/TrEMBL;Acc:S7VVK9] | transcript_product=phospholipase, patatin family protein | location=TGGT1_chrIII:1703961-1713345(+) | protein_length=1173 | sequence_SO=chromosome | SO=protein_coding_gene | is_pseudo=false	MHSSASASFAQDR	FALSE	High	[R].MHSSASASFAQDR.[K]	2.76E-06	7.22E-05	1	1	TGGT1_254420-t26_1-p1	TGGT1_254420-t26_1-p1 [378-390]	0	1794.78013	0.869	1.142	0.879	1.032	0.748	0.742	0.582	-0.2	0.19	-0.19	0.05	-0.42	-0.43	-0.78	1	1	1	1	1	1	0.736798297	32.7	28.4	37.4	28.8	33.8	24.5	24.3	19.1	23.92	6.24
24377	TGGT1_240380	hypothetical protein	1xTMTpro [N-Term]; 1xPhospho [S8(100)]	TGGT1_240380-t26_1-p1 1xPhospho [S2743(100)]	2	transcript=TGGT1_240380-t26_1 | gene=TGGT1_240380 | organism=Toxoplasma_gondii_GT1 | gene_product=Clu domain-containing protein [Source:UniProtKB/TrEMBL;Acc:S7URC6] | transcript_product=hypothetical protein | location=TGGT1_chrVI:1188384-1214121(+) | protein_length=4955 | sequence_SO=chromosome | SO=protein_coding_gene | is_pseudo=false	LYTGGNVSEEDTR	FALSE	High	[K].LYTGGNVSEEDTR.[K]	6.78E-05	7.22E-05	1	1	TGGT1_240380-t26_1-p1	TGGT1_240380-t26_1-p1 [2736-2748]	0	1824.8336	0.968	1.026	0.934	0.966	1.038	0.848	0.936	-0.05	0.04	-0.1	-0.05	0.05	-0.24	-0.1	1	1	1	1	1	1	1	91.9	89	94.3	85.8	88.8	95.4	78	86	9.13	2.13
24378	TGGT1_240380	hypothetical protein	1xTMTpro [K14]; 1xTMTpro [N-Term]; 1xPhospho [S8(100)]	TGGT1_240380-t26_1-p1 1xPhospho [S2743(100)]	2	transcript=TGGT1_240380-t26_1 | gene=TGGT1_240380 | organism=Toxoplasma_gondii_GT1 | gene_product=Clu domain-containing protein [Source:UniProtKB/TrEMBL;Acc:S7URC6] | transcript_product=hypothetical protein | location=TGGT1_chrVI:1188384-1214121(+) | protein_length=4955 | sequence_SO=chromosome | SO=protein_coding_gene | is_pseudo=false	LYTGGNVSEEDTRK	FALSE	High	[K].LYTGGNVSEEDTRK.[E]	0.000122686	7.22E-05	1	1	TGGT1_240380-t26_1-p1	TGGT1_240380-t26_1-p1 [2736-2749]	1	2257.13571	0.943	0.926	1.017	0.865	0.864	0.942	0.841	-0.08	-0.11	0.02	-0.21	-0.21	-0.09	-0.25	1	1	1	1	1	1	1	98.2	92.7	91	99.9	85	84.9	92.5	82.6	6.83	4.03
24462	TGGT1_297120	hypothetical protein	1xOxidation [M1]; 1xTMTpro [N-Term]; 1xPhospho [S5(100)]	TGGT1_297120-t26_1-p1 1xPhospho [S695(100)]	1	transcript=TGGT1_297120-t26_1 | gene=TGGT1_297120 | organism=Toxoplasma_gondii_GT1 | gene_product=hypothetical protein | transcript_product=hypothetical protein | location=TGGT1_chrII:1525947-1530326(+) | protein_length=760 | sequence_SO=chromosome | SO=protein_coding_gene | is_pseudo=false	MALPSPTSVSFPHGGR	FALSE	High	[R].MALPSPTSVSFPHGGR.[T]	0.000165079	7.22E-05	1	1	TGGT1_297120-t26_1-p1	TGGT1_297120-t26_1-p1 [691-706]	0	2040.98973	1.12	1.12	1.134	1.294	1.132	1.003	0.985	0.16	0.16	0.18	0.37	0.18	0	-0.02	1	1	1	1	1	1	1	26.7	29.9	29.9	30.3	34.5	30.2	26.8	26.3	5.95	3.76
24490	TGGT1_283710	longevity-assurance protein (LAG1) domain-containing protein	1xTMTpro [K8]; 1xTMTpro [N-Term]; 1xPhospho [S7(100)]	TGGT1_283710-t26_1-p1 1xPhospho [S334(100)]	2	transcript=TGGT1_283710-t26_1 | gene=TGGT1_283710 | organism=Toxoplasma_gondii_GT1 | gene_product=TLC domain-containing protein [Source:UniProtKB/TrEMBL;Acc:A0A125YW31] | transcript_product=longevity-assurance protein (LAG1) domain-containing protein | location=TGGT1_chrV:2855033-2858762(-) | protein_length=342 | sequence_SO=chromosome | SO=protein_coding_gene | is_pseudo=false	MAQASTSK	FALSE	High	[R].MAQASTSK.[S]	4.50E-06	7.22E-05	1	1	TGGT1_283710-t26_1-p1	TGGT1_283710-t26_1-p1 [328-335]	0	1511.77845	1.114	1.13	1.108	0.956	1.045	1.045	0.948	0.16	0.18	0.15	-0.06	0.06	0.06	-0.08	1	1	1	1	1	1	1	88.2	98.2	99.6	97.7	84.3	92.2	92.2	83.6	2.64	3.64
24491	TGGT1_283710	longevity-assurance protein (LAG1) domain-containing protein	1xOxidation [M1]; 1xTMTpro [K8]; 1xTMTpro [N-Term]; 1xPhospho [S7(100)]	TGGT1_283710-t26_1-p1 1xPhospho [S334(100)]	2	transcript=TGGT1_283710-t26_1 | gene=TGGT1_283710 | organism=Toxoplasma_gondii_GT1 | gene_product=TLC domain-containing protein [Source:UniProtKB/TrEMBL;Acc:A0A125YW31] | transcript_product=longevity-assurance protein (LAG1) domain-containing protein | location=TGGT1_chrV:2855033-2858762(-) | protein_length=342 | sequence_SO=chromosome | SO=protein_coding_gene | is_pseudo=false	MAQASTSK	FALSE	High	[R].MAQASTSK.[S]	0.000103664	7.22E-05	1	1	TGGT1_283710-t26_1-p1	TGGT1_283710-t26_1-p1 [328-335]	0	1527.77337	1.28	1.176	1.345	0.956	1.107	1.201	1.121	0.36	0.23	0.43	-0.07	0.15	0.26	0.17	1	1	1	1	1	1	1	59.4	76	69.9	79.9	56.8	65.8	71.4	66.6	24.18	16.37
24492	TGGT1_283710	longevity-assurance protein (LAG1) domain-containing protein	2xTMTpro [K8; K12]; 1xTMTpro [N-Term]; 1xPhospho [S11(100)]	TGGT1_283710-t26_1-p1 1xPhospho [S338(100)]	1	transcript=TGGT1_283710-t26_1 | gene=TGGT1_283710 | organism=Toxoplasma_gondii_GT1 | gene_product=TLC domain-containing protein [Source:UniProtKB/TrEMBL;Acc:A0A125YW31] | transcript_product=longevity-assurance protein (LAG1) domain-containing protein | location=TGGT1_chrV:2855033-2858762(-) | protein_length=342 | sequence_SO=chromosome | SO=protein_coding_gene | is_pseudo=false	MAQASTSKSDSK	FALSE	High	[R].MAQASTSKSDSK.[K]	1.09E-06	7.22E-05	1	1	TGGT1_283710-t26_1-p1	TGGT1_283710-t26_1-p1 [328-339]	1	2233.17156	1.175	0.89	1.03	1.243	1.067	0.988	0.821	0.23	-0.17	0.04	0.31	0.09	-0.02	-0.28	1	1	1	1	1	1	1	61.1	71.7	54.3	62.9	75.9	65.2	60.3	50.1	3.26	49.76
24370	TGGT1_310220	hypothetical protein	1xTMTpro [N-Term]; 1xPhospho [S3(100)]	TGGT1_310220-t26_1-p1 1xPhospho [S355(100)]	2	transcript=TGGT1_310220-t26_1 | gene=TGGT1_310220 | organism=Toxoplasma_gondii_GT1 | gene_product=hypothetical protein | transcript_product=hypothetical protein | location=TGGT1_chrXI:1126646-1139419(+) | protein_length=1396 | sequence_SO=chromosome | SO=protein_coding_gene | is_pseudo=false	IYSQTDQTGLLR	FALSE	High	[K].IYSQTDQTGLLR.[S]	0.000247636	7.22E-05	1	1	TGGT1_310220-t26_1-p1	TGGT1_310220-t26_1-p1 [353-364]	0	1778.9009	0.971	0.86	0.996	0.937	0.954	1.251	1.158	-0.04	-0.22	-0.01	-0.09	-0.07	0.32	0.21	1	1	1	1	1	1	1	40.7	39.5	35	40.6	38.2	38.8	50.9	47.2	15.83	4.65
24567	TGGT1_311230	hypothetical protein	1xOxidation [M1]; 1xTMTpro [N-Term]; 1xPhospho [S3(100)]	TGGT1_311230-t26_1-p1 1xPhospho [S3252(100)]	5	transcript=TGGT1_311230-t26_1 | gene=TGGT1_311230 | organism=Toxoplasma_gondii_GT1 | gene_product=hypothetical protein | transcript_product=hypothetical protein | location=TGGT1_chrXI:1844321-1862670(+) | protein_length=4603 | sequence_SO=chromosome | SO=protein_coding_gene | is_pseudo=false	MASVPVNGVTTVPVEGGPSR	FALSE	High	[R].MASVPVNGVTTVPVEGGPSR.[K]	2.31E-07	7.22E-05	1	1	TGGT1_311230-t26_1-p1	TGGT1_311230-t26_1-p1 [3250-3269]	0	2354.17463	1.03	1.009	0.968	0.987	1.005	0.942	1.002	0.04	0.01	-0.05	-0.02	0.01	-0.09	0	1	1	1	1	1	1	1	184.4	189.9	186.1	178.4	181.9	185.2	173.7	184.7	8.37	7.45
24571	TGGT1_259200B	Na+/H+ exchanger NHE1	1xTMTpro [N-Term]; 1xPhospho [T3(100)]	TGGT1_259200B-t26_1-p1 1xPhospho [T77(100)]	2	transcript=TGGT1_259200B-t26_1 | gene=TGGT1_259200B | organism=Toxoplasma_gondii_GT1 | gene_product=Na+/H+ exchanger NHE1 [Source:UniProtKB/TrEMBL;Acc:S7WEL3] | transcript_product=Na+/H+ exchanger NHE1 | location=TGGT1_chrVIIb:2842786-2849857(-) | protein_length=1450 | sequence_SO=chromosome | SO=protein_coding_gene | is_pseudo=false	MATAAVLPPEAR	FALSE	High	[R].MATAAVLPPEAR.[A]	1.03E-06	7.22E-05	1	1	TGGT1_259200B-t26_1-p1	TGGT1_259200B-t26_1-p1 [75-86]	0	1610.82965	0.97	0.928	1.557	1.261	1.118	1.35	1.087	-0.04	-0.11	0.64	0.33	0.16	0.43	0.12	1	1	1	1	1	1	1	17	16.5	15.8	26.5	21.5	19	23	18.5	8.45	2.58
24598	TGGT1_278660	putative P-type ATPase4	1xTMTpro [K15]; 1xTMTpro [N-Term]; 1xPhospho [T4(100)]	TGGT1_278660-t26_1-p1 1xPhospho [T166(100)]	6	transcript=TGGT1_278660-t26_1 | gene=TGGT1_278660 | organism=Toxoplasma_gondii_GT1 | gene_product=Cation_ATPase_N domain-containing protein [Source:UniProtKB/TrEMBL;Acc:S7UZZ0] | transcript_product=putative P-type ATPase4 | location=TGGT1_chrXII:5863040-5875230(+) | protein_length=1338 | sequence_SO=chromosome | SO=protein_coding_gene | is_pseudo=false	MAVTLTEQSHPTSGK	FALSE	High	[R].MAVTLTEQSHPTSGK.[N]	9.98E-10	7.22E-05	1	1	TGGT1_278660-t26_1-p1	TGGT1_278660-t26_1-p1 [163-177]	0	2275.16491	0.998	0.944	0.903	0.864	0.863	0.864	0.915	0	-0.08	-0.15	-0.21	-0.21	-0.21	-0.13	1	1	1	1	1	1	1	251.9	251.3	237.8	227.5	217.6	217.3	217.5	230.5	4.52	0.09
24599	TGGT1_278660	putative P-type ATPase4	1xOxidation [M1]; 1xTMTpro [K15]; 1xTMTpro [N-Term]; 1xPhospho [T4(100)]	TGGT1_278660-t26_1-p1 1xPhospho [T166(100)]	4	transcript=TGGT1_278660-t26_1 | gene=TGGT1_278660 | organism=Toxoplasma_gondii_GT1 | gene_product=Cation_ATPase_N domain-containing protein [Source:UniProtKB/TrEMBL;Acc:S7UZZ0] | transcript_product=putative P-type ATPase4 | location=TGGT1_chrXII:5863040-5875230(+) | protein_length=1338 | sequence_SO=chromosome | SO=protein_coding_gene | is_pseudo=false	MAVTLTEQSHPTSGK	FALSE	High	[R].MAVTLTEQSHPTSGK.[N]	1.43E-07	7.22E-05	1	1	TGGT1_278660-t26_1-p1	TGGT1_278660-t26_1-p1 [163-177]	0	2291.15982	1.013	0.981	1.06	1.023	1.105	1.18	1.187	0.02	-0.03	0.08	0.03	0.14	0.24	0.25	1	1	1	1	1	1	0.768738258	228.2	231.2	223.8	241.9	233.5	252.2	269.2	270.8	2.59	8.65
24600	TGGT1_278660	putative P-type ATPase4	1xTMTpro [K15]; 1xTMTpro [N-Term]; 2xPhospho [T4(99.6); T12(100)]	TGGT1_278660-t26_1-p1 2xPhospho [T166(99.6); T174(100)]	2	transcript=TGGT1_278660-t26_1 | gene=TGGT1_278660 | organism=Toxoplasma_gondii_GT1 | gene_product=Cation_ATPase_N domain-containing protein [Source:UniProtKB/TrEMBL;Acc:S7UZZ0] | transcript_product=putative P-type ATPase4 | location=TGGT1_chrXII:5863040-5875230(+) | protein_length=1338 | sequence_SO=chromosome | SO=protein_coding_gene | is_pseudo=false	MAVTLTEQSHPTSGK	FALSE	High	[R].MAVTLTEQSHPTSGK.[N]	5.07E-05	7.22E-05	1	1	TGGT1_278660-t26_1-p1	TGGT1_278660-t26_1-p1 [163-177]	0	2355.13124	1.097	1.047	1.322	0.97	1.28	1.389	1.291	0.13	0.07	0.4	-0.04	0.36	0.47	0.37	1	1	1	1	1	1	1	25.1	27.6	26.3	33.3	24.4	32.2	34.9	32.5	35.06	12.34
24621	TGGT1_288940	hypothetical protein	1xMethylthio [C2]; 1xTMTpro [N-Term]; 1xPhospho [T3(99.7)]	TGGT1_288940-t26_1-p1 1xMethylthio [C5070]; 1xPhospho [T5071(99.7)]	1	transcript=TGGT1_288940-t26_1 | gene=TGGT1_288940 | organism=Toxoplasma_gondii_GT1 | gene_product=hypothetical protein | transcript_product=hypothetical protein | location=TGGT1_chrIX:2646043-2667727(+) | protein_length=6073 | sequence_SO=chromosome | SO=protein_coding_gene | is_pseudo=false	MCTSPVHNQTR	FALSE	High	[R].MCTSPVHNQTR.[Q]	0.000283266	7.22E-05	1	1	TGGT1_288940-t26_1-p1	TGGT1_288940-t26_1-p1 [5069-5079]	0	1703.7388	0.976	1.307	0.927	1.327	1.042	1.315	1.265	-0.03	0.39	-0.11	0.41	0.06	0.4	0.34	1	1	1	1	1	1	1	18.3	17.9	24	17	24.3	19.1	24.1	23.2	34.85	18.37
24634	TGGT1_315270	hypothetical protein	1xTMTpro [N-Term]; 1xPhospho [S4(100)]	TGGT1_315270-t26_1-p1 1xPhospho [S65(100)]	23	transcript=TGGT1_315270-t26_1 | gene=TGGT1_315270 | organism=Toxoplasma_gondii_GT1 | gene_product=hypothetical protein | transcript_product=hypothetical protein | location=TGGT1_chrXI:4558433-4565813(-) | protein_length=780 | sequence_SO=chromosome | SO=protein_coding_gene | is_pseudo=false	MDDSDDDEWRR	FALSE	High	[R].MDDSDDDEWRR.[D]	2.77E-06	7.22E-05	1	1	TGGT1_315270-t26_1-p1	TGGT1_315270-t26_1-p1 [62-72]	1	1823.72267	0.973	0.981	1.041	0.898	0.911	0.901	0.857	-0.04	-0.03	0.06	-0.16	-0.13	-0.15	-0.22	1	1	1	1	1	1	1	444.4	432.4	436.1	462.6	399	404.9	400.6	381.1	1.69	4.95
24365	TGGT1_269900	WD domain, G-beta repeat-containing protein	1xTMTpro [N-Term]; 1xPhospho [T6(100)]	TGGT1_269900-t26_1-p1 1xPhospho [T602(100)]	1	transcript=TGGT1_269900-t26_1 | gene=TGGT1_269900 | organism=Toxoplasma_gondii_GT1 | gene_product=WD domain, G-beta repeat-containing protein [Source:UniProtKB/TrEMBL;Acc:S7V459] | transcript_product=WD domain, G-beta repeat-containing protein | location=TGGT1_chrVIII:5549939-5555919(+) | protein_length=979 | sequence_SO=chromosome | SO=protein_coding_gene | is_pseudo=false	LYSLQTADPSSR	FALSE	High	[R].LYSLQTADPSSR.[E]	8.76E-05	7.22E-05	1	1	TGGT1_269900-t26_1-p1	TGGT1_269900-t26_1-p1 [597-608]	0	1721.84305	0.826	0.66	1.091	0.733	1.771	1.391	1.165	-0.28	-0.6	0.13	-0.45	0.82	0.48	0.22	1	1	1	1	1	1	1	11.1	9.2	7.3	12.1	8.1	19.7	15.4	12.9	37.78	21.18
24347	TGGT1_289990	hypothetical protein	1xTMTpro [N-Term]; 1xPhospho [T6(100)]	TGGT1_289990-t26_1-p1 1xPhospho [T59(100)]	2	transcript=TGGT1_289990-t26_1 | gene=TGGT1_289990 | organism=Toxoplasma_gondii_GT1 | gene_product=hypothetical protein | transcript_product=hypothetical protein | location=TGGT1_chrIX:3375629-3379939(-) | protein_length=753 | sequence_SO=chromosome | SO=protein_coding_gene | is_pseudo=false	IYNLHTLR	FALSE	High	[R].IYNLHTLR.[E]	0.000102923	7.22E-05	1	1	TGGT1_289990-t26_1-p1	TGGT1_289990-t26_1-p1 [54-61]	0	1413.75747	0.966	1.108	1.067	1.159	1.374	1.204	1.083	-0.05	0.15	0.09	0.21	0.46	0.27	0.12	1	1	1	1	1	1	1	66.2	64	73.3	70.6	76.7	91	79.7	71.7	11.46	0.61
24320	TGGT1_236200	DNA mismatch repair protein, C-terminal domain-containing protein	1xTMTpro [K10]; 1xTMTpro [N-Term]; 1xPhospho [S5(100)]	TGGT1_236200-t26_1-p1 1xPhospho [S1685(100)]	1	transcript=TGGT1_236200-t26_1 | gene=TGGT1_236200 | organism=Toxoplasma_gondii_GT1 | gene_product=DNA mismatch repair protein, C-terminal domain-containing protein [Source:UniProtKB/TrEMBL;Acc:S7URQ6] | transcript_product=DNA mismatch repair protein, C-terminal domain-containing protein | location=TGGT1_chrX:5204326-5215148(-) | protein_length=1690 | sequence_SO=chromosome | SO=protein_coding_gen…	LYELSFDGHK	FALSE	High	[K].LYELSFDGHK.[-]	0.000198695	7.22E-05	1	1	TGGT1_236200-t26_1-p1	TGGT1_236200-t26_1-p1 [1681-1690]	0	1896.97524	0.978	1.089	1.038	1.012	1.196	1.164	1.313	-0.03	0.12	0.05	0.02	0.26	0.22	0.39	1	1	1	1	1	1	1	24.4	23.8	26.5	25.3	24.7	29.2	28.4	32	25.19	26.26
24152	TGGT1_263420	ubiquitin-specific protease USP4	1xTMTpro [K11]; 1xTMTpro [N-Term]; 1xPhospho [S13(100)]	TGGT1_263420-t26_1-p1 1xPhospho [S683(100)]	1	transcript=TGGT1_263420-t26_1 | gene=TGGT1_263420 | organism=Toxoplasma_gondii_GT1 | gene_product=USP domain-containing protein [Source:UniProtKB/TrEMBL;Acc:S7UXP7] | transcript_product=ubiquitin-specific protease USP4 | location=TGGT1_chrVIIb:537753-547788(+) | protein_length=1171 | sequence_SO=chromosome | SO=protein_coding_gene | is_pseudo=false	IVQELEAGSGKDSAR	FALSE	High	[R].IVQELEAGSGKDSAR.[D]	9.82E-06	7.22E-05	1	1	TGGT1_263420-t26_1-p1	TGGT1_263420-t26_1-p1 [671-685]	1	2248.183	0.996	0.934	0.817	0.877	0.929	1.05	1.083	-0.01	-0.1	-0.29	-0.19	-0.11	0.07	0.12	1	1	1	1	1	1	1	52.9	52.7	49.4	43.2	46.4	49.2	55.6	57.3	5.05	14.67
24201	TGGT1_244420	hypothetical protein	1xTMTpro [N-Term]; 1xPhospho [S3(100)]	TGGT1_244420-t26_1-p1 1xPhospho [S281(100)]	5	transcript=TGGT1_244420-t26_1 | gene=TGGT1_244420 | organism=Toxoplasma_gondii_GT1 | gene_product=hypothetical protein | transcript_product=hypothetical protein | location=TGGT1_chrVI:3167618-3168595(-) | protein_length=325 | sequence_SO=chromosome | SO=protein_coding_gene | is_pseudo=false	LVSEEMHAR	FALSE	High	[K].LVSEEMHAR.[R]	5.18E-05	7.22E-05	1	1	TGGT1_244420-t26_1-p1	TGGT1_244420-t26_1-p1 [279-287]	0	1455.69863	1.055	0.891	0.99	1.049	0.89	1.011	1.101	0.08	-0.17	-0.01	0.07	-0.17	0.02	0.14	1	1	1	1	1	1	1	48.5	51.1	43.2	48	50.9	43.2	49	53.4	21.94	8.61
24207	TGGT1_231630	alveolin domain containing intermediate filament IMC4	1xTMTpro [N-Term]; 1xPhospho [S3(100)]	TGGT1_231630-t26_1-p1 1xPhospho [S32(100)]	14	transcript=TGGT1_231630-t26_1 | gene=TGGT1_231630 | organism=Toxoplasma_gondii_GT1 | gene_product=Alveolin domain containing intermediate filament IMC4 [Source:UniProtKB/TrEMBL;Acc:A0A125YPY9] | transcript_product=alveolin domain containing intermediate filament IMC4 | location=TGGT1_chrVIII:1508307-1510463(-) | protein_length=452 | sequence_SO=chromosome | SO=protein_coding_gene | is_pseudo=false	LVSGVVATQGEAR	FALSE	High	[R].LVSGVVATQGEAR.[I]	1.39E-06	7.22E-05	1	1	TGGT1_231630-t26_1-p1	TGGT1_231630-t26_1-p1 [30-42]	0	1670.87977	0.975	0.971	0.949	0.951	0.949	0.95	0.884	-0.04	-0.04	-0.08	-0.07	-0.07	-0.07	-0.18	1	1	1	1	1	1	0.836247627	263.4	256.8	255.7	249.9	250.4	250.1	250.2	232.7	1.9	3.92
24208	TGGT1_245640	hypothetical protein	2xTMTpro [K4; K14]; 1xTMTpro [N-Term]; 1xPhospho [T6(99.7)]	TGGT1_245640-t26_1-p1 1xPhospho [T109(99.7)]	2	transcript=TGGT1_245640-t26_1 | gene=TGGT1_245640 | organism=Toxoplasma_gondii_GT1 | gene_product=hypothetical protein | transcript_product=hypothetical protein | location=TGGT1_chrXII:2379517-2382152(-) | protein_length=416 | sequence_SO=chromosome | SO=protein_coding_gene | is_pseudo=false	IVSKPTHSLGESSK	FALSE	High	[K].IVSKPTHSLGESSK.[L]	1.92E-05	7.22E-05	1	1	TGGT1_245640-t26_1-p1	TGGT1_245640-t26_1-p1 [104-117]	0	2462.3836	0.871	0.888	0.844	0.848	0.983	0.805	0.897	-0.2	-0.17	-0.24	-0.24	-0.03	-0.31	-0.16	1	1	1	1	1	1	1	92	80.1	81.7	77.7	78	90.4	74	82.5	5.49	11.7
24217	TGGT1_299130	hypothetical protein	1xMethylthio [C15]; 1xTMTpro [N-Term]; 1xPhospho [S12(99.2)]	TGGT1_299130-t26_1-p1 1xMethylthio [C1910]; 1xPhospho [S1907(99.2)]	1	transcript=TGGT1_299130-t26_1 | gene=TGGT1_299130 | organism=Toxoplasma_gondii_GT1 | gene_product=hypothetical protein | transcript_product=hypothetical protein | location=TGGT1_chrIII:2138776-2151293(-) | protein_length=3218 | sequence_SO=chromosome | SO=protein_coding_gene | is_pseudo=false	IVSPSPPFSSPSSSCLR	FALSE	High	[R].IVSPSPPFSSPSSSCLR.[L]	0.00010037	7.22E-05	1	1	TGGT1_299130-t26_1-p1	TGGT1_299130-t26_1-p1 [1896-1912]	0	2178.02954	2.243	1.662	1.703	1.885	2.42	2.109	2.24	1.17	0.73	0.77	0.91	1.28	1.08	1.16	1	1	1	1	1	1	1	5.6	12.5	9.3	9.5	10.5	13.5	11.8	12.5	40.99	21.64
24225	TGGT1_225560	hypothetical protein	1xOxidation [M5]; 1xTMTpro [N-Term]; 1xPhospho [S6(99.5)]	TGGT1_225560-t26_1-p1 1xPhospho [S365(99.5)]	2	transcript=TGGT1_225560-t26_1 | gene=TGGT1_225560 | organism=Toxoplasma_gondii_GT1 | gene_product=hypothetical protein | transcript_product=hypothetical protein | location=TGGT1_chrX:2061073-2067167(-) | protein_length=1116 | sequence_SO=chromosome | SO=protein_coding_gene | is_pseudo=false	IVSSMSQSGSSGDR	FALSE	High	[K].IVSSMSQSGSSGDR.[S]	0.000120508	7.22E-05	1	1	TGGT1_225560-t26_1-p1	TGGT1_225560-t26_1-p1 [360-373]	0	1797.80092	0.883	0.753	0.941	0.904	0.958	0.809	0.878	-0.18	-0.41	-0.09	-0.15	-0.06	-0.31	-0.19	1	1	1	1	1	1	1	40.4	35.7	30.4	38	36.5	38.7	32.7	35.5	8.92	5.12
24244	TGGT1_239700	regulator of chromosome condensation (RCC1) repeat-containing protein	1xTMTpro [K20]; 1xTMTpro [N-Term]; 1xPhospho [S8(100)]	TGGT1_239700-t26_1-p1 1xPhospho [S354(100)]	3	transcript=TGGT1_239700-t26_1 | gene=TGGT1_239700 | organism=Toxoplasma_gondii_GT1 | gene_product=Regulator of chromosome condensation (RCC1) repeat-containing protein [Source:UniProtKB/TrEMBL;Acc:S7UR29] | transcript_product=regulator of chromosome condensation (RCC1) repeat-containing protein | location=TGGT1_chrVI:831989-852759(+) | protein_length=2898 | sequence_SO=chromosome | SO=protein_cod…	IVVEQLDSEPEDTPTNSHSK	FALSE	High	[R].IVVEQLDSEPEDTPTNSHSK.[L]	1.49E-07	7.22E-05	1	1	TGGT1_239700-t26_1-p1	TGGT1_239700-t26_1-p1 [347-366]	0	2913.43743	1.022	1.128	1.013	0.983	1.057	0.949	0.811	0.03	0.17	0.02	-0.03	0.08	-0.08	-0.3	1	1	1	1	1	1	1	148	151.2	166.9	149.9	145.4	156.4	140.4	120	6.9	7.28
24254	TGGT1_264090	hypothetical protein	1xTMTpro [N-Term]; 1xPhospho [S9(100)]	TGGT1_264090-t26_1-p1 1xPhospho [S2848(100)]	1	transcript=TGGT1_264090-t26_1 | gene=TGGT1_264090 | organism=Toxoplasma_gondii_GT1 | gene_product=hypothetical protein | transcript_product=hypothetical protein | location=TGGT1_chrVIIb:158774-174140(+) | protein_length=2986 | sequence_SO=chromosome | SO=protein_coding_gene | is_pseudo=false	LVYPPVTASVDGR	FALSE	High	[K].LVYPPVTASVDGR.[F]	0.000473945	7.22E-05	1	1	TGGT1_264090-t26_1-p1	TGGT1_264090-t26_1-p1 [2840-2852]	0	1757.91582	0.948	0.928	1.071	1.087	1.248	1.143	1.21	-0.08	-0.11	0.1	0.12	0.32	0.19	0.28	1	1	1	1	1	1	1	42.9	40.7	39.8	46	46.7	53.5	49	51.9	7.27	0.62
24259	TGGT1_204390	hypothetical protein	1xTMTpro [N-Term]; 1xPhospho [S4(100)]	TGGT1_204390-t26_1-p1 1xPhospho [S73(100)]	1	transcript=TGGT1_204390-t26_1 | gene=TGGT1_204390 | organism=Toxoplasma_gondii_GT1 | gene_product=hypothetical protein | transcript_product=hypothetical protein | location=TGGT1_chrVIIa:1728571-1730153(+) | protein_length=375 | sequence_SO=chromosome | SO=protein_coding_gene | is_pseudo=false	LWASGGNATETNVSR	FALSE	High	[R].LWASGGNATETNVSR.[D]	0.000168051	7.22E-05	1	1	TGGT1_204390-t26_1-p1	TGGT1_204390-t26_1-p1 [70-84]	0	1946.92924	0.946	0.832	0.889	0.94	0.805	0.822	0.845	-0.08	-0.27	-0.17	-0.09	-0.31	-0.28	-0.24	1	1	1	1	1	1	1	51.9	49.1	43.2	46.2	48.8	41.8	42.7	43.9	13.87	5.18
24273	TGGT1_209500	hypothetical protein	1xTMTpro [K18]; 1xTMTpro [N-Term]; 1xPhospho [T16(100)]	TGGT1_209500-t26_1-p1 1xPhospho [T2242(100)]	1	transcript=TGGT1_209500-t26_1 | gene=TGGT1_209500 | organism=Toxoplasma_gondii_GT1 | gene_product=hypothetical protein | transcript_product=hypothetical protein | location=TGGT1_chrIb:1286279-1296397(+) | protein_length=2936 | sequence_SO=chromosome | SO=protein_coding_gene | is_pseudo=false	IWGYGEGAPSHSGFSTPK	FALSE	High	[R].IWGYGEGAPSHSGFSTPK.[G]	1.39E-09	7.22E-05	1	1	TGGT1_209500-t26_1-p1	TGGT1_209500-t26_1-p1 [2227-2244]	0	2566.26231	1.056	0.937	1.049	0.956	0.986	0.903	0.91	0.08	-0.09	0.07	-0.06	-0.02	-0.15	-0.14	1	1	1	1	1	1	1	202.1	213.4	189.3	211.9	193.2	199.2	182.5	184	13.13	1.09
24274	TGGT1_209500	hypothetical protein	1xTMTpro [K18]; 1xTMTpro [N-Term]; 2xPhospho [S15(100); T16(100)]	TGGT1_209500-t26_1-p1 2xPhospho [S2241(100); T2242(100)]	2	transcript=TGGT1_209500-t26_1 | gene=TGGT1_209500 | organism=Toxoplasma_gondii_GT1 | gene_product=hypothetical protein | transcript_product=hypothetical protein | location=TGGT1_chrIb:1286279-1296397(+) | protein_length=2936 | sequence_SO=chromosome | SO=protein_coding_gene | is_pseudo=false	IWGYGEGAPSHSGFSTPK	FALSE	High	[R].IWGYGEGAPSHSGFSTPK.[G]	1.25E-09	7.22E-05	1	1	TGGT1_209500-t26_1-p1	TGGT1_209500-t26_1-p1 [2227-2244]	0	2646.22864	0.97	0.951	1.022	0.9	0.9	0.827	0.725	-0.04	-0.07	0.03	-0.15	-0.15	-0.27	-0.46	1	1	1	1	1	0.094341137	0.009409988	647.7	628.1	616.2	662.1	583.3	583.2	535.6	469.3	1.57	2.37
24297	TGGT1_229470	hypothetical protein	1xTMTpro [N-Term]; 1xPhospho [T3(100)]	TGGT1_229470-t26_1-p1 1xPhospho [T179(100)]	2	transcript=TGGT1_229470-t26_1 | gene=TGGT1_229470 | organism=Toxoplasma_gondii_GT1 | gene_product=Btz domain-containing protein [Source:UniProtKB/TrEMBL;Acc:S7V376] | transcript_product=hypothetical protein | location=TGGT1_chrVIII:282578-286112(+) | protein_length=409 | sequence_SO=chromosome | SO=protein_coding_gene | is_pseudo=false	LWTPDEAGQDER	FALSE	High	[K].LWTPDEAGQDER.[D]	0.000158156	7.22E-05	1	1	TGGT1_229470-t26_1-p1	TGGT1_229470-t26_1-p1 [177-188]	0	1800.81248	0.901	1.064	0.855	0.923	0.916	0.835	0.828	-0.15	0.09	-0.23	-0.12	-0.13	-0.26	-0.27	1	1	1	1	1	1	1	53.2	48	56.6	45.5	49.1	48.8	44.5	44.1	13.88	6.93
24302	TGGT1_223760	hypothetical protein	1xMethylthio [C9]; 1xTMTpro [K20]; 1xTMTpro [N-Term]; 1xPhospho [S10(100)]	TGGT1_223760-t26_1-p1 1xMethylthio [C745]; 1xPhospho [S746(100)]	1	transcript=TGGT1_223760-t26_1 | gene=TGGT1_223760 | organism=Toxoplasma_gondii_GT1 | gene_product=hypothetical protein | transcript_product=hypothetical protein | location=TGGT1_chrX:3506110-3512843(-) | protein_length=1588 | sequence_SO=chromosome | SO=protein_coding_gene | is_pseudo=false	IYADDEDICSDAEESDGAGK	FALSE	High	[R].IYADDEDICSDAEESDGAGK.[G]	4.93E-08	7.22E-05	1	1	TGGT1_223760-t26_1-p1	TGGT1_223760-t26_1-p1 [737-756]	0	2837.20261	1.086	1.051	0.924	0.98	0.848	0.776	0.859	0.12	0.07	-0.11	-0.03	-0.24	-0.37	-0.22	1	1	1	1	1	0.619240611	1	72.5	78.8	76.2	67	71.1	61.5	56.3	62.3	10.29	4.86
24635	TGGT1_315270	hypothetical protein	1xOxidation [M1]; 1xTMTpro [N-Term]; 1xPhospho [S4(100)]	TGGT1_315270-t26_1-p1 1xPhospho [S65(100)]	32	transcript=TGGT1_315270-t26_1 | gene=TGGT1_315270 | organism=Toxoplasma_gondii_GT1 | gene_product=hypothetical protein | transcript_product=hypothetical protein | location=TGGT1_chrXI:4558433-4565813(-) | protein_length=780 | sequence_SO=chromosome | SO=protein_coding_gene | is_pseudo=false	MDDSDDDEWRR	FALSE	High	[R].MDDSDDDEWRR.[D]	0.000307207	7.22E-05	1	1	TGGT1_315270-t26_1-p1	TGGT1_315270-t26_1-p1 [62-72]	1	1839.71759	0.898	0.855	0.971	0.876	0.882	0.839	0.749	-0.15	-0.23	-0.04	-0.19	-0.18	-0.25	-0.42	1	1	1	1	1	1	1	182.6	164.1	156.1	177.2	160	161	153.2	136.8	3.45	2.07
24993	TGGT1_254420	phospholipase, patatin family protein	1xTMTpro [N-Term]; 2xPhospho [S3(100); S6(100)]	TGGT1_254420-t26_1-p1 2xPhospho [S380(100); S383(100)]	9	transcript=TGGT1_254420-t26_1 | gene=TGGT1_254420 | organism=Toxoplasma_gondii_GT1 | gene_product=Phospholipase, patatin family protein [Source:UniProtKB/TrEMBL;Acc:S7VVK9] | transcript_product=phospholipase, patatin family protein | location=TGGT1_chrIII:1703961-1713345(+) | protein_length=1173 | sequence_SO=chromosome | SO=protein_coding_gene | is_pseudo=false	MHSSASASFAQDR	FALSE	High	[R].MHSSASASFAQDR.[K]	1.77E-05	7.22E-05	1	1	TGGT1_254420-t26_1-p1	TGGT1_254420-t26_1-p1 [378-390]	0	1858.75155	1.27	1.317	1.53	1.311	1.985	1.796	1.662	0.34	0.4	0.61	0.39	0.99	0.85	0.73	1	1	1	1	0.18701876	0.162817384	0.216024822	30.8	39.2	40.6	47.2	40.4	61.2	55.4	51.2	10.2	1.34
24890	TGGT1_205130	hypothetical protein	1xMethylthio [C16]; 1xTMTpro [N-Term]; 1xPhospho [S13(100)]	TGGT1_205130-t26_1-p1 1xMethylthio [C4353]; 1xPhospho [S4350(100)]	1	transcript=TGGT1_205130-t26_1 | gene=TGGT1_205130 | organism=Toxoplasma_gondii_GT1 | gene_product=VOC domain-containing protein [Source:UniProtKB/TrEMBL;Acc:S7UUX9] | transcript_product=hypothetical protein | location=TGGT1_chrVIIa:1506588-1532655(+) | protein_length=4815 | sequence_SO=chromosome | SO=protein_coding_gene | is_pseudo=false	MGMTLLQPAVPQSIACLEGGALNR	FALSE	High	[R].MGMTLLQPAVPQSIACLEGGALNR.[S]	0.000236482	7.22E-05	1	1	TGGT1_205130-t26_1-p1	TGGT1_205130-t26_1-p1 [4338-4361]	0	2900.42268	1.202	1.393	1.004	0.885	0.755	0.795	1.293	0.27	0.48	0.01	-0.18	-0.41	-0.33	0.37	1	1	1	1	1	1	1	11.8	14.2	16.4	11.8	10.4	8.9	9.4	15.3	9.66	2.5
24897	TGGT1_254720	dense granule protein GRA8	1xTMTpro [N-Term]; 1xPhospho [S/T]		2	transcript=TGGT1_254720-t26_1 | gene=TGGT1_254720 | organism=Toxoplasma_gondii_GT1 | gene_product=Dense granule protein GRA8 [Source:UniProtKB/TrEMBL;Acc:A0A125YYI5] | transcript_product=dense granule protein GRA8 | location=TGGT1_chrIII:1884681-1885484(+) | protein_length=267 | sequence_SO=chromosome | SO=protein_coding_gene | is_pseudo=false	MGPSDISTHVR	FALSE	High	[R].MGPSDISTHVR.[G]	1.74E-06	7.22E-05	1	1	TGGT1_254720-t26_1-p1	TGGT1_254720-t26_1-p1 [195-205]	0	1583.75721	1.07	1.138	1.17	1.217	1.33	1.013	1.032	0.1	0.19	0.23	0.28	0.41	0.02	0.05	1	1	1	1	1	1	1	68.7	73.5	78.1	80.3	83.6	91.3	69.5	70.8	3.91	16.35
24898	TGGT1_254720	dense granule protein GRA8	1xOxidation [M1]; 1xTMTpro [N-Term]; 1xPhospho [S7(100)]	TGGT1_254720-t26_1-p1 1xPhospho [S201(100)]	6	transcript=TGGT1_254720-t26_1 | gene=TGGT1_254720 | organism=Toxoplasma_gondii_GT1 | gene_product=Dense granule protein GRA8 [Source:UniProtKB/TrEMBL;Acc:A0A125YYI5] | transcript_product=dense granule protein GRA8 | location=TGGT1_chrIII:1884681-1885484(+) | protein_length=267 | sequence_SO=chromosome | SO=protein_coding_gene | is_pseudo=false	MGPSDISTHVR	FALSE	High	[R].MGPSDISTHVR.[G]	6.22E-07	7.22E-05	1	1	TGGT1_254720-t26_1-p1	TGGT1_254720-t26_1-p1 [195-205]	0	1599.75212	0.981	0.967	0.961	1.039	1.029	0.996	0.972	-0.03	-0.05	-0.06	0.05	0.04	-0.01	-0.04	1	1	1	1	1	1	1	182.3	178.9	176.2	175.3	189.3	187.6	181.6	177.3	5.58	7.51
24899	TGGT1_254720	dense granule protein GRA8	1xTMTpro [N-Term]; 2xPhospho [S4(100); S7(100)]	TGGT1_254720-t26_1-p1 2xPhospho [S198(100); S201(100)]	4	transcript=TGGT1_254720-t26_1 | gene=TGGT1_254720 | organism=Toxoplasma_gondii_GT1 | gene_product=Dense granule protein GRA8 [Source:UniProtKB/TrEMBL;Acc:A0A125YYI5] | transcript_product=dense granule protein GRA8 | location=TGGT1_chrIII:1884681-1885484(+) | protein_length=267 | sequence_SO=chromosome | SO=protein_coding_gene | is_pseudo=false	MGPSDISTHVR	FALSE	High	[R].MGPSDISTHVR.[G]	1.90E-05	7.22E-05	1	1	TGGT1_254720-t26_1-p1	TGGT1_254720-t26_1-p1 [195-205]	0	1663.72354	1.009	1.017	1.067	1.185	1.031	1.074	1.126	0.01	0.02	0.09	0.24	0.04	0.1	0.17	1	1	1	1	1	1	1	97.7	98.6	99.4	104.3	115.8	100.8	105	110	1.04	15.17
24918	TGGT1_310900	AP2 domain transcription factor AP2XI-2	1xOxidation [M1]; 1xTMTpro [N-Term]; 1xPhospho [S3(100)]	TGGT1_310900-t26_1-p1 1xPhospho [S277(100)]	1	transcript=TGGT1_310900-t26_1 | gene=TGGT1_310900 | organism=Toxoplasma_gondii_GT1 | gene_product=AP2 domain transcription factor AP2XI-2 [Source:UniProtKB/TrEMBL;Acc:S7UT79] | transcript_product=AP2 domain transcription factor AP2XI-2 | location=TGGT1_chrXI:1609168-1617013(-) | protein_length=2243 | sequence_SO=chromosome | SO=protein_coding_gene | is_pseudo=false	MGSGFSSFSVQEGNPVALR	FALSE	High	[R].MGSGFSSFSVQEGNPVALR.[D]	1.00E-08	7.22E-05	1	1	TGGT1_310900-t26_1-p1	TGGT1_310900-t26_1-p1 [275-293]	0	2370.11203	0.895	1.011	0.866	0.976	0.962	0.899	0.893	-0.16	0.02	-0.21	-0.03	-0.06	-0.15	-0.16	1	1	1	1	1	1	1	52.4	46.9	53	45.4	51.2	50.4	47.1	46.8	10.77	0.14
24920	TGGT1_219270	multi-pass transmembrane protein	1xTMTpro [N-Term]; 1xPhospho [S3(100)]	TGGT1_219270-t26_1-p1 1xPhospho [S348(100)]	3	transcript=TGGT1_219270-t26_1 | gene=TGGT1_219270 | organism=Toxoplasma_gondii_GT1 | gene_product=Multi-pass transmembrane protein [Source:UniProtKB/TrEMBL;Acc:A0A125YRY2] | transcript_product=multi-pass transmembrane protein | location=TGGT1_chrXII:948336-949904(+) | protein_length=389 | sequence_SO=chromosome | SO=protein_coding_gene | is_pseudo=false	MGSMGNYVAQPEGGMEIPTQYDYSQLQQQVSR	FALSE	High	[R].MGSMGNYVAQPEGGMEIPTQYDYSQLQQQVSR.[E]	6.42E-11	7.22E-05	1	1	TGGT1_219270-t26_1-p1	TGGT1_219270-t26_1-p1 [346-377]	0	3976.7876	1.169	1.052	1.063	1.171	0.96	1.031	0.994	0.23	0.07	0.09	0.23	-0.06	0.04	-0.01	1	1	1	1	1	1	1	29.4	34.4	30.9	31.3	34.4	28.2	30.3	29.2	4.82	25.43
24921	TGGT1_219270	multi-pass transmembrane protein	1xTMTpro [N-Term]; 2xPhospho [S3(100); S31(100)]	TGGT1_219270-t26_1-p1 2xPhospho [S348(100); S376(100)]	1	transcript=TGGT1_219270-t26_1 | gene=TGGT1_219270 | organism=Toxoplasma_gondii_GT1 | gene_product=Multi-pass transmembrane protein [Source:UniProtKB/TrEMBL;Acc:A0A125YRY2] | transcript_product=multi-pass transmembrane protein | location=TGGT1_chrXII:948336-949904(+) | protein_length=389 | sequence_SO=chromosome | SO=protein_coding_gene | is_pseudo=false	MGSMGNYVAQPEGGMEIPTQYDYSQLQQQVSR	FALSE	High	[R].MGSMGNYVAQPEGGMEIPTQYDYSQLQQQVSR.[E]	9.64E-07	7.22E-05	1	1	TGGT1_219270-t26_1-p1	TGGT1_219270-t26_1-p1 [346-377]	0	4056.75394	0.912	1.02	1.044	1.086	0.937	1.126	1.107	-0.13	0.03	0.06	0.12	-0.09	0.17	0.15	1	1	1	1	1	1	1	20.6	18.8	21	21.5	22.4	19.3	23.2	22.8	16.98	9.36
24947	TGGT1_306540	phosphotransferase enzyme family protein	1xMethylthio [C10]; 1xTMTpro [K7]; 1xTMTpro [N-Term]; 1xPhospho [S14(99.5)]	TGGT1_306540-t26_1-p1 1xMethylthio [C286]; 1xPhospho [S290(99.5)]	1	transcript=TGGT1_306540-t26_1 | gene=TGGT1_306540 | organism=Toxoplasma_gondii_GT1 | gene_product=Phosphotransferase enzyme family protein [Source:UniProtKB/TrEMBL;Acc:A0A125YUJ4] | transcript_product=phosphotransferase enzyme family protein | location=TGGT1_chrIX:5946997-5952108(+) | protein_length=547 | sequence_SO=chromosome | SO=protein_coding_gene | is_pseudo=false	MHAIDAKPQCLLVSPTSR	FALSE	High	[R].MHAIDAKPQCLLVSPTSR.[D]	4.71E-12	7.22E-05	1	1	TGGT1_306540-t26_1-p1	TGGT1_306540-t26_1-p1 [277-294]	0	2701.38846	1.11	0.924	0.98	1.011	0.943	0.863	0.826	0.15	-0.11	-0.03	0.02	-0.08	-0.21	-0.27	1	1	1	1	1	1	1	103.5	114.9	95.7	101.5	104.7	97.6	89.3	85.5	23.47	12.67
24960	TGGT1_314530	RPAP1 family protein	1xTMTpro [N-Term]; 1xPhospho [S5(100)]	TGGT1_314530-t26_1-p1 1xPhospho [S293(100)]	2	transcript=TGGT1_314530-t26_1 | gene=TGGT1_314530 | organism=Toxoplasma_gondii_GT1 | gene_product=RPAP1 family protein [Source:UniProtKB/TrEMBL;Acc:S7UUA9] | transcript_product=RPAP1 family protein | location=TGGT1_chrXI:4135885-4146012(+) | protein_length=3059 | sequence_SO=chromosome | SO=protein_coding_gene | is_pseudo=false	MHDDSGFLGGR	FALSE	High	[R].MHDDSGFLGGR.[Q]	0.000110576	7.22E-05	1	1	TGGT1_314530-t26_1-p1	TGGT1_314530-t26_1-p1 [289-299]	0	1575.69461	1.108	1.219	1.438	1.151	1.323	1.293	1.309	0.15	0.29	0.52	0.2	0.4	0.37	0.39	1	1	1	1	1	1	1	20.1	22.3	24.6	29	23.2	26.7	26	26.4	22.1	25.62
24961	TGGT1_314530	RPAP1 family protein	1xOxidation [M1]; 1xTMTpro [N-Term]; 1xPhospho [S5(100)]	TGGT1_314530-t26_1-p1 1xPhospho [S293(100)]	1	transcript=TGGT1_314530-t26_1 | gene=TGGT1_314530 | organism=Toxoplasma_gondii_GT1 | gene_product=RPAP1 family protein [Source:UniProtKB/TrEMBL;Acc:S7UUA9] | transcript_product=RPAP1 family protein | location=TGGT1_chrXI:4135885-4146012(+) | protein_length=3059 | sequence_SO=chromosome | SO=protein_coding_gene | is_pseudo=false	MHDDSGFLGGR	FALSE	High	[R].MHDDSGFLGGR.[Q]	1.78E-05	7.22E-05	1	1	TGGT1_314530-t26_1-p1	TGGT1_314530-t26_1-p1 [289-299]	0	1591.68952	1.012	0.813	0.723	1.224	0.838	0.99	1.187	0.02	-0.3	-0.47	0.29	-0.25	-0.02	0.25	1	1	1	1	1	1	1	22.2	22.5	18	16	27.1	18.6	21.9	26.3	16.6	26.32
24963	TGGT1_276890	hypothetical protein	1xMethylthio [C5]; 1xTMTpro [N-Term]; 1xPhospho [T/S]	TGGT1_276890-t26_1-p1 1xMethylthio [C1139]	1	transcript=TGGT1_276890-t26_1 | gene=TGGT1_276890 | organism=Toxoplasma_gondii_GT1 | gene_product=hypothetical protein | transcript_product=hypothetical protein | location=TGGT1_chrXII:6781886-6789601(-) | protein_length=1174 | sequence_SO=chromosome | SO=protein_coding_gene | is_pseudo=false	MHEICLTLSPSASPR	FALSE	High	[R].MHEICLTLSPSASPR.[L]	2.52E-10	7.22E-05	1	1	TGGT1_276890-t26_1-p1	TGGT1_276890-t26_1-p1 [1135-1149]	0	2071.96992	1.051	0.99	0.966	0.996	1.063	0.906	0.986	0.07	-0.01	-0.05	-0.01	0.09	-0.14	-0.02	1	1	1	1	1	1	1	78.7	82.7	77.9	76	78.3	83.6	71.3	77.6	10.14	5.09
24964	TGGT1_276890	hypothetical protein	1xOxidation [M1]; 1xMethylthio [C5]; 1xTMTpro [N-Term]; 1xPhospho [S9(100)]	TGGT1_276890-t26_1-p1 1xMethylthio [C1139]; 1xPhospho [S1143(100)]	3	transcript=TGGT1_276890-t26_1 | gene=TGGT1_276890 | organism=Toxoplasma_gondii_GT1 | gene_product=hypothetical protein | transcript_product=hypothetical protein | location=TGGT1_chrXII:6781886-6789601(-) | protein_length=1174 | sequence_SO=chromosome | SO=protein_coding_gene | is_pseudo=false	MHEICLTLSPSASPR	FALSE	High	[R].MHEICLTLSPSASPR.[L]	2.78E-08	7.22E-05	1	1	TGGT1_276890-t26_1-p1	TGGT1_276890-t26_1-p1 [1135-1149]	0	2087.96484	1.121	1.117	1.083	0.985	0.979	1.025	0.917	0.16	0.16	0.11	-0.02	-0.03	0.04	-0.13	1	1	1	1	1	1	1	62.8	70.4	70.1	68	61.8	61.5	64.4	57.5	3.87	7.95
24975	TGGT1_265310	putative heat shock protein 40	1xTMTpro [N-Term]; 1xPhospho [S6(100)]	TGGT1_265310-t26_1-p1 1xPhospho [S146(100)]	4	transcript=TGGT1_265310-t26_1 | gene=TGGT1_265310 | organism=Toxoplasma_gondii_GT1 | gene_product=J domain-containing protein [Source:UniProtKB/TrEMBL;Acc:A0A125YIC5] | transcript_product=putative heat shock protein 40 | location=TGGT1_chrIX:1440716-1446749(+) | protein_length=336 | sequence_SO=chromosome | SO=protein_coding_gene | is_pseudo=false	MHHAGSGSFGSR	FALSE	High	[R].MHHAGSGSFGSR.[A]	3.34E-05	7.22E-05	1	1	TGGT1_265310-t26_1-p1	TGGT1_265310-t26_1-p1 [141-152]	0	1614.71674	1.02	0.956	1.17	1.219	1.561	1.203	1.197	0.03	-0.06	0.23	0.29	0.64	0.27	0.26	1	1	1	1	0.896763633	1	1	68.9	70.3	65.9	80.6	84	107.6	82.9	82.5	21.3	7.37
24976	TGGT1_265310	putative heat shock protein 40	1xOxidation [M1]; 1xTMTpro [N-Term]; 1xPhospho [S6(100)]	TGGT1_265310-t26_1-p1 1xPhospho [S146(100)]	12	transcript=TGGT1_265310-t26_1 | gene=TGGT1_265310 | organism=Toxoplasma_gondii_GT1 | gene_product=J domain-containing protein [Source:UniProtKB/TrEMBL;Acc:A0A125YIC5] | transcript_product=putative heat shock protein 40 | location=TGGT1_chrIX:1440716-1446749(+) | protein_length=336 | sequence_SO=chromosome | SO=protein_coding_gene | is_pseudo=false	MHHAGSGSFGSR	FALSE	High	[R].MHHAGSGSFGSR.[A]	2.04E-05	7.22E-05	1	1	TGGT1_265310-t26_1-p1	TGGT1_265310-t26_1-p1 [141-152]	0	1630.71166	0.994	0.818	0.956	1.176	1.207	1.066	1.107	-0.01	-0.29	-0.07	0.23	0.27	0.09	0.15	1	1	1	1	1	1	1	86.4	85.9	70.6	82.6	101.6	104.3	92.1	95.7	4.7	3.42
24978	TGGT1_265310	putative heat shock protein 40	1xOxidation [M1]; 1xTMTpro [N-Term]; 2xPhospho [S6(100); S8(99.5)]	TGGT1_265310-t26_1-p1 2xPhospho [S146(100); S148(99.5)]	26	transcript=TGGT1_265310-t26_1 | gene=TGGT1_265310 | organism=Toxoplasma_gondii_GT1 | gene_product=J domain-containing protein [Source:UniProtKB/TrEMBL;Acc:A0A125YIC5] | transcript_product=putative heat shock protein 40 | location=TGGT1_chrIX:1440716-1446749(+) | protein_length=336 | sequence_SO=chromosome | SO=protein_coding_gene | is_pseudo=false	MHHAGSGSFGSR	FALSE	High	[R].MHHAGSGSFGSR.[A]	0.000166262	7.22E-05	1	1	TGGT1_265310-t26_1-p1	TGGT1_265310-t26_1-p1 [141-152]	0	1710.67799	1.071	0.779	0.942	1.009	1.168	0.987	1.123	0.1	-0.36	-0.09	0.01	0.22	-0.02	0.17	1	1	1	1	1	1	1	106	113.6	82.6	99.9	107	123.8	104.7	119.1	10.74	8.1
24948	TGGT1_306540	phosphotransferase enzyme family protein	1xOxidation [M1]; 1xMethylthio [C10]; 1xTMTpro [K7]; 1xTMTpro [N-Term]; 1xPhospho [S14(99.7)]	TGGT1_306540-t26_1-p1 1xMethylthio [C286]; 1xPhospho [S290(99.7)]	2	transcript=TGGT1_306540-t26_1 | gene=TGGT1_306540 | organism=Toxoplasma_gondii_GT1 | gene_product=Phosphotransferase enzyme family protein [Source:UniProtKB/TrEMBL;Acc:A0A125YUJ4] | transcript_product=phosphotransferase enzyme family protein | location=TGGT1_chrIX:5946997-5952108(+) | protein_length=547 | sequence_SO=chromosome | SO=protein_coding_gene | is_pseudo=false	MHAIDAKPQCLLVSPTSR	FALSE	High	[R].MHAIDAKPQCLLVSPTSR.[D]	6.87E-09	7.22E-05	1	1	TGGT1_306540-t26_1-p1	TGGT1_306540-t26_1-p1 [277-294]	0	2717.38337	1.146	1.006	1.072	1.188	0.995	1.035	0.834	0.2	0.01	0.1	0.25	-0.01	0.05	-0.26	1	1	1	1	1	1	1	83.5	95.6	84	89.4	99.1	83	86.4	69.6	30.64	24.94
24840	TGGT1_208750	RWD domain-containing protein	1xTMTpro [K4]; 1xTMTpro [N-Term]; 2xPhospho [S7(100); S19(100)]	TGGT1_208750-t26_1-p1 2xPhospho [S255(100); S267(100)]	1	transcript=TGGT1_208750-t26_1 | gene=TGGT1_208750 | organism=Toxoplasma_gondii_GT1 | gene_product=RWD domain-containing protein [Source:UniProtKB/TrEMBL;Acc:S7UJH2] | transcript_product=RWD domain-containing protein | location=TGGT1_chrIb:861884-864672(+) | protein_length=268 | sequence_SO=chromosome | SO=protein_coding_gene | is_pseudo=false	MFWKDESLFEGEDDEELLSD	FALSE	High	[R].MFWKDESLFEGEDDEELLSD.[-]	8.54E-05	7.22E-05	1	1	TGGT1_208750-t26_1-p1	TGGT1_208750-t26_1-p1 [249-268]	1	3202.37483	0.805	0.976	1.034	0.824	0.842	0.987	0.635	-0.31	-0.03	0.05	-0.28	-0.25	-0.02	-0.66	1	1	1	1	1	1	1	15.2	12.2	14.8	15.7	12.5	12.8	15	9.6	7.43	15.44
24838	TGGT1_208750	RWD domain-containing protein	1xTMTpro [K4]; 1xTMTpro [N-Term]; 1xPhospho [S19(100)]	TGGT1_208750-t26_1-p1 1xPhospho [S267(100)]	1	transcript=TGGT1_208750-t26_1 | gene=TGGT1_208750 | organism=Toxoplasma_gondii_GT1 | gene_product=RWD domain-containing protein [Source:UniProtKB/TrEMBL;Acc:S7UJH2] | transcript_product=RWD domain-containing protein | location=TGGT1_chrIb:861884-864672(+) | protein_length=268 | sequence_SO=chromosome | SO=protein_coding_gene | is_pseudo=false	MFWKDESLFEGEDDEELLSD	FALSE	High	[R].MFWKDESLFEGEDDEELLSD.[-]	1.19E-10	7.22E-05	1	1	TGGT1_208750-t26_1-p1	TGGT1_208750-t26_1-p1 [249-268]	1	3122.4085	1.055	1.074	1.041	1.465	0.896	0.814	0.771	0.08	0.1	0.06	0.55	-0.16	-0.3	-0.38	1	1	1	1	1	1	1	77.2	81.5	82.9	80.4	113.1	69.2	62.9	59.5	27.37	26.16
24711	TGGT1_206540	hypothetical protein	1xTMTpro [N-Term]; 1xPhospho [S/T]		1	transcript=TGGT1_206540-t26_1 | gene=TGGT1_206540 | organism=Toxoplasma_gondii_GT1 | gene_product=hypothetical protein | transcript_product=hypothetical protein | location=TGGT1_chrVIIa:869335-877145(-) | protein_length=1295 | sequence_SO=chromosome | SO=protein_coding_gene | is_pseudo=false	MEFSIANTPAPDEAGESTPR	FALSE	High	[R].MEFSIANTPAPDEAGESTPR.[I]	2.12E-09	7.22E-05	1	1	TGGT1_206540-t26_1-p1	TGGT1_206540-t26_1-p1 [1131-1150]	0	2504.13355	0.918	0.967	0.924	0.934	0.885	0.831	0.773	-0.12	-0.05	-0.11	-0.1	-0.18	-0.27	-0.37	1	1	1	1	1	1	0.712344379	73.9	67.8	71.4	68.3	69	65.4	61.4	57.1	9.21	1.13
24722	TGGT1_214320	facilitative glucose transporter GT1	1xTMTpro [N-Term]; 1xPhospho [S5(99.7)]	TGGT1_214320-t26_1-p1 1xPhospho [S523(99.7)]	5	transcript=TGGT1_214320-t26_1 | gene=TGGT1_214320 | organism=Toxoplasma_gondii_GT1 | gene_product=MFS domain-containing protein [Source:UniProtKB/TrEMBL;Acc:A0A125YKB0] | transcript_product=facilitative glucose transporter GT1 | location=TGGT1_chrX:6138702-6140408(+) | protein_length=568 | sequence_SO=chromosome | SO=protein_coding_gene | is_pseudo=false	MELNSSPSVPLTR	FALSE	High	[R].MELNSSPSVPLTR.[G]	1.89E-06	7.22E-05	1	1	TGGT1_214320-t26_1-p1	TGGT1_214320-t26_1-p1 [519-531]	0	1814.90427	1.049	0.766	0.928	0.813	0.827	0.82	0.976	0.07	-0.38	-0.11	-0.3	-0.27	-0.29	-0.03	1	1	1	1	1	1	1	37.7	39.6	28.9	35	30.7	31.2	30.9	36.9	30.19	10.97
24723	TGGT1_214320	facilitative glucose transporter GT1	1xOxidation [M1]; 1xTMTpro [N-Term]; 1xPhospho [S8(100)]	TGGT1_214320-t26_1-p1 1xPhospho [S526(100)]	4	transcript=TGGT1_214320-t26_1 | gene=TGGT1_214320 | organism=Toxoplasma_gondii_GT1 | gene_product=MFS domain-containing protein [Source:UniProtKB/TrEMBL;Acc:A0A125YKB0] | transcript_product=facilitative glucose transporter GT1 | location=TGGT1_chrX:6138702-6140408(+) | protein_length=568 | sequence_SO=chromosome | SO=protein_coding_gene | is_pseudo=false	MELNSSPSVPLTR	FALSE	High	[R].MELNSSPSVPLTR.[G]	3.79E-08	7.22E-05	1	1	TGGT1_214320-t26_1-p1	TGGT1_214320-t26_1-p1 [519-531]	0	1830.89918	0.97	1.075	0.996	1.025	0.926	1.037	1.061	-0.04	0.1	-0.01	0.04	-0.11	0.05	0.09	1	1	1	1	1	1	1	121.7	118	130.9	121.2	124.8	112.8	126.2	129.1	4.87	2.85
24774	TGGT1_231970	pre-mRNA processing splicing factor PRP8	1xTMTpro [K14]; 1xTMTpro [N-Term]; 1xPhospho [T3(99.8)]	TGGT1_231970-t26_1-p1 1xPhospho [T173(99.8)]	2	transcript=TGGT1_231970-t26_1 | gene=TGGT1_231970 | organism=Toxoplasma_gondii_GT1 | gene_product=MPN domain-containing protein [Source:UniProtKB/TrEMBL;Acc:S7WJ21] | transcript_product=pre-mRNA processing splicing factor PRP8 | location=TGGT1_chrVIII:1677402-1691932(+) | protein_length=2538 | sequence_SO=chromosome | SO=protein_coding_gene | is_pseudo=false	METSSPYAGAPQAK	FALSE	High	[R].METSSPYAGAPQAK.[I]	3.47E-07	7.22E-05	1	1	TGGT1_231970-t26_1-p1	TGGT1_231970-t26_1-p1 [171-184]	0	2126.04848	1.07	1.058	1.083	1.189	1.458	1.636	1.736	0.1	0.08	0.12	0.25	0.54	0.71	0.8	1	1	1	1	1	0.5107432	0.267767457	101	108	106.8	109.4	120.1	147.2	165.1	175.3	0.04	1.46
24775	TGGT1_231970	pre-mRNA processing splicing factor PRP8	1xOxidation [M1]; 1xTMTpro [K14]; 1xTMTpro [N-Term]; 1xPhospho [T3(100)]	TGGT1_231970-t26_1-p1 1xPhospho [T173(100)]	2	transcript=TGGT1_231970-t26_1 | gene=TGGT1_231970 | organism=Toxoplasma_gondii_GT1 | gene_product=MPN domain-containing protein [Source:UniProtKB/TrEMBL;Acc:S7WJ21] | transcript_product=pre-mRNA processing splicing factor PRP8 | location=TGGT1_chrVIII:1677402-1691932(+) | protein_length=2538 | sequence_SO=chromosome | SO=protein_coding_gene | is_pseudo=false	METSSPYAGAPQAK	FALSE	High	[R].METSSPYAGAPQAK.[I]	1.17E-06	7.22E-05	1	1	TGGT1_231970-t26_1-p1	TGGT1_231970-t26_1-p1 [171-184]	0	2142.04339	0.831	0.917	0.915	1.168	1.203	1.556	1.541	-0.27	-0.13	-0.13	0.22	0.27	0.64	0.62	1	1	1	1	1	0.247361756	0.209661502	60.5	50.3	55.5	55.4	70.7	72.8	94.2	93.2	8.63	8.78
24784	TGGT1_284780	hypothetical protein	1xOxidation [M1]; 2xTMTpro [K12; K20]; 1xTMTpro [N-Term]; 1xPhospho [S18(100)]	TGGT1_284780-t26_1-p1 1xPhospho [S1358(100)]	1	transcript=TGGT1_284780-t26_1 | gene=TGGT1_284780 | organism=Toxoplasma_gondii_GT1 | gene_product=hypothetical protein | transcript_product=hypothetical protein | location=TGGT1_chrV:2466672-2473545(+) | protein_length=1600 | sequence_SO=chromosome | SO=protein_coding_gene | is_pseudo=false	MFAFSEPAVIDKEEENLSGK	FALSE	High	[R].MFAFSEPAVIDKEEENLSGK.[Q]	7.70E-10	7.22E-05	1	1	TGGT1_284780-t26_1-p1	TGGT1_284780-t26_1-p1 [1341-1360]	1	3249.65706	1.045	0.911	0.936	0.976	1.007	0.891	0.887	0.06	-0.13	-0.1	-0.04	0.01	-0.17	-0.17	1	1	1	1	1	1	1	81.4	85.2	74.2	76.2	79.5	82	72.6	72.2	13.04	9.77
24794	TGGT1_265310	putative heat shock protein 40	2xOxidation [M1; M17]; 1xTMTpro [N-Term]; 1xPhospho [S19(100)]	TGGT1_265310-t26_1-p1 1xPhospho [S133(100)]	1	transcript=TGGT1_265310-t26_1 | gene=TGGT1_265310 | organism=Toxoplasma_gondii_GT1 | gene_product=J domain-containing protein [Source:UniProtKB/TrEMBL;Acc:A0A125YIC5] | transcript_product=putative heat shock protein 40 | location=TGGT1_chrIX:1440716-1446749(+) | protein_length=336 | sequence_SO=chromosome | SO=protein_coding_gene | is_pseudo=false	MFFGGDDDFGPFGSVGMGSHSNFPFR	FALSE	High	[R].MFFGGDDDFGPFGSVGMGSHSNFPFR.[M]	1.25E-11	7.22E-05	1	1	TGGT1_265310-t26_1-p1	TGGT1_265310-t26_1-p1 [115-140]	0	3228.35519	0.95	0.953	1.122	1.215	1.587	1.482	1.732	-0.07	-0.07	0.17	0.28	0.67	0.57	0.79	1	1	1	1	0.366399718	0.316652408	0.066052681	78	74.1	74.3	87.5	94.8	123.8	115.5	135	0.15	16.87
24795	TGGT1_265310	putative heat shock protein 40	1xOxidation [M]; 1xTMTpro [N-Term]; 2xPhospho [S14(100); S19(100)]	TGGT1_265310-t26_1-p1 2xPhospho [S128(100); S133(100)]	2	transcript=TGGT1_265310-t26_1 | gene=TGGT1_265310 | organism=Toxoplasma_gondii_GT1 | gene_product=J domain-containing protein [Source:UniProtKB/TrEMBL;Acc:A0A125YIC5] | transcript_product=putative heat shock protein 40 | location=TGGT1_chrIX:1440716-1446749(+) | protein_length=336 | sequence_SO=chromosome | SO=protein_coding_gene | is_pseudo=false	MFFGGDDDFGPFGSVGMGSHSNFPFR	FALSE	High	[R].MFFGGDDDFGPFGSVGMGSHSNFPFR.[M]	2.01E-06	7.22E-05	1	1	TGGT1_265310-t26_1-p1	TGGT1_265310-t26_1-p1 [115-140]	0	3292.3266	0.863	0.995	0.953	0.903	0.94	1.06	1.08	-0.21	-0.01	-0.07	-0.15	-0.09	0.08	0.11	1	1	1	1	1	1	1	30.1	26	30	28.7	27.2	28.3	31.9	32.5	8.14	11.41
24818	TGGT1_264090	hypothetical protein	1xTMTpro [N-Term]; 2xPhospho [S3(98.8); S16(100)]	TGGT1_264090-t26_1-p1 2xPhospho [S2030(98.8); S2043(100)]	1	transcript=TGGT1_264090-t26_1 | gene=TGGT1_264090 | organism=Toxoplasma_gondii_GT1 | gene_product=hypothetical protein | transcript_product=hypothetical protein | location=TGGT1_chrVIIb:158774-174140(+) | protein_length=2986 | sequence_SO=chromosome | SO=protein_coding_gene | is_pseudo=false	MFSLGWPERPNSSFESLGGLAGR	FALSE	High	[R].MFSLGWPERPNSSFESLGGLAGR.[R]	1.23E-06	7.22E-05	1	1	TGGT1_264090-t26_1-p1	TGGT1_264090-t26_1-p1 [2028-2050]	0	2959.35341	0.914	1.091	0.986	0.875	0.98	1.038	1.036	-0.13	0.13	-0.02	-0.19	-0.03	0.05	0.05	1	1	1	1	1	1	1	57.6	52.7	62.9	56.8	50.4	56.5	59.8	59.7	10.97	1.83
24819	TGGT1_264090	hypothetical protein	1xOxidation [M1]; 1xTMTpro [N-Term]; 2xPhospho [S16(100); S]	TGGT1_264090-t26_1-p1 2xPhospho [S2043(100); S]	1	transcript=TGGT1_264090-t26_1 | gene=TGGT1_264090 | organism=Toxoplasma_gondii_GT1 | gene_product=hypothetical protein | transcript_product=hypothetical protein | location=TGGT1_chrVIIb:158774-174140(+) | protein_length=2986 | sequence_SO=chromosome | SO=protein_coding_gene | is_pseudo=false	MFSLGWPERPNSSFESLGGLAGR	FALSE	High	[R].MFSLGWPERPNSSFESLGGLAGR.[R]	4.04E-05	7.22E-05	1	1	TGGT1_264090-t26_1-p1	TGGT1_264090-t26_1-p1 [2028-2050]	0	2975.34833	0.862	0.91	0.908	0.908	0.922	0.698	1.005	-0.21	-0.14	-0.14	-0.14	-0.12	-0.52	0.01	1	1	1	1	1	1	1	19.4	16.7	17.7	17.6	17.6	17.9	13.5	19.5	9	17.61
24825	TGGT1_221180	hypothetical protein	1xTMTpro [K7]; 1xTMTpro [N-Term]; 1xPhospho [S10(100)]	TGGT1_221180-t26_1-p1 1xPhospho [S761(100)]	6	transcript=TGGT1_221180-t26_1 | gene=TGGT1_221180 | organism=Toxoplasma_gondii_GT1 | gene_product=hypothetical protein | transcript_product=hypothetical protein | location=TGGT1_chrII:92416-97666(-) | protein_length=791 | sequence_SO=chromosome | SO=protein_coding_gene | is_pseudo=false	MFSSPTKPASVR	FALSE	High	[R].MFSSPTKPASVR.[T]	0.00022905	7.22E-05	1	1	TGGT1_221180-t26_1-p1	TGGT1_221180-t26_1-p1 [752-763]	0	1996.05826	1.153	1.181	0.8	0.799	0.609	0.569	0.543	0.21	0.24	-0.32	-0.32	-0.71	-0.81	-0.88	1	1	1	1	1	0.565431436	0.334888243	404.3	466.3	477.4	323.7	322.9	246.4	229.9	219.4	13.27	1.09
24826	TGGT1_221180	hypothetical protein	1xOxidation [M1]; 1xTMTpro [K7]; 1xTMTpro [N-Term]; 1xPhospho [S3(100)]	TGGT1_221180-t26_1-p1 1xPhospho [S754(100)]	9	transcript=TGGT1_221180-t26_1 | gene=TGGT1_221180 | organism=Toxoplasma_gondii_GT1 | gene_product=hypothetical protein | transcript_product=hypothetical protein | location=TGGT1_chrII:92416-97666(-) | protein_length=791 | sequence_SO=chromosome | SO=protein_coding_gene | is_pseudo=false	MFSSPTKPASVR	FALSE	High	[R].MFSSPTKPASVR.[T]	2.48E-05	7.22E-05	1	1	TGGT1_221180-t26_1-p1	TGGT1_221180-t26_1-p1 [752-763]	0	2012.05317	1.488	1.142	1.092	1.502	1.113	1.285	1.067	0.57	0.19	0.13	0.59	0.15	0.36	0.09	1	1	1	1	1	1	1	585.8	871.9	669.3	639.9	880	652	752.5	625.1	4.2	39.93
24831	TGGT1_232250	catalase	1xTMTpro [N-Term]; 1xPhospho [T7(100)]	TGGT1_232250-t26_1-p1 1xPhospho [T350(100)]	4	transcript=TGGT1_232250-t26_1 | gene=TGGT1_232250 | organism=Toxoplasma_gondii_GT1 | gene_product=Catalase [Source:UniProtKB/TrEMBL;Acc:S7V3B9] | transcript_product=catalase | location=TGGT1_chrVIII:1969434-1975537(-) | protein_length=502 | sequence_SO=chromosome | SO=protein_coding_gene | is_pseudo=false	MFSYIDTHR	FALSE	High	[R].MFSYIDTHR.[H]	2.95E-05	7.22E-05	1	1	TGGT1_232250-t26_1-p1	TGGT1_232250-t26_1-p1 [344-352]	0	1553.71428	0.967	0.915	0.857	1.021	1.109	1.376	1.652	-0.05	-0.13	-0.22	0.03	0.15	0.46	0.72	1	1	1	1	1	0.447852128	0.060006752	140.1	135.5	128.2	120	143	155.3	192.7	231.5	15.9	4.28
24832	TGGT1_232250	catalase	1xOxidation [M1]; 1xTMTpro [N-Term]; 1xPhospho [S3(100)]	TGGT1_232250-t26_1-p1 1xPhospho [S346(100)]	3	transcript=TGGT1_232250-t26_1 | gene=TGGT1_232250 | organism=Toxoplasma_gondii_GT1 | gene_product=Catalase [Source:UniProtKB/TrEMBL;Acc:S7V3B9] | transcript_product=catalase | location=TGGT1_chrVIII:1969434-1975537(-) | protein_length=502 | sequence_SO=chromosome | SO=protein_coding_gene | is_pseudo=false	MFSYIDTHR	FALSE	High	[R].MFSYIDTHR.[H]	2.71E-05	7.22E-05	1	1	TGGT1_232250-t26_1-p1	TGGT1_232250-t26_1-p1 [344-352]	0	1569.7092	0.858	0.722	0.854	0.905	1.053	1.242	1.441	-0.22	-0.47	-0.23	-0.14	0.07	0.31	0.53	1	1	1	1	1	1	0.269377417	92.1	79	66.5	78.7	83.4	97	114.4	132.8	0.47	15.74
25925	TGGT1_275650	hypothetical protein	1xTMTpro [N-Term]; 1xPhospho [S11(100)]	TGGT1_275650-t26_1-p1 1xPhospho [S26(100)]	2	transcript=TGGT1_275650-t26_1 | gene=TGGT1_275650 | organism=Toxoplasma_gondii_GT1 | gene_product=hypothetical protein | transcript_product=hypothetical protein | location=TGGT1_chrIII:288290-290923(+) | protein_length=877 | sequence_SO=chromosome | SO=protein_coding_gene | is_pseudo=false	MVSEAPGVPSSPSTEVR	FALSE	High	[K].MVSEAPGVPSSPSTEVR.[T]	3.23E-09	7.22E-05	1	1	TGGT1_275650-t26_1-p1	TGGT1_275650-t26_1-p1 [16-32]	0	2114.016	0.873	0.984	0.924	0.945	0.85	0.886	0.928	-0.2	-0.02	-0.11	-0.08	-0.23	-0.17	-0.11	1	1	1	1	1	1	1	103.1	90	101.4	95.3	97.5	87.6	91.4	95.7	5.81	11.72
26602	TGGT1_272030B	kelch repeat-containing protein	1xTMTpro [K19]; 1xTMTpro [N-Term]; 1xPhospho [S9(100)]	TGGT1_272030B-t26_1-p1 1xPhospho [S283(100)]	2	transcript=TGGT1_272030B-t26_1 | gene=TGGT1_272030B | organism=Toxoplasma_gondii_GT1 | gene_product=Kelch repeat-containing protein [Source:UniProtKB/TrEMBL;Acc:S7V3S1] | transcript_product=kelch repeat-containing protein | location=TGGT1_chrVIII:4200814-4202673(-) | protein_length=385 | sequence_SO=chromosome | SO=protein_coding_gene | is_pseudo=false	NLEEADEESDRETPPALPK	FALSE	High	[R].NLEEADEESDRETPPALPK.[T]	1.57E-07	7.22E-05	1	1	TGGT1_272030B-t26_1-p1	TGGT1_272030B-t26_1-p1 [275-293]	1	2828.38467	0.943	0.959	0.97	0.911	0.863	0.8	0.829	-0.09	-0.06	-0.04	-0.13	-0.21	-0.32	-0.27	1	1	1	1	1	1	1	215.5	203.2	206.8	209	196.4	185.9	172.4	178.6	5.11	2.57
26621	TGGT1_214575	hypothetical protein	1xTMTpro [K4]; 1xTMTpro [N-Term]; 1xPhospho [S6(100)]	TGGT1_214575-t26_1-p1 1xPhospho [S23(100)]	3	transcript=TGGT1_214575-t26_1 | gene=TGGT1_214575 | organism=Toxoplasma_gondii_GT1 | gene_product=hypothetical protein | transcript_product=hypothetical protein | location=TGGT1_chrX:6262414-6262784(+) | protein_length=92 | sequence_SO=chromosome | SO=protein_coding_gene | is_pseudo=false	NIGKYSVDVGPVNVDR	FALSE	High	[R].NIGKYSVDVGPVNVDR.[T]	4.56E-08	7.22E-05	1	1	TGGT1_214575-t26_1-p1	TGGT1_214575-t26_1-p1 [18-33]	1	2420.28305	0.964	0.985	0.961	0.91	0.842	0.857	0.81	-0.05	-0.02	-0.06	-0.14	-0.25	-0.22	-0.3	1	1	1	1	1	1	0.514966863	901.6	869.4	888.3	866.6	820.9	759.1	772.7	730.6	7.55	2.82
26630	TGGT1_310400	glycosyl transferase family 8 protein	1xTMTpro [N-Term]; 1xPhospho [S4(100)]	TGGT1_310400-t26_1-p1 1xPhospho [S95(100)]	2	transcript=TGGT1_310400-t26_1 | gene=TGGT1_310400 | organism=Toxoplasma_gondii_GT1 | gene_product=Glycosyl transferase family 8 protein [Source:UniProtKB/TrEMBL;Acc:S7W1B4] | transcript_product=glycosyl transferase family 8 protein | location=TGGT1_chrXI:1282502-1283539(+) | protein_length=345 | sequence_SO=chromosome | SO=protein_coding_gene | is_pseudo=false	NLHSPIGR	FALSE	High	[R].NLHSPIGR.[K]	0.000173535	7.22E-05	1	1	TGGT1_310400-t26_1-p1	TGGT1_310400-t26_1-p1 [92-99]	0	1277.66865	1.029	0.993	1.036	1.033	0.961	0.979	0.841	0.04	-0.01	0.05	0.05	-0.06	-0.03	-0.25	1	1	1	1	1	1	1	73.7	75.8	73.2	76.4	76.1	70.8	72.2	62	0.27	14.79
26688	TGGT1_314740	PSP protein	1xTMTpro [N-Term]; 1xPhospho [T8(100)]	TGGT1_314740-t26_1-p1 1xPhospho [T632(100)]	3	transcript=TGGT1_314740-t26_1 | gene=TGGT1_314740 | organism=Toxoplasma_gondii_GT1 | gene_product=PSP domain-containing protein [Source:UniProtKB/TrEMBL;Acc:S7UMG6] | transcript_product=PSP protein | location=TGGT1_chrXI:4206581-4212262(+) | protein_length=758 | sequence_SO=chromosome | SO=protein_coding_gene | is_pseudo=false	NLLSGAATPSGVR	FALSE	High	[R].NLLSGAATPSGVR.[T]	9.35E-08	7.22E-05	1	1	TGGT1_314740-t26_1-p1	TGGT1_314740-t26_1-p1 [625-637]	0	1626.85355	0.778	0.725	0.734	0.959	0.828	0.793	0.818	-0.36	-0.46	-0.45	-0.06	-0.27	-0.33	-0.29	1	1	1	1	1	1	1	63	49	45.7	46.3	60.4	52.1	49.9	51.5	4.84	12.26
26582	TGGT1_313410	proteasome 26S regulatory subunit	1xTMTpro [K16]; 1xTMTpro [N-Term]; 1xPhospho [S5(100)]	TGGT1_313410-t26_1-p1 1xPhospho [S769(100)]	15	transcript=TGGT1_313410-t26_1 | gene=TGGT1_313410 | organism=Toxoplasma_gondii_GT1 | gene_product=Proteasome 26S regulatory subunit [Source:UniProtKB/TrEMBL;Acc:S7W860] | transcript_product=proteasome 26S regulatory subunit | location=TGGT1_chrXI:3312986-3323185(+) | protein_length=1091 | sequence_SO=chromosome | SO=protein_coding_gene | is_pseudo=false	NLAGSEDEEDEEDGRK	FALSE	High	[R].NLAGSEDEEDEEDGRK.[L]	8.84E-07	7.22E-05	1	1	TGGT1_313410-t26_1-p1	TGGT1_313410-t26_1-p1 [765-780]	1	2481.12739	0.952	1.092	0.858	0.748	0.839	0.736	0.781	-0.07	0.13	-0.22	-0.42	-0.25	-0.44	-0.36	1	1	1	1	1	1	1	161.9	154.2	176.7	138.9	121.1	135.8	119.2	126.5	5.2	8.09
26689	TGGT1_314740	PSP protein	1xTMTpro [N-Term]; 1xPhospho [S/T]		1	transcript=TGGT1_314740-t26_1 | gene=TGGT1_314740 | organism=Toxoplasma_gondii_GT1 | gene_product=PSP domain-containing protein [Source:UniProtKB/TrEMBL;Acc:S7UMG6] | transcript_product=PSP protein | location=TGGT1_chrXI:4206581-4212262(+) | protein_length=758 | sequence_SO=chromosome | SO=protein_coding_gene | is_pseudo=false	NLLSGAATPSGVRTPFTGGAR	FALSE	High	[R].NLLSGAATPSGVRTPFTGGAR.[T]	4.07E-08	7.22E-05	1	1	TGGT1_314740-t26_1-p1	TGGT1_314740-t26_1-p1 [625-645]	1	2414.25124	1.136	1.039	1.074	1.068	0.94	1.118	1.108	0.18	0.05	0.1	0.09	-0.09	0.16	0.15	1	1	1	1	1	1	1	23.3	26.5	24.2	25	24.9	21.9	26.1	25.8	28.2	11.81
26718	TGGT1_295650	hypothetical protein	1xMethylthio [C7]; 1xTMTpro [K29]; 1xTMTpro [N-Term]; 1xPhospho [S27(100)]	TGGT1_295650-t26_1-p1 1xMethylthio [C84]; 1xPhospho [S104(100)]	1	transcript=TGGT1_295650-t26_1 | gene=TGGT1_295650 | organism=Toxoplasma_gondii_GT1 | gene_product=hypothetical protein | transcript_product=hypothetical protein | location=TGGT1_chrIa:1636242-1640551(-) | protein_length=683 | sequence_SO=chromosome | SO=protein_coding_gene | is_pseudo=false	NLPEWQCAAPAAHSHVDGQEPEDAGDSEK	FALSE	High	[R].NLPEWQCAAPAAHSHVDGQEPEDAGDSEK.[E]	2.53E-13	7.22E-05	1	1	TGGT1_295650-t26_1-p1	TGGT1_295650-t26_1-p1 [78-106]	0	3822.70207	0.956	0.902	1.023	0.882	0.907	0.887	0.782	-0.06	-0.15	0.03	-0.18	-0.14	-0.17	-0.35	1	1	1	1	1	1	0.628281563	123.2	117.8	111.2	126	108.7	111.8	109.3	96.4	0.6	3.62
26721	TGGT1_251630	slc30a2 protein	1xTMTpro [K11]; 1xTMTpro [N-Term]; 1xPhospho [S]		4	transcript=TGGT1_251630-t26_1 | gene=TGGT1_251630 | organism=Toxoplasma_gondii_GT1 | gene_product=Slc30a2 protein [Source:UniProtKB/TrEMBL;Acc:S7V0D3] | transcript_product=slc30a2 protein | location=TGGT1_chrXII:5421720-5427109(+) | protein_length=896 | sequence_SO=chromosome | SO=protein_coding_gene | is_pseudo=false	NLQASSSSPEKPEESPASR	FALSE	High	[R].NLQASSSSPEKPEESPASR.[A]	1.30E-09	7.22E-05	1	1	TGGT1_251630-t26_1-p1	TGGT1_251630-t26_1-p1 [620-638]	0	2689.33258	0.987	0.962	0.937	0.928	0.908	0.936	0.939	-0.02	-0.06	-0.09	-0.11	-0.14	-0.1	-0.09	1	1	1	1	1	1	1	179.5	177.3	172.8	168.1	166.7	162.9	168	168.5	0.76	6.31
26722	TGGT1_251630	slc30a2 protein	1xTMTpro [K11]; 1xTMTpro [N-Term]; 3xPhospho [S15(99.3); S18(100); S21(100)]	TGGT1_251630-t26_1-p1 3xPhospho [S634(99.3); S637(100); S640(100)]	3	transcript=TGGT1_251630-t26_1 | gene=TGGT1_251630 | organism=Toxoplasma_gondii_GT1 | gene_product=Slc30a2 protein [Source:UniProtKB/TrEMBL;Acc:S7V0D3] | transcript_product=slc30a2 protein | location=TGGT1_chrXII:5421720-5427109(+) | protein_length=896 | sequence_SO=chromosome | SO=protein_coding_gene | is_pseudo=false	NLQASSSSPEKPEESPASRASQAGR	FALSE	High	[R].NLQASSSSPEKPEESPASRASQAGR.[L]	0.000161005	7.22E-05	1	1	TGGT1_251630-t26_1-p1	TGGT1_251630-t26_1-p1 [620-644]	1	3419.55264	1.241	1.263	1.165	0.94	1	1.116	0.9	0.31	0.34	0.22	-0.09	0	0.16	-0.15	1	1	1	1	1	1	1	26.8	33.3	33.9	31.3	25.2	26.8	29.9	24.1	15.88	17.21
26740	TGGT1_233220	hypothetical protein	1xOxidation [M17]; 1xMethylthio [C19]; 1xTMTpro [K25]; 1xTMTpro [N-Term]; 1xPhospho [T5(100)]	TGGT1_233220-t26_1-p1 1xMethylthio [C1395]; 1xPhospho [T1381(100)]	1	transcript=TGGT1_233220-t26_1 | gene=TGGT1_233220 | organism=Toxoplasma_gondii_GT1 | gene_product=hypothetical protein | transcript_product=hypothetical protein | location=TGGT1_chrVIII:2508163-2514202(-) | protein_length=1476 | sequence_SO=chromosome | SO=protein_coding_gene | is_pseudo=false	NLRQTAPNLAVSDSEYMACVASANK	FALSE	High	[R].NLRQTAPNLAVSDSEYMACVASANK.[D]	9.34E-06	7.22E-05	1	1	TGGT1_233220-t26_1-p1	TGGT1_233220-t26_1-p1 [1377-1401]	1	3403.63412	0.899	0.896	0.86	1.242	1.007	1.312	1.323	-0.15	-0.16	-0.22	0.31	0.01	0.39	0.4	1	1	1	1	1	1	1	8.7	7.8	7.8	7.5	10.8	8.8	11.4	11.5	8.6	9.07
26761	TGGT1_241880	3'5'-cyclic nucleotide phosphodiesterase domain-containing protein	1xTMTpro [K5]; 1xTMTpro [N-Term]; 2xPhospho [S3(99.5); S7(100)]	TGGT1_241880-t26_1-p1 2xPhospho [S168(99.5); S172(100)]	2	transcript=TGGT1_241880-t26_1 | gene=TGGT1_241880 | organism=Toxoplasma_gondii_GT1 | gene_product=Phosphodiesterase [Source:UniProtKB/TrEMBL;Acc:S7USB2] | transcript_product=3'5'-cyclic nucleotide phosphodiesterase domain-containing protein | location=TGGT1_chrVI:1724772-1737127(-) | protein_length=1281 | sequence_SO=chromosome | SO=protein_coding_gene | is_pseudo=false	NLSTKVSFEATR	FALSE	High	[R].NLSTKVSFEATR.[K]	0.000104786	7.22E-05	1	1	TGGT1_241880-t26_1-p1	TGGT1_241880-t26_1-p1 [166-177]	1	2121.06381	1.061	1.121	1.036	0.959	0.939	1.098	1.196	0.09	0.17	0.05	-0.06	-0.09	0.13	0.26	1	1	1	1	1	1	0.470571296	203.3	215.7	227.9	210.7	195.1	190.8	223.2	243.2	0.1	1.31
26764	TGGT1_293180	NADP-specific glutamate dehydrogenase	1xMethylthio [C21]; 1xTMTpro [K22]; 1xTMTpro [N-Term]; 1xPhospho [S24(100)]	TGGT1_293180-t26_1-p1 1xMethylthio [C115]; 1xPhospho [S118(100)]	2	transcript=TGGT1_293180-t26_1 | gene=TGGT1_293180 | organism=Toxoplasma_gondii_GT1 | gene_product=ELFV_dehydrog domain-containing protein [Source:UniProtKB/TrEMBL;Acc:S7VXB8] | transcript_product=NADP-specific glutamate dehydrogenase | location=TGGT1_chrIa:124576-129868(-) | protein_length=578 | sequence_SO=chromosome | SO=protein_coding_gene | is_pseudo=false	NLSVVTPPELVTDDPGDMPDCKISPR	FALSE	High	[K].NLSVVTPPELVTDDPGDMPDCKISPR.[C]	5.50E-13	7.22E-05	1	1	TGGT1_293180-t26_1-p1	TGGT1_293180-t26_1-p1 [95-120]	1	3529.72735	0.975	1.1	0.919	0.983	0.831	0.782	0.787	-0.04	0.14	-0.12	-0.02	-0.27	-0.36	-0.35	1	1	1	1	1	0.852885936	0.714938651	98.3	95.8	108.2	90.3	96.6	81.7	76.8	77.3	1.18	2.59
26690	TGGT1_314740	PSP protein	1xTMTpro [N-Term]; 2xPhospho [T8(100); T14(99.5)]	TGGT1_314740-t26_1-p1 2xPhospho [T632(100); T638(99.5)]	1	transcript=TGGT1_314740-t26_1 | gene=TGGT1_314740 | organism=Toxoplasma_gondii_GT1 | gene_product=PSP domain-containing protein [Source:UniProtKB/TrEMBL;Acc:S7UMG6] | transcript_product=PSP protein | location=TGGT1_chrXI:4206581-4212262(+) | protein_length=758 | sequence_SO=chromosome | SO=protein_coding_gene | is_pseudo=false	NLLSGAATPSGVRTPFTGGAR	FALSE	High	[R].NLLSGAATPSGVRTPFTGGAR.[T]	3.45E-08	7.22E-05	1	1	TGGT1_314740-t26_1-p1	TGGT1_314740-t26_1-p1 [625-645]	1	2494.21757	0.824	1.404	0.999	1.077	1.083	1.079	1.073	-0.28	0.49	0	0.11	0.11	0.11	0.1	1	1	1	1	1	1	1	15.8	13	22.2	15.8	17	17.1	17.1	17	43.08	0.84
26579	TGGT1_229490	tetratricopeptide repeat-containing protein	2xTMTpro [K2; K16]; 1xTMTpro [N-Term]; 2xPhospho [S10(100); S11(100)]	TGGT1_229490-t26_1-p1 2xPhospho [S745(100); S746(100)]	2	transcript=TGGT1_229490-t26_1 | gene=TGGT1_229490 | organism=Toxoplasma_gondii_GT1 | gene_product=TPR_REGION domain-containing protein [Source:UniProtKB/TrEMBL;Acc:S7V2L7] | transcript_product=tetratricopeptide repeat-containing protein | location=TGGT1_chrVIII:295732-301948(+) | protein_length=823 | sequence_SO=chromosome | SO=protein_coding_gene | is_pseudo=false	NKWPGVEEESSDDGDK	FALSE	High	[R].NKWPGVEEESSDDGDK.[E]	5.49E-05	7.22E-05	1	1	TGGT1_229490-t26_1-p1	TGGT1_229490-t26_1-p1 [736-751]	1	2864.32088	1.029	1.167	1.173	0.958	0.927	0.772	0.79	0.04	0.22	0.23	-0.06	-0.11	-0.37	-0.34	1	1	1	1	1	1	1	42	43.2	48.9	49.2	40.2	38.9	32.4	33.1	6.51	26.12
26570	TGGT1_208750	RWD domain-containing protein	1xOxidation [M]; 1xTMTpro [K2]; 1xTMTpro [N-Term]; 1xPhospho [S13(100)]	TGGT1_208750-t26_1-p1 1xPhospho [S128(100)]	10	transcript=TGGT1_208750-t26_1 | gene=TGGT1_208750 | organism=Toxoplasma_gondii_GT1 | gene_product=RWD domain-containing protein [Source:UniProtKB/TrEMBL;Acc:S7UJH2] | transcript_product=RWD domain-containing protein | location=TGGT1_chrIb:861884-864672(+) | protein_length=268 | sequence_SO=chromosome | SO=protein_coding_gene | is_pseudo=false	NKPQQSMYDQMMSR	FALSE	High	[R].NKPQQSMYDQMMSR.[E]	1.53E-05	7.22E-05	1	1	TGGT1_208750-t26_1-p1	TGGT1_208750-t26_1-p1 [116-129]	0	2448.13666	0.991	0.909	0.98	1.075	1.221	1.4	1.461	-0.01	-0.14	-0.03	0.1	0.29	0.48	0.55	1	1	1	1	0.662497437	0.045890515	0.02003864	485.9	481.3	441.9	476	522.2	593.3	680.1	709.8	0.36	10.27
26569	TGGT1_208750	RWD domain-containing protein	1xTMTpro [K2]; 1xTMTpro [N-Term]; 1xPhospho [S13(100)]	TGGT1_208750-t26_1-p1 1xPhospho [S128(100)]	3	transcript=TGGT1_208750-t26_1 | gene=TGGT1_208750 | organism=Toxoplasma_gondii_GT1 | gene_product=RWD domain-containing protein [Source:UniProtKB/TrEMBL;Acc:S7UJH2] | transcript_product=RWD domain-containing protein | location=TGGT1_chrIb:861884-864672(+) | protein_length=268 | sequence_SO=chromosome | SO=protein_coding_gene | is_pseudo=false	NKPQQSMYDQMMSR	FALSE	High	[R].NKPQQSMYDQMMSR.[E]	7.04E-07	7.22E-05	1	1	TGGT1_208750-t26_1-p1	TGGT1_208750-t26_1-p1 [116-129]	0	2432.14174	0.945	0.913	0.997	1.12	1.353	1.466	1.509	-0.08	-0.13	0	0.16	0.44	0.55	0.59	1	1	1	1	0.526021886	0.101854417	0.05958856	123.8	116.9	112.9	123.4	138.6	167.4	181.4	186.8	9.08	8.17
26425	TGGT1_320460	ABC transporter transmembrane region domain-containing protein	1xMethylthio [C10]; 1xTMTpro [N-Term]; 1xPhospho [S5(100)]	TGGT1_320460-t26_1-p1 1xMethylthio [C1598]; 1xPhospho [S1593(100)]	2	transcript=TGGT1_320460-t26_1 | gene=TGGT1_320460 | organism=Toxoplasma_gondii_GT1 | gene_product=ABC transporter transmembrane region domain-containing protein [Source:UniProtKB/TrEMBL;Acc:S7UJZ9] | transcript_product=ABC transporter transmembrane region domain-containing protein | location=TGGT1_chrIV:270350-283391(-) | protein_length=1942 | sequence_SO=chromosome | SO=protein_coding_gene | is_…	NGEASFHGVCGR	FALSE	High	[R].NGEASFHGVCGR.[E]	0.000213343	7.22E-05	1	1	TGGT1_320460-t26_1-p1	TGGT1_320460-t26_1-p1 [1589-1600]	0	1663.70413	0.875	0.938	0.945	0.853	1.251	1.095	1.05	-0.19	-0.09	-0.08	-0.23	0.32	0.13	0.07	1	1	1	1	1	1	1	21.9	19.2	20.5	20.7	18.7	27.4	24	23	0.45	52.25
26531	TGGT1_218230	putative histone lysine methyltransferase, SET	1xTMTpro [N-Term]; 1xPhospho [T6(100)]	TGGT1_218230-t26_1-p1 1xPhospho [T303(100)]	1	transcript=TGGT1_218230-t26_1 | gene=TGGT1_218230 | organism=Toxoplasma_gondii_GT1 | gene_product=SET domain-containing protein [Source:UniProtKB/TrEMBL;Acc:S7V1F4] | transcript_product=putative histone lysine methyltransferase, SET | location=TGGT1_chrXII:1599495-1601390(-) | protein_length=631 | sequence_SO=chromosome | SO=protein_coding_gene | is_pseudo=false	NHGNQTPAPSSDGLPR	FALSE	High	[R].NHGNQTPAPSSDGLPR.[D]	6.97E-06	7.22E-05	1	1	TGGT1_218230-t26_1-p1	TGGT1_218230-t26_1-p1 [298-313]	0	2031.95685	0.889	0.749	0.811	1.354	0.974	1.631	1.229	-0.17	-0.42	-0.3	0.44	-0.04	0.71	0.3	1	1	1	1	1	1	1	12.4	11	9.3	10	16.8	12.1	20.2	15.2	56.41	4.67
26541	TGGT1_314450	hypothetical protein	1xTMTpro [N-Term]; 1xPhospho [S3(100)]	TGGT1_314450-t26_1-p1 1xPhospho [S208(100)]	1	transcript=TGGT1_314450-t26_1 | gene=TGGT1_314450 | organism=Toxoplasma_gondii_GT1 | gene_product=hypothetical protein | transcript_product=hypothetical protein | location=TGGT1_chrXI:4074109-4075562(+) | protein_length=331 | sequence_SO=chromosome | SO=protein_coding_gene | is_pseudo=false	NHSAPNLMR	FALSE	High	[K].NHSAPNLMR.[R]	1.71E-05	7.22E-05	1	1	TGGT1_314450-t26_1-p1	TGGT1_314450-t26_1-p1 [206-214]	0	1423.68365	0.772	0.648	0.708	0.802	0.851	0.758	0.808	-0.37	-0.63	-0.5	-0.32	-0.23	-0.4	-0.31	1	1	1	1	1	1	1	36.8	28.4	23.8	26	29.5	31.3	27.9	29.7	17.49	3.26
26549	TGGT1_290620	hypothetical protein	1xTMTpro [K12]; 1xTMTpro [N-Term]; 1xPhospho [S4(99.7)]	TGGT1_290620-t26_1-p1 1xPhospho [S869(99.7)]	1	transcript=TGGT1_290620-t26_1 | gene=TGGT1_290620 | organism=Toxoplasma_gondii_GT1 | gene_product=hypothetical protein | transcript_product=hypothetical protein | location=TGGT1_chrIX:3578363-3588908(-) | protein_length=2663 | sequence_SO=chromosome | SO=protein_coding_gene | is_pseudo=false	NHSSAPPALGAK	FALSE	High	[K].NHSSAPPALGAK.[E]	1.36E-06	7.22E-05	1	1	TGGT1_290620-t26_1-p1	TGGT1_290620-t26_1-p1 [866-877]	0	1837.98172	1.093	0.926	0.899	0.983	1.051	0.974	0.962	0.13	-0.11	-0.15	-0.02	0.07	-0.04	-0.06	1	1	1	1	1	1	1	47.7	52.1	44.2	42.9	46.9	50.1	46.4	45.8	27.17	0.19
26550	TGGT1_312660	hypothetical protein	1xTMTpro [N-Term]; 1xPhospho [S/Y]		2	transcript=TGGT1_312660-t26_1 | gene=TGGT1_312660 | organism=Toxoplasma_gondii_GT1 | gene_product=AB hydrolase-1 domain-containing protein [Source:UniProtKB/TrEMBL;Acc:S7W1N5] | transcript_product=hypothetical protein | location=TGGT1_chrXI:2852480-2856221(+) | protein_length=610 | sequence_SO=chromosome | SO=protein_coding_gene | is_pseudo=false	NHSSLAGGSSADNAFYNSSSFDR	FALSE	High	[R].NHSSLAGGSSADNAFYNSSSFDR.[G]	2.45E-16	7.22E-05	1	1	TGGT1_312660-t26_1-p1	TGGT1_312660-t26_1-p1 [512-534]	0	2775.1967	0.881	1.005	0.979	0.951	0.964	1.087	0.97	-0.18	0.01	-0.03	-0.07	-0.05	0.12	-0.04	1	1	1	1	1	1	1	44.7	39.3	44.9	43.7	42.5	43.1	48.5	43.3	6.96	3.53
26551	TGGT1_312660	hypothetical protein	1xTMTpro [N-Term]; 2xPhospho [S/Y]		6	transcript=TGGT1_312660-t26_1 | gene=TGGT1_312660 | organism=Toxoplasma_gondii_GT1 | gene_product=AB hydrolase-1 domain-containing protein [Source:UniProtKB/TrEMBL;Acc:S7W1N5] | transcript_product=hypothetical protein | location=TGGT1_chrXI:2852480-2856221(+) | protein_length=610 | sequence_SO=chromosome | SO=protein_coding_gene | is_pseudo=false	NHSSLAGGSSADNAFYNSSSFDR	FALSE	High	[R].NHSSLAGGSSADNAFYNSSSFDR.[G]	3.15E-11	7.22E-05	1	1	TGGT1_312660-t26_1-p1	TGGT1_312660-t26_1-p1 [512-534]	0	2855.16303	1.146	1.147	1.1	1.233	1	1.259	1.373	0.2	0.2	0.14	0.3	0	0.33	0.46	1	1	1	1	1	0.234046839	0.048758748	56.3	64.5	64.6	61.9	69.4	56.3	70.9	77.3	4.36	5.49
26554	TGGT1_289320	putative casein kinase I	1xTMTpro [K14]; 1xTMTpro [N-Term]; 1xPhospho [S/T]		3	transcript=TGGT1_289320-t26_1 | gene=TGGT1_289320 | organism=Toxoplasma_gondii_GT1 | gene_product=Protein kinase domain-containing protein [Source:UniProtKB/TrEMBL;Acc:A0A125YW64] | transcript_product=putative casein kinase I | location=TGGT1_chrIX:2993785-3000140(+) | protein_length=432 | sequence_SO=chromosome | SO=protein_coding_gene | is_pseudo=false	NHTGVGPSSSIPLK	FALSE	High	[R].NHTGVGPSSSIPLK.[D]	2.86E-07	7.22E-05	1	1	TGGT1_289320-t26_1-p1	TGGT1_289320-t26_1-p1 [9-22]	0	2082.12403	0.966	0.838	0.865	0.947	0.906	1.017	1.056	-0.05	-0.26	-0.21	-0.08	-0.14	0.02	0.08	1	1	1	1	1	1	1	112.5	108.6	94.2	97.3	106.5	101.9	114.4	118.7	7.54	5.68
26555	TGGT1_289320	putative casein kinase I	1xTMTpro [K14]; 1xTMTpro [N-Term]; 2xPhospho [T3(100); S10(99.1)]	TGGT1_289320-t26_1-p1 2xPhospho [T11(100); S18(99.1)]	1	transcript=TGGT1_289320-t26_1 | gene=TGGT1_289320 | organism=Toxoplasma_gondii_GT1 | gene_product=Protein kinase domain-containing protein [Source:UniProtKB/TrEMBL;Acc:A0A125YW64] | transcript_product=putative casein kinase I | location=TGGT1_chrIX:2993785-3000140(+) | protein_length=432 | sequence_SO=chromosome | SO=protein_coding_gene | is_pseudo=false	NHTGVGPSSSIPLK	FALSE	High	[R].NHTGVGPSSSIPLK.[D]	2.65E-06	7.22E-05	1	1	TGGT1_289320-t26_1-p1	TGGT1_289320-t26_1-p1 [9-22]	0	2162.09036	0.944	0.944	0.882	1.024	0.945	1.086	0.998	-0.08	-0.08	-0.18	0.03	-0.08	0.12	0	1	1	1	1	1	1	1	55.4	52.3	52.3	48.9	56.8	52.4	60.2	55.4	2.74	25.53
26765	TGGT1_293180	NADP-specific glutamate dehydrogenase	1xOxidation [M18]; 1xMethylthio [C21]; 1xTMTpro [K22]; 1xTMTpro [N-Term]; 1xPhospho [S24(100)]	TGGT1_293180-t26_1-p1 1xMethylthio [C115]; 1xPhospho [S118(100)]	2	transcript=TGGT1_293180-t26_1 | gene=TGGT1_293180 | organism=Toxoplasma_gondii_GT1 | gene_product=ELFV_dehydrog domain-containing protein [Source:UniProtKB/TrEMBL;Acc:S7VXB8] | transcript_product=NADP-specific glutamate dehydrogenase | location=TGGT1_chrIa:124576-129868(-) | protein_length=578 | sequence_SO=chromosome | SO=protein_coding_gene | is_pseudo=false	NLSVVTPPELVTDDPGDMPDCKISPR	FALSE	High	[K].NLSVVTPPELVTDDPGDMPDCKISPR.[C]	2.84E-08	7.22E-05	1	1	TGGT1_293180-t26_1-p1	TGGT1_293180-t26_1-p1 [95-120]	1	3545.72227	1.313	1.269	1.238	1.115	1.144	1.106	1.094	0.39	0.34	0.31	0.16	0.19	0.14	0.13	1	1	1	1	1	1	1	80.6	105.9	102.3	99.8	89.9	92.2	89.1	88.2	10.76	4.2
26423	TGGT1_263450	hypothetical protein	1xTMTpro [N-Term]; 1xPhospho [S10(100)]	TGGT1_263450-t26_1-p1 1xPhospho [S922(100)]	1	transcript=TGGT1_263450-t26_1 | gene=TGGT1_263450 | organism=Toxoplasma_gondii_GT1 | gene_product=hypothetical protein | transcript_product=hypothetical protein | location=TGGT1_chrVIIb:518413-521871(+) | protein_length=1152 | sequence_SO=chromosome | SO=protein_coding_gene | is_pseudo=false	NGDVLLHLVSPR	FALSE	High	[R].NGDVLLHLVSPR.[T]	2.55E-06	7.22E-05	1	1	TGGT1_263450-t26_1-p1	TGGT1_263450-t26_1-p1 [913-924]	0	1703.91649	0.885	0.9	1.02	1.022	0.903	0.921	0.897	-0.18	-0.15	0.03	0.03	-0.15	-0.12	-0.16	1	1	1	1	1	1	1	51.8	45.8	46.6	52.8	52.9	46.8	47.7	46.5	8.59	3.74
26775	TGGT1_313590A	hypothetical protein	1xTMTpro [N-Term]; 2xPhospho [T3(100); T7(100)]	TGGT1_313590A-t26_1-p1 2xPhospho [T975(100); T979(100)]	1	transcript=TGGT1_313590A-t26_1 | gene=TGGT1_313590A | organism=Toxoplasma_gondii_GT1 | gene_product=FPL domain-containing protein [Source:UniProtKB/TrEMBL;Acc:S7W9E0] | transcript_product=hypothetical protein | location=TGGT1_chrXI:3460261-3471307(-) | protein_length=1716 | sequence_SO=chromosome | SO=protein_coding_gene | is_pseudo=false	NLTPTLTDAEHEEFEGSTLSR	FALSE	High	[K].NLTPTLTDAEHEEFEGSTLSR.[S]	5.11E-06	7.22E-05	1	1	TGGT1_313590A-t26_1-p1	TGGT1_313590A-t26_1-p1 [973-993]	0	2811.24463	1.133	0.977	0.922	0.952	0.649	0.727	0.719	0.18	-0.03	-0.12	-0.07	-0.62	-0.46	-0.48	1	1	1	1	1	1	1	13.7	15.5	13.3	12.6	13	8.9	9.9	9.8	8.64	10.38
26946	TGGT1_267480	putative tRNA (guanine(26)-N(2))-dimethyltransferase	1xMethylthio [C14]; 1xTMTpro [N-Term]; 1xPhospho [S16(99.8)]	TGGT1_267480-t26_1-p1 1xMethylthio [C238]; 1xPhospho [S240(99.8)]	1	transcript=TGGT1_267480-t26_1 | gene=TGGT1_267480 | organism=Toxoplasma_gondii_GT1 | gene_product=Putative tRNA (Guanine(26)-N(2))-dimethyltransferase [Source:UniProtKB/TrEMBL;Acc:S7UHU1] | transcript_product=putative tRNA (guanine(26)-N(2))-dimethyltransferase | location=TGGT1_chrIX:450756-457443(-) | protein_length=697 | sequence_SO=chromosome | SO=protein_coding_gene | is_pseudo=false	NQANDNTSAAHASCGSR	FALSE	High	[R].NQANDNTSAAHASCGSR.[E]	3.77E-06	7.22E-05	1	1	TGGT1_267480-t26_1-p1	TGGT1_267480-t26_1-p1 [225-241]	0	2133.87623	1.038	1.105	1.134	0.952	1.175	0.897	1.382	0.05	0.14	0.18	-0.07	0.23	-0.16	0.47	1	1	1	1	1	1	1	11.1	11.5	12.3	12.6	10.6	13.1	10	15.4	54.46	18.63
26959	TGGT1_246590	hypothetical protein	3xMethylthio [C6; C10; C14]; 1xTMTpro [N-Term]; 1xPhospho [S17(100)]	TGGT1_246590-t26_1-p1 3xMethylthio [C316; C320; C324]; 1xPhospho [S327(100)]	2	transcript=TGGT1_246590-t26_1 | gene=TGGT1_246590 | organism=Toxoplasma_gondii_GT1 | gene_product=hypothetical protein | transcript_product=hypothetical protein | location=TGGT1_chrXII:2799381-2801736(+) | protein_length=447 | sequence_SO=chromosome | SO=protein_coding_gene | is_pseudo=false	NQINACPEHCSHACGVSPR	FALSE	High	[R].NQINACPEHCSHACGVSPR.[G]	0.000200114	7.22E-05	1	1	TGGT1_246590-t26_1-p1	TGGT1_246590-t26_1-p1 [311-329]	0	2545.00575	1.035	0.971	0.984	0.988	1.156	1.045	1.063	0.05	-0.04	-0.02	-0.02	0.21	0.06	0.09	1	1	1	1	1	1	1	47.4	49.1	46.1	46.7	46.8	54.8	49.6	50.4	9.18	18.15
26972	TGGT1_229020	putative cell-cycle-associated protein kinase CDK	1xTMTpro [K20]; 1xTMTpro [N-Term]; 1xPhospho [S8(98.7)]	TGGT1_229020-t26_1-p1 1xPhospho [S171(98.7)]	1	transcript=TGGT1_229020-t26_1 | gene=TGGT1_229020 | organism=Toxoplasma_gondii_GT1 | gene_product=Protein kinase domain-containing protein [Source:UniProtKB/TrEMBL;Acc:S7V2K0] | transcript_product=putative cell-cycle-associated protein kinase CDK | location=TGGT1_chrVIII:25541-33826(-) | protein_length=1259 | sequence_SO=chromosome | SO=protein_coding_gene | is_pseudo=false	NQQSALSSQQFSHLQEQLQK	FALSE	High	[R].NQQSALSSQQFSHLQEQLQK.[E]	0.000422608	7.22E-05	1	1	TGGT1_229020-t26_1-p1	TGGT1_229020-t26_1-p1 [164-183]	0	3017.53373	1.163	1.13	0.945	1.038	1.071	1.363	1.499	0.22	0.18	-0.08	0.05	0.1	0.45	0.58	1	1	1	1	1	1	1	8.3	9.7	9.4	7.9	8.6	8.9	11.3	12.5	3.71	6.93
26988	TGGT1_311770	hypothetical protein	1xTMTpro [N-Term]; 1xPhospho [T3(100)]	TGGT1_311770-t26_1-p1 1xPhospho [T658(100)]	1	transcript=TGGT1_311770-t26_1 | gene=TGGT1_311770 | organism=Toxoplasma_gondii_GT1 | gene_product=hypothetical protein | transcript_product=hypothetical protein | location=TGGT1_chrXI:2238415-2244852(+) | protein_length=2076 | sequence_SO=chromosome | SO=protein_coding_gene | is_pseudo=false	NQTAVFGSGTHR	FALSE	High	[R].NQTAVFGSGTHR.[I]	5.27E-07	7.22E-05	1	1	TGGT1_311770-t26_1-p1	TGGT1_311770-t26_1-p1 [656-667]	0	1658.7971	0.985	0.814	0.838	1.128	1.082	0.948	0.805	-0.02	-0.3	-0.25	0.17	0.11	-0.08	-0.31	1	1	1	1	1	1	1	27.8	27.4	22.6	23.3	31.4	30.1	26.4	22.4	1.42	12.73
27022	TGGT1_225440	hypothetical protein	1xTMTpro [K17]; 1xTMTpro [N-Term]; 1xPhospho [S5(100)]	TGGT1_225440-t26_1-p1 1xPhospho [S609(100)]	1	transcript=TGGT1_225440-t26_1 | gene=TGGT1_225440 | organism=Toxoplasma_gondii_GT1 | gene_product=hypothetical protein | transcript_product=hypothetical protein | location=TGGT1_chrX:2144565-2149796(-) | protein_length=1743 | sequence_SO=chromosome | SO=protein_coding_gene | is_pseudo=false	NRGDSVEREETIGEAGK	FALSE	High	[R].NRGDSVEREETIGEAGK.[G]	7.25E-06	7.22E-05	1	1	TGGT1_225440-t26_1-p1	TGGT1_225440-t26_1-p1 [605-621]	2	2535.26958	0.919	0.858	0.856	0.911	0.877	0.925	0.718	-0.12	-0.22	-0.22	-0.13	-0.19	-0.11	-0.48	1	1	1	1	1	1	0.342244626	67.3	61.8	57.7	57.6	61.3	59	62.2	48.3	5.38	6.86
27023	TGGT1_247040	hypothetical protein	1xTMTpro [N-Term]; 1xPhospho [S7(100)]	TGGT1_247040-t26_1-p1 1xPhospho [S357(100)]	1	transcript=TGGT1_247040-t26_1 | gene=TGGT1_247040 | organism=Toxoplasma_gondii_GT1 | gene_product=hypothetical protein | transcript_product=hypothetical protein | location=TGGT1_chrXII:3051933-3058222(-) | protein_length=1140 | sequence_SO=chromosome | SO=protein_coding_gene | is_pseudo=false	NRGEEGSPLRGDPAPVEVGPR	FALSE	High	[R].NRGEEGSPLRGDPAPVEVGPR.[S]	1.41E-08	7.22E-05	1	1	TGGT1_247040-t26_1-p1	TGGT1_247040-t26_1-p1 [351-371]	2	2573.27924	1.097	0.962	1.033	0.97	1.001	0.956	0.94	0.13	-0.06	0.05	-0.04	0	-0.06	-0.09	1	1	1	1	1	1	1	58.3	64	56.1	60.2	56.6	58.3	55.7	54.8	0.61	2.11
27033	TGGT1_219300	ran binding protein	1xTMTpro [N-Term]; 1xPhospho [S5(100)]	TGGT1_219300-t26_1-p1 1xPhospho [S167(100)]	10	transcript=TGGT1_219300-t26_1 | gene=TGGT1_219300 | organism=Toxoplasma_gondii_GT1 | gene_product=Ran binding protein [Source:UniProtKB/TrEMBL;Acc:A0A125YHI6] | transcript_product=ran binding protein | location=TGGT1_chrXII:925272-926375(+) | protein_length=367 | sequence_SO=chromosome | SO=protein_coding_gene | is_pseudo=false	NRHDSDDEDFDEFGR	FALSE	High	[R].NRHDSDDEDFDEFGR.[R]	2.75E-07	7.22E-05	1	1	TGGT1_219300-t26_1-p1	TGGT1_219300-t26_1-p1 [163-177]	1	2237.9056	1.128	1.082	1.052	1.084	1.018	0.878	0.902	0.17	0.11	0.07	0.12	0.03	-0.19	-0.15	1	1	1	1	1	1	1	119.1	134.4	128.9	125.3	129.1	121.2	104.6	107.4	7.71	12.49
27052	TGGT1_209850	RNA recognition motif-containing protein	1xTMTpro [N-Term]; 2xPhospho [S5(100); S7(100)]	TGGT1_209850-t26_1-p1 2xPhospho [S587(100); S589(100)]	57	transcript=TGGT1_209850-t26_1 | gene=TGGT1_209850 | organism=Toxoplasma_gondii_GT1 | gene_product=RNA recognition motif-containing protein [Source:UniProtKB/TrEMBL;Acc:S7UJA3] | transcript_product=RNA recognition motif-containing protein | location=TGGT1_chrIb:1501964-1507671(-) | protein_length=1412 | sequence_SO=chromosome | SO=protein_coding_gene | is_pseudo=false	NRQDSLSPGAAR	FALSE	High	[K].NRQDSLSPGAAR.[E]	3.14E-05	7.22E-05	1	1	TGGT1_209850-t26_1-p1	TGGT1_209850-t26_1-p1 [583-594]	1	1735.78489	0.992	1.012	0.961	0.955	0.958	0.903	0.856	-0.01	0.02	-0.06	-0.07	-0.06	-0.15	-0.22	1	1	1	1	1	1	1	383.3	380.3	387.8	368.3	366.2	367.2	346	328.1	0.89	4.88
27054	TGGT1_277680	hypothetical protein	1xTMTpro [N-Term]; 1xPhospho [S4(100)]	TGGT1_277680-t26_1-p1 1xPhospho [S8(100)]	5	transcript=TGGT1_277680-t26_1 | gene=TGGT1_277680 | organism=Toxoplasma_gondii_GT1 | gene_product=hypothetical protein | transcript_product=hypothetical protein | location=TGGT1_chrXII:6491998-6492963(-) | protein_length=178 | sequence_SO=chromosome | SO=protein_coding_gene | is_pseudo=false	NRQSPPAGTSR	FALSE	High	[R].NRQSPPAGTSR.[K]	0.00022106	7.22E-05	1	1	TGGT1_277680-t26_1-p1	TGGT1_277680-t26_1-p1 [5-15]	1	1554.77089	1.011	0.963	0.905	0.981	0.881	0.888	0.806	0.02	-0.05	-0.14	-0.03	-0.18	-0.17	-0.31	1	1	1	1	1	1	1	93.5	94.5	90	84.6	91.7	82.4	83	75.3	12.24	5.71
27055	TGGT1_242070	cAMP-dependent protein kinase regulatory subunit	1xTMTpro [K15]; 1xTMTpro [N-Term]; 1xPhospho [S4(100)]	TGGT1_242070-t26_1-p1 1xPhospho [S94(100)]	115	transcript=TGGT1_242070-t26_1 | gene=TGGT1_242070 | organism=Toxoplasma_gondii_GT1 | gene_product=cAMP-dependent protein kinase regulatory subunit [Source:UniProtKB/TrEMBL;Acc:A0A125YLM5] | transcript_product=cAMP-dependent protein kinase regulatory subunit | location=TGGT1_chrVI:1804976-1810461(-) | protein_length=385 | sequence_SO=chromosome | SO=protein_coding_gene | is_pseudo=false	NRQSVSAEAYGEWNK	FALSE	High	[K].NRQSVSAEAYGEWNK.[R]	4.24E-15	7.22E-05	1	1	TGGT1_242070-t26_1-p1	TGGT1_242070-t26_1-p1 [91-105]	1	2427.19496	1.026	1.018	0.976	0.946	0.917	0.867	0.831	0.04	0.03	-0.04	-0.08	-0.13	-0.21	-0.27	1	1	1	1	1	0.27282273	0.073689274	13574.6	13932.6	13813.5	13243.5	12840.8	12445.9	11774.7	11285.1	2.55	1.03
27012	TGGT1_262710	Ctr copper transporter family protein	2xTMTpro [K6; K16]; 1xTMTpro [N-Term]; 1xPhospho [S4(100)]	TGGT1_262710-t26_1-p1 1xPhospho [S101(100)]	2	transcript=TGGT1_262710-t26_1 | gene=TGGT1_262710 | organism=Toxoplasma_gondii_GT1 | gene_product=Copper transporter [Source:UniProtKB/TrEMBL;Acc:S7W6R7] | transcript_product=Ctr copper transporter family protein | location=TGGT1_chrVIIb:1040235-1042044(+) | protein_length=375 | sequence_SO=chromosome | SO=protein_coding_gene | is_pseudo=false	NRDSPKPSSSDATPVK	FALSE	High	[R].NRDSPKPSSSDATPVK.[T]	1.00E-05	7.22E-05	1	1	TGGT1_262710-t26_1-p1	TGGT1_262710-t26_1-p1 [98-113]	1	2678.43307	0.968	0.893	0.82	0.88	0.871	0.816	0.843	-0.05	-0.16	-0.29	-0.18	-0.2	-0.29	-0.25	1	1	1	1	1	1	1	74.7	72.3	66.7	61.3	65.8	65	60.9	63	2.4	8.12
26788	TGGT1_295350	putative nucleoside diphosphate kinase	1xTMTpro [K14]; 1xTMTpro [N-Term]; 1xPhospho [S11(100)]	TGGT1_295350-t26_1-p1 1xPhospho [S127(100)]	2	transcript=TGGT1_295350-t26_1 | gene=TGGT1_295350 | organism=Toxoplasma_gondii_GT1 | gene_product=Nucleoside diphosphate kinase [Source:UniProtKB/TrEMBL;Acc:A0A125YXT7] | transcript_product=putative nucleoside diphosphate kinase | location=TGGT1_chrIa:1794066-1795458(-) | protein_length=155 | sequence_SO=chromosome | SO=protein_coding_gene | is_pseudo=false	NIVHGSDSVESANK	FALSE	High	[R].NIVHGSDSVESANK.[E]	4.95E-08	7.22E-05	1	1	TGGT1_295350-t26_1-p1	TGGT1_295350-t26_1-p1 [117-130]	0	2145.08328	1.023	1	0.889	0.883	1.009	0.829	0.831	0.03	0	-0.17	-0.18	0.01	-0.27	-0.27	1	1	1	1	1	1	1	58.6	59.9	58.6	52.1	51.7	59.1	48.6	48.7	9.23	24.59
26822	TGGT1_202760	hypothetical protein	1xTMTpro [K18]; 1xTMTpro [N-Term]; 1xPhospho [S12(100)]	TGGT1_202760-t26_1-p1 1xPhospho [S158(100)]	2	transcript=TGGT1_202760-t26_1 | gene=TGGT1_202760 | organism=Toxoplasma_gondii_GT1 | gene_product=hypothetical protein | transcript_product=hypothetical protein | location=TGGT1_chrVIIa:2950166-2953731(-) | protein_length=364 | sequence_SO=chromosome | SO=protein_coding_gene | is_pseudo=false	NMPEAVPDQRGSEDESEK	FALSE	High	[R].NMPEAVPDQRGSEDESEK.[K]	5.83E-05	7.22E-05	1	1	TGGT1_202760-t26_1-p1	TGGT1_202760-t26_1-p1 [147-164]	1	2706.25736	0.894	1.021	0.914	0.881	0.906	0.795	0.806	-0.16	0.03	-0.13	-0.18	-0.14	-0.33	-0.31	1	1	1	1	1	1	1	109	97.5	111.3	99.6	96	98.7	86.6	87.8	0.54	4.08
26823	TGGT1_202760	hypothetical protein	1xOxidation [M2]; 1xTMTpro [K18]; 1xTMTpro [N-Term]; 1xPhospho [S12(100)]	TGGT1_202760-t26_1-p1 1xPhospho [S158(100)]	8	transcript=TGGT1_202760-t26_1 | gene=TGGT1_202760 | organism=Toxoplasma_gondii_GT1 | gene_product=hypothetical protein | transcript_product=hypothetical protein | location=TGGT1_chrVIIa:2950166-2953731(-) | protein_length=364 | sequence_SO=chromosome | SO=protein_coding_gene | is_pseudo=false	NMPEAVPDQRGSEDESEK	FALSE	High	[R].NMPEAVPDQRGSEDESEK.[K]	1.13E-05	7.22E-05	1	1	TGGT1_202760-t26_1-p1	TGGT1_202760-t26_1-p1 [147-164]	1	2722.25228	0.997	0.993	0.861	0.902	0.89	0.813	0.79	0	-0.01	-0.22	-0.15	-0.17	-0.3	-0.34	1	1	1	1	1	1	1	137.7	137.3	136.7	118.6	124.2	122.5	112	108.8	2.28	12.65
26824	TGGT1_202760	hypothetical protein	2xTMTpro [K18; K19]; 1xTMTpro [N-Term]; 1xPhospho [S12(100)]	TGGT1_202760-t26_1-p1 1xPhospho [S158(100)]	1	transcript=TGGT1_202760-t26_1 | gene=TGGT1_202760 | organism=Toxoplasma_gondii_GT1 | gene_product=hypothetical protein | transcript_product=hypothetical protein | location=TGGT1_chrVIIa:2950166-2953731(-) | protein_length=364 | sequence_SO=chromosome | SO=protein_coding_gene | is_pseudo=false	NMPEAVPDQRGSEDESEKK	FALSE	High	[R].NMPEAVPDQRGSEDESEKK.[S]	5.49E-07	7.22E-05	1	1	TGGT1_202760-t26_1-p1	TGGT1_202760-t26_1-p1 [147-165]	2	3138.55947	1.095	0.93	0.987	1.029	0.932	0.86	0.823	0.13	-0.1	-0.02	0.04	-0.1	-0.22	-0.28	1	1	1	1	1	1	1	132	144.5	122.8	130.2	135.8	123	113.5	108.6	5.43	28.78
26858	TGGT1_258240	chromodomain helicase DNA binding protein CHD1/SWI2/SNF2	1xTMTpro [N-Term]; 1xPhospho [S21(100)]	TGGT1_258240-t26_1-p1 1xPhospho [S1619(100)]	1	transcript=TGGT1_258240-t26_1 | gene=TGGT1_258240 | organism=Toxoplasma_gondii_GT1 | gene_product=Chromodomain helicase DNA binding protein CHD1/SWI2/SNF2 [Source:UniProtKB/TrEMBL;Acc:S7W7H2] | transcript_product=chromodomain helicase DNA binding protein CHD1/SWI2/SNF2 | location=TGGT1_chrVIIb:3435272-3453383(-) | protein_length=2495 | sequence_SO=chromosome | SO=protein_coding_gene | is_pseudo=f…	NNLFIGQFDPFGSPTDSHFGSGNLSER	FALSE	High	[R].NNLFIGQFDPFGSPTDSHFGSGNLSER.[S]	1.92E-06	7.22E-05	1	1	TGGT1_258240-t26_1-p1	TGGT1_258240-t26_1-p1 [1599-1625]	0	3324.5282	0.938	0.747	1.4	0.957	1.276	1.423	1.228	-0.09	-0.42	0.49	-0.06	0.35	0.51	0.3	1	1	1	1	1	1	1	12.7	11.9	9.5	17.8	12.2	16.2	18.1	15.6	54.51	30.13
26875	TGGT1_239410	hypothetical protein	1xTMTpro [N-Term]; 1xPhospho [S3(100)]	TGGT1_239410-t26_1-p1 1xPhospho [S2133(100)]	1	transcript=TGGT1_239410-t26_1 | gene=TGGT1_239410 | organism=Toxoplasma_gondii_GT1 | gene_product=hypothetical protein | transcript_product=hypothetical protein | location=TGGT1_chrVI:620562-631430(-) | protein_length=2505 | sequence_SO=chromosome | SO=protein_coding_gene | is_pseudo=false	NNSLATSAVPSAPQR	FALSE	High	[R].NNSLATSAVPSAPQR.[S]	3.47E-07	7.22E-05	1	1	TGGT1_239410-t26_1-p1	TGGT1_239410-t26_1-p1 [2131-2145]	0	1896.94997	0.764	0.864	0.879	0.851	0.887	0.789	0.782	-0.39	-0.21	-0.19	-0.23	-0.17	-0.34	-0.36	1	1	1	1	1	0.934856735	0.663442788	69.5	53.1	60.1	61.1	59.1	61.7	54.9	54.3	2.59	5.93
26901	TGGT1_205130	hypothetical protein	1xTMTpro [N-Term]; 1xPhospho [S4(100)]	TGGT1_205130-t26_1-p1 1xPhospho [S3141(100)]	2	transcript=TGGT1_205130-t26_1 | gene=TGGT1_205130 | organism=Toxoplasma_gondii_GT1 | gene_product=VOC domain-containing protein [Source:UniProtKB/TrEMBL;Acc:S7UUX9] | transcript_product=hypothetical protein | location=TGGT1_chrVIIa:1506588-1532655(+) | protein_length=4815 | sequence_SO=chromosome | SO=protein_coding_gene | is_pseudo=false	NPFSPHFER	FALSE	High	[K].NPFSPHFER.[E]	0.000185696	7.22E-05	1	1	TGGT1_205130-t26_1-p1	TGGT1_205130-t26_1-p1 [3138-3146]	0	1514.71125	0.952	0.914	0.84	0.881	0.837	0.84	0.733	-0.07	-0.13	-0.25	-0.18	-0.26	-0.25	-0.45	1	1	1	1	1	1	1	68.3	65	62.4	57.3	60.2	57.1	57.3	50	5.03	2.33
26786	TGGT1_248360	hypothetical protein	1xTMTpro [K25]; 1xTMTpro [N-Term]; 1xPhospho [S10(100)]	TGGT1_248360-t26_1-p1 1xPhospho [S211(100)]	1	transcript=TGGT1_248360-t26_1 | gene=TGGT1_248360 | organism=Toxoplasma_gondii_GT1 | gene_product=hypothetical protein | transcript_product=hypothetical protein | location=TGGT1_chrXII:3757559-3758993(-) | protein_length=247 | sequence_SO=chromosome | SO=protein_coding_gene | is_pseudo=false	NIVFHHVGGSNEEVWGASQVQPTVK	FALSE	High	[K].NIVFHHVGGSNEEVWGASQVQPTVK.[K]	1.58E-09	7.22E-05	1	1	TGGT1_248360-t26_1-p1	TGGT1_248360-t26_1-p1 [202-226]	0	3407.73931	1.046	1.052	1.074	0.971	1.158	0.89	1.011	0.06	0.07	0.1	-0.04	0.21	-0.17	0.02	1	1	1	1	1	1	1	78.4	82	82.5	84.2	76.2	90.8	69.8	79.3	8.49	3.02
26421	TGGT1_253140	hypothetical protein	1xMethylthio [C16]; 1xTMTpro [N-Term]; 1xPhospho [S4(100)]	TGGT1_253140-t26_1-p1 1xMethylthio [C1431]; 1xPhospho [S1419(100)]	1	transcript=TGGT1_253140-t26_1 | gene=TGGT1_253140 | organism=Toxoplasma_gondii_GT1 | gene_product=hypothetical protein | transcript_product=hypothetical protein | location=TGGT1_chrIII:753985-759307(-) | protein_length=1519 | sequence_SO=chromosome | SO=protein_coding_gene | is_pseudo=false	NGDSDVDDQTVDHTGCSQPVHLR	FALSE	High	[R].NGDSDVDDQTVDHTGCSQPVHLR.[L]	1.70E-12	7.22E-05	1	1	TGGT1_253140-t26_1-p1	TGGT1_253140-t26_1-p1 [1416-1438]	0	2925.24637	1.157	1.243	1.341	0.97	1.17	0.992	0.828	0.21	0.31	0.42	-0.04	0.23	-0.01	-0.27	1	1	1	1	1	1	1	16.9	19.5	21	22.6	16.4	19.7	16.7	14	25.35	4.1
26404	TGGT1_291050	putative histone kinase SNF1	1xMethylthio [C11]; 1xTMTpro [N-Term]; 1xPhospho [S3(100)]	TGGT1_291050-t26_1-p1 1xMethylthio [C573]; 1xPhospho [S565(100)]	1	transcript=TGGT1_291050-t26_1 | gene=TGGT1_291050 | organism=Toxoplasma_gondii_GT1 | gene_product=Protein kinase domain-containing protein [Source:UniProtKB/TrEMBL;Acc:S7W4H5] | transcript_product=putative histone kinase SNF1 | location=TGGT1_chrIX:3894686-3903555(+) | protein_length=1944 | sequence_SO=chromosome | SO=protein_coding_gene | is_pseudo=false	NFSLSHVQTACGAR	FALSE	High	[R].NFSLSHVQTACGAR.[N]	1.63E-07	7.22E-05	1	1	TGGT1_291050-t26_1-p1	TGGT1_291050-t26_1-p1 [563-576]	0	1920.87807	0.901	1.056	1.088	0.961	0.933	0.968	0.915	-0.15	0.08	0.12	-0.06	-0.1	-0.05	-0.13	1	1	1	1	1	1	1	56.2	50.6	59.3	61.1	54	52.4	54.4	51.4	7.07	0.15
26397	TGGT1_228400	WD domain, G-beta repeat-containing protein	1xTMTpro [K9]; 1xTMTpro [N-Term]; 1xPhospho [S10(100)]	TGGT1_228400-t26_1-p1 1xPhospho [S616(100)]	2	transcript=TGGT1_228400-t26_1 | gene=TGGT1_228400 | organism=Toxoplasma_gondii_GT1 | gene_product=WD domain, G-beta repeat-containing protein [Source:UniProtKB/TrEMBL;Acc:S7UXV0] | transcript_product=WD domain, G-beta repeat-containing protein | location=TGGT1_chrX:240768-248903(-) | protein_length=632 | sequence_SO=chromosome | SO=protein_coding_gene | is_pseudo=false	NFPTPFEPKSDDDDDEDLDELR	FALSE	High	[K].NFPTPFEPKSDDDDDEDLDELR.[S]	2.81E-09	7.22E-05	1	1	TGGT1_228400-t26_1-p1	TGGT1_228400-t26_1-p1 [607-628]	1	3297.4968	0.926	0.966	1.01	0.926	0.855	0.812	0.867	-0.11	-0.05	0.01	-0.11	-0.23	-0.3	-0.21	1	1	1	1	1	0.854422367	1	363.3	336.5	351	366.8	336.3	310.5	295.1	314.9	9.46	5.31
26059	TGGT1_279410	hypothetical protein	1xTMTpro [K15]; 1xTMTpro [N-Term]; 1xPhospho [S13(100)]	TGGT1_279410-t26_1-p1 1xPhospho [S206(100)]	1	transcript=TGGT1_279410-t26_1 | gene=TGGT1_279410 | organism=Toxoplasma_gondii_GT1 | gene_product=hypothetical protein | transcript_product=hypothetical protein | location=TGGT1_chrIX:33522-35139(+) | protein_length=384 | sequence_SO=chromosome | SO=protein_coding_gene | is_pseudo=false	NAHDPVEGHSVDSPK	FALSE	High	[R].NAHDPVEGHSVDSPK.[F]	3.19E-09	7.22E-05	1	1	TGGT1_279410-t26_1-p1	TGGT1_279410-t26_1-p1 [194-208]	0	2277.11565	0.915	1.119	0.942	0.955	0.941	0.894	0.998	-0.13	0.16	-0.09	-0.07	-0.09	-0.16	0	1	1	1	1	1	1	1	64.2	58.7	71.9	60.5	61.3	60.4	57.4	64.1	5.49	24.63
26066	TGGT1_313590A	hypothetical protein	1xTMTpro [K3]; 1xTMTpro [N-Term]; 1xPhospho [S6(100)]	TGGT1_313590A-t26_1-p1 1xPhospho [S724(100)]	1	transcript=TGGT1_313590A-t26_1 | gene=TGGT1_313590A | organism=Toxoplasma_gondii_GT1 | gene_product=FPL domain-containing protein [Source:UniProtKB/TrEMBL;Acc:S7W9E0] | transcript_product=hypothetical protein | location=TGGT1_chrXI:3460261-3471307(-) | protein_length=1716 | sequence_SO=chromosome | SO=protein_coding_gene | is_pseudo=false	NAKPGSEEAVASER	FALSE	High	[R].NAKPGSEEAVASER.[T]	5.96E-05	7.22E-05	1	1	TGGT1_313590A-t26_1-p1	TGGT1_313590A-t26_1-p1 [719-732]	0	2133.08328	1.089	1.086	1.185	1.053	1.089	0.924	1.028	0.12	0.12	0.25	0.07	0.12	-0.11	0.04	1	1	1	1	1	1	1	53.6	58.3	58.2	63.5	56.4	58.3	49.5	55.1	1.76	11.03
26092	TGGT1_264790	hypothetical protein	1xTMTpro [K17]; 1xTMTpro [N-Term]; 2xPhospho [S19(100); S23(100)]	TGGT1_264790-t26_1-p1 2xPhospho [S3997(100); S4001(100)]	1	transcript=TGGT1_264790-t26_1 | gene=TGGT1_264790 | organism=Toxoplasma_gondii_GT1 | gene_product=hypothetical protein | transcript_product=hypothetical protein | location=TGGT1_chrIX:1831441-1848080(+) | protein_length=4473 | sequence_SO=chromosome | SO=protein_coding_gene | is_pseudo=false	NANNPYALHASEDPAGKESGAASPR	FALSE	High	[R].NANNPYALHASEDPAGKESGAASPR.[A]	9.65E-05	7.22E-05	1	1	TGGT1_264790-t26_1-p1	TGGT1_264790-t26_1-p1 [3979-4003]	1	3292.52807	0.955	0.991	0.919	0.945	0.985	0.797	0.84	-0.07	-0.01	-0.12	-0.08	-0.02	-0.33	-0.25	1	1	1	1	1	1	1	37	35.3	36.7	34	35	36.5	29.5	31.1	14.46	4.26
26097	TGGT1_253750	PLU-1 family protein	2xTMTpro [K22; K23]; 1xTMTpro [N-Term]; 1xPhospho [S17(100)]	TGGT1_253750-t26_1-p1 1xPhospho [S3547(100)]	1	transcript=TGGT1_253750-t26_1 | gene=TGGT1_253750 | organism=Toxoplasma_gondii_GT1 | gene_product=PLU-1 domain-containing protein [Source:UniProtKB/TrEMBL;Acc:S7ULT6] | transcript_product=PLU-1 family protein | location=TGGT1_chrIII:1126566-1154665(-) | protein_length=8088 | sequence_SO=chromosome | SO=protein_coding_gene | is_pseudo=false	NANTDIEGATTDDQDLSEEDAKK	FALSE	High	[K].NANTDIEGATTDDQDLSEEDAKK.[T]	5.80E-14	7.22E-05	1	1	TGGT1_253750-t26_1-p1	TGGT1_253750-t26_1-p1 [3531-3553]	1	3472.67846	1.055	0.614	0.974	0.906	0.636	0.759	1.244	0.08	-0.7	-0.04	-0.14	-0.65	-0.4	0.32	1	1	1	1	1	1	1	31.4	33.2	19.3	30.6	28.5	20	23.8	39.1	10.02	15.34
26122	TGGT1_267620	multi-pass transmembrane protein	1xTMTpro [K10]; 1xTMTpro [N-Term]; 1xPhospho [S3(100)]	TGGT1_267620-t26_1-p1 1xPhospho [S497(100)]	2	transcript=TGGT1_267620-t26_1 | gene=TGGT1_267620 | organism=Toxoplasma_gondii_GT1 | gene_product=Multi-pass transmembrane protein [Source:UniProtKB/TrEMBL;Acc:S7UGQ1] | transcript_product=multi-pass transmembrane protein | location=TGGT1_chrIX:346132-354477(+) | protein_length=508 | sequence_SO=chromosome | SO=protein_coding_gene | is_pseudo=false	NASASAYLAK	FALSE	High	[R].NASASAYLAK.[G]	0.00046098	7.22E-05	1	1	TGGT1_267620-t26_1-p1	TGGT1_267620-t26_1-p1 [495-504]	0	1683.89626	0.664	0.796	0.867	1.026	0.761	0.871	0.879	-0.59	-0.33	-0.21	0.04	-0.39	-0.2	-0.19	1	1	1	1	1	1	1	29.5	19.6	23.5	25.6	30.3	22.5	25.7	26	18.33	19.05
26128	TGGT1_304700	hypothetical protein	1xTMTpro [N-Term]; 1xPhospho [S6(100)]	TGGT1_304700-t26_1-p1 1xPhospho [S67(100)]	1	transcript=TGGT1_304700-t26_1 | gene=TGGT1_304700 | organism=Toxoplasma_gondii_GT1 | gene_product=hypothetical protein | transcript_product=hypothetical protein | location=TGGT1_chrVIIa:604395-614330(+) | protein_length=1485 | sequence_SO=chromosome | SO=protein_coding_gene | is_pseudo=false	NASEGSVDGGR	FALSE	High	[R].NASEGSVDGGR.[S]	9.34E-05	7.22E-05	1	1	TGGT1_304700-t26_1-p1	TGGT1_304700-t26_1-p1 [62-72]	0	1432.63887	1.145	1.042	1.063	0.755	0.934	0.846	0.762	0.2	0.06	0.09	-0.41	-0.1	-0.24	-0.39	1	1	1	1	1	1	1	22.4	25.6	23.3	23.8	16.9	20.9	18.9	17.1	1.49	18.47
26135	TGGT1_228100	hypothetical protein	1xTMTpro [K13]; 1xTMTpro [N-Term]; 1xPhospho [S8(100)]	TGGT1_228100-t26_1-p1 1xPhospho [S653(100)]	17	transcript=TGGT1_228100-t26_1 | gene=TGGT1_228100 | organism=Toxoplasma_gondii_GT1 | gene_product=hypothetical protein | transcript_product=hypothetical protein | location=TGGT1_chrX:493043-502437(-) | protein_length=1314 | sequence_SO=chromosome | SO=protein_coding_gene | is_pseudo=false	NASHGEESDAEAK	FALSE	High	[R].NASHGEESDAEAK.[G]	2.02E-12	7.22E-05	1	1	TGGT1_228100-t26_1-p1	TGGT1_228100-t26_1-p1 [646-658]	0	2032.94685	0.983	1.088	0.976	0.858	0.889	0.733	0.651	-0.03	0.12	-0.04	-0.22	-0.17	-0.45	-0.62	1	1	1	1	1	0.030607907	0.005975349	364.7	358.4	397	355.8	312.9	324.1	267.4	237.6	0.05	2.44
26148	TGGT1_295710	HECT-domain (ubiquitin-transferase) domain-containing protein	1xTMTpro [K12]; 1xTMTpro [N-Term]; 1xPhospho [S10(100)]	TGGT1_295710-t26_1-p1 1xPhospho [S96(100)]	1	transcript=TGGT1_295710-t26_1 | gene=TGGT1_295710 | organism=Toxoplasma_gondii_GT1 | gene_product=HECT-domain (Ubiquitin-transferase) domain-containing protein [Source:UniProtKB/TrEMBL;Acc:S7UJ61] | transcript_product=HECT-domain (ubiquitin-transferase) domain-containing protein | location=TGGT1_chrIa:1556788-1587317(-) | protein_length=8007 | sequence_SO=chromosome | SO=protein_coding_gene | is_…	NASPTPHGDSPK	FALSE	High	[K].NASPTPHGDSPK.[A]	5.80E-08	7.22E-05	1	1	TGGT1_295710-t26_1-p1	TGGT1_295710-t26_1-p1 [87-98]	0	1895.95081	1.047	0.952	0.904	0.851	0.799	0.816	0.807	0.07	-0.07	-0.15	-0.23	-0.32	-0.29	-0.31	1	1	1	1	1	1	1	75.6	79.1	71.9	68.3	64.3	60.4	61.6	61	11.24	8.43
26149	TGGT1_237280	TLD protein	1xTMTpro [N-Term]; 1xPhospho [S3(100)]	TGGT1_237280-t26_1-p1 1xPhospho [S1063(100)]	4	transcript=TGGT1_237280-t26_1 | gene=TGGT1_237280 | organism=Toxoplasma_gondii_GT1 | gene_product=Rab-GAP TBC domain-containing protein [Source:UniProtKB/TrEMBL;Acc:S7UQ40] | transcript_product=TLD protein | location=TGGT1_chrX:5711509-5719913(+) | protein_length=2190 | sequence_SO=chromosome | SO=protein_coding_gene | is_pseudo=false	NASQESVLPHLR	FALSE	High	[R].NASQESVLPHLR.[S]	8.90E-07	7.22E-05	1	1	TGGT1_237280-t26_1-p1	TGGT1_237280-t26_1-p1 [1061-1072]	0	1734.88591	0.857	0.945	0.878	0.909	0.884	0.93	0.984	-0.22	-0.08	-0.19	-0.14	-0.18	-0.11	-0.02	1	1	1	1	1	1	1	116.8	100.1	110.4	102.5	106.1	103.3	108.6	114.9	6.86	0.35
26161	TGGT1_229750	hypothetical protein	1xMethylthio [C8]; 1xTMTpro [K25]; 1xTMTpro [N-Term]; 1xPhospho [S21(100)]	TGGT1_229750-t26_1-p1 1xMethylthio [C72]; 1xPhospho [S85(100)]	1	transcript=TGGT1_229750-t26_1 | gene=TGGT1_229750 | organism=Toxoplasma_gondii_GT1 | gene_product=hypothetical protein | transcript_product=hypothetical protein | location=TGGT1_chrVIII:414321-424829(-) | protein_length=1358 | sequence_SO=chromosome | SO=protein_coding_gene | is_pseudo=false	NASSSSGCSSSPAAPTGSSLSPSSK	FALSE	High	[R].NASSSSGCSSSPAAPTGSSLSPSSK.[K]	1.02E-10	7.22E-05	1	1	TGGT1_229750-t26_1-p1	TGGT1_229750-t26_1-p1 [65-89]	0	2975.3619	0.995	0.946	1.202	1.099	0.887	0.921	0.753	-0.01	-0.08	0.27	0.14	-0.17	-0.12	-0.41	1	1	1	1	1	1	1	13.3	13.2	12.6	16	14.6	11.8	12.3	10	0.95	25.3
26111	TGGT1_224260	PHD-finger domain-containing protein	1xTMTpro [K18]; 1xTMTpro [N-Term]; 1xPhospho [S/T/Y]		1	transcript=TGGT1_224260-t26_1 | gene=TGGT1_224260 | organism=Toxoplasma_gondii_GT1 | gene_product=PHD-finger domain-containing protein [Source:UniProtKB/TrEMBL;Acc:S7WBT2] | transcript_product=PHD-finger domain-containing protein | location=TGGT1_chrX:3059832-3081619(-) | protein_length=5658 | sequence_SO=chromosome | SO=protein_coding_gene | is_pseudo=false	NAQQTPVSDSVSTSSYQK	FALSE	High	[K].NAQQTPVSDSVSTSSYQK.[Q]	0.00015044	7.22E-05	1	1	TGGT1_224260-t26_1-p1	TGGT1_224260-t26_1-p1 [3982-3999]	0	2615.28456	0.898	1.176	1.227	0.656	0.72	0.869	0.878	-0.16	0.23	0.29	-0.61	-0.47	-0.2	-0.19	1	1	1	1	1	1	1	24.7	22.2	29.1	30.3	16.2	17.8	21.5	21.7	14.84	14.35
26051	TGGT1_293630	hypothetical protein	1xTMTpro [N-Term]; 1xPhospho [S7(99.7)]	TGGT1_293630-t26_1-p1 1xPhospho [S51(99.7)]	1	transcript=TGGT1_293630-t26_1 | gene=TGGT1_293630 | organism=Toxoplasma_gondii_GT1 | gene_product=C2H2-type domain-containing protein [Source:UniProtKB/TrEMBL;Acc:S7UIR1] | transcript_product=hypothetical protein | location=TGGT1_chrIa:450631-460815(-) | protein_length=811 | sequence_SO=chromosome | SO=protein_coding_gene | is_pseudo=false	NAGLSNSQAFYAGGDNSR	FALSE	High	[R].NAGLSNSQAFYAGGDNSR.[K]	1.83E-09	7.22E-05	1	1	TGGT1_293630-t26_1-p1	TGGT1_293630-t26_1-p1 [45-62]	0	2212.99436	0.964	0.838	0.926	1.001	0.992	0.805	0.93	-0.05	-0.25	-0.11	0	-0.01	-0.31	-0.11	1	1	1	1	1	1	1	41.7	40.3	35	38.7	41.8	41.4	33.6	38.8	5.94	25.35
25929	TGGT1_213950	hypothetical protein	1xTMTpro [N-Term]; 1xPhospho [S3(100)]	TGGT1_213950-t26_1-p1 1xPhospho [S281(100)]	2	transcript=TGGT1_213950-t26_1 | gene=TGGT1_213950 | organism=Toxoplasma_gondii_GT1 | gene_product=hypothetical protein | transcript_product=hypothetical protein | location=TGGT1_chrV:1327225-1329387(-) | protein_length=720 | sequence_SO=chromosome | SO=protein_coding_gene | is_pseudo=false	MVSGELAEYGR	FALSE	High	[R].MVSGELAEYGR.[R]	0.000311567	7.22E-05	1	1	TGGT1_213950-t26_1-p1	TGGT1_213950-t26_1-p1 [279-289]	0	1595.74598	1.252	1.127	1.144	1.07	1.093	1.011	1.065	0.32	0.17	0.19	0.1	0.13	0.02	0.09	1	1	1	1	1	1	1	47.9	59.9	54	54.8	51.3	52.3	48.4	51	10.96	5.36
25930	TGGT1_213950	hypothetical protein	1xOxidation [M1]; 1xTMTpro [N-Term]; 1xPhospho [S3(100)]	TGGT1_213950-t26_1-p1 1xPhospho [S281(100)]	2	transcript=TGGT1_213950-t26_1 | gene=TGGT1_213950 | organism=Toxoplasma_gondii_GT1 | gene_product=hypothetical protein | transcript_product=hypothetical protein | location=TGGT1_chrV:1327225-1329387(-) | protein_length=720 | sequence_SO=chromosome | SO=protein_coding_gene | is_pseudo=false	MVSGELAEYGR	FALSE	High	[R].MVSGELAEYGR.[R]	1.47E-05	7.22E-05	1	1	TGGT1_213950-t26_1-p1	TGGT1_213950-t26_1-p1 [279-289]	0	1611.74089	1.041	1.06	0.931	0.803	0.997	0.941	1.014	0.06	0.08	-0.1	-0.32	0	-0.09	0.02	1	1	1	1	1	1	1	32.1	33.4	34	29.9	25.7	32	30.2	32.5	17.63	15.95
25939	TGGT1_253140	hypothetical protein	1xTMTpro [N-Term]; 1xPhospho [S9(100)]	TGGT1_253140-t26_1-p1 1xPhospho [S785(100)]	1	transcript=TGGT1_253140-t26_1 | gene=TGGT1_253140 | organism=Toxoplasma_gondii_GT1 | gene_product=hypothetical protein | transcript_product=hypothetical protein | location=TGGT1_chrIII:753985-759307(-) | protein_length=1519 | sequence_SO=chromosome | SO=protein_coding_gene | is_pseudo=false	MVTAGTDYSPVTR	FALSE	High	[R].MVTAGTDYSPVTR.[R]	5.63E-05	7.22E-05	1	1	TGGT1_253140-t26_1-p1	TGGT1_253140-t26_1-p1 [777-789]	0	1781.84642	0.819	0.872	1.114	0.959	0.792	0.84	1.08	-0.29	-0.2	0.16	-0.06	-0.34	-0.25	0.11	1	1	1	1	1	1	1	30	24.6	26.2	33.4	28.8	23.8	25.2	32.4	5.41	2.59
25950	TGGT1_203710	AP2 domain transcription factor AP2VIIa-4	1xTMTpro [N-Term]; 1xPhospho [S11(99.7)]	TGGT1_203710-t26_1-p1 1xPhospho [S636(99.7)]	1	transcript=TGGT1_203710-t26_1 | gene=TGGT1_203710 | organism=Toxoplasma_gondii_GT1 | gene_product=AP2/ERF domain-containing protein [Source:UniProtKB/TrEMBL;Acc:S7UV85] | transcript_product=AP2 domain transcription factor AP2VIIa-4 | location=TGGT1_chrVIIa:2199664-2211541(-) | protein_length=3431 | sequence_SO=chromosome | SO=protein_coding_gene | is_pseudo=false	MVVQHGDDDSSPR	FALSE	High	[R].MVVQHGDDDSSPR.[E]	2.68E-06	7.22E-05	1	1	TGGT1_203710-t26_1-p1	TGGT1_203710-t26_1-p1 [626-638]	0	1826.80634	1.054	1.079	1.008	0.979	1.163	0.963	0.896	0.08	0.11	0.01	-0.03	0.22	-0.05	-0.16	1	1	1	1	1	1	1	54.6	57.5	58.9	55	53.5	63.5	52.6	48.9	10.15	1.07
25951	TGGT1_203710	AP2 domain transcription factor AP2VIIa-4	1xOxidation [M1]; 1xTMTpro [N-Term]; 1xPhospho [S]		2	transcript=TGGT1_203710-t26_1 | gene=TGGT1_203710 | organism=Toxoplasma_gondii_GT1 | gene_product=AP2/ERF domain-containing protein [Source:UniProtKB/TrEMBL;Acc:S7UV85] | transcript_product=AP2 domain transcription factor AP2VIIa-4 | location=TGGT1_chrVIIa:2199664-2211541(-) | protein_length=3431 | sequence_SO=chromosome | SO=protein_coding_gene | is_pseudo=false	MVVQHGDDDSSPR	FALSE	High	[R].MVVQHGDDDSSPR.[E]	0.00030505	7.22E-05	1	1	TGGT1_203710-t26_1-p1	TGGT1_203710-t26_1-p1 [626-638]	0	1842.80126	0.843	0.766	0.927	0.817	0.797	0.687	0.706	-0.25	-0.38	-0.11	-0.29	-0.33	-0.54	-0.5	1	1	1	1	1	1	1	45.5	38.3	34.9	42.2	37.2	36.2	31.3	32.1	4.05	1.13
25976	TGGT1_211710	TB2/DP1, HVA22 family protein	1xTMTpro [N-Term]; 1xPhospho [S4(100)]	TGGT1_211710-t26_1-p1 1xPhospho [S136(100)]	2	transcript=TGGT1_211710-t26_1 | gene=TGGT1_211710 | organism=Toxoplasma_gondii_GT1 | gene_product=TB2/DP1, HVA22 family protein [Source:UniProtKB/TrEMBL;Acc:S7VZ61] | transcript_product=TB2/DP1, HVA22 family protein | location=TGGT1_chrIV:1512749-1513255(+) | protein_length=168 | sequence_SO=chromosome | SO=protein_coding_gene | is_pseudo=false	MYLSHAVDGSANAAEEAFR	FALSE	High	[K].MYLSHAVDGSANAAEEAFR.[R]	1.29E-07	7.22E-05	1	1	TGGT1_211710-t26_1-p1	TGGT1_211710-t26_1-p1 [133-151]	0	2423.10219	1.039	1.043	1.129	1.071	1.059	0.993	0.946	0.05	0.06	0.18	0.1	0.08	-0.01	-0.08	1	1	1	1	1	1	1	151.7	157.5	158.3	171.3	162.4	160.6	150.7	143.4	7.42	1.86
25993	TGGT1_235170	ATPase, AAA family protein	1xMethylthio [C16]; 1xTMTpro [N-Term]; 1xPhospho [S19(100)]	TGGT1_235170-t26_1-p1 1xMethylthio [C429]; 1xPhospho [S432(100)]	1	transcript=TGGT1_235170-t26_1 | gene=TGGT1_235170 | organism=Toxoplasma_gondii_GT1 | gene_product=Replication factor C subunit 1 [Source:UniProtKB/TrEMBL;Acc:S7W4E1] | transcript_product=ATPase, AAA family protein | location=TGGT1_chrX:4569043-4580176(+) | protein_length=1260 | sequence_SO=chromosome | SO=protein_coding_gene | is_pseudo=false	MYTSNLEEGSEQTSTCSPSPNR	FALSE	High	[R].MYTSNLEEGSEQTSTCSPSPNR.[K]	1.82E-10	7.22E-05	1	1	TGGT1_235170-t26_1-p1	TGGT1_235170-t26_1-p1 [414-435]	0	2848.17959	0.909	0.552	0.784	0.861	0.935	0.756	0.781	-0.14	-0.86	-0.35	-0.22	-0.1	-0.4	-0.36	1	1	1	1	1	1	1	16.1	14.7	8.9	12.6	13.9	15.1	12.2	12.6	14.24	10.19
25994	TGGT1_235170	ATPase, AAA family protein	1xMethylthio [C16]; 1xTMTpro [K23]; 1xTMTpro [N-Term]; 2xPhospho [S17(99.3); S19(100)]	TGGT1_235170-t26_1-p1 1xMethylthio [C429]; 2xPhospho [S430(99.3); S432(100)]	1	transcript=TGGT1_235170-t26_1 | gene=TGGT1_235170 | organism=Toxoplasma_gondii_GT1 | gene_product=Replication factor C subunit 1 [Source:UniProtKB/TrEMBL;Acc:S7W4E1] | transcript_product=ATPase, AAA family protein | location=TGGT1_chrX:4569043-4580176(+) | protein_length=1260 | sequence_SO=chromosome | SO=protein_coding_gene | is_pseudo=false	MYTSNLEEGSEQTSTCSPSPNRK	FALSE	High	[R].MYTSNLEEGSEQTSTCSPSPNRK.[K]	3.76E-09	7.22E-05	1	1	TGGT1_235170-t26_1-p1	TGGT1_235170-t26_1-p1 [414-436]	1	3360.44803	0.899	0.98	1.124	0.94	0.904	1.077	0.802	-0.15	-0.03	0.17	-0.09	-0.15	0.11	-0.32	1	1	1	1	1	1	1	28.6	25.7	28	32.2	26.9	25.9	30.8	22.9	21.44	7.56
25998	TGGT1_318440	helicase associated domain (ha2) protein	1xTMTpro [N-Term]; 1xPhospho [T10(100)]	TGGT1_318440-t26_1-p1 1xPhospho [T1950(100)]	1	transcript=TGGT1_318440-t26_1 | gene=TGGT1_318440 | organism=Toxoplasma_gondii_GT1 | gene_product=Helicase associated domain (Ha2) protein [Source:UniProtKB/TrEMBL;Acc:S7UJM8] | transcript_product=helicase associated domain (ha2) protein | location=TGGT1_chrIV:1264045-1277404(-) | protein_length=2234 | sequence_SO=chromosome | SO=protein_coding_gene | is_pseudo=false	NAAAQALPATPQSSR	FALSE	High	[K].NAAAQALPATPQSSR.[R]	2.30E-08	7.22E-05	1	1	TGGT1_318440-t26_1-p1	TGGT1_318440-t26_1-p1 [1941-1955]	0	1866.93941	1.259	1.063	0.965	1.152	1.208	1.245	0.956	0.33	0.09	-0.05	0.2	0.27	0.32	-0.06	1	1	1	1	1	1	1	30.9	38.9	32.8	29.8	35.5	37.3	38.4	29.5	6.62	4.75
25999	TGGT1_310000	putative membrane protein	1xTMTpro [K31]; 1xTMTpro [N-Term]; 1xPhospho [S19(100)]	TGGT1_310000-t26_1-p1 1xPhospho [S621(100)]	2	transcript=TGGT1_310000-t26_1 | gene=TGGT1_310000 | organism=Toxoplasma_gondii_GT1 | gene_product=Putative membrane protein [Source:UniProtKB/TrEMBL;Acc:S7UTA7] | transcript_product=putative membrane protein | location=TGGT1_chrXI:960190-965833(+) | protein_length=719 | sequence_SO=chromosome | SO=protein_coding_gene | is_pseudo=false	NAADLHVWGEELDFHDHFSEEELEAGIPNFK	FALSE	High	[K].NAADLHVWGEELDFHDHFSEEELEAGIPNFK.[L]	1.51E-07	7.22E-05	1	1	TGGT1_310000-t26_1-p1	TGGT1_310000-t26_1-p1 [603-633]	0	4284.02069	0.921	0.954	1.002	0.982	0.888	0.865	0.885	-0.12	-0.07	0	-0.03	-0.17	-0.21	-0.18	1	1	1	1	1	1	1	51.9	47.8	49.5	52	50.9	46.1	44.9	45.9	17.2	6.38
26003	TGGT1_305590	ABC transporter transmembrane region domain-containing protein	1xTMTpro [K17]; 1xTMTpro [N-Term]; 1xPhospho [S12(100)]	TGGT1_305590-t26_1-p1 1xPhospho [S956(100)]	1	transcript=TGGT1_305590-t26_1 | gene=TGGT1_305590 | organism=Toxoplasma_gondii_GT1 | gene_product=ABC transporter transmembrane region domain-containing protein [Source:UniProtKB/TrEMBL;Acc:A0A125YP76] | transcript_product=ABC transporter transmembrane region domain-containing protein | location=TGGT1_chrIX:5262343-5272888(+) | protein_length=1883 | sequence_SO=chromosome | SO=protein_coding_gene…	NAAHATDAAPASPVDEK	FALSE	High	[R].NAAHATDAAPASPVDEK.[R]	6.41E-09	7.22E-05	1	1	TGGT1_305590-t26_1-p1	TGGT1_305590-t26_1-p1 [945-961]	0	2353.16808	0.989	1.034	0.832	0.834	1.059	1.029	0.913	-0.02	0.05	-0.27	-0.26	0.08	0.04	-0.13	1	1	1	1	1	1	1	31.5	31.1	32.6	26.2	26.3	33.4	32.4	28.8	12.55	6.46
26008	TGGT1_222230	hypothetical protein	1xMethylthio [C7]; 1xTMTpro [N-Term]; 1xPhospho [S4(100)]	TGGT1_222230-t26_1-p1 1xMethylthio [C1525]; 1xPhospho [S1522(100)]	2	transcript=TGGT1_222230-t26_1 | gene=TGGT1_222230 | organism=Toxoplasma_gondii_GT1 | gene_product=MMS19_N domain-containing protein [Source:UniProtKB/TrEMBL;Acc:S7UK88] | transcript_product=hypothetical protein | location=TGGT1_chrII:956224-964969(-) | protein_length=2494 | sequence_SO=chromosome | SO=protein_coding_gene | is_pseudo=false	NAASSGCVSFGERPSGSGEESQSR	FALSE	High	[R].NAASSGCVSFGERPSGSGEESQSR.[V]	1.80E-08	7.22E-05	1	1	TGGT1_222230-t26_1-p1	TGGT1_222230-t26_1-p1 [1519-1542]	0	2816.1936	1.026	1.069	0.982	1.215	1.174	1.536	1.501	0.04	0.1	-0.03	0.28	0.23	0.62	0.59	1	1	1	1	1	0.193953145	0.189425872	77.2	79.2	82.5	75.8	93.8	90.6	118.6	115.9	8.86	8.37
26039	TGGT1_226310	zinc finger (CCCH type) motif-containing protein	1xTMTpro [K11]; 1xTMTpro [N-Term]; 1xPhospho [S8(100)]	TGGT1_226310-t26_1-p1 1xPhospho [S769(100)]	3	transcript=TGGT1_226310-t26_1 | gene=TGGT1_226310 | organism=Toxoplasma_gondii_GT1 | gene_product=Zinc finger (CCCH type) motif-containing protein [Source:UniProtKB/TrEMBL;Acc:S7UX32] | transcript_product=zinc finger (CCCH type) motif-containing protein | location=TGGT1_chrX:1634185-1638075(-) | protein_length=1114 | sequence_SO=chromosome | SO=protein_coding_gene | is_pseudo=false	NAFSHVDSIAK	FALSE	High	[K].NAFSHVDSIAK.[R]	1.85E-07	7.22E-05	1	1	TGGT1_226310-t26_1-p1	TGGT1_226310-t26_1-p1 [762-772]	0	1876.98139	1.081	0.965	1.021	1.008	0.982	0.967	1.023	0.11	-0.05	0.03	0.01	-0.03	-0.05	0.03	1	1	1	1	1	1	1	86.1	93	83.1	87.9	86.8	84.5	83.2	88	1.77	4.74
26040	TGGT1_214600	hypothetical protein	1xTMTpro [N-Term]; 1xPhospho [S10(100)]	TGGT1_214600-t26_1-p1 1xPhospho [S288(100)]	4	transcript=TGGT1_214600-t26_1 | gene=TGGT1_214600 | organism=Toxoplasma_gondii_GT1 | gene_product=hypothetical protein | transcript_product=hypothetical protein | location=TGGT1_chrX:6286080-6303782(-) | protein_length=4050 | sequence_SO=chromosome | SO=protein_coding_gene | is_pseudo=false	NAFSVFRPPSSDR	FALSE	High	[K].NAFSVFRPPSSDR.[A]	0.000197989	7.22E-05	1	1	TGGT1_214600-t26_1-p1	TGGT1_214600-t26_1-p1 [279-291]	0	1863.90738	1.034	1.017	0.969	0.948	0.975	0.953	0.939	0.05	0.02	-0.04	-0.08	-0.04	-0.07	-0.09	1	1	1	1	1	1	1	239.3	247.6	243.4	232	226.8	233.5	228	224.7	3.72	1.37
26163	TGGT1_319710	kinesin motor domain-containing protein	1xTMTpro [N-Term]; 1xPhospho [S3(100)]	TGGT1_319710-t26_1-p1 1xPhospho [S1057(100)]	6	transcript=TGGT1_319710-t26_1 | gene=TGGT1_319710 | organism=Toxoplasma_gondii_GT1 | gene_product=Kinesin motor domain-containing protein [Source:UniProtKB/TrEMBL;Acc:S7UJD1] | transcript_product=kinesin motor domain-containing protein | location=TGGT1_chrIV:713669-720540(+) | protein_length=1316 | sequence_SO=chromosome | SO=protein_coding_gene | is_pseudo=false	NASYEGAGVR	FALSE	High	[R].NASYEGAGVR.[F]	0.000260222	7.22E-05	1	1	TGGT1_319710-t26_1-p1	TGGT1_319710-t26_1-p1 [1055-1064]	0	1407.65888	1.126	1.045	0.813	1.075	0.912	0.793	0.818	0.17	0.06	-0.3	0.1	-0.13	-0.33	-0.29	1	1	1	1	1	1	1	81.7	92	85.4	66.4	87.8	74.5	64.8	66.8	15.78	9.13
26172	TGGT1_291950	RNA recognition motif-containing protein	1xTMTpro [N-Term]; 1xPhospho [T3(100)]	TGGT1_291950-t26_1-p1 1xPhospho [T606(100)]	1	transcript=TGGT1_291950-t26_1 | gene=TGGT1_291950 | organism=Toxoplasma_gondii_GT1 | gene_product=RNA recognition motif-containing protein [Source:UniProtKB/TrEMBL;Acc:S7UPP3] | transcript_product=RNA recognition motif-containing protein | location=TGGT1_chrIX:4225895-4238503(-) | protein_length=725 | sequence_SO=chromosome | SO=protein_coding_gene | is_pseudo=false	NATPVPASEHVSR	FALSE	High	[K].NATPVPASEHVSR.[S]	0.00047559	7.22E-05	1	1	TGGT1_291950-t26_1-p1	TGGT1_291950-t26_1-p1 [604-616]	0	1748.86518	0.887	0.867	0.752	0.731	0.716	0.678	0.694	-0.17	-0.21	-0.41	-0.45	-0.48	-0.56	-0.53	1	1	1	1	1	1	1	22.3	19.8	19.3	16.7	16.3	15.9	15.1	15.4	26.45	4.68
26175	TGGT1_291980	HECT-domain (ubiquitin-transferase) domain-containing protein	1xTMTpro [K21]; 1xTMTpro [N-Term]; 1xPhospho [T/S]		1	transcript=TGGT1_291980-t26_1 | gene=TGGT1_291980 | organism=Toxoplasma_gondii_GT1 | gene_product=HECT domain-containing protein [Source:UniProtKB/TrEMBL;Acc:S7W439] | transcript_product=HECT-domain (ubiquitin-transferase) domain-containing protein | location=TGGT1_chrIX:4247476-4268188(-) | protein_length=4151 | sequence_SO=chromosome | SO=protein_coding_gene | is_pseudo=false	NATSPQREQGVEVEPGHSGEK	FALSE	High	[R].NATSPQREQGVEVEPGHSGEK.[R]	0.000231502	7.22E-05	1	1	TGGT1_291980-t26_1-p1	TGGT1_291980-t26_1-p1 [1794-1814]	1	2924.4395	0.922	0.852	1.189	0.981	0.908	0.815	0.87	-0.12	-0.23	0.25	-0.03	-0.14	-0.29	-0.2	1	1	1	1	1	1	1	26.2	24.2	22.4	31.2	25.7	23.8	21.4	22.8	22.88	5.63
26304	TGGT1_254370	guanylyl cyclase	1xTMTpro [N-Term]; 1xPhospho [S4(100)]	TGGT1_254370-t26_1-p1 1xPhospho [S3309(100)]	1	transcript=TGGT1_254370-t26_1 | gene=TGGT1_254370 | organism=Toxoplasma_gondii_GT1 | gene_product=Guanylyl cyclase [Source:UniProtKB/TrEMBL;Acc:S7VVK4] | transcript_product=guanylyl cyclase | location=TGGT1_chrIII:1634182-1672467(+) | protein_length=4367 | sequence_SO=chromosome | SO=protein_coding_gene | is_pseudo=false	NEGSHAVASDDFPVSQAGAAQPR	FALSE	High	[R].NEGSHAVASDDFPVSQAGAAQPR.[R]	2.49E-10	7.22E-05	1	1	TGGT1_254370-t26_1-p1	TGGT1_254370-t26_1-p1 [3306-3328]	0	2695.24325	0.918	0.646	0.818	0.816	0.973	0.829	1.083	-0.12	-0.63	-0.29	-0.29	-0.04	-0.27	0.12	1	1	1	1	1	1	1	16.5	15.2	10.7	13.5	13.5	16.1	13.7	17.9	6.46	25.97
26310	TGGT1_304760	RNA recognition motif-containing protein	1xTMTpro [N-Term]; 1xPhospho [S7(100)]	TGGT1_304760-t26_1-p1 1xPhospho [S1027(100)]	1	transcript=TGGT1_304760-t26_1 | gene=TGGT1_304760 | organism=Toxoplasma_gondii_GT1 | gene_product=RNA recognition motif-containing protein [Source:UniProtKB/TrEMBL;Acc:S7W2V6] | transcript_product=RNA recognition motif-containing protein | location=TGGT1_chrVIIa:667907-675253(+) | protein_length=1335 | sequence_SO=chromosome | SO=protein_coding_gene | is_pseudo=false	NEHGGPSFLR	FALSE	High	[R].NEHGGPSFLR.[R]	6.80E-06	7.22E-05	1	1	TGGT1_304760-t26_1-p1	TGGT1_304760-t26_1-p1 [1021-1030]	0	1497.71706	1.258	1.118	1.013	1.071	1.101	0.958	0.953	0.33	0.16	0.02	0.1	0.14	-0.06	-0.07	1	1	1	1	1	1	1	36.4	45.8	40.7	36.9	39	40.1	34.9	34.7	12.27	4.07
26313	TGGT1_293510	poly(ADP-ribose) polymerase and DNA-Ligase Zn-finger region domain-containing protein	2xTMTpro [K3; K14]; 1xTMTpro [N-Term]; 1xPhospho [T6(100)]	TGGT1_293510-t26_1-p1 1xPhospho [T205(100)]	2	transcript=TGGT1_293510-t26_1 | gene=TGGT1_293510 | organism=Toxoplasma_gondii_GT1 | gene_product=Poly(ADP-ribose) polymerase and DNA-Ligase Zn-finger region domain-containing protein [Source:UniProtKB/TrEMBL;Acc:S7UHM3] | transcript_product=poly(ADP-ribose) polymerase and DNA-Ligase Zn-finger region domain-containing protein | location=TGGT1_chrIa:371571-373049(-) | protein_length=392 | sequence…	NEKEETDNEELPSK	FALSE	High	[R].NEKEETDNEELPSK.[K]	4.01E-07	7.22E-05	1	1	TGGT1_293510-t26_1-p1	TGGT1_293510-t26_1-p1 [200-213]	1	2654.33783	1.989	1.033	1.143	1.576	0.86	1.24	0.983	0.99	0.05	0.19	0.66	-0.22	0.31	-0.02	1	1	1	1	1	1	1	67.3	133.9	69.5	76.9	106.1	57.9	83.5	66.2	1.37	83.68
26327	TGGT1_230940	hypothetical protein	1xTMTpro [K22]; 1xTMTpro [N-Term]; 1xPhospho [S4(100)]	TGGT1_230940-t26_1-p1 1xPhospho [S1422(100)]	3	transcript=TGGT1_230940-t26_1 | gene=TGGT1_230940 | organism=Toxoplasma_gondii_GT1 | gene_product=hypothetical protein | transcript_product=hypothetical protein | location=TGGT1_chrVIII:1112065-1119747(+) | protein_length=1523 | sequence_SO=chromosome | SO=protein_coding_gene | is_pseudo=false	NENSGNLGVLASTNQSGGGYGK	FALSE	High	[R].NENSGNLGVLASTNQSGGGYGK.[N]	6.27E-12	7.22E-05	1	1	TGGT1_230940-t26_1-p1	TGGT1_230940-t26_1-p1 [1419-1440]	0	2812.37584	0.936	0.802	0.98	1.175	1.202	1.236	1.087	-0.1	-0.32	-0.03	0.23	0.27	0.31	0.12	1	1	1	1	1	1	1	53.4	50	42.9	52.4	62.8	64.2	66	58.1	1.19	7.88
26331	TGGT1_240250	macro domain-containing protein	1xTMTpro [K10]; 1xTMTpro [N-Term]; 1xPhospho [S14(99.7)]	TGGT1_240250-t26_1-p1 1xPhospho [S709(99.7)]	3	transcript=TGGT1_240250-t26_1 | gene=TGGT1_240250 | organism=Toxoplasma_gondii_GT1 | gene_product=Macro domain-containing protein [Source:UniProtKB/TrEMBL;Acc:S7W065] | transcript_product=macro domain-containing protein | location=TGGT1_chrVI:1105085-1109716(+) | protein_length=817 | sequence_SO=chromosome | SO=protein_coding_gene | is_pseudo=false	NEQAAFVTDKPSDSPR	FALSE	High	[K].NEQAAFVTDKPSDSPR.[N]	5.53E-09	7.22E-05	1	1	TGGT1_240250-t26_1-p1	TGGT1_240250-t26_1-p1 [696-711]	0	2450.22084	1.068	1.031	1.059	0.999	0.999	1.051	0.954	0.09	0.04	0.08	0	0	0.07	-0.07	1	1	1	1	1	1	1	134.9	144	139	142.8	134.8	134.8	141.7	128.7	10.03	1.27
26339	TGGT1_250330	hypothetical protein	1xTMTpro [K19]; 1xTMTpro [N-Term]; 1xPhospho [S7(100)]	TGGT1_250330-t26_1-p1 1xPhospho [S219(100)]	16	transcript=TGGT1_250330-t26_1 | gene=TGGT1_250330 | organism=Toxoplasma_gondii_GT1 | gene_product=hypothetical protein | transcript_product=hypothetical protein | location=TGGT1_chrXII:4987032-4990337(-) | protein_length=413 | sequence_SO=chromosome | SO=protein_coding_gene | is_pseudo=false	NERGEESDGEGAVGPAASK	FALSE	High	[R].NERGEESDGEGAVGPAASK.[K]	4.99E-07	7.22E-05	1	1	TGGT1_250330-t26_1-p1	TGGT1_250330-t26_1-p1 [213-231]	1	2548.21721	0.871	0.932	0.926	0.918	0.924	0.907	0.839	-0.2	-0.1	-0.11	-0.12	-0.11	-0.14	-0.25	1	1	1	1	1	1	1	212.7	185.3	198.3	197	195.3	196.6	193	178.5	0.33	3.61
26352	TGGT1_232280	hypothetical protein	1xTMTpro [N-Term]; 1xPhospho [S3(100)]	TGGT1_232280-t26_1-p1 1xPhospho [S201(100)]	2	transcript=TGGT1_232280-t26_1 | gene=TGGT1_232280 | organism=Toxoplasma_gondii_GT1 | gene_product=IMP2_N domain-containing protein [Source:UniProtKB/TrEMBL;Acc:S7WBN4] | transcript_product=hypothetical protein | location=TGGT1_chrVIII:1988375-1990326(+) | protein_length=275 | sequence_SO=chromosome | SO=protein_coding_gene | is_pseudo=false	NESPESGHDATAQR	FALSE	High	[K].NESPESGHDATAQR.[K]	3.57E-09	7.22E-05	1	1	TGGT1_232280-t26_1-p1	TGGT1_232280-t26_1-p1 [199-212]	0	1882.82516	1.043	1.119	0.99	0.999	1.027	1.015	0.85	0.06	0.16	-0.01	0	0.04	0.02	-0.23	1	1	1	1	1	1	1	27.5	28.6	30.7	27.2	27.4	28.2	27.9	23.4	6.1	0.51
26353	TGGT1_232280	hypothetical protein	1xTMTpro [N-Term]; 2xPhospho [S3(100); S6(100)]	TGGT1_232280-t26_1-p1 2xPhospho [S201(100); S204(100)]	1	transcript=TGGT1_232280-t26_1 | gene=TGGT1_232280 | organism=Toxoplasma_gondii_GT1 | gene_product=IMP2_N domain-containing protein [Source:UniProtKB/TrEMBL;Acc:S7WBN4] | transcript_product=hypothetical protein | location=TGGT1_chrVIII:1988375-1990326(+) | protein_length=275 | sequence_SO=chromosome | SO=protein_coding_gene | is_pseudo=false	NESPESGHDATAQR	FALSE	High	[K].NESPESGHDATAQR.[K]	4.59E-06	7.22E-05	1	1	TGGT1_232280-t26_1-p1	TGGT1_232280-t26_1-p1 [199-212]	0	1962.7915	0.704	0.57	0.762	0.748	0.743	0.601	0.558	-0.51	-0.81	-0.39	-0.42	-0.43	-0.73	-0.84	1	1	1	1	1	1	1	24.3	17.1	13.8	18.5	18.1	18	14.6	13.5	12.57	7.07
26362	TGGT1_315700	hypothetical protein	1xTMTpro [K9]; 1xTMTpro [N-Term]; 1xPhospho [S5(100)]	TGGT1_315700-t26_1-p1 1xPhospho [S484(100)]	1	transcript=TGGT1_315700-t26_1 | gene=TGGT1_315700 | organism=Toxoplasma_gondii_GT1 | gene_product=GYF domain-containing protein [Source:UniProtKB/TrEMBL;Acc:S7UMB8] | transcript_product=hypothetical protein | location=TGGT1_chrXI:4854311-4859905(-) | protein_length=825 | sequence_SO=chromosome | SO=protein_coding_gene | is_pseudo=false	NETFSTVGKPDAMR	FALSE	High	[R].NETFSTVGKPDAMR.[G]	0.000129456	7.22E-05	1	1	TGGT1_315700-t26_1-p1	TGGT1_315700-t26_1-p1 [480-493]	0	2241.12304	1.047	1.005	1.032	1.008	0.908	0.942	0.911	0.07	0.01	0.05	0.01	-0.14	-0.09	-0.13	1	1	1	1	1	1	1	76.3	79.9	76.7	78.7	76.9	69.3	71.8	69.5	9.32	6.82
26382	TGGT1_288550	hypothetical protein	1xTMTpro [N-Term]; 1xPhospho [T14(100)]	TGGT1_288550-t26_1-p1 1xPhospho [T377(100)]	1	transcript=TGGT1_288550-t26_1 | gene=TGGT1_288550 | organism=Toxoplasma_gondii_GT1 | gene_product=hypothetical protein | transcript_product=hypothetical protein | location=TGGT1_chrIX:2421057-2424084(-) | protein_length=423 | sequence_SO=chromosome | SO=protein_coding_gene | is_pseudo=false	NFFDPTAPPVEMRTPR	FALSE	High	[K].NFFDPTAPPVEMRTPR.[K]	2.20E-07	7.22E-05	1	1	TGGT1_288550-t26_1-p1	TGGT1_288550-t26_1-p1 [364-379]	1	2259.09526	0.919	0.997	1.12	0.885	0.846	0.789	0.773	-0.12	0	0.16	-0.18	-0.24	-0.34	-0.37	1	1	1	1	1	1	1	110.9	101.9	110.6	124.2	98.2	93.8	87.5	85.8	3.2	11.03
26383	TGGT1_288550	hypothetical protein	1xOxidation [M12]; 1xTMTpro [N-Term]; 1xPhospho [T14(100)]	TGGT1_288550-t26_1-p1 1xPhospho [T377(100)]	1	transcript=TGGT1_288550-t26_1 | gene=TGGT1_288550 | organism=Toxoplasma_gondii_GT1 | gene_product=hypothetical protein | transcript_product=hypothetical protein | location=TGGT1_chrIX:2421057-2424084(-) | protein_length=423 | sequence_SO=chromosome | SO=protein_coding_gene | is_pseudo=false	NFFDPTAPPVEMRTPR	FALSE	High	[K].NFFDPTAPPVEMRTPR.[K]	0.000191746	7.22E-05	1	1	TGGT1_288550-t26_1-p1	TGGT1_288550-t26_1-p1 [364-379]	1	2275.09017	0.961	0.877	1.148	0.822	0.844	0.808	0.61	-0.06	-0.19	0.2	-0.28	-0.24	-0.31	-0.71	1	1	1	1	1	1	0.710482164	31.2	29.9	27.3	35.8	25.6	26.3	25.2	19	23	5.09
26386	TGGT1_269340	hypothetical protein	1xTMTpro [N-Term]; 1xPhospho [S10(100)]	TGGT1_269340-t26_1-p1 1xPhospho [S21(100)]	1	transcript=TGGT1_269340-t26_1 | gene=TGGT1_269340 | organism=Toxoplasma_gondii_GT1 | gene_product=hypothetical protein | transcript_product=hypothetical protein | location=TGGT1_chrVIII:5882050-5885092(-) | protein_length=577 | sequence_SO=chromosome | SO=protein_coding_gene | is_pseudo=false	NFGNFGHGISMPFNQQQIR	FALSE	High	[R].NFGNFGHGISMPFNQQQIR.[Y]	4.66E-10	7.22E-05	1	1	TGGT1_269340-t26_1-p1	TGGT1_269340-t26_1-p1 [12-30]	0	2576.21889	0.949	0.684	1.11	1	1.097	1.324	1.604	-0.07	-0.55	0.15	0	0.13	0.41	0.68	1	1	1	1	1	1	0.437821117	80.7	76.6	55.2	89.6	80.7	88.6	106.9	129.5	3.43	5.26
26286	TGGT1_223880	zinc finger, C3HC4 type (RING finger) domain-containing protein	1xMethylthio [C9]; 1xTMTpro [N-Term]; 1xPhospho [S5(100)]	TGGT1_223880-t26_1-p1 1xMethylthio [C3498]; 1xPhospho [S3494(100)]	9	transcript=TGGT1_223880-t26_1 | gene=TGGT1_223880 | organism=Toxoplasma_gondii_GT1 | gene_product=RING-type domain-containing protein [Source:UniProtKB/TrEMBL;Acc:S7UVV4] | transcript_product=zinc finger, C3HC4 type (RING finger) domain-containing protein | location=TGGT1_chrX:3392353-3413350(-) | protein_length=3893 | sequence_SO=chromosome | SO=protein_coding_gene | is_pseudo=false	NEEESQDGCLHGGAAPR	FALSE	High	[R].NEEESQDGCLHGGAAPR.[R]	8.13E-07	7.22E-05	1	1	TGGT1_223880-t26_1-p1	TGGT1_223880-t26_1-p1 [3490-3506]	0	2199.91195	0.918	0.836	0.788	0.721	0.749	0.702	0.764	-0.12	-0.26	-0.34	-0.47	-0.42	-0.51	-0.39	1	1	1	1	1	1	1	38.1	35	31.9	30	27.5	28.6	26.8	29.1	9.78	8.46
26179	TGGT1_291890	microneme protein MIC1	1xTMTpro [N-Term]; 1xPhospho [T10(100)]	TGGT1_291890-t26_1-p1 1xPhospho [T80(100)]	1	transcript=TGGT1_291890-t26_1 | gene=TGGT1_291890 | organism=Toxoplasma_gondii_GT1 | gene_product=TgMIC1 domain-containing protein [Source:UniProtKB/TrEMBL;Acc:S7VXI3] | transcript_product=microneme protein MIC1 | location=TGGT1_chrIX:4200849-4203191(-) | protein_length=456 | sequence_SO=chromosome | SO=protein_coding_gene | is_pseudo=false	NAVGITHQNTLQWR	FALSE	High	[R].NAVGITHQNTLQWR.[C]	6.09E-07	7.22E-05	1	1	TGGT1_291890-t26_1-p1	TGGT1_291890-t26_1-p1 [71-84]	0	2022.02414	1.255	1.055	1.065	1.25	1.198	1.175	1.194	0.33	0.08	0.09	0.32	0.26	0.23	0.26	1	1	1	1	1	1	1	43.9	55.1	46.3	46.8	54.9	52.6	51.6	52.5	4.34	14.85
26190	TGGT1_311770	hypothetical protein	1xMethylthio [C2]; 1xTMTpro [N-Term]; 1xPhospho [S4(100)]	TGGT1_311770-t26_1-p1 1xMethylthio [C1243]; 1xPhospho [S1245(100)]	1	transcript=TGGT1_311770-t26_1 | gene=TGGT1_311770 | organism=Toxoplasma_gondii_GT1 | gene_product=hypothetical protein | transcript_product=hypothetical protein | location=TGGT1_chrXI:2238415-2244852(+) | protein_length=2076 | sequence_SO=chromosome | SO=protein_coding_gene | is_pseudo=false	NCHSFHDLQPSR	FALSE	High	[R].NCHSFHDLQPSR.[G]	5.93E-06	7.22E-05	1	1	TGGT1_311770-t26_1-p1	TGGT1_311770-t26_1-p1 [1242-1253]	0	1870.8049	0.98	0.763	0.903	0.942	0.994	0.82	0.812	-0.03	-0.39	-0.15	-0.09	-0.01	-0.29	-0.3	1	1	1	1	1	1	1	51	50	38.9	46.1	48	50.7	41.8	41.4	12.82	2.08
26197	TGGT1_214960	AP2 domain transcription factor AP2X-8	1xMethylthio [C2]; 1xTMTpro [N-Term]; 1xPhospho [S8(100)]	TGGT1_214960-t26_1-p1 1xMethylthio [C419]; 1xPhospho [S425(100)]	1	transcript=TGGT1_214960-t26_1 | gene=TGGT1_214960 | organism=Toxoplasma_gondii_GT1 | gene_product=AP2 domain transcription factor AP2X-8 [Source:UniProtKB/TrEMBL;Acc:S7URI0] | transcript_product=AP2 domain transcription factor AP2X-8 | location=TGGT1_chrX:6507474-6521102(+) | protein_length=3817 | sequence_SO=chromosome | SO=protein_coding_gene | is_pseudo=false	NCMQRPPSIDAADSR	FALSE	High	[K].NCMQRPPSIDAADSR.[A]	3.88E-06	7.22E-05	1	1	TGGT1_214960-t26_1-p1	TGGT1_214960-t26_1-p1 [418-432]	0	2090.9142	1.01	0.93	0.899	0.905	0.973	1.052	1.035	0.01	-0.11	-0.15	-0.14	-0.04	0.07	0.05	1	1	1	1	1	1	1	185.3	187.1	172.2	166.5	167.6	180.3	194.9	191.8	3.06	0.77
26199	TGGT1_290870	patched family protein	1xMethylthio [C2]; 1xTMTpro [K14]; 1xTMTpro [N-Term]; 1xPhospho [S4(100)]	TGGT1_290870-t26_1-p1 1xMethylthio [C5]; 1xPhospho [S7(100)]	1	transcript=TGGT1_290870-t26_1 | gene=TGGT1_290870 | organism=Toxoplasma_gondii_GT1 | gene_product=SSD domain-containing protein [Source:UniProtKB/TrEMBL;Acc:S7UP99] | transcript_product=patched family protein | location=TGGT1_chrIX:3712274-3716877(+) | protein_length=1178 | sequence_SO=chromosome | SO=protein_coding_gene | is_pseudo=false	NCNSVAGHAGTLIK	FALSE	High	[K].NCNSVAGHAGTLIK.[A]	2.39E-06	7.22E-05	1	1	TGGT1_290870-t26_1-p1	TGGT1_290870-t26_1-p1 [4-17]	0	2119.0685	0.984	0.608	1.02	1.401	0.86	1.16	1.307	-0.02	-0.72	0.03	0.49	-0.22	0.21	0.39	1	1	1	1	1	1	1	19.6	19.3	11.9	20	27.5	16.9	22.8	25.7	6.02	21.36
26213	TGGT1_267580	cyclin2 related protein	1xMethylthio [C11]; 1xTMTpro [N-Term]; 1xPhospho [S18(100)]	TGGT1_267580-t26_1-p1 1xMethylthio [C449]; 1xPhospho [S456(100)]	1	transcript=TGGT1_267580-t26_1 | gene=TGGT1_267580 | organism=Toxoplasma_gondii_GT1 | gene_product=Cyclin2 related protein [Source:UniProtKB/TrEMBL;Acc:S7UGP7] | transcript_product=cyclin2 related protein | location=TGGT1_chrIX:384583-388312(+) | protein_length=912 | sequence_SO=chromosome | SO=protein_coding_gene | is_pseudo=false	NDANETPVAECGHPSVGSYGNR	FALSE	High	[K].NDANETPVAECGHPSVGSYGNR.[F]	1.73E-10	7.22E-05	1	1	TGGT1_267580-t26_1-p1	TGGT1_267580-t26_1-p1 [439-460]	0	2704.1452	1.418	1.164	1.045	1.236	1.176	0.999	1.098	0.5	0.22	0.06	0.31	0.23	0	0.14	1	1	1	1	1	1	1	19.8	28	23	20.7	24.4	23.2	19.7	21.7	5.82	1.61
26259	TGGT1_289770	mu1 adaptin	1xTMTpro [N-Term]; 1xPhospho [T/S]		4	transcript=TGGT1_289770-t26_1 | gene=TGGT1_289770 | organism=Toxoplasma_gondii_GT1 | gene_product=MHD domain-containing protein [Source:UniProtKB/TrEMBL;Acc:A0A125YND3] | transcript_product=mu1 adaptin | location=TGGT1_chrIX:3244934-3246226(+) | protein_length=430 | sequence_SO=chromosome | SO=protein_coding_gene | is_pseudo=false	NEAHQLSVDALRPPTAMTNAVSWR	FALSE	High	[K].NEAHQLSVDALRPPTAMTNAVSWR.[S]	1.00E-09	7.22E-05	1	1	TGGT1_289770-t26_1-p1	TGGT1_289770-t26_1-p1 [139-162]	0	3048.50457	1.217	1.091	0.862	0.935	1.009	0.929	0.846	0.28	0.13	-0.21	-0.1	0.01	-0.11	-0.24	1	1	1	1	1	1	1	80.6	98.1	88	69.5	75.4	81.4	74.9	68.2	11.09	2.59
26260	TGGT1_289770	mu1 adaptin	1xOxidation [M17]; 1xTMTpro [N-Term]; 1xPhospho [T/S]		5	transcript=TGGT1_289770-t26_1 | gene=TGGT1_289770 | organism=Toxoplasma_gondii_GT1 | gene_product=MHD domain-containing protein [Source:UniProtKB/TrEMBL;Acc:A0A125YND3] | transcript_product=mu1 adaptin | location=TGGT1_chrIX:3244934-3246226(+) | protein_length=430 | sequence_SO=chromosome | SO=protein_coding_gene | is_pseudo=false	NEAHQLSVDALRPPTAMTNAVSWR	FALSE	High	[K].NEAHQLSVDALRPPTAMTNAVSWR.[S]	1.24E-09	7.22E-05	1	1	TGGT1_289770-t26_1-p1	TGGT1_289770-t26_1-p1 [139-162]	0	3064.49948	1.072	1.02	0.991	0.971	0.998	0.946	0.882	0.1	0.03	-0.01	-0.04	0	-0.08	-0.18	1	1	1	1	1	1	1	169.9	182.1	173.2	168.4	165	169.6	160.7	149.8	9.64	2.48
26270	TGGT1_295760	calcium-dependent protein kinase CDPK4A	1xTMTpro [N-Term]; 1xPhospho [S9(100)]	TGGT1_295760-t26_1-p1 1xPhospho [S518(100)]	1	transcript=TGGT1_295760-t26_1 | gene=TGGT1_295760 | organism=Toxoplasma_gondii_GT1 | gene_product=Calcium-dependent protein kinase CDPK4A [Source:UniProtKB/TrEMBL;Acc:S7UJ03] | transcript_product=calcium-dependent protein kinase CDPK4A | location=TGGT1_chrIa:1506344-1521114(-) | protein_length=543 | sequence_SO=chromosome | SO=protein_coding_gene | is_pseudo=false	NEDDFESDSRDGYADFLASPAAGR	FALSE	High	[R].NEDDFESDSRDGYADFLASPAAGR.[R]	1.88E-08	7.22E-05	1	1	TGGT1_295760-t26_1-p1	TGGT1_295760-t26_1-p1 [510-533]	1	2989.28082	0.976	0.998	1.034	0.948	0.78	0.52	0.513	-0.04	0	0.05	-0.08	-0.36	-0.94	-0.96	1	1	1	1	1	0.029899643	0.019315341	79.2	77.3	79	81.9	75.1	61.8	41.2	40.6	8.24	13.88
26275	TGGT1_227450	hydrolase, NUDIX family protein	1xTMTpro [K24]; 1xTMTpro [N-Term]; 2xPhospho [T5(100); S8(100)]	TGGT1_227450-t26_1-p1 2xPhospho [T1982(100); S1985(100)]	3	transcript=TGGT1_227450-t26_1 | gene=TGGT1_227450 | organism=Toxoplasma_gondii_GT1 | gene_product=Nudix hydrolase domain-containing protein [Source:UniProtKB/TrEMBL;Acc:S7UXE1] | transcript_product=hydrolase, NUDIX family protein | location=TGGT1_chrX:834070-841020(+) | protein_length=2063 | sequence_SO=chromosome | SO=protein_coding_gene | is_pseudo=false	NEDGTDASDDAEDEYEQDHTILGK	FALSE	High	[K].NEDGTDASDDAEDEYEQDHTILGK.[L]	9.59E-08	7.22E-05	1	1	TGGT1_227450-t26_1-p1	TGGT1_227450-t26_1-p1 [1978-2001]	0	3435.4282	0.998	0.975	0.804	1.136	0.973	0.775	0.774	0	-0.04	-0.32	0.18	-0.04	-0.37	-0.37	1	1	1	1	1	1	1	20.9	20.9	20.4	16.8	23.7	20.3	16.2	16.2	20.07	8.66
26284	TGGT1_264610	RNA recognition motif-containing protein	1xTMTpro [K36]; 1xTMTpro [N-Term]; 1xPhospho [S29(99.3)]	TGGT1_264610-t26_1-p1 1xPhospho [S111(99.3)]	10	transcript=TGGT1_264610-t26_1 | gene=TGGT1_264610 | organism=Toxoplasma_gondii_GT1 | gene_product=RNA recognition motif-containing protein [Source:UniProtKB/TrEMBL;Acc:A0A125YIU3] | transcript_product=RNA recognition motif-containing protein | location=TGGT1_chrIX:1992388-1998489(-) | protein_length=430 | sequence_SO=chromosome | SO=protein_coding_gene | is_pseudo=false	NEEENSGSPPPSSDADDPSSAAGADGQRSPPQEPDK	FALSE	High	[R].NEEENSGSPPPSSDADDPSSAAGADGQRSPPQEPDK.[E]	3.41E-07	7.22E-05	1	1	TGGT1_264610-t26_1-p1	TGGT1_264610-t26_1-p1 [83-118]	1	4310.90903	1.091	0.771	1.233	1.048	0.691	1.168	0.83	0.13	-0.38	0.3	0.07	-0.53	0.22	-0.27	1	1	1	1	1	1	1	10.9	11.9	8.4	13.4	11.4	7.5	12.7	9.1	8.81	0.86
26287	TGGT1_205240	cleft lip and palate transmembrane protein 1 (clptm1) protein	1xTMTpro [K8]; 1xTMTpro [N-Term]; 1xPhospho [S14(100)]	TGGT1_205240-t26_1-p1 1xPhospho [S757(100)]	1	transcript=TGGT1_205240-t26_1 | gene=TGGT1_205240 | organism=Toxoplasma_gondii_GT1 | gene_product=Cleft lip and palate transmembrane protein 1 (Clptm1) protein [Source:UniProtKB/TrEMBL;Acc:S7W9T1] | transcript_product=cleft lip and palate transmembrane protein 1 (clptm1) protein | location=TGGT1_chrVIIa:1429206-1438379(-) | protein_length=794 | sequence_SO=chromosome | SO=protein_coding_gene | is…	NEEETHAKEDGNESPTASASALAGASR	FALSE	High	[K].NEEETHAKEDGNESPTASASALAGASR.[S]	3.35E-14	7.22E-05	1	1	TGGT1_205240-t26_1-p1	TGGT1_205240-t26_1-p1 [744-770]	1	3417.60512	1.87	0.939	0.996	2.12	0.601	1.625	0.777	0.9	-0.09	-0.01	1.08	-0.73	0.7	-0.36	1	1	1	1	1	1	1	18.2	34.1	17.1	18.2	38.7	11	29.6	14.2	24.94	106.24
24127	TGGT1_256920	phosphatidylinositol-4-phosphate 5-Kinase	1xTMTpro [N-Term]; 1xPhospho [S11(100)]	TGGT1_256920-t26_1-p1 1xPhospho [S3986(100)]	1	transcript=TGGT1_256920-t26_1 | gene=TGGT1_256920 | organism=Toxoplasma_gondii_GT1 | gene_product=PIPK domain-containing protein [Source:UniProtKB/TrEMBL;Acc:S7UZE5] | transcript_product=phosphatidylinositol-4-phosphate 5-Kinase | location=TGGT1_chrVIIb:4268265-4283459(+) | protein_length=4154 | sequence_SO=chromosome | SO=protein_coding_gene | is_pseudo=false	LVNAPYSHLASNGDPR	FALSE	High	[R].LVNAPYSHLASNGDPR.[S]	3.27E-07	7.22E-05	1	1	TGGT1_256920-t26_1-p1	TGGT1_256920-t26_1-p1 [3976-3991]	0	2095.02928	1.143	1.039	1.183	1.038	1.295	1.239	1.353	0.19	0.06	0.24	0.05	0.37	0.31	0.44	1	1	1	1	1	1	1	59.6	68.1	61.9	70.5	61.9	77.2	73.9	80.7	15.62	4.95
24121	TGGT1_269800	putative glutamine-dependent NAD(+) synthetase protein	1xTMTpro [N-Term]; 1xPhospho [T19(100)]	TGGT1_269800-t26_1-p1 1xPhospho [T825(100)]	1	transcript=TGGT1_269800-t26_1 | gene=TGGT1_269800 | organism=Toxoplasma_gondii_GT1 | gene_product=CN hydrolase domain-containing protein [Source:UniProtKB/TrEMBL;Acc:S7WDD1] | transcript_product=putative glutamine-dependent NAD(+) synthetase protein | location=TGGT1_chrVIII:5590351-5595223(+) | protein_length=862 | sequence_SO=chromosome | SO=protein_coding_gene | is_pseudo=false	LVLSIEHTAQDQAFTTSATR	FALSE	High	[R].LVLSIEHTAQDQAFTTSATR.[A]	6.21E-06	7.22E-05	1	1	TGGT1_269800-t26_1-p1	TGGT1_269800-t26_1-p1 [807-826]	0	2573.29316	1.024	0.972	0.78	0.975	1.466	1.171	1.182	0.03	-0.04	-0.36	-0.04	0.55	0.23	0.24	1	1	1	1	1	1	1	21.8	22.3	21.2	17	21.2	31.9	25.5	25.8	6.53	33.4
22521	TGGT1_248290	WD domain, G-beta repeat-containing protein	1xTMTpro [N-Term]; 1xPhospho [S6(100)]	TGGT1_248290-t26_1-p1 1xPhospho [S683(100)]	1	transcript=TGGT1_248290-t26_1 | gene=TGGT1_248290 | organism=Toxoplasma_gondii_GT1 | gene_product=WD domain, G-beta repeat-containing protein [Source:UniProtKB/TrEMBL;Acc:S7V0K5] | transcript_product=WD domain, G-beta repeat-containing protein | location=TGGT1_chrXII:3712991-3725587(+) | protein_length=3345 | sequence_SO=chromosome | SO=protein_coding_gene | is_pseudo=false	LQDPPSPGSR	FALSE	High	[K].LQDPPSPGSR.[A]	0.000243286	7.22E-05	1	1	TGGT1_248290-t26_1-p1	TGGT1_248290-t26_1-p1 [678-687]	0	1437.70583	1.178	0.721	1.111	0.699	0.651	1.001	0.873	0.24	-0.47	0.15	-0.52	-0.62	0	-0.2	1	1	1	1	1	1	1	11.2	13.2	8.1	12.4	7.8	7.3	11.2	9.8	28.13	22.06
22522	TGGT1_298610	GYF domain-containing protein	1xTMTpro [N-Term]; 1xPhospho [S12(100)]	TGGT1_298610-t26_1-p1 1xPhospho [S1587(100)]	1	transcript=TGGT1_298610-t26_1 | gene=TGGT1_298610 | organism=Toxoplasma_gondii_GT1 | gene_product=GYF domain-containing protein [Source:UniProtKB/TrEMBL;Acc:S7ULJ6] | transcript_product=GYF domain-containing protein | location=TGGT1_chrXI:6511021-6521705(+) | protein_length=2331 | sequence_SO=chromosome | SO=protein_coding_gene | is_pseudo=false	LQDQRPFLPQPSQHLLASR	FALSE	High	[R].LQDQRPFLPQPSQHLLASR.[R]	3.05E-07	7.22E-05	1	1	TGGT1_298610-t26_1-p1	TGGT1_298610-t26_1-p1 [1576-1594]	0	2615.37784	0.681	0.792	1.431	2.517	3.006	3.159	2.966	-0.55	-0.34	0.52	1.33	1.59	1.66	1.57	1	1	1	0.088890824	0.025805659	0.007856192	0.005975349	46.2	31.5	36.6	66.1	116.4	139	146	137.1	5.79	3.16
22551	TGGT1_250740	Yip1 domain-containing protein	1xTMTpro [N-Term]; 1xPhospho [S6(100)]	TGGT1_250740-t26_1-p1 1xPhospho [S10(100)]	2	transcript=TGGT1_250740-t26_1 | gene=TGGT1_250740 | organism=Toxoplasma_gondii_GT1 | gene_product=Protein YIPF [Source:UniProtKB/TrEMBL;Acc:A0A125YYP4] | transcript_product=Yip1 domain-containing protein | location=TGGT1_chrXII:5086448-5091210(-) | protein_length=229 | sequence_SO=chromosome | SO=protein_coding_gene | is_pseudo=false	LQGQLSGAADPHSLESGR	FALSE	High	[R].LQGQLSGAADPHSLESGR.[L]	1.51E-07	7.22E-05	1	1	TGGT1_250740-t26_1-p1	TGGT1_250740-t26_1-p1 [5-22]	0	2207.07769	1.079	0.946	0.955	1.071	1.038	1.073	1.035	0.11	-0.08	-0.07	0.1	0.05	0.1	0.05	1	1	1	1	1	1	1	103.9	112.1	98.3	99.2	111.3	107.9	111.5	107.6	16.86	3.33
22554	TGGT1_250790	hypothetical protein	1xTMTpro [N-Term]; 1xPhospho [S6(99.8)]	TGGT1_250790-t26_1-p1 1xPhospho [S349(99.8)]	2	transcript=TGGT1_250790-t26_1 | gene=TGGT1_250790 | organism=Toxoplasma_gondii_GT1 | gene_product=hypothetical protein | transcript_product=hypothetical protein | location=TGGT1_chrXII:5142588-5151851(+) | protein_length=1264 | sequence_SO=chromosome | SO=protein_coding_gene | is_pseudo=false	LQHPGSTANR	FALSE	High	[R].LQHPGSTANR.[S]	4.72E-05	7.22E-05	1	1	TGGT1_250790-t26_1-p1	TGGT1_250790-t26_1-p1 [344-353]	0	1464.72796	0.932	0.956	0.896	0.831	0.947	0.818	0.896	-0.1	-0.06	-0.16	-0.27	-0.08	-0.29	-0.16	1	1	1	1	1	1	1	79.9	74.4	76.4	71.6	66.4	75.7	65.4	71.6	19.41	4.58
22555	TGGT1_253940	CAM Kinase family, incomplete catalytic triad	1xTMTpro [N-Term]; 1xPhospho [S6(100)]	TGGT1_253940-t26_1-p1 1xPhospho [S396(100)]	1	transcript=TGGT1_253940-t26_1 | gene=TGGT1_253940 | organism=Toxoplasma_gondii_GT1 | gene_product=Protein kinase domain-containing protein [Source:UniProtKB/TrEMBL;Acc:S7UMP4] | transcript_product=CAM Kinase family, incomplete catalytic triad | location=TGGT1_chrIII:1334859-1341615(-) | protein_length=567 | sequence_SO=chromosome | SO=protein_coding_gene | is_pseudo=false	LQHPLSMATALHNVGNSPLR	FALSE	High	[R].LQHPLSMATALHNVGNSPLR.[G]	6.64E-05	7.22E-05	1	1	TGGT1_253940-t26_1-p1	TGGT1_253940-t26_1-p1 [391-410]	0	2540.31279	0.97	1.003	1.083	0.998	1.156	1.083	1.051	-0.04	0	0.12	0	0.21	0.12	0.07	1	1	1	1	1	1	1	56.6	54.9	56.7	61.3	56.4	65.4	61.3	59.5	16.45	5.49
22513	TGGT1_262390	TLD protein	1xTMTpro [N-Term]; 1xPhospho [S7(100)]	TGGT1_262390-t26_1-p1 1xPhospho [S727(100)]	1	transcript=TGGT1_262390-t26_1 | gene=TGGT1_262390 | organism=Toxoplasma_gondii_GT1 | gene_product=TLDc domain-containing protein [Source:UniProtKB/TrEMBL;Acc:S7UYB4] | transcript_product=TLD protein | location=TGGT1_chrVIIb:1280695-1289391(+) | protein_length=1392 | sequence_SO=chromosome | SO=protein_coding_gene | is_pseudo=false	IQASTLSPTEGGGR	FALSE	High	[R].IQASTLSPTEGGGR.[A]	1.51E-06	7.22E-05	1	1	TGGT1_262390-t26_1-p1	TGGT1_262390-t26_1-p1 [721-734]	0	1757.87541	1.115	1.209	0.976	1.125	0.862	1.038	0.905	0.16	0.27	-0.03	0.17	-0.21	0.05	-0.14	1	1	1	1	1	1	1	32.6	36.4	39.5	31.9	36.7	28.1	33.9	29.6	7.25	25.08
22563	TGGT1_313480	hypothetical protein	1xTMTpro [K19]; 1xTMTpro [N-Term]; 1xPhospho [T15(100)]	TGGT1_313480-t26_1-p1 1xPhospho [T367(100)]	2	transcript=TGGT1_313480-t26_1 | gene=TGGT1_313480 | organism=Toxoplasma_gondii_GT1 | gene_product=hypothetical protein | transcript_product=hypothetical protein | location=TGGT1_chrXI:3385333-3400705(+) | protein_length=1381 | sequence_SO=chromosome | SO=protein_coding_gene | is_pseudo=false	IQLEAAQASSSQPLTPSGK	FALSE	High	[K].IQLEAAQASSSQPLTPSGK.[K]	2.89E-12	7.22E-05	1	1	TGGT1_313480-t26_1-p1	TGGT1_313480-t26_1-p1 [353-371]	0	2601.37807	1.038	0.908	0.931	0.935	0.859	0.89	0.812	0.05	-0.14	-0.1	-0.1	-0.22	-0.17	-0.3	1	1	1	1	1	1	0.886349868	164.1	170.3	149	152.8	153.5	141	146.1	133.2	0.43	10.32
22568	TGGT1_304650	histidine acid phosphatase superfamily protein	1xTMTpro [K4]; 1xTMTpro [N-Term]; 1xPhospho [S13(100)]	TGGT1_304650-t26_1-p1 1xPhospho [S817(100)]	1	transcript=TGGT1_304650-t26_1 | gene=TGGT1_304650 | organism=Toxoplasma_gondii_GT1 | gene_product=PPIP5K2_N domain-containing protein [Source:UniProtKB/TrEMBL;Acc:S7UTW0] | transcript_product=histidine acid phosphatase superfamily protein | location=TGGT1_chrVIIa:565293-584527(-) | protein_length=2917 | sequence_SO=chromosome | SO=protein_coding_gene | is_pseudo=false	IQLKPIEWEETGSPR	FALSE	High	[K].IQLKPIEWEETGSPR.[V]	1.43E-07	7.22E-05	1	1	TGGT1_304650-t26_1-p1	TGGT1_304650-t26_1-p1 [805-819]	0	2471.3191	1.198	1.014	1.058	1.115	1.028	0.912	0.975	0.26	0.02	0.08	0.16	0.04	-0.13	-0.04	1	1	1	1	1	1	1	194.1	232.4	196.8	205.4	216.4	199.4	177	189.2	15.21	5.4
22585	TGGT1_212820	ubiquitin family protein	1xTMTpro [N-Term]; 1xPhospho [S8(99.5)]	TGGT1_212820-t26_1-p1 1xPhospho [S1038(99.5)]	1	transcript=TGGT1_212820-t26_1 | gene=TGGT1_212820 | organism=Toxoplasma_gondii_GT1 | gene_product=Ubiquitin-like domain-containing protein [Source:UniProtKB/TrEMBL;Acc:S7W3R9] | transcript_product=ubiquitin family protein | location=TGGT1_chrV:502016-508102(+) | protein_length=1158 | sequence_SO=chromosome | SO=protein_coding_gene | is_pseudo=false	LQMWTGNSQQFSR	FALSE	High	[R].LQMWTGNSQQFSR.[N]	0.000457792	7.22E-05	1	1	TGGT1_212820-t26_1-p1	TGGT1_212820-t26_1-p1 [1031-1043]	0	1966.91656	0.816	0.944	0.993	0.959	1.01	0.981	0.945	-0.29	-0.08	-0.01	-0.06	0.01	-0.03	-0.08	1	1	1	1	1	1	1	44.4	36.2	41.9	44.1	42.6	44.9	43.6	42	1.64	9.53
22588	TGGT1_304630	ATG C terminal domain-containing protein	1xTMTpro [K19]; 1xTMTpro [N-Term]; 2xPhospho [S14(100); S17(100)]	TGGT1_304630-t26_1-p1 2xPhospho [S7140(100); S7143(100)]	1	transcript=TGGT1_304630-t26_1 | gene=TGGT1_304630 | organism=Toxoplasma_gondii_GT1 | gene_product=ATG C terminal domain-containing protein [Source:UniProtKB/TrEMBL;Acc:S7W9P3] | transcript_product=ATG C terminal domain-containing protein | location=TGGT1_chrVIIa:524945-552364(+) | protein_length=8080 | sequence_SO=chromosome | SO=protein_coding_gene | is_pseudo=false	LQNFTVEEMYGYESGASDKGETADAR	FALSE	High	[R].LQNFTVEEMYGYESGASDKGETADAR.[R]	1.14E-14	7.22E-05	1	1	TGGT1_304630-t26_1-p1	TGGT1_304630-t26_1-p1 [7127-7152]	1	3636.60981	1.21	1.218	1.093	1.085	1.015	0.882	0.941	0.27	0.28	0.13	0.12	0.02	-0.18	-0.09	1	1	1	1	1	1	1	112.9	136.6	137.5	123.5	122.5	114.6	99.6	106.3	1.1	0.4
22589	TGGT1_304630	ATG C terminal domain-containing protein	1xOxidation [M9]; 1xTMTpro [K19]; 1xTMTpro [N-Term]; 2xPhospho [S14(100); S17(100)]	TGGT1_304630-t26_1-p1 2xPhospho [S7140(100); S7143(100)]	1	transcript=TGGT1_304630-t26_1 | gene=TGGT1_304630 | organism=Toxoplasma_gondii_GT1 | gene_product=ATG C terminal domain-containing protein [Source:UniProtKB/TrEMBL;Acc:S7W9P3] | transcript_product=ATG C terminal domain-containing protein | location=TGGT1_chrVIIa:524945-552364(+) | protein_length=8080 | sequence_SO=chromosome | SO=protein_coding_gene | is_pseudo=false	LQNFTVEEMYGYESGASDKGETADAR	FALSE	High	[R].LQNFTVEEMYGYESGASDKGETADAR.[R]	2.99E-14	7.22E-05	1	1	TGGT1_304630-t26_1-p1	TGGT1_304630-t26_1-p1 [7127-7152]	1	3652.60473	0.996	1.03	0.892	0.868	0.813	0.821	0.829	-0.01	0.04	-0.17	-0.2	-0.3	-0.29	-0.27	1	1	1	1	1	1	1	80.6	80.3	83.1	71.9	70	65.6	66.1	66.8	9.72	3.94
22603	TGGT1_210300	hypothetical protein	1xTMTpro [N-Term]; 1xPhospho [S6(99.6)]	TGGT1_210300-t26_1-p1 1xPhospho [S181(99.6)]	1	transcript=TGGT1_210300-t26_1 | gene=TGGT1_210300 | organism=Toxoplasma_gondii_GT1 | gene_product=hypothetical protein | transcript_product=hypothetical protein | location=TGGT1_chrIX:4679284-4689544(+) | protein_length=2469 | sequence_SO=chromosome | SO=protein_coding_gene | is_pseudo=false	IQPSTSAPSISSVFPSGER	FALSE	High	[R].IQPSTSAPSISSVFPSGER.[E]	1.23E-07	7.22E-05	1	1	TGGT1_210300-t26_1-p1	TGGT1_210300-t26_1-p1 [176-194]	0	2331.15527	1.082	0.928	1.082	0.88	1.035	1.131	1.156	0.11	-0.11	0.11	-0.18	0.05	0.18	0.21	1	1	1	1	1	1	1	58.3	63	54.1	63	51.3	60.3	65.9	67.4	11.96	7.74
22605	TGGT1_320610	hypothetical protein	1xTMTpro [N-Term]; 1xPhospho [S8(100)]	TGGT1_320610-t26_1-p1 1xPhospho [S628(100)]	2	transcript=TGGT1_320610-t26_1 | gene=TGGT1_320610 | organism=Toxoplasma_gondii_GT1 | gene_product=hypothetical protein | transcript_product=hypothetical protein | location=TGGT1_chrIV:148294-151097(-) | protein_length=771 | sequence_SO=chromosome | SO=protein_coding_gene | is_pseudo=false	LQPTHSMSLPAPR	FALSE	High	[R].LQPTHSMSLPAPR.[H]	2.27E-05	7.22E-05	1	1	TGGT1_320610-t26_1-p1	TGGT1_320610-t26_1-p1 [621-633]	0	1818.92567	0.833	0.857	0.838	0.87	0.884	0.935	0.876	-0.26	-0.22	-0.25	-0.2	-0.18	-0.1	-0.19	1	1	1	1	1	1	1	71.2	59.3	61	59.7	61.9	62.9	66.6	62.4	10.36	11.5
22564	TGGT1_313480	hypothetical protein	2xTMTpro [K19; K20]; 1xTMTpro [N-Term]; 1xPhospho [T15(100)]	TGGT1_313480-t26_1-p1 1xPhospho [T367(100)]	2	transcript=TGGT1_313480-t26_1 | gene=TGGT1_313480 | organism=Toxoplasma_gondii_GT1 | gene_product=hypothetical protein | transcript_product=hypothetical protein | location=TGGT1_chrXI:3385333-3400705(+) | protein_length=1381 | sequence_SO=chromosome | SO=protein_coding_gene | is_pseudo=false	IQLEAAQASSSQPLTPSGKK	FALSE	High	[K].IQLEAAQASSSQPLTPSGKK.[S]	5.64E-08	7.22E-05	1	1	TGGT1_313480-t26_1-p1	TGGT1_313480-t26_1-p1 [353-372]	1	3033.68018	0.607	0.766	0.645	0.773	0.672	0.804	0.714	-0.72	-0.38	-0.63	-0.37	-0.57	-0.32	-0.49	1	1	1	1	1	1	1	32.3	19.6	24.7	20.8	25	21.7	26	23.1	11.31	10.56
22512	TGGT1_214600	hypothetical protein	1xMethylthio [C16]; 1xTMTpro [N-Term]; 1xPhospho [S17(99.6)]	TGGT1_214600-t26_1-p1 1xMethylthio [C2250]; 1xPhospho [S2251(99.6)]	1	transcript=TGGT1_214600-t26_1 | gene=TGGT1_214600 | organism=Toxoplasma_gondii_GT1 | gene_product=hypothetical protein | transcript_product=hypothetical protein | location=TGGT1_chrX:6286080-6303782(-) | protein_length=4050 | sequence_SO=chromosome | SO=protein_coding_gene | is_pseudo=false	LQASSWDLQFHSGGACSPLAVGPGR	FALSE	High	[R].LQASSWDLQFHSGGACSPLAVGPGR.[R]	7.64E-10	7.22E-05	1	1	TGGT1_214600-t26_1-p1	TGGT1_214600-t26_1-p1 [2235-2259]	0	2971.39151	0.916	0.824	0.864	0.868	1.001	1.139	1.249	-0.13	-0.28	-0.21	-0.2	0	0.19	0.32	1	1	1	1	1	1	0.889674277	135.4	124.1	111.5	117	117.5	135.5	154.2	169.1	0.69	13.92
22511	TGGT1_287160	internal kinesin motor domain protein	1xTMTpro [N-Term]; 1xPhospho [S7(99.7)]	TGGT1_287160-t26_1-p1 1xPhospho [S686(99.7)]	1	transcript=TGGT1_287160-t26_1 | gene=TGGT1_287160 | organism=Toxoplasma_gondii_GT1 | gene_product=Kinesin motor domain-containing protein [Source:UniProtKB/TrEMBL;Acc:S7W3C3] | transcript_product=internal kinesin motor domain protein | location=TGGT1_chrV:1414937-1425049(-) | protein_length=1360 | sequence_SO=chromosome | SO=protein_coding_gene | is_pseudo=false	LQASSGSSEEFR	FALSE	High	[R].LQASSGSSEEFR.[S]	1.50E-05	7.22E-05	1	1	TGGT1_287160-t26_1-p1	TGGT1_287160-t26_1-p1 [680-691]	0	1681.77536	1.338	0.873	1.095	1.026	1.174	1.019	0.94	0.42	-0.2	0.13	0.04	0.23	0.03	-0.09	1	1	1	1	1	1	1	29.8	39.9	26	32.6	30.6	35	30.4	28	5.07	0.47
22510	TGGT1_255240	hypothetical protein	1xTMTpro [N-Term]; 1xPhospho [S4(100)]	TGGT1_255240-t26_1-p1 1xPhospho [S1763(100)]	1	transcript=TGGT1_255240-t26_1 | gene=TGGT1_255240 | organism=Toxoplasma_gondii_GT1 | gene_product=Cnd1 domain-containing protein [Source:UniProtKB/TrEMBL;Acc:S7V205] | transcript_product=hypothetical protein | location=TGGT1_chrVIIb:4877042-4891479(-) | protein_length=2465 | sequence_SO=chromosome | SO=protein_coding_gene | is_pseudo=false	LQASQPFPNTLSLLAGAGR	FALSE	High	[R].LQASQPFPNTLSLLAGAGR.[E]	9.14E-05	7.22E-05	1	1	TGGT1_255240-t26_1-p1	TGGT1_255240-t26_1-p1 [1760-1778]	0	2325.22871	0.967	0.834	1.504	1.702	1.477	1.726	1.658	-0.05	-0.26	0.59	0.77	0.56	0.79	0.73	1	1	1	1	1	1	1	5.8	5.6	4.8	8.7	9.8	8.5	9.9	9.6	21.15	12.77
22413	TGGT1_310450	putative myosin heavy chain	1xTMTpro [K15]; 1xTMTpro [N-Term]; 2xPhospho [S3(100); S11(99.5)]	TGGT1_310450-t26_1-p1 2xPhospho [S58(100); S66(99.5)]	1	transcript=TGGT1_310450-t26_1 | gene=TGGT1_310450 | organism=Toxoplasma_gondii_GT1 | gene_product=Putative myosin heavy chain [Source:UniProtKB/TrEMBL;Acc:S7UTE6] | transcript_product=putative myosin heavy chain | location=TGGT1_chrXI:1312630-1327285(+) | protein_length=1301 | sequence_SO=chromosome | SO=protein_coding_gene | is_pseudo=false	LPSHSLFVRNSTVLK	FALSE	High	[R].LPSHSLFVRNSTVLK.[H]	5.09E-05	7.22E-05	1	1	TGGT1_310450-t26_1-p1	TGGT1_310450-t26_1-p1 [56-70]	1	2466.31667	0.669	0.673	1.398	1.382	1.25	1.493	1.257	-0.58	-0.57	0.48	0.47	0.32	0.58	0.33	1	1	1	1	1	1	1	39.9	26.7	26.9	55.8	55.1	49.9	59.5	50.2	8	16.93
22419	TGGT1_206450	putative autophagy-related cysteine peptidase atg4	1xTMTpro [N-Term]; 1xPhospho [S3(100)]	TGGT1_206450-t26_1-p1 1xPhospho [S470(100)]	1	transcript=TGGT1_206450-t26_1 | gene=TGGT1_206450 | organism=Toxoplasma_gondii_GT1 | gene_product=Putative autophagy-related cysteine peptidase atg4 [Source:UniProtKB/TrEMBL;Acc:S7UTT2] | transcript_product=putative autophagy-related cysteine peptidase atg4 | location=TGGT1_chrVIIa:933771-945932(-) | protein_length=3753 | sequence_SO=chromosome | SO=protein_coding_gene | is_pseudo=false	LPSLTGSSQPDGR	FALSE	High	[K].LPSLTGSSQPDGR.[D]	0.000133694	7.22E-05	1	1	TGGT1_206450-t26_1-p1	TGGT1_206450-t26_1-p1 [468-480]	0	1698.8383	0.853	0.639	0.678	0.669	0.93	0.722	0.829	-0.23	-0.65	-0.56	-0.58	-0.1	-0.47	-0.27	1	1	1	1	1	1	1	19.2	16.4	12.3	13	12.9	17.9	13.9	15.9	10.98	5.25
22422	TGGT1_316650	hypothetical protein	1xTMTpro [K14]; 1xTMTpro [N-Term]; 1xPhospho [S3(100)]	TGGT1_316650-t26_1-p1 1xPhospho [S39(100)]	3	transcript=TGGT1_316650-t26_1 | gene=TGGT1_316650 | organism=Toxoplasma_gondii_GT1 | gene_product=hypothetical protein | transcript_product=hypothetical protein | location=TGGT1_chrXI:5404029-5408889(-) | protein_length=1278 | sequence_SO=chromosome | SO=protein_coding_gene | is_pseudo=false	IPSPHASTVDTQGK	FALSE	High	[R].IPSPHASTVDTQGK.[N]	4.57E-06	7.22E-05	1	1	TGGT1_316650-t26_1-p1	TGGT1_316650-t26_1-p1 [37-50]	0	2126.11386	0.954	0.939	0.94	0.906	0.879	0.829	0.79	-0.07	-0.09	-0.09	-0.14	-0.19	-0.27	-0.34	1	1	1	1	1	0.924293263	0.368945285	155.4	148.3	146	146.1	140.9	136.7	128.8	122.8	4.28	8.85
22427	TGGT1_260640	autophagy protein apg9 protein	1xTMTpro [N-Term]; 1xPhospho [S3(100)]	TGGT1_260640-t26_1-p1 1xPhospho [S1378(100)]	4	transcript=TGGT1_260640-t26_1 | gene=TGGT1_260640 | organism=Toxoplasma_gondii_GT1 | gene_product=Autophagy protein apg9 protein [Source:UniProtKB/TrEMBL;Acc:S7UYQ2] | transcript_product=autophagy protein apg9 protein | location=TGGT1_chrVIIb:2070219-2078173(-) | protein_length=1660 | sequence_SO=chromosome | SO=protein_coding_gene | is_pseudo=false	LPSPVTHPR	FALSE	High	[R].LPSPVTHPR.[V]	0.00012992	7.22E-05	1	1	TGGT1_260640-t26_1-p1	TGGT1_260640-t26_1-p1 [1376-1384]	0	1387.74182	1.213	1.176	1.11	1.193	1.018	0.957	0.954	0.28	0.23	0.15	0.25	0.03	-0.06	-0.07	1	1	1	1	1	1	1	85.2	103.3	100.2	94.6	101.7	86.7	81.6	81.3	13.81	21.9
22437	TGGT1_258780	OTU family cysteine protease	1xTMTpro [N-Term]; 1xPhospho [S3(100)]	TGGT1_258780-t26_1-p1 1xPhospho [S38(100)]	8	transcript=TGGT1_258780-t26_1 | gene=TGGT1_258780 | organism=Toxoplasma_gondii_GT1 | gene_product=OTU domain-containing protein [Source:UniProtKB/TrEMBL;Acc:S7UZ34] | transcript_product=OTU family cysteine protease | location=TGGT1_chrVIIb:3153619-3154710(-) | protein_length=363 | sequence_SO=chromosome | SO=protein_coding_gene | is_pseudo=false	LPSSLASHER	FALSE	High	[R].LPSSLASHER.[T]	3.05E-05	7.22E-05	1	1	TGGT1_258780-t26_1-p1	TGGT1_258780-t26_1-p1 [36-45]	0	1480.74802	0.961	0.952	0.986	1.281	1.335	1.484	1.469	-0.06	-0.07	-0.02	0.36	0.42	0.57	0.56	1	1	1	0.356821765	0.103674065	0.012188745	0.010530283	242.3	232.8	230.8	238.9	310.3	323.5	359.5	356	1.57	0.77
22444	TGGT1_255700	hypothetical protein	1xTMTpro [N-Term]; 1xPhospho [S3(99.6)]	TGGT1_255700-t26_1-p1 1xPhospho [S369(99.6)]	1	transcript=TGGT1_255700-t26_1 | gene=TGGT1_255700 | organism=Toxoplasma_gondii_GT1 | gene_product=hypothetical protein | transcript_product=hypothetical protein | location=TGGT1_chrVIIb:4619828-4634043(-) | protein_length=3695 | sequence_SO=chromosome | SO=protein_coding_gene | is_pseudo=false	LPSSSFQPSFSSSAR	FALSE	High	[R].LPSSSFQPSFSSSAR.[L]	1.94E-05	7.22E-05	1	1	TGGT1_255700-t26_1-p1	TGGT1_255700-t26_1-p1 [367-381]	0	1968.93874	1.01	0.962	1.246	1.087	1.115	1.334	1.286	0.01	-0.06	0.32	0.12	0.16	0.42	0.36	1	1	1	1	1	1	1	22.9	23.1	22	28.5	24.9	25.5	30.5	29.4	3.82	10.01
22449	TGGT1_314740	PSP protein	1xTMTpro [N-Term]; 2xPhospho [T13(100); T19(99.4)]	TGGT1_314740-t26_1-p1 2xPhospho [T616(100); T622(99.4)]	1	transcript=TGGT1_314740-t26_1 | gene=TGGT1_314740 | organism=Toxoplasma_gondii_GT1 | gene_product=PSP domain-containing protein [Source:UniProtKB/TrEMBL;Acc:S7UMG6] | transcript_product=PSP protein | location=TGGT1_chrXI:4206581-4212262(+) | protein_length=758 | sequence_SO=chromosome | SO=protein_coding_gene | is_pseudo=false	IPSTLPGNAGTATPSGHLTPR	FALSE	High	[K].IPSTLPGNAGTATPSGHLTPR.[N]	1.78E-07	7.22E-05	1	1	TGGT1_314740-t26_1-p1	TGGT1_314740-t26_1-p1 [604-624]	0	2509.21724	1.026	1.038	0.914	1.091	0.875	0.797	0.685	0.04	0.05	-0.13	0.13	-0.19	-0.33	-0.55	1	1	1	1	1	1	1	37.8	38.8	39.3	34.6	41.3	33.1	30.2	25.9	15.69	6.47
22463	TGGT1_222900	phosphoserine phosphatase	2xMethylthio [C7; C10]; 1xTMTpro [N-Term]; 1xPhospho [T3(99.4)]	TGGT1_222900-t26_1-p1 2xMethylthio [C262; C265]; 1xPhospho [T258(99.4)]	1	transcript=TGGT1_222900-t26_1 | gene=TGGT1_222900 | organism=Toxoplasma_gondii_GT1 | gene_product=Phosphoserine phosphatase [Source:UniProtKB/TrEMBL;Acc:S7UL15] | transcript_product=phosphoserine phosphatase | location=TGGT1_chrII:1266680-1283473(-) | protein_length=1766 | sequence_SO=chromosome | SO=protein_coding_gene | is_pseudo=false	LPTSPSCSLCYSPSPSQSVR	FALSE	High	[R].LPTSPSCSLCYSPSPSQSVR.[G]	0.000201543	7.22E-05	1	1	TGGT1_222900-t26_1-p1	TGGT1_222900-t26_1-p1 [256-275]	0	2572.12762	1.008	0.947	0.978	1.089	1.178	1.106	1.205	0.01	-0.08	-0.03	0.12	0.24	0.14	0.27	1	1	1	1	1	1	1	51.6	52	48.8	50.5	56.2	60.8	57	62.2	12.65	4.83
22464	TGGT1_222900	phosphoserine phosphatase	2xMethylthio [C7; C10]; 1xTMTpro [N-Term]; 2xPhospho [T3(99.5); S4(99.5)]	TGGT1_222900-t26_1-p1 2xMethylthio [C262; C265]; 2xPhospho [T258(99.5); S259(99.5)]	1	transcript=TGGT1_222900-t26_1 | gene=TGGT1_222900 | organism=Toxoplasma_gondii_GT1 | gene_product=Phosphoserine phosphatase [Source:UniProtKB/TrEMBL;Acc:S7UL15] | transcript_product=phosphoserine phosphatase | location=TGGT1_chrII:1266680-1283473(-) | protein_length=1766 | sequence_SO=chromosome | SO=protein_coding_gene | is_pseudo=false	LPTSPSCSLCYSPSPSQSVR	FALSE	High	[R].LPTSPSCSLCYSPSPSQSVR.[G]	2.17E-05	7.22E-05	1	1	TGGT1_222900-t26_1-p1	TGGT1_222900-t26_1-p1 [256-275]	0	2652.09395	0.787	0.964	0.714	0.865	0.793	0.789	0.916	-0.35	-0.05	-0.49	-0.21	-0.33	-0.34	-0.13	1	1	1	1	1	1	1	31.8	25.1	30.7	22.7	27.5	25.2	25.1	29.2	8.88	11.86
22481	TGGT1_253440	putative cell-cycle-associated protein kinase SRPK	1xTMTpro [N-Term]; 2xPhospho [S4(100); S8(99.5)]	TGGT1_253440-t26_1-p1 2xPhospho [S1404(100); S1408(99.5)]	1	transcript=TGGT1_253440-t26_1 | gene=TGGT1_253440 | organism=Toxoplasma_gondii_GT1 | gene_product=Protein kinase domain-containing protein [Source:UniProtKB/TrEMBL;Acc:S7UMJ9] | transcript_product=putative cell-cycle-associated protein kinase SRPK | location=TGGT1_chrIII:942676-953857(+) | protein_length=1763 | sequence_SO=chromosome | SO=protein_coding_gene | is_pseudo=false	LPVSARPSMTEHASAGDISALASAR	FALSE	High	[R].LPVSARPSMTEHASAGDISALASAR.[G]	4.05E-07	7.22E-05	1	1	TGGT1_253440-t26_1-p1	TGGT1_253440-t26_1-p1 [1401-1425]	0	2959.4069	0.992	1.115	0.972	1.106	0.835	0.838	0.914	-0.01	0.16	-0.04	0.15	-0.26	-0.26	-0.13	1	1	1	1	1	1	1	9	9	10.1	8.8	10	7.6	7.6	8.3	24.57	19.46
22483	TGGT1_244300	hypothetical protein	1xMethylthio [C9]; 1xTMTpro [N-Term]; 1xPhospho [S10(100)]	TGGT1_244300-t26_1-p1 1xMethylthio [C561]; 1xPhospho [S562(100)]	1	transcript=TGGT1_244300-t26_1 | gene=TGGT1_244300 | organism=Toxoplasma_gondii_GT1 | gene_product=hypothetical protein | transcript_product=hypothetical protein | location=TGGT1_chrVI:3088432-3096220(-) | protein_length=1172 | sequence_SO=chromosome | SO=protein_coding_gene | is_pseudo=false	LPVSHVVVCSPR	FALSE	High	[R].LPVSHVVVCSPR.[A]	5.76E-06	7.22E-05	1	1	TGGT1_244300-t26_1-p1	TGGT1_244300-t26_1-p1 [553-564]	0	1722.87555	1.009	1.151	1.426	0.987	1.401	1.213	1.839	0.01	0.2	0.51	-0.02	0.49	0.28	0.88	1	1	1	1	1	1	0.830524236	18.3	18.5	21.1	26.1	18.1	25.6	22.2	33.7	35.4	22.16
22496	TGGT1_313370	hypothetical protein	1xTMTpro [N-Term]; 1xPhospho [S8(100)]	TGGT1_313370-t26_1-p1 1xPhospho [S1366(100)]	3	transcript=TGGT1_313370-t26_1 | gene=TGGT1_313370 | organism=Toxoplasma_gondii_GT1 | gene_product=hypothetical protein | transcript_product=hypothetical protein | location=TGGT1_chrXI:3281764-3287206(+) | protein_length=1687 | sequence_SO=chromosome | SO=protein_coding_gene | is_pseudo=false	LQAHGAGSHSDLQAR	FALSE	High	[K].LQAHGAGSHSDLQAR.[D]	7.00E-11	7.22E-05	1	1	TGGT1_313370-t26_1-p1	TGGT1_313370-t26_1-p1 [1359-1373]	0	1931.9408	1.117	1.028	1.059	1.053	1.123	0.949	1.075	0.16	0.04	0.08	0.07	0.17	-0.08	0.1	1	1	1	1	1	1	1	82.2	91.8	84.5	87.1	86.6	92.4	78	88.4	11.04	10.38
22498	TGGT1_247460	proliferating cell nuclear antigen PCNA1	1xTMTpro [K15]; 1xTMTpro [N-Term]; 1xPhospho [S6(99.8)]	TGGT1_247460-t26_1-p1 1xPhospho [S42(99.8)]	1	transcript=TGGT1_247460-t26_1 | gene=TGGT1_247460 | organism=Toxoplasma_gondii_GT1 | gene_product=Proliferating cell nuclear antigen [Source:UniProtKB/TrEMBL;Acc:A0A125YTT0] | transcript_product=proliferating cell nuclear antigen PCNA1 | location=TGGT1_chrXII:3286520-3289072(-) | protein_length=317 | sequence_SO=chromosome | SO=protein_coding_gene | is_pseudo=false	LQAMDSSHVALVALK	FALSE	High	[R].LQAMDSSHVALVALK.[L]	3.62E-07	7.22E-05	1	1	TGGT1_247460-t26_1-p1	TGGT1_247460-t26_1-p1 [37-51]	0	2271.24276	1.185	1.19	1.098	0.876	1.331	0.862	1.212	0.25	0.25	0.13	-0.19	0.41	-0.21	0.28	1	1	1	1	1	1	1	11.2	13.3	13.4	12.3	9.9	15	9.7	13.6	37.98	15.68
22499	TGGT1_247460	proliferating cell nuclear antigen PCNA1	1xOxidation [M4]; 1xTMTpro [K15]; 1xTMTpro [N-Term]; 1xPhospho [S]		1	transcript=TGGT1_247460-t26_1 | gene=TGGT1_247460 | organism=Toxoplasma_gondii_GT1 | gene_product=Proliferating cell nuclear antigen [Source:UniProtKB/TrEMBL;Acc:A0A125YTT0] | transcript_product=proliferating cell nuclear antigen PCNA1 | location=TGGT1_chrXII:3286520-3289072(-) | protein_length=317 | sequence_SO=chromosome | SO=protein_coding_gene | is_pseudo=false	LQAMDSSHVALVALK	FALSE	High	[R].LQAMDSSHVALVALK.[L]	8.82E-05	7.22E-05	1	1	TGGT1_247460-t26_1-p1	TGGT1_247460-t26_1-p1 [37-51]	0	2287.23768	0.848	0.872	1.239	0.906	1.211	0.798	1.025	-0.24	-0.2	0.31	-0.14	0.28	-0.33	0.04	1	1	1	1	1	1	1	17.5	14.9	15.3	21.7	15.9	21.2	14	18	25.47	28.13
22506	TGGT1_265460	hypothetical protein	1xTMTpro [N-Term]; 1xPhospho [S19(100)]	TGGT1_265460-t26_1-p1 1xPhospho [S379(100)]	2	transcript=TGGT1_265460-t26_1 | gene=TGGT1_265460 | organism=Toxoplasma_gondii_GT1 | gene_product=hypothetical protein | transcript_product=hypothetical protein | location=TGGT1_chrIX:1355045-1357966(-) | protein_length=521 | sequence_SO=chromosome | SO=protein_coding_gene | is_pseudo=false	IQASELEQTIGTEFLSSLSAR	FALSE	High	[R].IQASELEQTIGTEFLSSLSAR.[R]	4.02E-12	7.22E-05	1	1	TGGT1_265460-t26_1-p1	TGGT1_265460-t26_1-p1 [361-381]	0	2664.34526	1.058	0.988	1.038	0.892	1.201	1.078	1.106	0.08	-0.02	0.05	-0.16	0.26	0.11	0.15	1	1	1	1	1	1	1	28.1	29.7	27.8	29.2	25.1	33.8	30.3	31.1	10.47	7.97
22606	TGGT1_320610	hypothetical protein	1xOxidation [M7]; 1xTMTpro [N-Term]; 1xPhospho [S8(100)]	TGGT1_320610-t26_1-p1 1xPhospho [S628(100)]	3	transcript=TGGT1_320610-t26_1 | gene=TGGT1_320610 | organism=Toxoplasma_gondii_GT1 | gene_product=hypothetical protein | transcript_product=hypothetical protein | location=TGGT1_chrIV:148294-151097(-) | protein_length=771 | sequence_SO=chromosome | SO=protein_coding_gene | is_pseudo=false	LQPTHSMSLPAPR	FALSE	High	[R].LQPTHSMSLPAPR.[H]	0.000100731	7.22E-05	1	1	TGGT1_320610-t26_1-p1	TGGT1_320610-t26_1-p1 [621-633]	0	1834.92059	0.936	0.775	0.958	1.126	1.024	0.984	1.006	-0.1	-0.37	-0.06	0.17	0.03	-0.02	0.01	1	1	1	1	1	1	1	68.7	64.3	53.3	65.8	77.4	70.4	67.6	69.1	6.84	1.36
22410	TGGT1_295710	HECT-domain (ubiquitin-transferase) domain-containing protein	1xTMTpro [N-Term]; 1xPhospho [S3(100)]	TGGT1_295710-t26_1-p1 1xPhospho [S2444(100)]	1	transcript=TGGT1_295710-t26_1 | gene=TGGT1_295710 | organism=Toxoplasma_gondii_GT1 | gene_product=HECT-domain (Ubiquitin-transferase) domain-containing protein [Source:UniProtKB/TrEMBL;Acc:S7UJ61] | transcript_product=HECT-domain (ubiquitin-transferase) domain-containing protein | location=TGGT1_chrIa:1556788-1587317(-) | protein_length=8007 | sequence_SO=chromosome | SO=protein_coding_gene | is_…	LPSGTQPASLGSPLASSR	FALSE	High	[R].LPSGTQPASLGSPLASSR.[A]	4.24E-06	7.22E-05	1	1	TGGT1_295710-t26_1-p1	TGGT1_295710-t26_1-p1 [2442-2459]	0	2110.08646	1.21	1.067	1.206	1.1	1.082	1.036	1.18	0.27	0.09	0.27	0.14	0.11	0.05	0.24	1	1	1	1	1	1	1	67.9	82.2	72.5	82	74.7	73.5	70.4	80.2	1.37	9.06
22611	TGGT1_230000	hypothetical protein	1xTMTpro [N-Term]; 1xPhospho [S17(100)]	TGGT1_230000-t26_1-p1 1xPhospho [S6331(100)]	3	transcript=TGGT1_230000-t26_1 | gene=TGGT1_230000 | organism=Toxoplasma_gondii_GT1 | gene_product=Rav1p_C domain-containing protein [Source:UniProtKB/TrEMBL;Acc:S7V2G5] | transcript_product=hypothetical protein | location=TGGT1_chrVIII:503141-526922(-) | protein_length=6668 | sequence_SO=chromosome | SO=protein_coding_gene | is_pseudo=false	IQQHLAGVGGAPGPLGSR	FALSE	High	[R].IQQHLAGVGGAPGPLGSR.[A]	6.12E-09	7.22E-05	1	1	TGGT1_230000-t26_1-p1	TGGT1_230000-t26_1-p1 [6315-6332]	0	2099.1082	0.867	0.905	0.825	0.989	0.927	1.074	1.018	-0.21	-0.14	-0.28	-0.02	-0.11	0.1	0.03	1	1	1	1	1	1	1	83.3	72.2	75.3	68.7	82.3	77.2	89.4	84.8	14.1	9.35
22613	TGGT1_291030	zinc finger, C3HC4 type (RING finger) domain-containing protein	1xTMTpro [N-Term]; 1xPhospho [S5(100)]	TGGT1_291030-t26_1-p1 1xPhospho [S430(100)]	3	transcript=TGGT1_291030-t26_1 | gene=TGGT1_291030 | organism=Toxoplasma_gondii_GT1 | gene_product=RING-type domain-containing protein [Source:UniProtKB/TrEMBL;Acc:S7UPB7] | transcript_product=zinc finger, C3HC4 type (RING finger) domain-containing protein | location=TGGT1_chrIX:3883156-3887979(+) | protein_length=991 | sequence_SO=chromosome | SO=protein_coding_gene | is_pseudo=false	LQQHSQFFESEPR	FALSE	High	[R].LQQHSQFFESEPR.[N]	2.61E-08	7.22E-05	1	1	TGGT1_291030-t26_1-p1	TGGT1_291030-t26_1-p1 [426-438]	0	2016.94997	0.891	0.775	1.041	1.15	1.207	1.435	1.364	-0.17	-0.37	0.06	0.2	0.27	0.52	0.45	1	1	1	1	1	0.45120513	0.556157475	148.2	132	114.8	154.4	170.4	178.9	212.7	202.2	2.79	10.11
22817	TGGT1_313860	regulator of chromosome condensation (RCC1) repeat-containing protein	1xMethylthio [C10]; 1xTMTpro [N-Term]; 1xPhospho [T5(100)]	TGGT1_313860-t26_1-p1 1xMethylthio [C1853]; 1xPhospho [T1848(100)]	1	transcript=TGGT1_313860-t26_1 | gene=TGGT1_313860 | organism=Toxoplasma_gondii_GT1 | gene_product=Regulator of chromosome condensation (RCC1) repeat-containing protein [Source:UniProtKB/TrEMBL;Acc:S7UU35] | transcript_product=regulator of chromosome condensation (RCC1) repeat-containing protein | location=TGGT1_chrXI:3707625-3720004(-) | protein_length=2631 | sequence_SO=chromosome | SO=protein_c…	LREETSETLCPGEAR	FALSE	High	[R].LREETSETLCPGEAR.[D]	0.00037268	7.22E-05	1	1	TGGT1_313860-t26_1-p1	TGGT1_313860-t26_1-p1 [1844-1858]	1	2120.96767	0.89	0.796	1.215	1.124	0.891	0.996	1.119	-0.17	-0.33	0.28	0.17	-0.17	-0.01	0.16	1	1	1	1	1	1	1	19.3	17.2	15.4	23.5	21.7	17.2	19.3	21.6	44.43	23.52
22827	TGGT1_277710	hypothetical protein	1xTMTpro [N-Term]; 1xPhospho [S5(100)]	TGGT1_277710-t26_1-p1 1xPhospho [S291(100)]	3	transcript=TGGT1_277710-t26_1 | gene=TGGT1_277710 | organism=Toxoplasma_gondii_GT1 | gene_product=hypothetical protein | transcript_product=hypothetical protein | location=TGGT1_chrXII:6471362-6477231(-) | protein_length=703 | sequence_SO=chromosome | SO=protein_coding_gene | is_pseudo=false	LREPSFPEMEEQR	FALSE	High	[R].LREPSFPEMEEQR.[K]	2.85E-05	7.22E-05	1	1	TGGT1_277710-t26_1-p1	TGGT1_277710-t26_1-p1 [287-299]	1	2031.95301	1.146	1.085	1.057	1.02	1.077	0.926	1.014	0.2	0.12	0.08	0.03	0.11	-0.11	0.02	1	1	1	1	1	1	1	134.1	153.7	145.5	141.7	136.8	144.5	124.3	136	8.85	2.42
22828	TGGT1_277710	hypothetical protein	1xOxidation [M9]; 1xTMTpro [N-Term]; 1xPhospho [S5(100)]	TGGT1_277710-t26_1-p1 1xPhospho [S291(100)]	3	transcript=TGGT1_277710-t26_1 | gene=TGGT1_277710 | organism=Toxoplasma_gondii_GT1 | gene_product=hypothetical protein | transcript_product=hypothetical protein | location=TGGT1_chrXII:6471362-6477231(-) | protein_length=703 | sequence_SO=chromosome | SO=protein_coding_gene | is_pseudo=false	LREPSFPEMEEQR	FALSE	High	[R].LREPSFPEMEEQR.[K]	0.000436057	7.22E-05	1	1	TGGT1_277710-t26_1-p1	TGGT1_277710-t26_1-p1 [287-299]	1	2047.94792	0.946	1.018	0.938	1.034	0.944	0.827	0.941	-0.08	0.03	-0.09	0.05	-0.08	-0.27	-0.09	1	1	1	1	1	1	1	107.6	101.8	109.5	100.9	111.2	101.6	89	101.3	4.55	2.23
22829	TGGT1_239400	hypothetical protein	1xTMTpro [N-Term]; 1xPhospho [T8(100)]	TGGT1_239400-t26_1-p1 1xPhospho [T881(100)]	2	transcript=TGGT1_239400-t26_1 | gene=TGGT1_239400 | organism=Toxoplasma_gondii_GT1 | gene_product=hypothetical protein | transcript_product=hypothetical protein | location=TGGT1_chrVI:611132-617706(+) | protein_length=1265 | sequence_SO=chromosome | SO=protein_coding_gene | is_pseudo=false	LREPVSGTPR	FALSE	High	[R].LREPVSGTPR.[S]	8.88E-05	7.22E-05	1	1	TGGT1_239400-t26_1-p1	TGGT1_239400-t26_1-p1 [874-883]	1	1495.79531	0.997	1.08	0.9	0.858	0.898	0.842	0.764	0	0.11	-0.15	-0.22	-0.15	-0.25	-0.39	1	1	1	1	1	0.283331123	0.037289047	350.1	349.2	378	315	300.5	314.5	294.9	267.5	4.55	2.74
22846	TGGT1_230960	putative splicing factor 3b, subunit 3	1xTMTpro [K11]; 1xTMTpro [N-Term]; 1xPhospho [T5(100)]	TGGT1_230960-t26_1-p1 1xPhospho [T1096(100)]	2	transcript=TGGT1_230960-t26_1 | gene=TGGT1_230960 | organism=Toxoplasma_gondii_GT1 | gene_product=CPSF_A domain-containing protein [Source:UniProtKB/TrEMBL;Acc:A0A125YIG2] | transcript_product=putative splicing factor 3b, subunit 3 | location=TGGT1_chrVIII:1132596-1143754(-) | protein_length=1233 | sequence_SO=chromosome | SO=protein_coding_gene | is_pseudo=false	LRGDTTYLTDK	FALSE	High	[R].LRGDTTYLTDK.[C]	6.31E-05	7.22E-05	1	1	TGGT1_230960-t26_1-p1	TGGT1_230960-t26_1-p1 [1092-1102]	1	1971.04438	0.963	0.812	1.136	1.411	1.763	2.058	1.874	-0.05	-0.3	0.18	0.5	0.82	1.04	0.91	1	1	1	1	0.251224434	0.045902573	0.058537944	90.1	86.8	73.1	102.3	127.1	158.9	185.4	168.8	14.78	5.71
22861	TGGT1_240250	macro domain-containing protein	1xTMTpro [K19]; 1xTMTpro [N-Term]; 1xPhospho [S5(99.6)]	TGGT1_240250-t26_1-p1 1xPhospho [S479(99.6)]	2	transcript=TGGT1_240250-t26_1 | gene=TGGT1_240250 | organism=Toxoplasma_gondii_GT1 | gene_product=Macro domain-containing protein [Source:UniProtKB/TrEMBL;Acc:S7W065] | transcript_product=macro domain-containing protein | location=TGGT1_chrVI:1105085-1109716(+) | protein_length=817 | sequence_SO=chromosome | SO=protein_coding_gene | is_pseudo=false	LRLDSGETAPSTHPAVASK	FALSE	High	[R].LRLDSGETAPSTHPAVASK.[A]	0.00030505	7.22E-05	1	1	TGGT1_240250-t26_1-p1	TGGT1_240250-t26_1-p1 [475-493]	1	2625.3893	0.967	0.999	1.146	0.863	1.111	1.058	0.955	-0.05	0	0.2	-0.21	0.15	0.08	-0.07	1	1	1	1	1	1	1	55	53.2	55	63	47.5	61.2	58.2	52.5	9.59	6.51
22812	TGGT1_233030	gliding-associated protein GAP70	1xTMTpro [N-Term]; 1xPhospho [S8(100)]	TGGT1_233030-t26_1-p1 1xPhospho [S64(100)]	24	transcript=TGGT1_233030-t26_1 | gene=TGGT1_233030 | organism=Toxoplasma_gondii_GT1 | gene_product=Gliding-associated protein GAP70 [Source:UniProtKB/TrEMBL;Acc:S7V3S7] | transcript_product=gliding-associated protein GAP70 | location=TGGT1_chrVIII:2349458-2350423(-) | protein_length=321 | sequence_SO=chromosome | SO=protein_coding_gene | is_pseudo=false	LREEEEASLASPQR	FALSE	High	[R].LREEEEASLASPQR.[A]	2.97E-07	7.22E-05	1	1	TGGT1_233030-t26_1-p1	TGGT1_233030-t26_1-p1 [57-70]	1	1998.98167	1.075	1.048	0.903	0.955	0.921	0.833	0.827	0.1	0.07	-0.15	-0.07	-0.12	-0.26	-0.27	1	1	1	1	1	1	1	490.5	527.4	513.9	442.6	468.6	451.8	408.7	405.7	1.08	1.04
22881	TGGT1_203310	dense granule protein GRA7	1xTMTpro [K26]; 1xTMTpro [N-Term]; 1xPhospho [S4(100)]	TGGT1_203310-t26_1-p1 1xPhospho [S41(100)]	2	transcript=TGGT1_203310-t26_1 | gene=TGGT1_203310 | organism=Toxoplasma_gondii_GT1 | gene_product=Dense granule protein GRA7 [Source:UniProtKB/TrEMBL;Acc:A0A125YVB8] | transcript_product=dense granule protein GRA7 | location=TGGT1_chrVIIa:2502941-2503651(+) | protein_length=236 | sequence_SO=chromosome | SO=protein_coding_gene | is_pseudo=false	IRNSDFFDGQAPVDSLRPTNAGVDSK	FALSE	High	[R].IRNSDFFDGQAPVDSLRPTNAGVDSK.[G]	1.70E-13	7.22E-05	1	1	TGGT1_203310-t26_1-p1	TGGT1_203310-t26_1-p1 [38-63]	1	3494.75608	0.933	1.16	1.056	0.931	1.043	0.972	1.047	-0.1	0.21	0.08	-0.1	0.06	-0.04	0.07	1	1	1	1	1	1	1	391.3	365.2	454.1	413.1	364.4	408.2	380.5	409.8	23.51	12.41
22890	TGGT1_217770	hypothetical protein	1xTMTpro [K14]; 1xTMTpro [N-Term]; 1xPhospho [T5(100)]	TGGT1_217770-t26_1-p1 1xPhospho [T1237(100)]	1	transcript=TGGT1_217770-t26_1 | gene=TGGT1_217770 | organism=Toxoplasma_gondii_GT1 | gene_product=hypothetical protein | transcript_product=hypothetical protein | location=TGGT1_chrXII:2038223-2043528(+) | protein_length=1562 | sequence_SO=chromosome | SO=protein_coding_gene | is_pseudo=false	LRPGTFAVLSEGGK	FALSE	High	[R].LRPGTFAVLSEGGK.[S]	1.96E-07	7.22E-05	1	1	TGGT1_217770-t26_1-p1	TGGT1_217770-t26_1-p1 [1233-1246]	0	2120.17606	0.817	0.633	1.001	1.416	1.896	2.457	2.449	-0.29	-0.66	0	0.5	0.92	1.3	1.29	1	1	1	1	0.115519405	0.012188745	0.009409988	90.2	73.7	57.1	90.3	127.7	170.9	221.6	220.8	2.9	15.04
22900	TGGT1_203510	zinc finger, C3HC4 type (RING finger) domain-containing protein	1xTMTpro [N-Term]; 1xPhospho [T6(100)]	TGGT1_203510-t26_1-p1 1xPhospho [T158(100)]	5	transcript=TGGT1_203510-t26_1 | gene=TGGT1_203510 | organism=Toxoplasma_gondii_GT1 | gene_product=RING-type domain-containing protein [Source:UniProtKB/TrEMBL;Acc:S7W401] | transcript_product=zinc finger, C3HC4 type (RING finger) domain-containing protein | location=TGGT1_chrVIIa:2357035-2361836(+) | protein_length=801 | sequence_SO=chromosome | SO=protein_coding_gene | is_pseudo=false	LRPSETGPLYSPR	FALSE	High	[R].LRPSETGPLYSPR.[A]	9.41E-06	7.22E-05	1	1	TGGT1_203510-t26_1-p1	TGGT1_203510-t26_1-p1 [153-165]	0	1856.95908	0.972	1.058	0.882	0.859	0.812	0.659	0.595	-0.04	0.08	-0.18	-0.22	-0.3	-0.6	-0.75	1	1	1	1	0.370749083	0.012118715	0.003696641	387.3	376.4	409.7	341.6	332.8	314.5	255.1	230.3	3.21	1.31
22901	TGGT1_203510	zinc finger, C3HC4 type (RING finger) domain-containing protein	1xTMTpro [N-Term]; 2xPhospho [T6(100); S11(100)]	TGGT1_203510-t26_1-p1 2xPhospho [T158(100); S163(100)]	2	transcript=TGGT1_203510-t26_1 | gene=TGGT1_203510 | organism=Toxoplasma_gondii_GT1 | gene_product=RING-type domain-containing protein [Source:UniProtKB/TrEMBL;Acc:S7W401] | transcript_product=zinc finger, C3HC4 type (RING finger) domain-containing protein | location=TGGT1_chrVIIa:2357035-2361836(+) | protein_length=801 | sequence_SO=chromosome | SO=protein_coding_gene | is_pseudo=false	LRPSETGPLYSPR	FALSE	High	[R].LRPSETGPLYSPR.[A]	8.76E-05	7.22E-05	1	1	TGGT1_203510-t26_1-p1	TGGT1_203510-t26_1-p1 [153-165]	0	1936.92541	1.035	0.913	0.903	0.897	0.893	0.975	1.148	0.05	-0.13	-0.15	-0.16	-0.16	-0.04	0.2	1	1	1	1	1	1	1	178	184.2	162.5	160.7	159.7	159	173.5	204.3	1.26	8.14
22904	TGGT1_210700	hypothetical protein	1xTMTpro [K14]; 1xTMTpro [N-Term]; 1xPhospho [S5(99.8)]	TGGT1_210700-t26_1-p1 1xPhospho [S2594(99.8)]	1	transcript=TGGT1_210700-t26_1 | gene=TGGT1_210700 | organism=Toxoplasma_gondii_GT1 | gene_product=VPS13_C domain-containing protein [Source:UniProtKB/TrEMBL;Acc:S7VZ64] | transcript_product=hypothetical protein | location=TGGT1_chrIV:2051389-2084250(+) | protein_length=8642 | sequence_SO=chromosome | SO=protein_coding_gene | is_pseudo=false	LRPSSDENVEGGPK	FALSE	High	[R].LRPSSDENVEGGPK.[R]	1.66E-08	7.22E-05	1	1	TGGT1_210700-t26_1-p1	TGGT1_210700-t26_1-p1 [2590-2603]	0	2173.11458	0.958	0.922	0.933	0.88	0.853	0.887	0.86	-0.06	-0.12	-0.1	-0.18	-0.23	-0.17	-0.22	1	1	1	1	1	1	1	96.9	92.8	89.4	90.4	85.3	82.7	86	83.3	21.4	8.28
22905	TGGT1_234990	hypothetical protein	1xTMTpro [N-Term]; 1xPhospho [S5(99.6)]	TGGT1_234990-t26_1-p1 1xPhospho [S328(99.6)]	1	transcript=TGGT1_234990-t26_1 | gene=TGGT1_234990 | organism=Toxoplasma_gondii_GT1 | gene_product=hypothetical protein | transcript_product=hypothetical protein | location=TGGT1_chrX:4481457-4486636(+) | protein_length=1401 | sequence_SO=chromosome | SO=protein_coding_gene | is_pseudo=false	LRPSSPSESTPLDGPAGLSER	FALSE	High	[R].LRPSSPSESTPLDGPAGLSER.[R]	1.21E-10	7.22E-05	1	1	TGGT1_234990-t26_1-p1	TGGT1_234990-t26_1-p1 [324-344]	0	2537.25678	1.293	0.956	1.205	1.2	1.119	1.013	0.891	0.37	-0.06	0.27	0.26	0.16	0.02	-0.17	1	1	1	1	1	1	1	69.4	89.8	66.4	83.7	83.3	77.7	70.3	61.9	14.7	21.2
22879	TGGT1_230700	hypothetical protein	1xTMTpro [K21]; 1xTMTpro [N-Term]; 2xPhospho [T8(100); S9(100)]	TGGT1_230700-t26_1-p1 2xPhospho [T707(100); S708(100)]	1	transcript=TGGT1_230700-t26_1 | gene=TGGT1_230700 | organism=Toxoplasma_gondii_GT1 | gene_product=hypothetical protein | transcript_product=hypothetical protein | location=TGGT1_chrVIII:972869-983217(+) | protein_length=1962 | sequence_SO=chromosome | SO=protein_coding_gene | is_pseudo=false	LRNDDEWTSGEDGEGEGGWTK	FALSE	High	[R].LRNDDEWTSGEDGEGEGGWTK.[T]	4.35E-10	7.22E-05	1	1	TGGT1_230700-t26_1-p1	TGGT1_230700-t26_1-p1 [700-720]	1	3106.33239	0.797	1.046	0.923	0.865	0.808	0.825	0.735	-0.33	0.06	-0.11	-0.21	-0.31	-0.28	-0.44	1	1	1	1	1	1	1	183.6	146.4	192	169.5	158.8	148.4	151.4	135	4.93	2.43
22803	TGGT1_247195	microneme protein MIC15	1xTMTpro [N-Term]; 1xPhospho [S4(100)]	TGGT1_247195-t26_1-p1 1xPhospho [S2900(100)]	1	transcript=TGGT1_247195-t26_1 | gene=TGGT1_247195 | organism=Toxoplasma_gondii_GT1 | gene_product=Microneme protein MIC15 [Source:UniProtKB/TrEMBL;Acc:S7V0Y7] | transcript_product=microneme protein MIC15 | location=TGGT1_chrXII:3076266-3106706(-) | protein_length=2924 | sequence_SO=chromosome | SO=protein_coding_gene | is_pseudo=false	LRDSHADVELQR	FALSE	High	[K].LRDSHADVELQR.[T]	0.000442165	7.22E-05	1	1	TGGT1_247195-t26_1-p1	TGGT1_247195-t26_1-p1 [2897-2908]	1	1822.91319	1.006	0.843	0.817	0.897	0.881	1.042	1.468	0.01	-0.25	-0.29	-0.16	-0.18	0.06	0.55	1	1	1	1	1	1	1	15.2	15.3	12.8	12.4	13.6	13.4	15.8	22.3	9.89	20.29
22802	TGGT1_209000	HECT-domain (ubiquitin-transferase) domain-containing protein	1xTMTpro [N-Term]; 2xPhospho [S4(100); S6(100)]	TGGT1_209000-t26_1-p1 2xPhospho [S5144(100); S5146(100)]	4	transcript=TGGT1_209000-t26_1 | gene=TGGT1_209000 | organism=Toxoplasma_gondii_GT1 | gene_product=HECT-domain (Ubiquitin-transferase) domain-containing protein [Source:UniProtKB/TrEMBL;Acc:S7UJI8] | transcript_product=HECT-domain (ubiquitin-transferase) domain-containing protein | location=TGGT1_chrIb:956370-995183(-) | protein_length=12302 | sequence_SO=chromosome | SO=protein_coding_gene | is_p…	LRDSESDSGLTEWR	FALSE	High	[R].LRDSESDSGLTEWR.[R]	0.000341401	7.22E-05	1	1	TGGT1_209000-t26_1-p1	TGGT1_209000-t26_1-p1 [5141-5154]	1	2114.91161	1.03	1.095	1.284	0.897	0.957	1.073	0.81	0.04	0.13	0.36	-0.16	-0.06	0.1	-0.3	1	1	1	1	1	1	1	57.2	58.9	62.7	73.5	51.3	54.7	61.4	46.3	11.79	9.98
22798	TGGT1_311400	WD domain, G-beta repeat-containing protein	2xTMTpro [K4; K13]; 1xTMTpro [N-Term]; 1xPhospho [S5(100)]	TGGT1_311400-t26_1-p1 1xPhospho [S558(100)]	1	transcript=TGGT1_311400-t26_1 | gene=TGGT1_311400 | organism=Toxoplasma_gondii_GT1 | gene_product=WD domain, G-beta repeat-containing protein [Source:UniProtKB/TrEMBL;Acc:S7UT11] | transcript_product=WD domain, G-beta repeat-containing protein | location=TGGT1_chrXI:2010353-2023624(-) | protein_length=1585 | sequence_SO=chromosome | SO=protein_coding_gene | is_pseudo=false	LRDKSDVAETEQK	FALSE	High	[R].LRDKSDVAETEQK.[M]	0.000117945	7.22E-05	1	1	TGGT1_311400-t26_1-p1	TGGT1_311400-t26_1-p1 [554-566]	2	2511.36359	0.783	0.867	0.909	0.832	0.914	0.714	0.739	-0.35	-0.21	-0.14	-0.27	-0.13	-0.49	-0.44	1	1	1	1	1	1	1	88	68.9	76.3	80	73.2	80.4	62.8	65	13.52	14.04
22615	TGGT1_309850	insulin-degrading enzyme	1xMethylthio [C12]; 1xTMTpro [N-Term]; 1xPhospho [T21(100)]	TGGT1_309850-t26_1-p1 1xMethylthio [C138]; 1xPhospho [T147(100)]	1	transcript=TGGT1_309850-t26_1 | gene=TGGT1_309850 | organism=Toxoplasma_gondii_GT1 | gene_product=Insulin-degrading enzyme [Source:UniProtKB/TrEMBL;Acc:S7UT62] | transcript_product=insulin-degrading enzyme | location=TGGT1_chrXI:803163-808754(-) | protein_length=456 | sequence_SO=chromosome | SO=protein_coding_gene | is_pseudo=false	LQQPDAGQMSACQEELLSDRTPR	FALSE	High	[R].LQQPDAGQMSACQEELLSDRTPR.[L]	3.34E-12	7.22E-05	1	1	TGGT1_309850-t26_1-p1	TGGT1_309850-t26_1-p1 [127-149]	1	3003.36946	0.985	1.037	0.926	0.941	0.826	0.804	0.949	-0.02	0.05	-0.11	-0.09	-0.28	-0.31	-0.08	1	1	1	1	1	1	1	44.1	43.4	45.7	40.8	41.5	36.4	35.4	41.8	6.26	13.76
22624	TGGT1_234230	hypothetical protein	1xTMTpro [N-Term]; 1xPhospho [S5(100)]	TGGT1_234230-t26_1-p1 1xPhospho [S3186(100)]	1	transcript=TGGT1_234230-t26_1 | gene=TGGT1_234230 | organism=Toxoplasma_gondii_GT1 | gene_product=hypothetical protein | transcript_product=hypothetical protein | location=TGGT1_chrX:4104920-4121364(-) | protein_length=4625 | sequence_SO=chromosome | SO=protein_coding_gene | is_pseudo=false	LQRLSGEETPAAGQGEAR	FALSE	High	[R].LQRLSGEETPAAGQGEAR.[E]	6.97E-06	7.22E-05	1	1	TGGT1_234230-t26_1-p1	TGGT1_234230-t26_1-p1 [3182-3199]	1	2254.1148	1.479	1.344	0.99	0.903	1.282	1.113	0.741	0.56	0.43	-0.01	-0.15	0.36	0.15	-0.43	1	1	1	1	1	1	1	10.1	15	13.6	10	9.1	13	11.3	7.5	12.86	34.97
22643	TGGT1_294610	putative histone lysine methyltransferase, SET	1xTMTpro [N-Term]; 1xPhospho [S7(100)]	TGGT1_294610-t26_1-p1 1xPhospho [S208(100)]	1	transcript=TGGT1_294610-t26_1 | gene=TGGT1_294610 | organism=Toxoplasma_gondii_GT1 | gene_product=SET domain-containing protein [Source:UniProtKB/TrEMBL;Acc:A0A125YKT4] | transcript_product=putative histone lysine methyltransferase, SET | location=TGGT1_chrIa:979977-985190(-) | protein_length=1737 | sequence_SO=chromosome | SO=protein_coding_gene | is_pseudo=false	LQSNAPSEPPLYIPVTSTTR	FALSE	High	[R].LQSNAPSEPPLYIPVTSTTR.[S]	1.82E-07	7.22E-05	1	1	TGGT1_294610-t26_1-p1	TGGT1_294610-t26_1-p1 [202-221]	0	2555.30775	0.989	0.919	0.942	0.979	0.927	0.905	0.875	-0.02	-0.12	-0.09	-0.03	-0.11	-0.14	-0.19	1	1	1	1	1	1	1	73.5	72.7	67.6	69.2	72	68.1	66.5	64.3	6	5.5
22644	TGGT1_294610	putative histone lysine methyltransferase, SET	1xTMTpro [N-Term]; 2xPhospho [S3(100); S7(100)]	TGGT1_294610-t26_1-p1 2xPhospho [S204(100); S208(100)]	1	transcript=TGGT1_294610-t26_1 | gene=TGGT1_294610 | organism=Toxoplasma_gondii_GT1 | gene_product=SET domain-containing protein [Source:UniProtKB/TrEMBL;Acc:A0A125YKT4] | transcript_product=putative histone lysine methyltransferase, SET | location=TGGT1_chrIa:979977-985190(-) | protein_length=1737 | sequence_SO=chromosome | SO=protein_coding_gene | is_pseudo=false	LQSNAPSEPPLYIPVTSTTR	FALSE	High	[R].LQSNAPSEPPLYIPVTSTTR.[S]	1.19E-10	7.22E-05	1	1	TGGT1_294610-t26_1-p1	TGGT1_294610-t26_1-p1 [202-221]	0	2635.27408	0.876	0.864	0.646	0.835	0.777	0.727	0.7	-0.19	-0.21	-0.63	-0.26	-0.36	-0.46	-0.51	1	1	1	1	1	1	1	22.6	19.8	19.5	14.6	18.8	17.5	16.4	15.8	4.69	48.47
22646	TGGT1_258080	hypothetical protein	1xTMTpro [N-Term]; 1xPhospho [S3(100)]	TGGT1_258080-t26_1-p1 1xPhospho [S50(100)]	2	transcript=TGGT1_258080-t26_1 | gene=TGGT1_258080 | organism=Toxoplasma_gondii_GT1 | gene_product=hypothetical protein | transcript_product=hypothetical protein | location=TGGT1_chrVIIb:3558189-3569675(+) | protein_length=1711 | sequence_SO=chromosome | SO=protein_coding_gene | is_pseudo=false	LQSNSPGTSQADLHR	FALSE	High	[R].LQSNSPGTSQADLHR.[R]	1.12E-06	7.22E-05	1	1	TGGT1_258080-t26_1-p1	TGGT1_258080-t26_1-p1 [48-62]	0	1994.9616	1.083	1.078	1.052	0.914	1.017	1.093	1.055	0.12	0.11	0.07	-0.13	0.02	0.13	0.08	1	1	1	1	1	1	1	54	58.5	58.2	56.8	49.3	54.9	59	57	5.78	17.83
22669	TGGT1_266970	hypothetical protein	1xTMTpro [K9]; 1xTMTpro [N-Term]; 1xPhospho [T3(100)]	TGGT1_266970-t26_1-p1 1xPhospho [T110(100)]	5	transcript=TGGT1_266970-t26_1 | gene=TGGT1_266970 | organism=Toxoplasma_gondii_GT1 | gene_product=Ubiquitin-like domain-containing protein [Source:UniProtKB/TrEMBL;Acc:S7UHF3] | transcript_product=hypothetical protein | location=TGGT1_chrIX:700995-702987(+) | protein_length=306 | sequence_SO=chromosome | SO=protein_coding_gene | is_pseudo=false	LQTHEQIMK	FALSE	High	[K].LQTHEQIMK.[H]	6.68E-06	7.22E-05	1	1	TGGT1_266970-t26_1-p1	TGGT1_266970-t26_1-p1 [108-116]	0	1815.96838	1.185	1.018	1.112	1.011	1.095	1.091	1.004	0.24	0.03	0.15	0.02	0.13	0.13	0.01	1	1	1	1	1	1	1	193	228.8	196.4	214.7	195.2	211.4	210.6	193.9	5.33	6.95
22670	TGGT1_266970	hypothetical protein	1xOxidation [M8]; 1xTMTpro [K9]; 1xTMTpro [N-Term]; 1xPhospho [T3(100)]	TGGT1_266970-t26_1-p1 1xPhospho [T110(100)]	3	transcript=TGGT1_266970-t26_1 | gene=TGGT1_266970 | organism=Toxoplasma_gondii_GT1 | gene_product=Ubiquitin-like domain-containing protein [Source:UniProtKB/TrEMBL;Acc:S7UHF3] | transcript_product=hypothetical protein | location=TGGT1_chrIX:700995-702987(+) | protein_length=306 | sequence_SO=chromosome | SO=protein_coding_gene | is_pseudo=false	LQTHEQIMK	FALSE	High	[K].LQTHEQIMK.[H]	2.49E-06	7.22E-05	1	1	TGGT1_266970-t26_1-p1	TGGT1_266970-t26_1-p1 [108-116]	0	1831.96329	1.087	0.98	1.042	0.993	1.055	1.135	1.042	0.12	-0.03	0.06	-0.01	0.08	0.18	0.06	1	1	1	1	1	1	1	189.5	206	185.7	197.5	188.1	200	215.2	197.5	2.56	2.57
22673	TGGT1_310930	hypothetical protein	2xTMTpro [K4; K9]; 1xTMTpro [N-Term]; 1xPhospho [S6(100)]	TGGT1_310930-t26_1-p1 1xPhospho [S182(100)]	2	transcript=TGGT1_310930-t26_1 | gene=TGGT1_310930 | organism=Toxoplasma_gondii_GT1 | gene_product=hypothetical protein | transcript_product=hypothetical protein | location=TGGT1_chrXI:1636895-1641854(-) | protein_length=808 | sequence_SO=chromosome | SO=protein_coding_gene | is_pseudo=false	LQTKESGVK	FALSE	High	[K].LQTKESGVK.[A]	0.000388658	7.22E-05	1	1	TGGT1_310930-t26_1-p1	TGGT1_310930-t26_1-p1 [177-185]	1	1982.15035	1.279	1.053	1.184	1.412	1.203	1.32	1.481	0.36	0.07	0.24	0.5	0.27	0.4	0.57	1	1	1	1	1	1	1	436.4	558.1	459.5	516.8	616.1	524.7	575.8	646.2	1.23	30.21
22681	TGGT1_216670	FUSE-binding protein 2 / KH-type splicing regulatory protein	1xTMTpro [N-Term]; 1xPhospho [T3(100)]	TGGT1_216670-t26_1-p1 1xPhospho [T780(100)]	1	transcript=TGGT1_216670-t26_1 | gene=TGGT1_216670 | organism=Toxoplasma_gondii_GT1 | gene_product=FUSE-binding protein 2 / KH-type splicing regulatory protein [Source:UniProtKB/TrEMBL;Acc:S7VUJ0] | transcript_product=FUSE-binding protein 2 / KH-type splicing regulatory protein | location=TGGT1_chrXI:5891708-5895741(-) | protein_length=941 | sequence_SO=chromosome | SO=protein_coding_gene | is_pse…	IQTQSGVESIR	FALSE	High	[K].IQTQSGVESIR.[M]	7.37E-05	7.22E-05	1	1	TGGT1_216670-t26_1-p1	TGGT1_216670-t26_1-p1 [778-788]	0	1601.82192	1.03	1.149	0.991	1.282	1.343	1.624	1.432	0.04	0.2	-0.01	0.36	0.43	0.7	0.52	1	1	1	1	1	1	1	13.4	13.8	15.4	13.3	17.2	18	21.7	19.2	30.47	22.29
22683	TGGT1_265260	hypothetical protein	1xTMTpro [K19]; 1xTMTpro [N-Term]; 1xPhospho [T3(100)]	TGGT1_265260-t26_1-p1 1xPhospho [T320(100)]	3	transcript=TGGT1_265260-t26_1 | gene=TGGT1_265260 | organism=Toxoplasma_gondii_GT1 | gene_product=hypothetical protein | transcript_product=hypothetical protein | location=TGGT1_chrIX:1464253-1467357(+) | protein_length=459 | sequence_SO=chromosome | SO=protein_coding_gene | is_pseudo=false	IQTVNPVSSGRPQTGDAGK	FALSE	High	[R].IQTVNPVSSGRPQTGDAGK.[T]	4.11E-06	7.22E-05	1	1	TGGT1_265260-t26_1-p1	TGGT1_265260-t26_1-p1 [318-336]	0	2600.3689	0.735	0.686	1.214	2.192	2.575	2.815	2.416	-0.44	-0.54	0.28	1.13	1.36	1.49	1.27	1	1	1	0.274394845	0.070322126	0.021127967	0.026776652	61.2	45	42	74.3	134.2	157.6	172.3	147.9	8.31	1.19
22694	TGGT1_305260	hypothetical protein	1xTMTpro [N-Term]; 2xPhospho [S13(100); S16(100)]	TGGT1_305260-t26_1-p1 2xPhospho [S520(100); S523(100)]	2	transcript=TGGT1_305260-t26_1 | gene=TGGT1_305260 | organism=Toxoplasma_gondii_GT1 | gene_product=Hydrolase_4 domain-containing protein [Source:UniProtKB/TrEMBL;Acc:S7UI82] | transcript_product=hypothetical protein | location=TGGT1_chrIX:5100154-5103054(+) | protein_length=594 | sequence_SO=chromosome | SO=protein_coding_gene | is_pseudo=false	LQVDTAVPAHRDSLESWAAESTNPR	FALSE	High	[K].LQVDTAVPAHRDSLESWAAESTNPR.[D]	1.49E-09	7.22E-05	1	1	TGGT1_305260-t26_1-p1	TGGT1_305260-t26_1-p1 [508-532]	1	3214.48905	1.034	1.035	1.067	0.97	1.023	0.95	0.959	0.05	0.05	0.09	-0.04	0.03	-0.07	-0.06	1	1	1	1	1	1	1	92.3	95.4	95.5	98.5	89.5	94.4	87.7	88.5	18.8	0.74
22695	TGGT1_305260	hypothetical protein	1xTMTpro [N-Term]; 3xPhospho [S13(100); S16(100); S/T]	TGGT1_305260-t26_1-p1 3xPhospho [S520(100); S523(100); S/T]	1	transcript=TGGT1_305260-t26_1 | gene=TGGT1_305260 | organism=Toxoplasma_gondii_GT1 | gene_product=Hydrolase_4 domain-containing protein [Source:UniProtKB/TrEMBL;Acc:S7UI82] | transcript_product=hypothetical protein | location=TGGT1_chrIX:5100154-5103054(+) | protein_length=594 | sequence_SO=chromosome | SO=protein_coding_gene | is_pseudo=false	LQVDTAVPAHRDSLESWAAESTNPR	FALSE	High	[K].LQVDTAVPAHRDSLESWAAESTNPR.[D]	1.03E-09	7.22E-05	1	1	TGGT1_305260-t26_1-p1	TGGT1_305260-t26_1-p1 [508-532]	1	3294.45538	0.936	0.986	0.878	0.832	0.862	0.826	0.859	-0.1	-0.02	-0.19	-0.27	-0.21	-0.28	-0.22	1	1	1	1	1	0.641401204	0.910069734	148.7	139.1	146.6	130.5	123.7	128.1	122.8	127.8	6.41	4.43
22721	TGGT1_294010	yrdC domain-containing protein	1xTMTpro [N-Term]; 1xPhospho [S6(100)]	TGGT1_294010-t26_1-p1 1xPhospho [S531(100)]	3	transcript=TGGT1_294010-t26_1 | gene=TGGT1_294010 | organism=Toxoplasma_gondii_GT1 | gene_product=YrdC-like domain-containing protein [Source:UniProtKB/TrEMBL;Acc:S7UIN8] | transcript_product=yrdC domain-containing protein | location=TGGT1_chrIa:626587-630046(-) | protein_length=828 | sequence_SO=chromosome | SO=protein_coding_gene | is_pseudo=false	LQYHLSLENR	FALSE	High	[K].LQYHLSLENR.[L]	5.38E-06	7.22E-05	1	1	TGGT1_294010-t26_1-p1	TGGT1_294010-t26_1-p1 [526-535]	0	1656.84299	0.789	0.995	1.084	0.745	0.802	0.818	0.996	-0.34	-0.01	0.12	-0.42	-0.32	-0.29	-0.01	1	1	1	1	1	1	1	33.8	26.7	33.7	36.7	25.2	27.1	27.7	33.7	2.1	8.72
22796	TGGT1_220470	hypothetical protein	1xTMTpro [N-Term]; 1xPhospho [S5(100)]	TGGT1_220470-t26_1-p1 1xPhospho [S623(100)]	1	transcript=TGGT1_220470-t26_1 | gene=TGGT1_220470 | organism=Toxoplasma_gondii_GT1 | gene_product=hypothetical protein | transcript_product=hypothetical protein | location=TGGT1_chrV:302645-307313(-) | protein_length=1344 | sequence_SO=chromosome | SO=protein_coding_gene | is_pseudo=false	LRDASGAEYEGPAAASR	FALSE	High	[R].LRDASGAEYEGPAAASR.[I]	1.80E-06	7.22E-05	1	1	TGGT1_220470-t26_1-p1	TGGT1_220470-t26_1-p1 [619-635]	1	2104.99838	0.792	0.812	0.781	0.696	0.647	0.88	0.866	-0.34	-0.3	-0.36	-0.52	-0.63	-0.18	-0.21	1	1	1	1	0.728533593	1	1	55.1	43.6	44.7	43	38.3	35.6	48.5	47.7	8.6	3.58
22612	TGGT1_230000	hypothetical protein	1xTMTpro [K21]; 1xTMTpro [N-Term]; 2xPhospho [S17(100); S20(100)]	TGGT1_230000-t26_1-p1 2xPhospho [S6331(100); S6334(100)]	2	transcript=TGGT1_230000-t26_1 | gene=TGGT1_230000 | organism=Toxoplasma_gondii_GT1 | gene_product=Rav1p_C domain-containing protein [Source:UniProtKB/TrEMBL;Acc:S7V2G5] | transcript_product=hypothetical protein | location=TGGT1_chrVIII:503141-526922(-) | protein_length=6668 | sequence_SO=chromosome | SO=protein_coding_gene | is_pseudo=false	IQQHLAGVGGAPGPLGSRASK	FALSE	High	[R].IQQHLAGVGGAPGPLGSRASK.[R]	5.76E-06	7.22E-05	1	1	TGGT1_230000-t26_1-p1	TGGT1_230000-t26_1-p1 [6315-6335]	1	2769.44579	0.914	0.87	0.822	0.896	0.831	0.852	0.912	-0.13	-0.2	-0.28	-0.16	-0.27	-0.23	-0.13	1	1	1	1	1	1	1	104.8	95.8	91.2	86.2	93.9	87.2	89.3	95.6	1.01	19.19
22407	TGGT1_220510	hypothetical protein	1xTMTpro [N-Term]; 1xPhospho [S3(100)]	TGGT1_220510-t26_1-p1 1xPhospho [S298(100)]	1	transcript=TGGT1_220510-t26_1 | gene=TGGT1_220510 | organism=Toxoplasma_gondii_GT1 | gene_product=hypothetical protein | transcript_product=hypothetical protein | location=TGGT1_chrV:328785-330623(+) | protein_length=612 | sequence_SO=chromosome | SO=protein_coding_gene | is_pseudo=false	LPSGPPPSPSAVLPSATEVR	FALSE	High	[R].LPSGPPPSPSAVLPSATEVR.[A]	2.05E-07	7.22E-05	1	1	TGGT1_220510-t26_1-p1	TGGT1_220510-t26_1-p1 [296-315]	0	2343.22804	1.083	1.032	1.091	1.019	1.02	0.999	0.941	0.12	0.04	0.13	0.03	0.03	0	-0.09	1	1	1	1	1	1	1	54.9	59.4	56.6	59.9	55.9	56	54.8	51.6	12.39	10.45
22398	TGGT1_278975	ICE family protease (caspase) p20 domain-containing protein	1xTMTpro [N-Term]; 1xPhospho [S3(100)]	TGGT1_278975-t26_1-p1 1xPhospho [S366(100)]	3	transcript=TGGT1_278975-t26_1 | gene=TGGT1_278975 | organism=Toxoplasma_gondii_GT1 | gene_product=ICE family protease (Caspase) p20 domain-containing protein [Source:UniProtKB/TrEMBL;Acc:S7W886] | transcript_product=ICE family protease (caspase) p20 domain-containing protein | location=TGGT1_chrXII:5626974-5634008(-) | protein_length=1344 | sequence_SO=chromosome | SO=protein_coding_gene | is_pse…	LPSFATPHVR	FALSE	High	[R].LPSFATPHVR.[H]	0.000121375	7.22E-05	1	1	TGGT1_278975-t26_1-p1	TGGT1_278975-t26_1-p1 [364-373]	0	1508.79458	1.039	0.76	1.189	1.043	1.215	1.505	1.227	0.05	-0.4	0.25	0.06	0.28	0.59	0.3	1	1	1	1	1	1	1	83.9	87.2	63.8	99.8	87.6	102	126.3	103	3.36	23.84
22395	TGGT1_263520	microtubule associated protein SPM1	2xTMTpro [K14; K17]; 1xTMTpro [N-Term]; 2xPhospho [S3(100); S7(100)]	TGGT1_263520-t26_1-p1 2xPhospho [S14(100); S18(100)]	5	transcript=TGGT1_263520-t26_1 | gene=TGGT1_263520 | organism=Toxoplasma_gondii_GT1 | gene_product=Microtubule associated protein SPM1 [Source:UniProtKB/TrEMBL;Acc:S7UXQ8] | transcript_product=microtubule associated protein SPM1 | location=TGGT1_chrVIIb:473105-475119(+) | protein_length=351 | sequence_SO=chromosome | SO=protein_coding_gene | is_pseudo=false	LPSEEGSDYGYPQKPQK	FALSE	High	[K].LPSEEGSDYGYPQKPQK.[Y]	5.02E-09	7.22E-05	1	1	TGGT1_263520-t26_1-p1	TGGT1_263520-t26_1-p1 [12-28]	0	2995.46715	1.28	1.031	0.868	0.982	0.902	0.764	0.883	0.36	0.04	-0.2	-0.03	-0.15	-0.39	-0.18	1	1	1	1	1	1	1	302.6	387.3	311.8	262.7	297.1	272.8	231.3	267.2	9.74	19.75
22036	TGGT1_232440	Brf1p family coiled coil protein	1xTMTpro [K18]; 1xTMTpro [N-Term]; 1xPhospho [S12(100)]	TGGT1_232440-t26_1-p1 1xPhospho [S331(100)]	2	transcript=TGGT1_232440-t26_1 | gene=TGGT1_232440 | organism=Toxoplasma_gondii_GT1 | gene_product=Brf1p family coiled coil protein [Source:UniProtKB/TrEMBL;Acc:A0A125YMJ3] | transcript_product=Brf1p family coiled coil protein | location=TGGT1_chrVIII:2091405-2096025(+) | protein_length=468 | sequence_SO=chromosome | SO=protein_coding_gene | is_pseudo=false	IMDEHNQTQDGSPGTEQK	FALSE	High	[K].IMDEHNQTQDGSPGTEQK.[K]	3.37E-11	7.22E-05	1	1	TGGT1_232440-t26_1-p1	TGGT1_232440-t26_1-p1 [320-337]	0	2703.2577	1.078	1.03	0.974	0.842	0.96	0.791	0.676	0.11	0.04	-0.04	-0.25	-0.06	-0.34	-0.56	1	1	1	1	1	1	0.213213745	55.2	59.5	56.8	53.8	46.5	53	43.7	37.3	3.95	4.04
22037	TGGT1_232440	Brf1p family coiled coil protein	1xOxidation [M2]; 1xTMTpro [K18]; 1xTMTpro [N-Term]; 1xPhospho [S12(100)]	TGGT1_232440-t26_1-p1 1xPhospho [S331(100)]	3	transcript=TGGT1_232440-t26_1 | gene=TGGT1_232440 | organism=Toxoplasma_gondii_GT1 | gene_product=Brf1p family coiled coil protein [Source:UniProtKB/TrEMBL;Acc:A0A125YMJ3] | transcript_product=Brf1p family coiled coil protein | location=TGGT1_chrVIII:2091405-2096025(+) | protein_length=468 | sequence_SO=chromosome | SO=protein_coding_gene | is_pseudo=false	IMDEHNQTQDGSPGTEQK	FALSE	High	[K].IMDEHNQTQDGSPGTEQK.[K]	2.10E-10	7.22E-05	1	1	TGGT1_232440-t26_1-p1	TGGT1_232440-t26_1-p1 [320-337]	0	2719.25261	0.969	1.082	1.015	1.056	0.853	0.878	0.89	-0.04	0.11	0.02	0.08	-0.23	-0.19	-0.17	1	1	1	1	1	1	1	47.5	46	51.4	48.2	50.1	40.5	41.7	42.2	7.27	4.54
22061	TGGT1_266630	hypothetical protein	1xTMTpro [K16]; 1xTMTpro [N-Term]; 1xPhospho [S4(100)]	TGGT1_266630-t26_1-p1 1xPhospho [S496(100)]	1	transcript=TGGT1_266630-t26_1 | gene=TGGT1_266630 | organism=Toxoplasma_gondii_GT1 | gene_product=ANK_REP_REGION domain-containing protein [Source:UniProtKB/TrEMBL;Acc:A0A125YLZ4] | transcript_product=hypothetical protein | location=TGGT1_chrIX:900290-905135(+) | protein_length=582 | sequence_SO=chromosome | SO=protein_coding_gene | is_pseudo=false	LMNSADQQAYLPETVK	FALSE	High	[R].LMNSADQQAYLPETVK.[Y]	1.76E-08	7.22E-05	1	1	TGGT1_266630-t26_1-p1	TGGT1_266630-t26_1-p1 [493-508]	0	2496.2701	1.033	0.876	0.929	1.008	0.997	1.034	1.07	0.05	-0.19	-0.11	0.01	0	0.05	0.1	1	1	1	1	1	1	1	101.7	105.1	89	94.5	102.5	101.4	105.1	108.9	0.7	2.54
22083	TGGT1_253700	transporter, major facilitator family protein	1xTMTpro [N-Term]; 2xPhospho [S8(100); T/S]	TGGT1_253700-t26_1-p1 2xPhospho [S1048(100); T/S]	1	transcript=TGGT1_253700-t26_1 | gene=TGGT1_253700 | organism=Toxoplasma_gondii_GT1 | gene_product=MFS domain-containing protein [Source:UniProtKB/TrEMBL;Acc:S7UMU8] | transcript_product=transporter, major facilitator family protein | location=TGGT1_chrIII:1085722-1092339(-) | protein_length=1302 | sequence_SO=chromosome | SO=protein_coding_gene | is_pseudo=false	LMTLSRGSAEWDSEPHVEAFSAMPR	FALSE	High	[R].LMTLSRGSAEWDSEPHVEAFSAMPR.[T]	1.45E-07	7.22E-05	1	1	TGGT1_253700-t26_1-p1	TGGT1_253700-t26_1-p1 [1041-1065]	1	3268.45287	0.995	0.983	1.094	0.937	0.892	0.869	0.905	-0.01	-0.02	0.13	-0.09	-0.17	-0.2	-0.14	1	1	1	1	1	1	1	30.5	30.3	30	33.4	28.6	27.2	26.5	27.6	12.68	6.67
22084	TGGT1_253700	transporter, major facilitator family protein	1xOxidation [M]; 1xTMTpro [N-Term]; 2xPhospho [T/S]		2	transcript=TGGT1_253700-t26_1 | gene=TGGT1_253700 | organism=Toxoplasma_gondii_GT1 | gene_product=MFS domain-containing protein [Source:UniProtKB/TrEMBL;Acc:S7UMU8] | transcript_product=transporter, major facilitator family protein | location=TGGT1_chrIII:1085722-1092339(-) | protein_length=1302 | sequence_SO=chromosome | SO=protein_coding_gene | is_pseudo=false	LMTLSRGSAEWDSEPHVEAFSAMPR	FALSE	High	[R].LMTLSRGSAEWDSEPHVEAFSAMPR.[T]	0.000254754	7.22E-05	1	1	TGGT1_253700-t26_1-p1	TGGT1_253700-t26_1-p1 [1041-1065]	1	3284.44778	1.121	0.779	1.144	1.204	0.922	0.929	0.946	0.17	-0.36	0.19	0.27	-0.12	-0.11	-0.08	1	1	1	1	1	1	1	15.4	17.3	12	17.6	18.6	14.2	14.3	14.6	3.45	8.84
22034	TGGT1_320300	putative SWI2/SNF2 Brahma	1xMethylthio [C3]; 1xTMTpro [K22]; 1xTMTpro [N-Term]; 1xPhospho [S23(100)]	TGGT1_320300-t26_1-p1 1xMethylthio [C1391]; 1xPhospho [S1411(100)]	1	transcript=TGGT1_320300-t26_1 | gene=TGGT1_320300 | organism=Toxoplasma_gondii_GT1 | gene_product=Putative SWI2/SNF2 Brahma [Source:UniProtKB/TrEMBL;Acc:S7UK27] | transcript_product=putative SWI2/SNF2 Brahma | location=TGGT1_chrIV:322489-336123(-) | protein_length=1628 | sequence_SO=chromosome | SO=protein_coding_gene | is_pseudo=false	LMCVSELPAWIVEDEEEPANAKSEEDDDEGPAGR	FALSE	High	[R].LMCVSELPAWIVEDEEEPANAKSEEDDDEGPAGR.[R]	3.99E-10	7.22E-05	1	1	TGGT1_320300-t26_1-p1	TGGT1_320300-t26_1-p1 [1389-1422]	1	4465.00543	1.009	0.763	0.844	0.963	1.033	0.858	1.024	0.01	-0.39	-0.24	-0.05	0.05	-0.22	0.03	1	1	1	1	1	1	1	14.4	14.5	11	12.1	13.8	14.8	12.3	14.7	4.68	11.66
22085	TGGT1_253700	transporter, major facilitator family protein	2xOxidation [M2; M23]; 1xTMTpro [N-Term]; 2xPhospho [T/S]		1	transcript=TGGT1_253700-t26_1 | gene=TGGT1_253700 | organism=Toxoplasma_gondii_GT1 | gene_product=MFS domain-containing protein [Source:UniProtKB/TrEMBL;Acc:S7UMU8] | transcript_product=transporter, major facilitator family protein | location=TGGT1_chrIII:1085722-1092339(-) | protein_length=1302 | sequence_SO=chromosome | SO=protein_coding_gene | is_pseudo=false	LMTLSRGSAEWDSEPHVEAFSAMPR	FALSE	High	[R].LMTLSRGSAEWDSEPHVEAFSAMPR.[T]	8.12E-05	7.22E-05	1	1	TGGT1_253700-t26_1-p1	TGGT1_253700-t26_1-p1 [1041-1065]	1	3300.4427	0.928	0.804	0.851	0.705	0.604	0.66	0.741	-0.11	-0.32	-0.23	-0.51	-0.73	-0.6	-0.43	1	1	1	1	1	1	1	26.8	24.9	21.6	22.8	18.9	16.2	17.7	19.9	6.72	1.7
22117	TGGT1_263595	RNA-binding protein	1xTMTpro [N-Term]; 1xPhospho [S4(100)]	TGGT1_263595-t26_1-p1 1xPhospho [S321(100)]	12	transcript=TGGT1_263595-t26_1 | gene=TGGT1_263595 | organism=Toxoplasma_gondii_GT1 | gene_product=RRM domain-containing protein [Source:UniProtKB/TrEMBL;Acc:S7WDM5] | transcript_product=RNA-binding protein | location=TGGT1_chrVIIb:427730-430850(+) | protein_length=485 | sequence_SO=chromosome | SO=protein_coding_gene | is_pseudo=false	LNDSLDGDRER	FALSE	High	[R].LNDSLDGDRER.[E]	0.000286283	7.22E-05	1	1	TGGT1_263595-t26_1-p1	TGGT1_263595-t26_1-p1 [318-328]	1	1673.78151	1.095	1.023	1.138	1.037	0.865	0.886	0.894	0.13	0.03	0.19	0.05	-0.21	-0.18	-0.16	1	1	1	1	1	1	1	88.1	96.4	90.2	100.3	91.3	76.2	78	78.7	2.67	14.33
22121	TGGT1_214490	peptidase M16 inactive domain-containing protein	2xTMTpro [K4; K12]; 1xTMTpro [N-Term]; 1xPhospho [T5(100)]	TGGT1_214490-t26_1-p1 1xPhospho [T1012(100)]	1	transcript=TGGT1_214490-t26_1 | gene=TGGT1_214490 | organism=Toxoplasma_gondii_GT1 | gene_product=Peptidase M16 inactive domain-containing protein [Source:UniProtKB/TrEMBL;Acc:S7W5N7] | transcript_product=peptidase M16 inactive domain-containing protein | location=TGGT1_chrX:6200575-6209880(-) | protein_length=1353 | sequence_SO=chromosome | SO=protein_coding_gene | is_pseudo=false	LNEKTPDGETEK	FALSE	High	[R].LNEKTPDGETEK.[D]	0.000288311	7.22E-05	1	1	TGGT1_214490-t26_1-p1	TGGT1_214490-t26_1-p1 [1008-1019]	1	2353.24683	1.708	1.131	1.261	1.431	0.986	1.203	0.977	0.77	0.18	0.33	0.52	-0.02	0.27	-0.03	1	1	1	1	1	1	1	62.7	107	70.9	79.1	89.7	61.8	75.4	61.2	30.89	52.12
22123	TGGT1_209100	PUB domain-containing protein	1xTMTpro [N-Term]; 1xPhospho [S9(100)]	TGGT1_209100-t26_1-p1 1xPhospho [S572(100)]	1	transcript=TGGT1_209100-t26_1 | gene=TGGT1_209100 | organism=Toxoplasma_gondii_GT1 | gene_product=PUB domain-containing protein [Source:UniProtKB/TrEMBL;Acc:S7VS99] | transcript_product=PUB domain-containing protein | location=TGGT1_chrIb:1054806-1062365(-) | protein_length=620 | sequence_SO=chromosome | SO=protein_coding_gene | is_pseudo=false	LNEQLSAQSGGEGVPQVAR	FALSE	High	[R].LNEQLSAQSGGEGVPQVAR.[L]	1.43E-08	7.22E-05	1	1	TGGT1_209100-t26_1-p1	TGGT1_209100-t26_1-p1 [564-582]	0	2324.15667	0.994	0.822	1.001	1.029	0.975	0.926	1.008	-0.01	-0.28	0	0.04	-0.04	-0.11	0.01	1	1	1	1	1	1	1	42.8	42.6	35.2	42.9	44.1	41.8	39.7	43.2	10.87	7.61
22130	TGGT1_244130	hypothetical protein	1xMethylthio [C13]; 1xTMTpro [K21]; 1xTMTpro [N-Term]; 1xPhospho [S5(100)]	TGGT1_244130-t26_1-p1 1xMethylthio [C223]; 1xPhospho [S215(100)]	1	transcript=TGGT1_244130-t26_1 | gene=TGGT1_244130 | organism=Toxoplasma_gondii_GT1 | gene_product=hypothetical protein | transcript_product=hypothetical protein | location=TGGT1_chrVI:2963739-2972106(+) | protein_length=2426 | sequence_SO=chromosome | SO=protein_coding_gene | is_pseudo=false	LNGDSEEDENGGCFVEDGDRK	FALSE	High	[K].LNGDSEEDENGGCFVEDGDRK.[E]	5.47E-07	7.22E-05	1	1	TGGT1_244130-t26_1-p1	TGGT1_244130-t26_1-p1 [211-231]	1	3019.29422	0.544	0.577	1.008	1.03	0.652	0.678	0.579	-0.88	-0.79	0.01	0.04	-0.62	-0.56	-0.79	1	1	1	1	1	1	1	11.7	6.4	6.8	11.8	12	7.6	7.9	6.8	9.42	57.26
22134	TGGT1_276170	phosphatidylinositol 3- and 4-kinase	1xTMTpro [N-Term]; 1xPhospho [T4(100)]	TGGT1_276170-t26_1-p1 1xPhospho [T1104(100)]	2	transcript=TGGT1_276170-t26_1 | gene=TGGT1_276170 | organism=Toxoplasma_gondii_GT1 | gene_product=PI3K/PI4K domain-containing protein [Source:UniProtKB/TrEMBL;Acc:S7VW73] | transcript_product=phosphatidylinositol 3- and 4-kinase | location=TGGT1_chrIII:84006-93774(+) | protein_length=1228 | sequence_SO=chromosome | SO=protein_coding_gene | is_pseudo=false	LNGTAAGTAYR	FALSE	High	[R].LNGTAAGTAYR.[R]	9.01E-06	7.22E-05	1	1	TGGT1_276170-t26_1-p1	TGGT1_276170-t26_1-p1 [1101-1111]	0	1478.73237	0.977	0.975	1.045	1.025	1.201	1.155	1.171	-0.03	-0.04	0.06	0.04	0.26	0.21	0.23	1	1	1	1	1	1	1	64.5	63.1	62.9	67.5	66.1	77.5	74.5	75.6	12.43	7.19
22087	TGGT1_253700	transporter, major facilitator family protein	1xOxidation [M]; 1xTMTpro [N-Term]; 3xPhospho [T3(100); S5(100); S8(100)]	TGGT1_253700-t26_1-p1 3xPhospho [T1043(100); S1045(100); S1048(100)]	2	transcript=TGGT1_253700-t26_1 | gene=TGGT1_253700 | organism=Toxoplasma_gondii_GT1 | gene_product=MFS domain-containing protein [Source:UniProtKB/TrEMBL;Acc:S7UMU8] | transcript_product=transporter, major facilitator family protein | location=TGGT1_chrIII:1085722-1092339(-) | protein_length=1302 | sequence_SO=chromosome | SO=protein_coding_gene | is_pseudo=false	LMTLSRGSAEWDSEPHVEAFSAMPR	FALSE	High	[R].LMTLSRGSAEWDSEPHVEAFSAMPR.[T]	4.77E-07	7.22E-05	1	1	TGGT1_253700-t26_1-p1	TGGT1_253700-t26_1-p1 [1041-1065]	1	3364.41411	0.772	0.968	0.788	0.955	0.79	0.757	0.821	-0.37	-0.05	-0.34	-0.07	-0.34	-0.4	-0.28	1	1	1	1	1	1	1	24.1	18.6	23.4	19	23.1	19.1	18.3	19.8	3.44	6.07
22029	TGGT1_233245	hypothetical protein	1xOxidation [M2]; 1xMethylthio [C12]; 1xTMTpro [N-Term]; 1xPhospho [S10(99.7)]	TGGT1_233245-t26_1-p1 1xMethylthio [C948]; 1xPhospho [S946(99.7)]	2	transcript=TGGT1_233245-t26_1 | gene=TGGT1_233245 | organism=Toxoplasma_gondii_GT1 | gene_product=hypothetical protein | transcript_product=hypothetical protein | location=TGGT1_chrVIII:2524069-2536037(-) | protein_length=2688 | sequence_SO=chromosome | SO=protein_coding_gene | is_pseudo=false	LMAASSSPSSPCSTPR	FALSE	High	[R].LMAASSSPSSPCSTPR.[R]	3.96E-07	7.22E-05	1	1	TGGT1_233245-t26_1-p1	TGGT1_233245-t26_1-p1 [937-952]	0	2024.88117	1.098	0.969	0.995	0.992	0.943	1.033	1.07	0.14	-0.05	-0.01	-0.01	-0.08	0.05	0.1	1	1	1	1	1	1	1	46.6	51.1	45.1	46.4	46.2	43.9	48.1	49.8	13.33	0.43
21939	TGGT1_260150	tetratricopeptide repeat-containing protein	1xTMTpro [K5]; 1xTMTpro [N-Term]; 1xPhospho [S3(100)]	TGGT1_260150-t26_1-p1 1xPhospho [S1441(100)]	2	transcript=TGGT1_260150-t26_1 | gene=TGGT1_260150 | organism=Toxoplasma_gondii_GT1 | gene_product=TPR_REGION domain-containing protein [Source:UniProtKB/TrEMBL;Acc:S7UY88] | transcript_product=tetratricopeptide repeat-containing protein | location=TGGT1_chrVIIb:2469236-2479231(-) | protein_length=3293 | sequence_SO=chromosome | SO=protein_coding_gene | is_pseudo=false	LLSPKPSSPLAEASR	FALSE	High	[R].LLSPKPSSPLAEASR.[R]	0.000337822	7.22E-05	1	1	TGGT1_260150-t26_1-p1	TGGT1_260150-t26_1-p1 [1439-1453]	0	2241.24996	1.062	1.012	0.982	1.162	1.072	0.931	1.138	0.09	0.02	-0.03	0.22	0.1	-0.1	0.19	1	1	1	1	1	1	1	58.7	62.3	59.3	57.6	68.2	62.9	54.6	66.7	1.03	11.1
21942	TGGT1_246190	hypothetical protein	1xTMTpro [N-Term]; 1xPhospho [S3(100)]	TGGT1_246190-t26_1-p1 1xPhospho [S4060(100)]	2	transcript=TGGT1_246190-t26_1 | gene=TGGT1_246190 | organism=Toxoplasma_gondii_GT1 | gene_product=hypothetical protein | transcript_product=hypothetical protein | location=TGGT1_chrXII:2654324-2671743(+) | protein_length=4888 | sequence_SO=chromosome | SO=protein_coding_gene | is_pseudo=false	LLSPSHVR	FALSE	High	[K].LLSPSHVR.[S]	0.000434543	7.22E-05	1	1	TGGT1_246190-t26_1-p1	TGGT1_246190-t26_1-p1 [4058-4065]	0	1292.7047	1.048	1.035	0.945	0.96	0.846	0.717	0.71	0.07	0.05	-0.08	-0.06	-0.24	-0.48	-0.49	1	1	1	1	1	1	1	49.3	51.7	51.1	46.6	47.4	41.7	35.4	35	5.89	17.67
21948	TGGT1_282070	hypothetical protein	1xTMTpro [N-Term]; 1xPhospho [S3(100)]	TGGT1_282070-t26_1-p1 1xPhospho [S132(100)]	1	transcript=TGGT1_282070-t26_1 | gene=TGGT1_282070 | organism=Toxoplasma_gondii_GT1 | gene_product=hypothetical protein | transcript_product=hypothetical protein | location=TGGT1_chrVIIa:4270196-4276302(+) | protein_length=1172 | sequence_SO=chromosome | SO=protein_coding_gene | is_pseudo=false	LISQDHTSVSFAATPTFPGNSR	FALSE	High	[R].LISQDHTSVSFAATPTFPGNSR.[Y]	8.32E-09	7.22E-05	1	1	TGGT1_282070-t26_1-p1	TGGT1_282070-t26_1-p1 [130-151]	0	2717.32553	0.815	0.814	0.792	0.917	0.942	0.891	1.036	-0.3	-0.3	-0.34	-0.12	-0.09	-0.17	0.05	1	1	1	1	1	1	1	52.1	42.4	42.4	41.2	47.8	49	46.4	54	10.97	7.63
21949	TGGT1_238410	hypothetical protein	1xTMTpro [K22]; 1xTMTpro [N-Term]; 1xPhospho [S3(100)]	TGGT1_238410-t26_1-p1 1xPhospho [S1291(100)]	1	transcript=TGGT1_238410-t26_1 | gene=TGGT1_238410 | organism=Toxoplasma_gondii_GT1 | gene_product=hypothetical protein | transcript_product=hypothetical protein | location=TGGT1_chrVI:210000-214878(+) | protein_length=1535 | sequence_SO=chromosome | SO=protein_coding_gene | is_pseudo=false	LISREDGALSLGGGHDEGVEAK	FALSE	High	[R].LISREDGALSLGGGHDEGVEAK.[R]	1.31E-05	7.22E-05	1	1	TGGT1_238410-t26_1-p1	TGGT1_238410-t26_1-p1 [1289-1310]	1	2898.48539	0.999	1.069	0.966	0.995	1.031	1.137	1.23	0	0.1	-0.05	-0.01	0.04	0.19	0.3	1	1	1	1	1	1	1	58.1	58	62.1	56.1	57.8	59.9	66.1	71.5	12.24	1.99
21950	TGGT1_238410	hypothetical protein	1xTMTpro [K22]; 1xTMTpro [N-Term]; 2xPhospho [S3(100); S10(100)]	TGGT1_238410-t26_1-p1 2xPhospho [S1291(100); S1298(100)]	1	transcript=TGGT1_238410-t26_1 | gene=TGGT1_238410 | organism=Toxoplasma_gondii_GT1 | gene_product=hypothetical protein | transcript_product=hypothetical protein | location=TGGT1_chrVI:210000-214878(+) | protein_length=1535 | sequence_SO=chromosome | SO=protein_coding_gene | is_pseudo=false	LISREDGALSLGGGHDEGVEAK	FALSE	High	[R].LISREDGALSLGGGHDEGVEAK.[R]	2.23E-06	7.22E-05	1	1	TGGT1_238410-t26_1-p1	TGGT1_238410-t26_1-p1 [1289-1310]	1	2978.45172	0.94	1.014	0.859	0.894	0.852	0.901	0.937	-0.09	0.02	-0.22	-0.16	-0.23	-0.15	-0.09	1	1	1	1	1	1	1	88.8	83.4	90.1	76.3	79.3	75.6	80	83.2	9.79	1.71
21955	TGGT1_227780	hypothetical protein	1xTMTpro [N-Term]; 1xPhospho [S]		1	transcript=TGGT1_227780-t26_1 | gene=TGGT1_227780 | organism=Toxoplasma_gondii_GT1 | gene_product=hypothetical protein | transcript_product=hypothetical protein | location=TGGT1_chrX:740833-765087(+) | protein_length=3657 | sequence_SO=chromosome | SO=protein_coding_gene | is_pseudo=false	LLSSHPASASR	FALSE	High	[R].LLSSHPASASR.[C]	0.00015929	7.22E-05	1	1	TGGT1_227780-t26_1-p1	TGGT1_227780-t26_1-p1 [56-66]	0	1509.77457	1.016	0.796	1.061	1.054	1.396	1.308	1.208	0.02	-0.33	0.09	0.08	0.48	0.39	0.27	1	1	1	1	1	1	1	31.9	32.4	25.4	33.8	33.6	44.5	41.7	38.5	2.53	11.02
21972	TGGT1_321540	hypothetical protein	1xTMTpro [N-Term]; 1xPhospho [S9(99.7)]	TGGT1_321540-t26_1-p1 1xPhospho [S173(99.7)]	2	transcript=TGGT1_321540-t26_1 | gene=TGGT1_321540 | organism=Toxoplasma_gondii_GT1 | gene_product=hypothetical protein | transcript_product=hypothetical protein | location=TGGT1_chrIb:1748937-1758091(+) | protein_length=1072 | sequence_SO=chromosome | SO=protein_coding_gene | is_pseudo=false	LITEASSSSPER	FALSE	High	[R].LITEASSSSPER.[G]	2.87E-06	7.22E-05	1	1	TGGT1_321540-t26_1-p1	TGGT1_321540-t26_1-p1 [165-176]	0	1660.81141	1.054	0.999	0.964	1.165	1.302	1.16	1.365	0.08	0	-0.05	0.22	0.38	0.21	0.45	1	1	1	1	1	1	0.832513251	48.4	51.1	48.4	46.7	56.4	63.1	56.2	66.1	12.46	1.73
21985	TGGT1_273905	hypothetical protein	1xMethylthio [C5]; 1xTMTpro [N-Term]; 1xPhospho [S14(100)]	TGGT1_273905-t26_1-p1 1xMethylthio [C112]; 1xPhospho [S121(100)]	1	transcript=TGGT1_273905-t26_1 | gene=TGGT1_273905 | organism=Toxoplasma_gondii_GT1 | gene_product=hypothetical protein | transcript_product=hypothetical protein | location=TGGT1_chrVIII:3178311-3184467(+) | protein_length=373 | sequence_SO=chromosome | SO=protein_coding_gene | is_pseudo=false	LLTTCSAVHAPEESRDR	FALSE	High	[R].LLTTCSAVHAPEESRDR.[H]	3.55E-05	7.22E-05	1	1	TGGT1_273905-t26_1-p1	TGGT1_273905-t26_1-p1 [108-124]	1	2315.08443	0.837	0.864	0.869	1.017	0.959	1.091	0.783	-0.26	-0.21	-0.2	0.02	-0.06	0.13	-0.35	1	1	1	1	1	1	1	15.2	12.7	13.1	13.2	15.4	14.5	16.6	11.9	4.99	21.39
21998	TGGT1_253750	PLU-1 family protein	1xTMTpro [N-Term]; 1xPhospho [S9(100)]	TGGT1_253750-t26_1-p1 1xPhospho [S6560(100)]	1	transcript=TGGT1_253750-t26_1 | gene=TGGT1_253750 | organism=Toxoplasma_gondii_GT1 | gene_product=PLU-1 domain-containing protein [Source:UniProtKB/TrEMBL;Acc:S7ULT6] | transcript_product=PLU-1 family protein | location=TGGT1_chrIII:1126566-1154665(-) | protein_length=8088 | sequence_SO=chromosome | SO=protein_coding_gene | is_pseudo=false	LIVHQEADSADDR	FALSE	High	[R].LIVHQEADSADDR.[D]	2.13E-05	7.22E-05	1	1	TGGT1_253750-t26_1-p1	TGGT1_253750-t26_1-p1 [6552-6564]	0	1852.87614	0.982	1.106	0.944	1.075	1.06	0.867	1.199	-0.03	0.15	-0.08	0.1	0.08	-0.21	0.26	1	1	1	1	1	1	1	34.1	33.5	37.7	32.2	36.7	36.2	29.6	40.9	18.9	14.82
21999	TGGT1_253750	PLU-1 family protein	1xTMTpro [N-Term]; 1xPhospho [S9(100)]	TGGT1_253750-t26_1-p1 1xPhospho [S6560(100)]	1	transcript=TGGT1_253750-t26_1 | gene=TGGT1_253750 | organism=Toxoplasma_gondii_GT1 | gene_product=PLU-1 domain-containing protein [Source:UniProtKB/TrEMBL;Acc:S7ULT6] | transcript_product=PLU-1 family protein | location=TGGT1_chrIII:1126566-1154665(-) | protein_length=8088 | sequence_SO=chromosome | SO=protein_coding_gene | is_pseudo=false	LIVHQEADSADDRDEEER	FALSE	High	[R].LIVHQEADSADDRDEEER.[E]	2.64E-07	7.22E-05	1	1	TGGT1_253750-t26_1-p1	TGGT1_253750-t26_1-p1 [6552-6569]	1	2511.13197	0.812	0.849	0.66	0.869	0.732	0.621	0.745	-0.3	-0.24	-0.6	-0.2	-0.45	-0.69	-0.42	1	1	1	1	1	1	1	10.3	8.4	8.7	6.8	8.9	7.5	6.4	7.7	30.82	29.26
22000	TGGT1_253750	PLU-1 family protein	1xTMTpro [N-Term]; 1xPhospho [S9(100)]	TGGT1_253750-t26_1-p1 1xPhospho [S6560(100)]	3	transcript=TGGT1_253750-t26_1 | gene=TGGT1_253750 | organism=Toxoplasma_gondii_GT1 | gene_product=PLU-1 domain-containing protein [Source:UniProtKB/TrEMBL;Acc:S7ULT6] | transcript_product=PLU-1 family protein | location=TGGT1_chrIII:1126566-1154665(-) | protein_length=8088 | sequence_SO=chromosome | SO=protein_coding_gene | is_pseudo=false	LIVHQEADSADDRDEEEREER	FALSE	High	[R].LIVHQEADSADDRDEEEREER.[G]	8.66E-06	7.22E-05	1	1	TGGT1_253750-t26_1-p1	TGGT1_253750-t26_1-p1 [6552-6572]	2	2925.31827	1.439	1.093	1.308	0.943	1.159	0.846	0.674	0.53	0.13	0.39	-0.08	0.21	-0.24	-0.57	1	1	1	1	1	1	1	11.9	17.1	13	15.5	11.2	13.8	10.1	8	0.93	0.36
22001	TGGT1_224270	hypothetical protein	1xTMTpro [N-Term]; 1xPhospho [S15(100)]	TGGT1_224270-t26_1-p1 1xPhospho [S779(100)]	2	transcript=TGGT1_224270-t26_1 | gene=TGGT1_224270 | organism=Toxoplasma_gondii_GT1 | gene_product=hypothetical protein | transcript_product=hypothetical protein | location=TGGT1_chrX:3043060-3054241(-) | protein_length=3378 | sequence_SO=chromosome | SO=protein_coding_gene | is_pseudo=false	LLVHQVPASPPQTQSPSELSPSPSVAGR	FALSE	High	[R].LLVHQVPASPPQTQSPSELSPSPSVAGR.[S]	6.42E-13	7.22E-05	1	1	TGGT1_224270-t26_1-p1	TGGT1_224270-t26_1-p1 [765-792]	0	3250.67922	1.042	1.012	0.867	0.815	0.823	0.923	0.807	0.06	0.02	-0.21	-0.3	-0.28	-0.11	-0.31	1	1	1	1	1	1	1	78.9	82.2	79.8	68.5	64.3	64.9	72.9	63.7	2.3	6.02
22002	TGGT1_224270	hypothetical protein	1xTMTpro [N-Term]; 3xPhospho [S20(100); S24(100); T/S]	TGGT1_224270-t26_1-p1 3xPhospho [S784(100); S788(100); T/S]	1	transcript=TGGT1_224270-t26_1 | gene=TGGT1_224270 | organism=Toxoplasma_gondii_GT1 | gene_product=hypothetical protein | transcript_product=hypothetical protein | location=TGGT1_chrX:3043060-3054241(-) | protein_length=3378 | sequence_SO=chromosome | SO=protein_coding_gene | is_pseudo=false	LLVHQVPASPPQTQSPSELSPSPSVAGR	FALSE	High	[R].LLVHQVPASPPQTQSPSELSPSPSVAGR.[S]	3.13E-07	7.22E-05	1	1	TGGT1_224270-t26_1-p1	TGGT1_224270-t26_1-p1 [765-792]	0	3410.61188	1.23	0.794	1.001	1.226	1.061	0.943	0.978	0.3	-0.33	0	0.29	0.09	-0.08	-0.03	1	1	1	1	1	1	1	27	33.3	21.5	27.1	33.1	28.7	25.5	26.4	40.58	5.46
22011	TGGT1_249550	hypothetical protein	1xTMTpro [N-Term]; 1xPhospho [S10(100)]	TGGT1_249550-t26_1-p1 1xPhospho [S1016(100)]	1	transcript=TGGT1_249550-t26_1 | gene=TGGT1_249550 | organism=Toxoplasma_gondii_GT1 | gene_product=hypothetical protein | transcript_product=hypothetical protein | location=TGGT1_chrXII:4556908-4566751(+) | protein_length=1813 | sequence_SO=chromosome | SO=protein_coding_gene | is_pseudo=false	IIWGPLPSPSQGFDER	FALSE	High	[R].IIWGPLPSPSQGFDER.[T]	4.13E-06	7.22E-05	1	1	TGGT1_249550-t26_1-p1	TGGT1_249550-t26_1-p1 [1007-1022]	0	2183.08574	1.005	0.955	1.164	1.231	1.06	1.289	1.206	0.01	-0.07	0.22	0.3	0.08	0.37	0.27	1	1	1	1	1	1	1	21.7	21.8	20.7	25.3	26.7	23	28	26.2	7.82	21.82
22136	TGGT1_243450	putative Ras-related protein Rab2BV	1xTMTpro [N-Term]; 1xPhospho [S6(100)]	TGGT1_243450-t26_1-p1 1xPhospho [S394(100)]	2	transcript=TGGT1_243450-t26_1 | gene=TGGT1_243450 | organism=Toxoplasma_gondii_GT1 | gene_product=Putative Ras-related protein Rab2BV [Source:UniProtKB/TrEMBL;Acc:S7VMR3] | transcript_product=putative Ras-related protein Rab2BV | location=TGGT1_chrVI:2558040-2561968(+) | protein_length=457 | sequence_SO=chromosome | SO=protein_coding_gene | is_pseudo=false	INHALSNGTLDVVQLAEGPVER	FALSE	High	[R].INHALSNGTLDVVQLAEGPVER.[Q]	1.83E-11	7.22E-05	1	1	TGGT1_243450-t26_1-p1	TGGT1_243450-t26_1-p1 [389-410]	0	2716.39903	0.876	1.305	1.01	0.86	0.967	0.78	1.052	-0.19	0.38	0.01	-0.22	-0.05	-0.36	0.07	1	1	1	1	1	1	1	8.8	7.7	11.5	8.9	7.6	8.5	6.9	9.3	20.7	9.85
22137	TGGT1_231140	ribosomal protein RPS25	1xTMTpro [K9]; 1xTMTpro [N-Term]; 1xPhospho [S4(100)]	TGGT1_231140-t26_1-p1 1xPhospho [S92(100)]	2	transcript=TGGT1_231140-t26_1 | gene=TGGT1_231140 | organism=Toxoplasma_gondii_GT1 | gene_product=40S ribosomal protein S25 [Source:UniProtKB/TrEMBL;Acc:S7V273] | transcript_product=ribosomal protein RPS25 | location=TGGT1_chrVIII:1259763-1260788(+) | protein_length=161 | sequence_SO=chromosome | SO=protein_coding_gene | is_pseudo=false	LNHSVLFDK	FALSE	High	[K].LNHSVLFDK.[A]	0.000202262	7.22E-05	1	1	TGGT1_231140-t26_1-p1	TGGT1_231140-t26_1-p1 [89-97]	0	1760.95919	1.006	0.816	0.971	1.079	1.055	1.153	1.205	0.01	-0.29	-0.04	0.11	0.08	0.21	0.27	1	1	1	1	1	1	1	33.4	33.5	27.2	32.4	36	35.2	38.5	40.2	7	8.21
22176	TGGT1_267100	protein phosphatase 2C domain-containing protein	1xTMTpro [N-Term]; 2xPhospho [S5(100); S7(100)]	TGGT1_267100-t26_1-p1 2xPhospho [S345(100); S347(100)]	5	transcript=TGGT1_267100-t26_1 | gene=TGGT1_267100 | organism=Toxoplasma_gondii_GT1 | gene_product=PPM-type phosphatase domain-containing protein [Source:UniProtKB/TrEMBL;Acc:S7VVP7] | transcript_product=protein phosphatase 2C domain-containing protein | location=TGGT1_chrIX:612107-616900(-) | protein_length=909 | sequence_SO=chromosome | SO=protein_coding_gene | is_pseudo=false	LNRLSGSGLVNR	FALSE	High	[R].LNRLSGSGLVNR.[T]	0.000303976	7.22E-05	1	1	TGGT1_267100-t26_1-p1	TGGT1_267100-t26_1-p1 [341-352]	1	1749.87332	1.092	0.96	0.935	1.074	1.002	1.073	1.101	0.13	-0.06	-0.1	0.1	0	0.1	0.14	1	1	1	1	1	1	1	180.5	197.1	173.2	168.8	193.9	180.8	193.6	198.7	4.28	6.61
22282	TGGT1_244700	NAD(+)/NADH kinase domain-containing protein	1xTMTpro [K16]; 1xTMTpro [N-Term]; 1xPhospho [T11(100)]	TGGT1_244700-t26_1-p1 1xPhospho [T1596(100)]	1	transcript=TGGT1_244700-t26_1 | gene=TGGT1_244700 | organism=Toxoplasma_gondii_GT1 | gene_product=NAD(+)/NADH kinase domain-containing protein [Source:UniProtKB/TrEMBL;Acc:S7W7F5] | transcript_product=NAD(+)/NADH kinase domain-containing protein | location=TGGT1_chrVI:3371487-3383046(+) | protein_length=2109 | sequence_SO=chromosome | SO=protein_coding_gene | is_pseudo=false	IPHDPTNAPETPLAAK	FALSE	High	[R].IPHDPTNAPETPLAAK.[A]	3.01E-08	7.22E-05	1	1	TGGT1_244700-t26_1-p1	TGGT1_244700-t26_1-p1 [1586-1601]	0	2360.25068	1.094	1.003	1.003	0.913	0.886	0.915	0.849	0.13	0	0	-0.13	-0.17	-0.13	-0.24	1	1	1	1	1	1	1	45.8	50.2	46	46	41.9	40.6	42	38.9	22.15	3.43
22287	TGGT1_251690	putative seryl-tRNA synthetase, cytoplasmic	1xTMTpro [K13]; 1xTMTpro [N-Term]; 1xPhospho [S9(99.3)]	TGGT1_251690-t26_1-p1 1xPhospho [S240(99.3)]	1	transcript=TGGT1_251690-t26_1 | gene=TGGT1_251690 | organism=Toxoplasma_gondii_GT1 | gene_product=AA_TRNA_LIGASE_II domain-containing protein [Source:UniProtKB/TrEMBL;Acc:S7WG10] | transcript_product=putative seryl-tRNA synthetase, cytoplasmic | location=TGGT1_chrXII:5452731-5454179(+) | protein_length=482 | sequence_SO=chromosome | SO=protein_coding_gene | is_pseudo=false	IPHNQTGSSADSK	FALSE	High	[R].IPHNQTGSSADSK.[E]	1.64E-05	7.22E-05	1	1	TGGT1_251690-t26_1-p1	TGGT1_251690-t26_1-p1 [232-244]	0	2030.01996	0.911	0.875	0.862	0.844	0.814	0.714	0.855	-0.13	-0.19	-0.21	-0.24	-0.3	-0.49	-0.23	1	1	1	1	1	1	1	66.2	60.4	58	57.1	55.9	53.9	47.3	56.6	6.04	12.63
22290	TGGT1_211720	AP2 domain transcription factor AP2IV-5	1xTMTpro [K11]; 1xTMTpro [N-Term]; 1xPhospho [S7(100)]	TGGT1_211720-t26_1-p1 1xPhospho [S518(100)]	1	transcript=TGGT1_211720-t26_1 | gene=TGGT1_211720 | organism=Toxoplasma_gondii_GT1 | gene_product=AP2/ERF domain-containing protein [Source:UniProtKB/TrEMBL;Acc:S7VTE8] | transcript_product=AP2 domain transcription factor AP2IV-5 | location=TGGT1_chrIV:1499109-1505927(-) | protein_length=1966 | sequence_SO=chromosome | SO=protein_coding_gene | is_pseudo=false	LPHTLLSFGQK	FALSE	High	[R].LPHTLLSFGQK.[A]	0.000448354	7.22E-05	1	1	TGGT1_211720-t26_1-p1	TGGT1_211720-t26_1-p1 [512-522]	0	1929.08546	0.91	0.867	1.004	0.995	1.179	1.179	1.078	-0.14	-0.21	0.01	-0.01	0.24	0.24	0.11	1	1	1	1	1	1	1	25.7	23.4	22.3	25.9	25.6	30.3	30.3	27.8	11.94	3.16
22291	TGGT1_200430	cytidine and deoxycytidylate deaminase zinc-binding region domain-containing protein	1xTMTpro [N-Term]; 1xPhospho [S/T]		1	transcript=TGGT1_200430-t26_1 | gene=TGGT1_200430 | organism=Toxoplasma_gondii_GT1 | gene_product=CMP/dCMP-type deaminase domain-containing protein [Source:UniProtKB/TrEMBL;Acc:S7V5S2] | transcript_product=cytidine and deoxycytidylate deaminase zinc-binding region domain-containing protein | location=TGGT1_chrVIII:6849719-6856851(-) | protein_length=514 | sequence_SO=chromosome | SO=protein_codin…	LPHTQLLVSSSR	FALSE	High	[R].LPHTQLLVSSSR.[G]	8.57E-05	7.22E-05	1	1	TGGT1_200430-t26_1-p1	TGGT1_200430-t26_1-p1 [106-117]	0	1721.92705	0.871	0.844	1.027	0.855	1.03	1.296	1.175	-0.2	-0.24	0.04	-0.23	0.04	0.37	0.23	1	1	1	1	1	1	1	26.8	23.4	22.6	27.6	22.9	27.6	34.8	31.5	20.36	32.13
22304	TGGT1_235340	hypothetical protein	1xTMTpro [N-Term]; 1xPhospho [S9(100)]	TGGT1_235340-t26_1-p1 1xPhospho [S279(100)]	3	transcript=TGGT1_235340-t26_1 | gene=TGGT1_235340 | organism=Toxoplasma_gondii_GT1 | gene_product=hypothetical protein | transcript_product=hypothetical protein | location=TGGT1_chrX:4675810-4681430(+) | protein_length=720 | sequence_SO=chromosome | SO=protein_coding_gene | is_pseudo=false	LPLSQVPGSPR	FALSE	High	[R].LPLSQVPGSPR.[S]	3.77E-06	7.22E-05	1	1	TGGT1_235340-t26_1-p1	TGGT1_235340-t26_1-p1 [271-281]	0	1534.83136	1.011	0.883	0.939	1.002	0.855	1.016	0.898	0.02	-0.18	-0.09	0	-0.23	0.02	-0.16	1	1	1	1	1	1	1	32.7	33	28.9	30.7	32.8	27.9	33.2	29.4	18.52	9.82
22311	TGGT1_318440	helicase associated domain (ha2) protein	1xTMTpro [N-Term]; 1xPhospho [S20(99.4)]	TGGT1_318440-t26_1-p1 1xPhospho [S1329(99.4)]	1	transcript=TGGT1_318440-t26_1 | gene=TGGT1_318440 | organism=Toxoplasma_gondii_GT1 | gene_product=Helicase associated domain (Ha2) protein [Source:UniProtKB/TrEMBL;Acc:S7UJM8] | transcript_product=helicase associated domain (ha2) protein | location=TGGT1_chrIV:1264045-1277404(-) | protein_length=2234 | sequence_SO=chromosome | SO=protein_coding_gene | is_pseudo=false	LPNSTVVSSPADGAAGAPHSGTR	FALSE	High	[K].LPNSTVVSSPADGAAGAPHSGTR.[N]	0.00020516	7.22E-05	1	1	TGGT1_318440-t26_1-p1	TGGT1_318440-t26_1-p1 [1310-1332]	0	2533.23671	0.92	1.044	1.093	0.968	1.066	0.806	0.93	-0.12	0.06	0.13	-0.05	0.09	-0.31	-0.1	1	1	1	1	1	1	1	42	38.7	43.9	46	40.7	44.8	33.9	39.1	11.35	6.78
22330	TGGT1_312650	hypothetical protein	1xTMTpro [N-Term]; 1xPhospho [S4(100)]	TGGT1_312650-t26_1-p1 1xPhospho [S452(100)]	6	transcript=TGGT1_312650-t26_1 | gene=TGGT1_312650 | organism=Toxoplasma_gondii_GT1 | gene_product=hypothetical protein | transcript_product=hypothetical protein | location=TGGT1_chrXI:2834810-2849895(-) | protein_length=2127 | sequence_SO=chromosome | SO=protein_coding_gene | is_pseudo=false	LPPSPSHLR	FALSE	High	[R].LPPSPSHLR.[G]	0.000162739	7.22E-05	1	1	TGGT1_312650-t26_1-p1	TGGT1_312650-t26_1-p1 [449-457]	0	1387.74182	0.994	1.051	0.972	0.888	0.988	0.866	0.808	-0.01	0.07	-0.04	-0.17	-0.02	-0.21	-0.31	1	1	1	1	1	1	1	101.9	101.2	107	99	90.4	100.6	88.2	82.3	5.25	7.05
22340	TGGT1_232050	DnaJ domain-containing protein	1xTMTpro [K21]; 1xTMTpro [N-Term]; 1xPhospho [S11(99.6)]	TGGT1_232050-t26_1-p1 1xPhospho [S26(99.6)]	1	transcript=TGGT1_232050-t26_1 | gene=TGGT1_232050 | organism=Toxoplasma_gondii_GT1 | gene_product=J domain-containing protein [Source:UniProtKB/TrEMBL;Acc:S7V2Q7] | transcript_product=DnaJ domain-containing protein | location=TGGT1_chrVIII:1780837-1792241(-) | protein_length=869 | sequence_SO=chromosome | SO=protein_coding_gene | is_pseudo=false	IPPVSAPQPESSDEEVESFRK	FALSE	High	[K].IPPVSAPQPESSDEEVESFRK.[T]	2.82E-06	7.22E-05	1	1	TGGT1_232050-t26_1-p1	TGGT1_232050-t26_1-p1 [16-36]	1	3016.51602	0.712	0.939	0.626	0.919	0.8	0.853	0.591	-0.49	-0.09	-0.68	-0.12	-0.32	-0.23	-0.76	1	1	1	1	1	1	1	16.9	12	15.8	10.6	15.5	13.5	14.4	10	10.01	19.56
46114	TGGT1_321680	hypothetical protein	1xTMTpro [K9]; 1xTMTpro [N-Term]; 1xPhospho [S7(100)]	TGGT1_321680-t26_1-p1 1xPhospho [S13(100)]	5	transcript=TGGT1_321680-t26_1 | gene=TGGT1_321680 | organism=Toxoplasma_gondii_GT1 | gene_product=HABP4_PAI-RBP1 domain-containing protein [Source:UniProtKB/TrEMBL;Acc:A0A125YT80] | transcript_product=hypothetical protein | location=TGGT1_chrIb:1645852-1649258(-) | protein_length=372 | sequence_SO=chromosome | SO=protein_coding_gene | is_pseudo=false	YYTVGVSNK	FALSE	High	[K].YYTVGVSNK.[F]	0.000413863	7.22E-05	1	1	TGGT1_321680-t26_1-p1	TGGT1_321680-t26_1-p1 [7-15]	0	1718.90101	1.03	1.024	1.251	1.403	1.51	1.833	1.422	0.04	0.03	0.32	0.49	0.59	0.87	0.51	1	1	1	1	0.361384593	0.036600176	0.239653453	80.2	82.6	82.1	100.3	112.5	121.1	147.1	114	5.12	9.62
22374	TGGT1_293730	DHHC zinc finger domain-containing protein	1xTMTpro [N-Term]; 1xPhospho [S6(100)]	TGGT1_293730-t26_1-p1 1xPhospho [S773(100)]	1	transcript=TGGT1_293730-t26_1 | gene=TGGT1_293730 | organism=Toxoplasma_gondii_GT1 | gene_product=ANK_REP_REGION domain-containing protein [Source:UniProtKB/TrEMBL;Acc:A0A125YY94] | transcript_product=DHHC zinc finger domain-containing protein | location=TGGT1_chrIa:515727-523991(+) | protein_length=971 | sequence_SO=chromosome | SO=protein_coding_gene | is_pseudo=false	LPRPSSGSYLPLASSTATAIR	FALSE	High	[R].LPRPSSGSYLPLASSTATAIR.[D]	1.49E-10	7.22E-05	1	1	TGGT1_293730-t26_1-p1	TGGT1_293730-t26_1-p1 [768-788]	0	2529.33972	0.892	0.968	0.989	0.925	0.917	0.996	0.941	-0.17	-0.05	-0.02	-0.11	-0.12	-0.01	-0.09	1	1	1	1	1	1	1	165.2	147.3	159.9	163.4	152.8	151.5	164.6	155.5	2.85	13.48
22385	TGGT1_248830	phosphoinositide phospholipase PIPLC	1xTMTpro [K20]; 1xTMTpro [N-Term]; 1xPhospho [T17(100)]	TGGT1_248830-t26_1-p1 1xPhospho [T714(100)]	2	transcript=TGGT1_248830-t26_1 | gene=TGGT1_248830 | organism=Toxoplasma_gondii_GT1 | gene_product=Phosphoinositide phospholipase C [Source:UniProtKB/TrEMBL;Acc:S7V0V3] | transcript_product=phosphoinositide phospholipase PIPLC | location=TGGT1_chrXII:4131545-4144034(-) | protein_length=1097 | sequence_SO=chromosome | SO=protein_coding_gene | is_pseudo=false	LPSAQSQEAPQPISEETPRK	FALSE	High	[R].LPSAQSQEAPQPISEETPRK.[R]	2.72E-07	7.22E-05	1	1	TGGT1_248830-t26_1-p1	TGGT1_248830-t26_1-p1 [698-717]	1	2881.49522	0.981	1.013	0.995	0.951	0.689	0.681	0.447	-0.03	0.02	-0.01	-0.07	-0.54	-0.55	-1.16	1	1	1	1	1	1	0.387899872	31.6	31	32	31.4	30	21.8	21.5	14.1	12.37	19.77
22390	TGGT1_306020	hypothetical protein	1xMethylthio [C9]; 1xTMTpro [N-Term]; 1xPhospho [S3(100)]	TGGT1_306020-t26_1-p1 1xMethylthio [C2201]; 1xPhospho [S2195(100)]	3	transcript=TGGT1_306020-t26_1 | gene=TGGT1_306020 | organism=Toxoplasma_gondii_GT1 | gene_product=hypothetical protein | transcript_product=hypothetical protein | location=TGGT1_chrIX:5506123-5536326(+) | protein_length=8858 | sequence_SO=chromosome | SO=protein_coding_gene | is_pseudo=false	LPSDEREECEEDAAHPR	FALSE	High	[R].LPSDEREECEEDAAHPR.[E]	1.71E-07	7.22E-05	1	1	TGGT1_306020-t26_1-p1	TGGT1_306020-t26_1-p1 [2193-2209]	1	2413.01206	0.931	0.688	1.102	0.914	1.007	0.778	0.94	-0.1	-0.54	0.14	-0.13	0.01	-0.36	-0.09	1	1	1	1	1	1	1	26.5	24.7	18.2	29.2	24.2	26.7	20.6	24.9	11.47	1.26
22392	TGGT1_305590	ABC transporter transmembrane region domain-containing protein	1xTMTpro [N-Term]; 1xPhospho [S3(100)]	TGGT1_305590-t26_1-p1 1xPhospho [S1427(100)]	1	transcript=TGGT1_305590-t26_1 | gene=TGGT1_305590 | organism=Toxoplasma_gondii_GT1 | gene_product=ABC transporter transmembrane region domain-containing protein [Source:UniProtKB/TrEMBL;Acc:A0A125YP76] | transcript_product=ABC transporter transmembrane region domain-containing protein | location=TGGT1_chrIX:5262343-5272888(+) | protein_length=1883 | sequence_SO=chromosome | SO=protein_coding_gene…	LPSDQAGGPPPGVSHAR	FALSE	High	[R].LPSDQAGGPPPGVSHAR.[R]	3.72E-06	7.22E-05	1	1	TGGT1_305590-t26_1-p1	TGGT1_305590-t26_1-p1 [1425-1441]	0	2027.00307	1.27	1.293	0.98	0.996	1.049	1.275	1.035	0.34	0.37	-0.03	-0.01	0.07	0.35	0.05	1	1	1	1	1	1	1	33.9	43.1	43.9	33.2	33.8	35.6	43.3	35.1	18.28	8.72
22394	TGGT1_263520	microtubule associated protein SPM1	2xTMTpro [K14; K17]; 1xTMTpro [N-Term]; 1xPhospho [S7(100)]	TGGT1_263520-t26_1-p1 1xPhospho [S18(100)]	3	transcript=TGGT1_263520-t26_1 | gene=TGGT1_263520 | organism=Toxoplasma_gondii_GT1 | gene_product=Microtubule associated protein SPM1 [Source:UniProtKB/TrEMBL;Acc:S7UXQ8] | transcript_product=microtubule associated protein SPM1 | location=TGGT1_chrVIIb:473105-475119(+) | protein_length=351 | sequence_SO=chromosome | SO=protein_coding_gene | is_pseudo=false	LPSEEGSDYGYPQKPQK	FALSE	High	[K].LPSEEGSDYGYPQKPQK.[Y]	4.98E-06	7.22E-05	1	1	TGGT1_263520-t26_1-p1	TGGT1_263520-t26_1-p1 [12-28]	0	2915.50082	1.605	1.215	1.279	1.349	1.223	0.86	0.896	0.68	0.28	0.35	0.43	0.29	-0.22	-0.16	1	1	1	1	1	1	1	61.4	98.6	74.6	78.6	82.9	75.2	52.8	55	13.17	22.65
22281	TGGT1_260300	metal cation transporter, ZIP family protein	2xMethylthio [C4; C6]; 1xTMTpro [N-Term]; 1xPhospho [S10(100)]	TGGT1_260300-t26_1-p1 2xMethylthio [C748; C750]; 1xPhospho [S754(100)]	1	transcript=TGGT1_260300-t26_1 | gene=TGGT1_260300 | organism=Toxoplasma_gondii_GT1 | gene_product=Metal cation transporter, ZIP family protein [Source:UniProtKB/TrEMBL;Acc:S7UYX2] | transcript_product=metal cation transporter, ZIP family protein | location=TGGT1_chrVIIb:2364736-2368260(-) | protein_length=1071 | sequence_SO=chromosome | SO=protein_coding_gene | is_pseudo=false	LPHCECGLLSPR	FALSE	High	[R].LPHCECGLLSPR.[S]	4.84E-05	7.22E-05	1	1	TGGT1_260300-t26_1-p1	TGGT1_260300-t26_1-p1 [745-756]	0	1800.79896	0.979	0.839	0.953	0.892	0.834	0.94	0.772	-0.03	-0.25	-0.07	-0.16	-0.26	-0.09	-0.37	1	1	1	1	1	1	1	33.4	32.7	28	31.8	29.8	27.8	31.4	25.8	1.44	10.21
22907	TGGT1_277760	putative adenylosuccinate lyase	1xTMTpro [N-Term]; 1xPhospho [S7(100)]	TGGT1_277760-t26_1-p1 1xPhospho [S56(100)]	67	transcript=TGGT1_277760-t26_1 | gene=TGGT1_277760 | organism=Toxoplasma_gondii_GT1 | gene_product=Putative adenylosuccinate lyase [Source:UniProtKB/TrEMBL;Acc:S7W8K0] | transcript_product=putative adenylosuccinate lyase | location=TGGT1_chrXII:6447199-6453543(+) | protein_length=662 | sequence_SO=chromosome | SO=protein_coding_gene | is_pseudo=false	LRPTADSEEDEVSNDAAR	FALSE	High	[R].LRPTADSEEDEVSNDAAR.[R]	3.58E-09	7.22E-05	1	1	TGGT1_277760-t26_1-p1	TGGT1_277760-t26_1-p1 [50-67]	0	2359.07339	1.014	1.001	0.969	0.9	0.88	0.811	0.817	0.02	0	-0.05	-0.15	-0.18	-0.3	-0.29	1	1	1	1	0.472908713	0.033474175	0.028425762	1688.8	1711.8	1690.5	1636.8	1519.1	1486	1369.2	1379.7	0.94	1.82
22279	TGGT1_201760	hypothetical protein	1xTMTpro [N-Term]; 1xPhospho [S18(100)]	TGGT1_201760-t26_1-p1 1xPhospho [S213(100)]	1	transcript=TGGT1_201760-t26_1 | gene=TGGT1_201760 | organism=Toxoplasma_gondii_GT1 | gene_product=hypothetical protein | transcript_product=hypothetical protein | location=TGGT1_chrVIIa:3716556-3719107(+) | protein_length=336 | sequence_SO=chromosome | SO=protein_coding_gene | is_pseudo=false	LPGVPPYANDPISHHGGSQEQR	FALSE	High	[R].LPGVPPYANDPISHHGGSQEQR.[H]	1.65E-07	7.22E-05	1	1	TGGT1_201760-t26_1-p1	TGGT1_201760-t26_1-p1 [196-217]	0	2740.31636	0.944	0.997	0.975	0.963	0.813	0.81	1.115	-0.08	0	-0.04	-0.05	-0.3	-0.3	0.16	1	1	1	1	1	1	1	42.4	40	42.3	41.3	40.8	34.5	34.3	47.3	3.14	12.13
22253	TGGT1_272155	hypothetical protein	1xTMTpro [N-Term]; 1xPhospho [S/T]		1	transcript=TGGT1_272155-t26_1 | gene=TGGT1_272155 | organism=Toxoplasma_gondii_GT1 | gene_product=hypothetical protein | transcript_product=hypothetical protein | location=TGGT1_chrVIII:4165445-4182836(-) | protein_length=4617 | sequence_SO=chromosome | SO=protein_coding_gene | is_pseudo=false	LPESGDDTLTLIRPSASASR	FALSE	High	[R].LPESGDDTLTLIRPSASASR.[D]	0.000168051	7.22E-05	1	1	TGGT1_272155-t26_1-p1	TGGT1_272155-t26_1-p1 [2516-2535]	0	2470.25096	1.125	1.264	1.177	1.211	0.956	1.102	1.094	0.17	0.34	0.23	0.28	-0.06	0.14	0.13	1	1	1	1	1	1	1	11.2	12.6	14.2	13.2	13.6	10.7	12.3	12.3	20.57	4.65
22179	TGGT1_273870	SWI2/SNF2 ISWI-like (AT hook)	1xTMTpro [N-Term]; 1xPhospho [T6(100)]	TGGT1_273870-t26_1-p1 1xPhospho [T765(100)]	2	transcript=TGGT1_273870-t26_1 | gene=TGGT1_273870 | organism=Toxoplasma_gondii_GT1 | gene_product=SWI2/SNF2 ISWI-like (AT hook) [Source:UniProtKB/TrEMBL;Acc:S7V4B2] | transcript_product=SWI2/SNF2 ISWI-like (AT hook) | location=TGGT1_chrVIII:3198884-3213308(+) | protein_length=1556 | sequence_SO=chromosome | SO=protein_coding_gene | is_pseudo=false	LNRPATFFELGDR	FALSE	High	[K].LNRPATFFELGDR.[K]	0.000105919	7.22E-05	1	1	TGGT1_273870-t26_1-p1	TGGT1_273870-t26_1-p1 [760-772]	0	1919.96998	1.002	0.771	1.086	1.547	1.991	2.921	3.352	0	-0.38	0.12	0.63	0.99	1.55	1.74	1	1	1	1	0.728533593	0.068703739	0.031036623	84.4	84.6	65.1	91.7	130.6	168.1	246.6	283	17.41	2.07
22185	TGGT1_231790	hypothetical protein	1xTMTpro [N-Term]; 1xPhospho [S3(100)]	TGGT1_231790-t26_1-p1 1xPhospho [S401(100)]	1	transcript=TGGT1_231790-t26_1 | gene=TGGT1_231790 | organism=Toxoplasma_gondii_GT1 | gene_product=hypothetical protein | transcript_product=hypothetical protein | location=TGGT1_chrVIII:1532804-1536806(-) | protein_length=1232 | sequence_SO=chromosome | SO=protein_coding_gene | is_pseudo=false	LNSDDTPVPSTTHSDLFGVDANGQER	FALSE	High	[R].LNSDDTPVPSTTHSDLFGVDANGQER.[D]	4.88E-16	7.22E-05	1	1	TGGT1_231790-t26_1-p1	TGGT1_231790-t26_1-p1 [399-424]	0	3156.4442	1.179	0.938	0.964	1.044	0.969	0.876	0.854	0.24	-0.09	-0.05	0.06	-0.04	-0.19	-0.23	1	1	1	1	1	1	1	67.1	79.1	63	64.7	70.1	65.1	58.8	57.3	10.67	11.73
22187	TGGT1_273560	putative kinesin heavy chain	1xTMTpro [K18]; 1xTMTpro [N-Term]; 1xPhospho [S3(100)]	TGGT1_273560-t26_1-p1 1xPhospho [S570(100)]	1	transcript=TGGT1_273560-t26_1 | gene=TGGT1_273560 | organism=Toxoplasma_gondii_GT1 | gene_product=Kinesin motor domain-containing protein [Source:UniProtKB/TrEMBL;Acc:S7V3F2] | transcript_product=putative kinesin heavy chain | location=TGGT1_chrVIII:3381230-3400326(-) | protein_length=1641 | sequence_SO=chromosome | SO=protein_coding_gene | is_pseudo=false	LNSGDIYSGDVSGVSLTK	FALSE	High	[K].LNSGDIYSGDVSGVSLTK.[A]	0.000154803	7.22E-05	1	1	TGGT1_273560-t26_1-p1	TGGT1_273560-t26_1-p1 [568-585]	0	2500.28277	1.212	1.054	1.151	1.065	1.267	1.354	1.297	0.28	0.08	0.2	0.09	0.34	0.44	0.38	1	1	1	1	1	1	1	35.9	43.5	37.8	41.3	38.2	45.5	48.6	46.5	0.89	25.62
22190	TGGT1_273660	AP2 domain transcription factor AP2VIII-3	1xTMTpro [N-Term]; 1xPhospho [S3(100)]	TGGT1_273660-t26_1-p1 1xPhospho [S1792(100)]	1	transcript=TGGT1_273660-t26_1 | gene=TGGT1_273660 | organism=Toxoplasma_gondii_GT1 | gene_product=AP2/ERF domain-containing protein [Source:UniProtKB/TrEMBL;Acc:S7WJU8] | transcript_product=AP2 domain transcription factor AP2VIII-3 | location=TGGT1_chrVIII:3323793-3331330(-) | protein_length=2084 | sequence_SO=chromosome | SO=protein_coding_gene | is_pseudo=false	LNSLPSEADASPR	FALSE	High	[R].LNSLPSEADASPR.[E]	9.51E-05	7.22E-05	1	1	TGGT1_273660-t26_1-p1	TGGT1_273660-t26_1-p1 [1790-1802]	0	1740.84886	1.578	1.299	1.57	1.505	1.443	1.123	1.388	0.66	0.38	0.65	0.59	0.53	0.17	0.47	1	1	1	1	1	1	1	13.8	21.8	17.9	21.7	20.8	19.9	15.5	19.2	12.07	11.95
22192	TGGT1_267370	kinesin motor domain-containing protein	2xMethylthio [C6; C9]; 1xTMTpro [N-Term]; 1xPhospho [S3(100)]	TGGT1_267370-t26_1-p1 2xMethylthio [C1423; C1426]; 1xPhospho [S1420(100)]	1	transcript=TGGT1_267370-t26_1 | gene=TGGT1_267370 | organism=Toxoplasma_gondii_GT1 | gene_product=Kinesin motor domain-containing protein [Source:UniProtKB/TrEMBL;Acc:S7VW10] | transcript_product=kinesin motor domain-containing protein | location=TGGT1_chrIX:516427-528271(+) | protein_length=2395 | sequence_SO=chromosome | SO=protein_coding_gene | is_pseudo=false	INSLSCNACER	FALSE	High	[R].INSLSCNACER.[R]	0.0002081	7.22E-05	1	1	TGGT1_267370-t26_1-p1	TGGT1_267370-t26_1-p1 [1418-1428]	0	1685.68399	0.803	1.076	0.766	0.916	0.97	1.032	0.892	-0.32	0.11	-0.38	-0.13	-0.04	0.05	-0.17	1	1	1	1	1	1	1	9.1	7.3	9.8	7	8.3	8.8	9.4	8.1	0.71	1.1
22195	TGGT1_306060	rhoptry neck protein RON8	1xTMTpro [N-Term]; 1xPhospho [T8(100)]	TGGT1_306060-t26_1-p1 1xPhospho [T2148(100)]	1	transcript=TGGT1_306060-t26_1 | gene=TGGT1_306060 | organism=Toxoplasma_gondii_GT1 | gene_product=Rhoptry neck protein RON8 [Source:UniProtKB/TrEMBL;Acc:A0A125YNG1] | transcript_product=rhoptry neck protein RON8 | location=TGGT1_chrIX:5560917-5575203(-) | protein_length=2980 | sequence_SO=chromosome | SO=protein_coding_gene | is_pseudo=false	INSPEGLTIPGVR	FALSE	High	[K].INSPEGLTIPGVR.[Q]	0.000445249	7.22E-05	1	1	TGGT1_306060-t26_1-p1	TGGT1_306060-t26_1-p1 [2141-2153]	0	1736.92672	0.984	1.117	1.128	0.998	0.986	1.08	0.911	-0.02	0.16	0.17	0	-0.02	0.11	-0.13	1	1	1	1	1	1	1	58.6	57.7	65.5	66.1	58.5	57.8	63.3	53.4	12.65	2.1
22199	TGGT1_232340	protein phosphatase 2C domain-containing protein	2xTMTpro [K5; K13]; 1xTMTpro [N-Term]; 1xPhospho [S3(99.8)]	TGGT1_232340-t26_1-p1 1xPhospho [S276(99.8)]	2	transcript=TGGT1_232340-t26_1 | gene=TGGT1_232340 | organism=Toxoplasma_gondii_GT1 | gene_product=PPM-type phosphatase domain-containing protein [Source:UniProtKB/TrEMBL;Acc:S7WBN1] | transcript_product=protein phosphatase 2C domain-containing protein | location=TGGT1_chrVIII:2014510-2019343(-) | protein_length=547 | sequence_SO=chromosome | SO=protein_coding_gene | is_pseudo=false	LNSTKIEEEDSEK	FALSE	High	[R].LNSTKIEEEDSEK.[K]	1.57E-05	7.22E-05	1	1	TGGT1_232340-t26_1-p1	TGGT1_232340-t26_1-p1 [274-286]	1	2514.31564	1.007	0.868	1.38	1.713	1.837	1.642	1.734	0.01	-0.2	0.46	0.78	0.88	0.72	0.79	1	1	1	0.797861639	0.254578928	0.266185509	0.138435258	266.9	268.9	231.7	368.3	457.3	490.2	438.3	462.8	16.96	6.23
22203	TGGT1_321410	hypothetical protein	1xTMTpro [N-Term]; 1xPhospho [S3(100)]	TGGT1_321410-t26_1-p1 1xPhospho [S107(100)]	1	transcript=TGGT1_321410-t26_1 | gene=TGGT1_321410 | organism=Toxoplasma_gondii_GT1 | gene_product=hypothetical protein | transcript_product=hypothetical protein | location=TGGT1_chrIb:1833268-1845048(-) | protein_length=1923 | sequence_SO=chromosome | SO=protein_coding_gene | is_pseudo=false	LNSVTAAVTEHLSR	FALSE	High	[R].LNSVTAAVTEHLSR.[G]	6.64E-10	7.22E-05	1	1	TGGT1_321410-t26_1-p1	TGGT1_321410-t26_1-p1 [105-118]	0	1881.97546	1.214	1.195	1.699	1.698	1.801	2.059	1.726	0.28	0.26	0.76	0.76	0.85	1.04	0.79	1	1	1	1	0.997426345	0.265504392	0.509992342	18.6	22.6	22.2	31.6	31.6	33.5	38.3	32.1	11.35	17.16
22207	TGGT1_271800	serine esterase (DUF676) protein	1xTMTpro [N-Term]; 1xPhospho [T3(100)]	TGGT1_271800-t26_1-p1 1xPhospho [T733(100)]	4	transcript=TGGT1_271800-t26_1 | gene=TGGT1_271800 | organism=Toxoplasma_gondii_GT1 | gene_product=DUF676 domain-containing protein [Source:UniProtKB/TrEMBL;Acc:S7V3M8] | transcript_product=serine esterase (DUF676) protein | location=TGGT1_chrVIII:4352307-4357737(-) | protein_length=820 | sequence_SO=chromosome | SO=protein_coding_gene | is_pseudo=false	LNTHGEIEAAMASR	FALSE	High	[K].LNTHGEIEAAMASR.[L]	7.00E-08	7.22E-05	1	1	TGGT1_271800-t26_1-p1	TGGT1_271800-t26_1-p1 [731-744]	0	1883.90058	1.149	1.029	1.06	1.023	1.118	1.078	1.052	0.2	0.04	0.08	0.03	0.16	0.11	0.07	1	1	1	1	1	1	1	87.4	100.4	89.9	92.6	89.3	97.7	94.2	91.9	7.87	3.95
22208	TGGT1_271800	serine esterase (DUF676) protein	1xOxidation [M11]; 1xTMTpro [N-Term]; 1xPhospho [T3(100)]	TGGT1_271800-t26_1-p1 1xPhospho [T733(100)]	3	transcript=TGGT1_271800-t26_1 | gene=TGGT1_271800 | organism=Toxoplasma_gondii_GT1 | gene_product=DUF676 domain-containing protein [Source:UniProtKB/TrEMBL;Acc:S7V3M8] | transcript_product=serine esterase (DUF676) protein | location=TGGT1_chrVIII:4352307-4357737(-) | protein_length=820 | sequence_SO=chromosome | SO=protein_coding_gene | is_pseudo=false	LNTHGEIEAAMASR	FALSE	High	[K].LNTHGEIEAAMASR.[L]	1.38E-05	7.22E-05	1	1	TGGT1_271800-t26_1-p1	TGGT1_271800-t26_1-p1 [731-744]	0	1899.89549	1.085	1.099	1.047	0.975	1.097	0.917	1.01	0.12	0.14	0.07	-0.04	0.13	-0.13	0.01	1	1	1	1	1	1	1	82.3	89.3	90.4	86.2	80.2	90.3	75.4	83.1	9.21	19.23
22211	TGGT1_276170	phosphatidylinositol 3- and 4-kinase	1xTMTpro [N-Term]; 1xPhospho [T/S]		2	transcript=TGGT1_276170-t26_1 | gene=TGGT1_276170 | organism=Toxoplasma_gondii_GT1 | gene_product=PI3K/PI4K domain-containing protein [Source:UniProtKB/TrEMBL;Acc:S7VW73] | transcript_product=phosphatidylinositol 3- and 4-kinase | location=TGGT1_chrIII:84006-93774(+) | protein_length=1228 | sequence_SO=chromosome | SO=protein_coding_gene | is_pseudo=false	LNTSHSAPVLHAAVTPHLR	FALSE	High	[K].LNTSHSAPVLHAAVTPHLR.[S]	4.39E-06	7.22E-05	1	1	TGGT1_276170-t26_1-p1	TGGT1_276170-t26_1-p1 [989-1007]	0	2405.27739	1.176	1.169	1.176	1.096	1.272	1.218	1.143	0.23	0.22	0.23	0.13	0.35	0.28	0.19	1	1	1	1	1	1	1	25.2	29.6	29.4	29.6	27.6	32	30.6	28.7	5.53	5.71
22212	TGGT1_276170	phosphatidylinositol 3- and 4-kinase	1xTMTpro [N-Term]; 2xPhospho [S6(100); T15(100)]	TGGT1_276170-t26_1-p1 2xPhospho [S994(100); T1003(100)]	3	transcript=TGGT1_276170-t26_1 | gene=TGGT1_276170 | organism=Toxoplasma_gondii_GT1 | gene_product=PI3K/PI4K domain-containing protein [Source:UniProtKB/TrEMBL;Acc:S7VW73] | transcript_product=phosphatidylinositol 3- and 4-kinase | location=TGGT1_chrIII:84006-93774(+) | protein_length=1228 | sequence_SO=chromosome | SO=protein_coding_gene | is_pseudo=false	LNTSHSAPVLHAAVTPHLR	FALSE	High	[K].LNTSHSAPVLHAAVTPHLR.[S]	1.61E-10	7.22E-05	1	1	TGGT1_276170-t26_1-p1	TGGT1_276170-t26_1-p1 [989-1007]	0	2485.24372	0.978	1.018	0.963	0.919	0.984	0.982	0.92	-0.03	0.03	-0.05	-0.12	-0.02	-0.03	-0.12	1	1	1	1	1	1	1	103.7	101.4	105.5	99.9	95.3	102	101.8	95.4	1.25	14.6
22219	TGGT1_239400	hypothetical protein	1xMethylthio [C4]; 1xTMTpro [N-Term]; 1xPhospho [S8(100)]	TGGT1_239400-t26_1-p1 1xMethylthio [C560]; 1xPhospho [S564(100)]	3	transcript=TGGT1_239400-t26_1 | gene=TGGT1_239400 | organism=Toxoplasma_gondii_GT1 | gene_product=hypothetical protein | transcript_product=hypothetical protein | location=TGGT1_chrVI:611132-617706(+) | protein_length=1265 | sequence_SO=chromosome | SO=protein_coding_gene | is_pseudo=false	LPACRPASPVPR	FALSE	High	[R].LPACRPASPVPR.[R]	0.000163321	7.22E-05	1	1	TGGT1_239400-t26_1-p1	TGGT1_239400-t26_1-p1 [557-568]	0	1693.86023	1.025	0.988	0.958	0.958	1.002	1.259	0.955	0.04	-0.02	-0.06	-0.06	0	0.33	-0.07	1	1	1	1	1	0.506362168	1	127.1	130.3	125.5	121.7	121.7	127.3	160	121.3	1.32	13.27
22242	TGGT1_201400	Sin3-associated polypeptide SAP18	1xTMTpro [N-Term]; 1xPhospho [S9(100)]	TGGT1_201400-t26_1-p1 1xPhospho [S821(100)]	57	transcript=TGGT1_201400-t26_1 | gene=TGGT1_201400 | organism=Toxoplasma_gondii_GT1 | gene_product=Sin3-associated polypeptide SAP18 [Source:UniProtKB/TrEMBL;Acc:S7UV76] | transcript_product=Sin3-associated polypeptide SAP18 | location=TGGT1_chrVIIa:3801972-3807611(-) | protein_length=868 | sequence_SO=chromosome | SO=protein_coding_gene | is_pseudo=false	LPDATGHASDEEQGQESGR	FALSE	High	[K].LPDATGHASDEEQGQESGR.[G]	1.71E-11	7.22E-05	1	1	TGGT1_201400-t26_1-p1	TGGT1_201400-t26_1-p1 [813-831]	0	2368.03734	1.027	1.05	0.997	0.933	0.938	0.847	0.838	0.04	0.07	0	-0.1	-0.09	-0.24	-0.26	1	1	1	1	1	1	0.701060713	565.6	580.7	594	563.8	527.6	530.8	478.8	473.9	2.58	8.31
22259	TGGT1_232080	hypothetical protein	1xTMTpro [N-Term]; 3xPhospho [S12(100); T16(100); S18(100)]	TGGT1_232080-t26_1-p1 3xPhospho [S685(100); T689(100); S691(100)]	3	transcript=TGGT1_232080-t26_1 | gene=TGGT1_232080 | organism=Toxoplasma_gondii_GT1 | gene_product=Chorein_N domain-containing protein [Source:UniProtKB/TrEMBL;Acc:S7WJ08] | transcript_product=hypothetical protein | location=TGGT1_chrVIII:1804634-1839298(-) | protein_length=10329 | sequence_SO=chromosome | SO=protein_coding_gene | is_pseudo=false	LPFFNLHASLESGAQTGSEPEPR	FALSE	High	[R].LPFFNLHASLESGAQTGSEPEPR.[A]	2.84E-06	7.22E-05	1	1	TGGT1_232080-t26_1-p1	TGGT1_232080-t26_1-p1 [674-696]	0	3028.32152	0.904	0.886	0.99	0.972	0.865	1.03	0.969	-0.15	-0.17	-0.01	-0.04	-0.21	0.04	-0.05	1	1	1	1	1	1	1	13.5	12.2	12	13.4	13.1	11.7	13.9	13.1	33.92	13.93
27065	TGGT1_246720	hypothetical protein	1xTMTpro [N-Term]; 1xPhospho [S3(100)]	TGGT1_246720-t26_1-p1 1xPhospho [S235(100)]	1	transcript=TGGT1_246720-t26_1 | gene=TGGT1_246720 | organism=Toxoplasma_gondii_GT1 | gene_product=hypothetical protein | transcript_product=hypothetical protein | location=TGGT1_chrXII:2874731-2876239(+) | protein_length=502 | sequence_SO=chromosome | SO=protein_coding_gene | is_pseudo=false	NRSAADIPLPPVADR	FALSE	High	[R].NRSAADIPLPPVADR.[L]	1.26E-06	7.22E-05	1	1	TGGT1_246720-t26_1-p1	TGGT1_246720-t26_1-p1 [233-247]	1	1976.02856	0.944	0.816	0.94	0.935	0.962	1.029	1.01	-0.08	-0.29	-0.09	-0.1	-0.06	0.04	0.01	1	1	1	1	1	1	1	73.1	68.9	59.6	68.7	68.3	70.3	75.2	73.8	3.14	2.65
22909	TGGT1_293000	3'5'-cyclic nucleotide phosphodiesterase domain-containing protein	1xTMTpro [N-Term]; 1xPhospho [S5(100)]	TGGT1_293000-t26_1-p1 1xPhospho [S1531(100)]	2	transcript=TGGT1_293000-t26_1 | gene=TGGT1_293000 | organism=Toxoplasma_gondii_GT1 | gene_product=Phosphodiesterase [Source:UniProtKB/TrEMBL;Acc:S7UHU3] | transcript_product=3'5'-cyclic nucleotide phosphodiesterase domain-containing protein | location=TGGT1_chrIa:58977-74026(+) | protein_length=2238 | sequence_SO=chromosome | SO=protein_coding_gene | is_pseudo=false	LRPVSPPFHGFEAMAQR	FALSE	High	[R].LRPVSPPFHGFEAMAQR.[R]	2.96E-08	7.22E-05	1	1	TGGT1_293000-t26_1-p1	TGGT1_293000-t26_1-p1 [1527-1543]	0	2324.16942	1.078	0.927	1.116	1.096	1.093	1.055	0.964	0.11	-0.11	0.16	0.13	0.13	0.08	-0.05	1	1	1	1	1	1	1	88.6	95.4	82.1	98.8	97.1	96.8	93.4	85.3	2.54	1.17
22912	TGGT1_235380	hypothetical protein	1xTMTpro [N-Term]; 1xPhospho [S7(100)]	TGGT1_235380-t26_1-p1 1xPhospho [S289(100)]	3	transcript=TGGT1_235380-t26_1 | gene=TGGT1_235380 | organism=Toxoplasma_gondii_GT1 | gene_product=hypothetical protein | transcript_product=hypothetical protein | location=TGGT1_chrX:4705213-4712437(-) | protein_length=583 | sequence_SO=chromosome | SO=protein_coding_gene | is_pseudo=false	LRQDLPSPNTR	FALSE	High	[R].LRQDLPSPNTR.[D]	0.000159859	7.22E-05	1	1	TGGT1_235380-t26_1-p1	TGGT1_235380-t26_1-p1 [283-293]	1	1680.87535	0.859	1.08	1.058	0.984	0.973	1.022	0.89	-0.22	0.11	0.08	-0.02	-0.04	0.03	-0.17	1	1	1	1	1	1	1	134.3	115.3	145.1	142.1	132.2	130.7	137.3	119.5	18.19	14.3
23655	TGGT1_247450	hypothetical protein	1xTMTpro [N-Term]; 1xPhospho [S2(99.6)]	TGGT1_247450-t26_1-p1 1xPhospho [S872(99.6)]	7	transcript=TGGT1_247450-t26_1 | gene=TGGT1_247450 | organism=Toxoplasma_gondii_GT1 | gene_product=hypothetical protein | transcript_product=hypothetical protein | location=TGGT1_chrXII:3275746-3284022(+) | protein_length=2303 | sequence_SO=chromosome | SO=protein_coding_gene | is_pseudo=false	LSSSRPYTGPEETSR	FALSE	High	[R].LSSSRPYTGPEETSR.[E]	1.76E-05	7.22E-05	1	1	TGGT1_247450-t26_1-p1	TGGT1_247450-t26_1-p1 [871-885]	0	2050.97658	1.049	0.979	0.945	0.988	0.862	0.839	0.864	0.07	-0.03	-0.08	-0.02	-0.21	-0.25	-0.21	1	1	1	1	0.961007792	0.285332374	0.405598792	507.6	532.6	497.1	479.8	501.5	437.7	426.1	438.7	1.01	5.75
23671	TGGT1_309870	hypothetical protein	1xMethylthio [C8]; 1xTMTpro [N-Term]; 1xPhospho [S/T]	TGGT1_309870-t26_1-p1 1xMethylthio [C77]	1	transcript=TGGT1_309870-t26_1 | gene=TGGT1_309870 | organism=Toxoplasma_gondii_GT1 | gene_product=PX domain-containing protein [Source:UniProtKB/TrEMBL;Acc:S7W151] | transcript_product=hypothetical protein | location=TGGT1_chrXI:816428-818920(+) | protein_length=830 | sequence_SO=chromosome | SO=protein_coding_gene | is_pseudo=false	LSSTGDPCVTTGAPVNHPQR	FALSE	High	[R].LSSTGDPCVTTGAPVNHPQR.[Q]	7.46E-09	7.22E-05	1	1	TGGT1_309870-t26_1-p1	TGGT1_309870-t26_1-p1 [70-89]	0	2467.14301	1.039	0.992	1.104	1.104	1.045	0.892	0.95	0.05	-0.01	0.14	0.14	0.06	-0.17	-0.07	1	1	1	1	1	1	1	30.2	31.3	29.9	33.3	33.3	31.5	26.9	28.7	8.38	6.87
23674	TGGT1_310802	CRAL/TRIO domain-containing protein	1xTMTpro [N-Term]; 1xPhospho [S3(99.6)]	TGGT1_310802-t26_1-p1 1xPhospho [S484(99.6)]	1	transcript=TGGT1_310802-t26_1 | gene=TGGT1_310802 | organism=Toxoplasma_gondii_GT1 | gene_product=CRAL-TRIO domain-containing protein [Source:UniProtKB/TrEMBL;Acc:S7W265] | transcript_product=CRAL/TRIO domain-containing protein | location=TGGT1_chrXI:1562990-1566501(+) | protein_length=499 | sequence_SO=chromosome | SO=protein_coding_gene | is_pseudo=false	LSSVASSGEAGPAGDSIH	FALSE	High	[R].LSSVASSGEAGPAGDSIH.[-]	2.08E-07	7.22E-05	1	1	TGGT1_310802-t26_1-p1	TGGT1_310802-t26_1-p1 [482-499]	0	2025.94495	0.833	0.885	0.947	0.95	0.981	0.91	0.837	-0.26	-0.18	-0.08	-0.07	-0.03	-0.14	-0.26	1	1	1	1	1	1	1	39.7	33.1	35.1	37.6	37.7	38.9	36.1	33.2	9.28	2.22
23682	TGGT1_255895	hypothetical protein	1xTMTpro [N-Term]; 1xPhospho [S3(99.7)]	TGGT1_255895-t26_1-p1 1xPhospho [S479(99.7)]	2	transcript=TGGT1_255895-t26_1 | gene=TGGT1_255895 | organism=Toxoplasma_gondii_GT1 | gene_product=hypothetical protein | transcript_product=hypothetical protein | location=TGGT1_chrVIIb:4551962-4554000(-) | protein_length=556 | sequence_SO=chromosome | SO=protein_coding_gene | is_pseudo=false	LSSYFDQDEADEIHR	FALSE	High	[R].LSSYFDQDEADEIHR.[R]	2.63E-06	7.22E-05	1	1	TGGT1_255895-t26_1-p1	TGGT1_255895-t26_1-p1 [477-491]	0	2208.97697	1.164	1.045	1.093	0.991	1.033	0.987	0.959	0.22	0.06	0.13	-0.01	0.05	-0.02	-0.06	1	1	1	1	1	1	1	68.4	79.6	71.5	74.8	67.8	70.7	67.5	65.6	45.1	2.19
23684	TGGT1_258470	hypothetical protein	1xTMTpro [N-Term]; 2xPhospho [S3(99.6); S15(100)]	TGGT1_258470-t26_1-p1 2xPhospho [S112(99.6); S124(100)]	2	transcript=TGGT1_258470-t26_1 | gene=TGGT1_258470 | organism=Toxoplasma_gondii_GT1 | gene_product=hypothetical protein | transcript_product=hypothetical protein | location=TGGT1_chrVIIb:3369823-3371292(+) | protein_length=284 | sequence_SO=chromosome | SO=protein_coding_gene | is_pseudo=false	LSSYLQDIPLGFFQSR	FALSE	High	[K].LSSYLQDIPLGFFQSR.[A]	2.09E-06	7.22E-05	1	1	TGGT1_258470-t26_1-p1	TGGT1_258470-t26_1-p1 [110-125]	0	2335.10958	1.185	1.177	1.246	1.225	1.192	1.293	1.034	0.24	0.23	0.32	0.29	0.25	0.37	0.05	1	1	1	1	1	1	1	19.2	22.8	22.6	23.9	23.5	22.9	24.8	19.9	16.26	14.18
23698	TGGT1_306020	hypothetical protein	1xMethylthio [C12]; 1xTMTpro [N-Term]; 1xPhospho [T3(100)]	TGGT1_306020-t26_1-p1 1xMethylthio [C2685]; 1xPhospho [T2676(100)]	1	transcript=TGGT1_306020-t26_1 | gene=TGGT1_306020 | organism=Toxoplasma_gondii_GT1 | gene_product=hypothetical protein | transcript_product=hypothetical protein | location=TGGT1_chrIX:5506123-5536326(+) | protein_length=8858 | sequence_SO=chromosome | SO=protein_coding_gene | is_pseudo=false	LSTGSDATSVACHQLVGR	FALSE	High	[R].LSTGSDATSVACHQLVGR.[V]	8.96E-17	7.22E-05	1	1	TGGT1_306020-t26_1-p1	TGGT1_306020-t26_1-p1 [2674-2691]	0	2232.04732	0.856	1.198	1.044	1.451	1.357	1.416	1.198	-0.22	0.26	0.06	0.54	0.44	0.5	0.26	1	1	1	1	1	0.444772685	1	56.8	48.6	68	59.3	82.4	77.1	80.4	68	2.7	14.3
23710	TGGT1_292200	RNA recognition motif-containing protein	1xTMTpro [N-Term]; 1xPhospho [S8(100)]	TGGT1_292200-t26_1-p1 1xPhospho [S459(100)]	1	transcript=TGGT1_292200-t26_1 | gene=TGGT1_292200 | organism=Toxoplasma_gondii_GT1 | gene_product=RNA recognition motif-containing protein [Source:UniProtKB/TrEMBL;Acc:S7UPU2] | transcript_product=RNA recognition motif-containing protein | location=TGGT1_chrIX:4409358-4421259(-) | protein_length=2069 | sequence_SO=chromosome | SO=protein_coding_gene | is_pseudo=false	LSTRPVESDDARPSAETTGAAAGR	FALSE	High	[K].LSTRPVESDDARPSAETTGAAAGR.[A]	1.55E-06	7.22E-05	1	1	TGGT1_292200-t26_1-p1	TGGT1_292200-t26_1-p1 [452-475]	0	2799.35934	1.043	0.852	0.849	0.886	0.99	0.759	0.889	0.06	-0.23	-0.24	-0.17	-0.02	-0.4	-0.17	1	1	1	1	1	1	1	29.1	30.4	24.8	24.7	25.8	28.8	22.1	25.9	6.35	4.75
23711	TGGT1_257470	myosin J	1xTMTpro [N-Term]; 1xPhospho [S/T]		2	transcript=TGGT1_257470-t26_1 | gene=TGGT1_257470 | organism=Toxoplasma_gondii_GT1 | gene_product=Myosin motor domain-containing protein [Source:UniProtKB/TrEMBL;Acc:S7WF44] | transcript_product=myosin J | location=TGGT1_chrVIIb:3962778-3973847(+) | protein_length=2532 | sequence_SO=chromosome | SO=protein_coding_gene | is_pseudo=false	LSTSDGPASPSVSDSPR	FALSE	High	[R].LSTSDGPASPSVSDSPR.[N]	0.000390018	7.22E-05	1	1	TGGT1_257470-t26_1-p1	TGGT1_257470-t26_1-p1 [81-97]	0	2043.95551	0.919	0.987	0.871	0.877	0.857	0.912	0.828	-0.12	-0.02	-0.2	-0.19	-0.22	-0.13	-0.27	1	1	1	1	1	1	1	30.7	28.2	30.2	26.7	26.9	26.3	27.9	25.4	0.4	6.95
23735	TGGT1_202460	diacylglycerol kinase accessory domain (presumed) domain-containing protein	1xTMTpro [N-Term]; 1xPhospho [T5(100)]	TGGT1_202460-t26_1-p1 1xPhospho [T108(100)]	3	transcript=TGGT1_202460-t26_1 | gene=TGGT1_202460 | organism=Toxoplasma_gondii_GT1 | gene_product=Diacylglycerol kinase [Source:UniProtKB/TrEMBL;Acc:S7UUK3] | transcript_product=diacylglycerol kinase accessory domain (presumed) domain-containing protein | location=TGGT1_chrVIIa:3208196-3216030(-) | protein_length=679 | sequence_SO=chromosome | SO=protein_coding_gene | is_pseudo=false	ISVLTAEHLGR	FALSE	High	[R].ISVLTAEHLGR.[G]	2.21E-06	7.22E-05	1	1	TGGT1_202460-t26_1-p1	TGGT1_202460-t26_1-p1 [104-114]	0	1579.85282	1.199	1.179	1.338	1.14	1.036	1.147	1.25	0.26	0.24	0.42	0.19	0.05	0.2	0.32	1	1	1	1	1	1	1	48.7	58.3	57.4	65.1	55.5	50.4	55.8	60.8	4.99	7.6
23683	TGGT1_258470	hypothetical protein	1xTMTpro [N-Term]; 1xPhospho [S15(100)]	TGGT1_258470-t26_1-p1 1xPhospho [S124(100)]	2	transcript=TGGT1_258470-t26_1 | gene=TGGT1_258470 | organism=Toxoplasma_gondii_GT1 | gene_product=hypothetical protein | transcript_product=hypothetical protein | location=TGGT1_chrVIIb:3369823-3371292(+) | protein_length=284 | sequence_SO=chromosome | SO=protein_coding_gene | is_pseudo=false	LSSYLQDIPLGFFQSR	FALSE	High	[K].LSSYLQDIPLGFFQSR.[A]	1.00E-07	7.22E-05	1	1	TGGT1_258470-t26_1-p1	TGGT1_258470-t26_1-p1 [110-125]	0	2255.14325	1.042	0.942	1.028	0.967	0.734	0.53	0.359	0.06	-0.09	0.04	-0.05	-0.45	-0.92	-1.48	1	1	1	1	1	0.276262656	0.030969247	43.5	45.3	40.9	44.7	42	31.9	23	15.6	14.37	14.47
23625	TGGT1_262150	kelch repeat and K+ channel tetramerisation domain containing protein	1xMethylthio [C10]; 1xTMTpro [N-Term]; 1xPhospho [S/T]	TGGT1_262150-t26_1-p1 1xMethylthio [C233]	3	transcript=TGGT1_262150-t26_1 | gene=TGGT1_262150 | organism=Toxoplasma_gondii_GT1 | gene_product=BTB_2 domain-containing protein [Source:UniProtKB/TrEMBL;Acc:S7WDW6] | transcript_product=kelch repeat and K+ channel tetramerisation domain containing protein | location=TGGT1_chrVIIb:1306190-1314039(-) | protein_length=818 | sequence_SO=chromosome | SO=protein_coding_gene | is_pseudo=false	LSSRPFDASCATLPR	FALSE	High	[R].LSSRPFDASCATLPR.[L]	0.000163905	7.22E-05	1	1	TGGT1_262150-t26_1-p1	TGGT1_262150-t26_1-p1 [224-238]	0	2050.97745	0.994	0.931	1.111	1.394	1.473	1.643	1.661	-0.01	-0.1	0.15	0.48	0.56	0.72	0.73	1	1	1	1	1	0.253478782	0.181879371	110.7	110.1	103	123	154.3	163.1	182	184	11.13	8.45
23613	TGGT1_230400	hypothetical protein	1xTMTpro [K13]; 1xTMTpro [N-Term]; 1xPhospho [S]		1	transcript=TGGT1_230400-t26_1 | gene=TGGT1_230400 | organism=Toxoplasma_gondii_GT1 | gene_product=hypothetical protein | transcript_product=hypothetical protein | location=TGGT1_chrVIII:738672-751636(+) | protein_length=2233 | sequence_SO=chromosome | SO=protein_coding_gene | is_pseudo=false	ISSQAEVSSSAEK	FALSE	High	[R].ISSQAEVSSSAEK.[R]	0.000347447	7.22E-05	1	1	TGGT1_230400-t26_1-p1	TGGT1_230400-t26_1-p1 [1065-1077]	0	2011.02404	0.991	0.915	1.047	0.871	0.962	1.172	1.097	-0.01	-0.13	0.07	-0.2	-0.06	0.23	0.13	1	1	1	1	1	1	1	19.6	19.5	18	20.6	17.1	18.9	23	21.5	11.18	17.14
23523	TGGT1_313270	hypothetical protein	1xTMTpro [N-Term]; 2xPhospho [S3(99.1); S6(100)]	TGGT1_313270-t26_1-p1 2xPhospho [S2336(99.1); S2339(100)]	1	transcript=TGGT1_313270-t26_1 | gene=TGGT1_313270 | organism=Toxoplasma_gondii_GT1 | gene_product=hypothetical protein | transcript_product=hypothetical protein | location=TGGT1_chrXI:3183953-3196338(+) | protein_length=2799 | sequence_SO=chromosome | SO=protein_coding_gene | is_pseudo=false	LSSDPSQSAVSDSQGTDLMIPSGPTGHQGNAGAQGADR	FALSE	High	[R].LSSDPSQSAVSDSQGTDLMIPSGPTGHQGNAGAQGADR.[E]	1.22E-12	7.22E-05	1	1	TGGT1_313270-t26_1-p1	TGGT1_313270-t26_1-p1 [2334-2371]	0	4160.81886	1.009	1.095	0.832	0.761	1	0.73	0.84	0.01	0.13	-0.26	-0.39	0	-0.45	-0.25	1	1	1	1	1	1	1	22.7	22.9	24.9	18.9	17.3	22.7	16.6	19.1	18.71	19.6
23526	TGGT1_247450	hypothetical protein	1xTMTpro [N-Term]; 2xPhospho [S3(99.5); S5(100)]	TGGT1_247450-t26_1-p1 2xPhospho [S382(99.5); S384(100)]	1	transcript=TGGT1_247450-t26_1 | gene=TGGT1_247450 | organism=Toxoplasma_gondii_GT1 | gene_product=hypothetical protein | transcript_product=hypothetical protein | location=TGGT1_chrXII:3275746-3284022(+) | protein_length=2303 | sequence_SO=chromosome | SO=protein_coding_gene | is_pseudo=false	LSSDSLRLPETGR	FALSE	High	[R].LSSDSLRLPETGR.[D]	0.000425562	7.22E-05	1	1	TGGT1_247450-t26_1-p1	TGGT1_247450-t26_1-p1 [380-392]	1	1894.89959	1.159	0.89	0.711	1.006	0.894	0.67	0.865	0.21	-0.17	-0.49	0.01	-0.16	-0.58	-0.21	1	1	1	1	1	1	1	69.7	80.8	62	49.6	70.1	62.3	46.7	60.3	14.48	16.2
23539	TGGT1_274010	hypothetical protein	1xMethylthio [C15]; 1xTMTpro [N-Term]; 1xPhospho [S3(99.6)]	TGGT1_274010-t26_1-p1 1xMethylthio [C2050]; 1xPhospho [S2038(99.6)]	1	transcript=TGGT1_274010-t26_1 | gene=TGGT1_274010 | organism=Toxoplasma_gondii_GT1 | gene_product=hypothetical protein | transcript_product=hypothetical protein | location=TGGT1_chrVIII:3081952-3098442(-) | protein_length=4008 | sequence_SO=chromosome | SO=protein_coding_gene | is_pseudo=false	ISSFSAPQSPLSSSCR	FALSE	High	[R].ISSFSAPQSPLSSSCR.[L]	2.03E-05	7.22E-05	1	1	TGGT1_274010-t26_1-p1	TGGT1_274010-t26_1-p1 [2036-2051]	0	2083.95129	1.142	1.124	0.633	1.113	1.511	1.661	1.431	0.19	0.17	-0.66	0.15	0.6	0.73	0.52	1	1	1	1	1	1	1	9.9	11.3	11.1	6.3	11	15	16.4	14.2	49.71	10.28
23548	TGGT1_232830	putative vacuolar proton translocating ATPase subunit A	1xTMTpro [K5]; 1xTMTpro [N-Term]; 3xPhospho [T6(100); S18(100); S/T]	TGGT1_232830-t26_1-p1 3xPhospho [T718(100); S730(100); S/T]	1	transcript=TGGT1_232830-t26_1 | gene=TGGT1_232830 | organism=Toxoplasma_gondii_GT1 | gene_product=V-type proton ATPase subunit a [Source:UniProtKB/TrEMBL;Acc:S7WBT9] | transcript_product=putative vacuolar proton translocating ATPase subunit A | location=TGGT1_chrVIII:2275918-2280585(-) | protein_length=909 | sequence_SO=chromosome | SO=protein_coding_gene | is_pseudo=false	LSSGKTNSSTIELEHAPSGGANGAGAAAAVGDGNENSAIEAGLR	FALSE	High	[R].LSSGKTNSSTIELEHAPSGGANGAGAAAAVGDGNENSAIEAGLR.[K]	1.26E-12	7.22E-05	1	1	TGGT1_232830-t26_1-p1	TGGT1_232830-t26_1-p1 [713-756]	1	4957.28989	1.052	1.002	1.038	0.98	0.967	1.092	1.118	0.07	0	0.05	-0.03	-0.05	0.13	0.16	1	1	1	1	1	1	1	76.2	80.1	76.3	79	74.6	73.7	83.2	85.1	1.72	2.9
23556	TGGT1_269260	hypothetical protein	1xTMTpro [N-Term]; 1xPhospho [S3(99.6)]	TGGT1_269260-t26_1-p1 1xPhospho [S99(99.6)]	1	transcript=TGGT1_269260-t26_1 | gene=TGGT1_269260 | organism=Toxoplasma_gondii_GT1 | gene_product=hypothetical protein | transcript_product=hypothetical protein | location=TGGT1_chrVIII:5955672-5958237(-) | protein_length=648 | sequence_SO=chromosome | SO=protein_coding_gene | is_pseudo=false	LSSGSSGTSQTPESIGQNPR	FALSE	High	[R].LSSGSSGTSQTPESIGQNPR.[V]	4.96E-07	7.22E-05	1	1	TGGT1_269260-t26_1-p1	TGGT1_269260-t26_1-p1 [97-116]	0	2374.12068	1.267	1.324	1.231	1.544	1.448	1.348	1.077	0.34	0.4	0.3	0.63	0.53	0.43	0.11	1	1	1	1	1	1	1	23.9	30.2	31.6	29.4	36.8	34.6	32.2	25.7	21.69	8.89
23560	TGGT1_234270	hypothetical protein	1xTMTpro [N-Term]; 1xPhospho [S16(99.3)]	TGGT1_234270-t26_1-p1 1xPhospho [S1351(99.3)]	2	transcript=TGGT1_234270-t26_1 | gene=TGGT1_234270 | organism=Toxoplasma_gondii_GT1 | gene_product=hypothetical protein | transcript_product=hypothetical protein | location=TGGT1_chrX:4150640-4163518(+) | protein_length=2027 | sequence_SO=chromosome | SO=protein_coding_gene | is_pseudo=false	LSSHPLTSASPTGSESPR	FALSE	High	[K].LSSHPLTSASPTGSESPR.[K]	7.92E-08	7.22E-05	1	1	TGGT1_234270-t26_1-p1	TGGT1_234270-t26_1-p1 [1336-1353]	0	2195.06646	1.131	1.618	1.248	1.083	1.017	0.743	0.705	0.18	0.69	0.32	0.11	0.02	-0.43	-0.51	1	1	1	1	1	0.924293263	0.450602668	19.5	22	31.5	24.3	21.1	19.8	14.5	13.7	5.54	2.58
23561	TGGT1_234270	hypothetical protein	1xTMTpro [N-Term]; 2xPhospho [S10(100); S/T]	TGGT1_234270-t26_1-p1 2xPhospho [S1345(100); S/T]	1	transcript=TGGT1_234270-t26_1 | gene=TGGT1_234270 | organism=Toxoplasma_gondii_GT1 | gene_product=hypothetical protein | transcript_product=hypothetical protein | location=TGGT1_chrX:4150640-4163518(+) | protein_length=2027 | sequence_SO=chromosome | SO=protein_coding_gene | is_pseudo=false	LSSHPLTSASPTGSESPR	FALSE	High	[K].LSSHPLTSASPTGSESPR.[K]	1.19E-06	7.22E-05	1	1	TGGT1_234270-t26_1-p1	TGGT1_234270-t26_1-p1 [1336-1353]	0	2275.03279	0.95	0.94	0.705	0.709	0.675	0.625	0.603	-0.07	-0.09	-0.5	-0.5	-0.57	-0.68	-0.73	1	1	1	1	1	0.932498083	0.603759502	47.3	44.9	44.4	33.4	33.5	31.9	29.5	28.5	15.47	2.73
23562	TGGT1_234270	hypothetical protein	1xTMTpro [K19]; 1xTMTpro [N-Term]; 1xPhospho [T/S]		1	transcript=TGGT1_234270-t26_1 | gene=TGGT1_234270 | organism=Toxoplasma_gondii_GT1 | gene_product=hypothetical protein | transcript_product=hypothetical protein | location=TGGT1_chrX:4150640-4163518(+) | protein_length=2027 | sequence_SO=chromosome | SO=protein_coding_gene | is_pseudo=false	LSSHPLTSASPTGSESPRK	FALSE	High	[K].LSSHPLTSASPTGSESPRK.[E]	2.28E-06	7.22E-05	1	1	TGGT1_234270-t26_1-p1	TGGT1_234270-t26_1-p1 [1336-1354]	1	2627.36857	0.951	0.997	0.787	0.783	0.487	0.627	0.441	-0.07	0	-0.35	-0.35	-1.04	-0.67	-1.18	1	1	1	1	0.135022047	0.312353808	0.025681802	32.4	30.8	32.3	25.5	25.4	15.8	20.3	14.3	8.08	3.73
23563	TGGT1_234270	hypothetical protein	1xTMTpro [K19]; 1xTMTpro [N-Term]; 2xPhospho [S/T]		3	transcript=TGGT1_234270-t26_1 | gene=TGGT1_234270 | organism=Toxoplasma_gondii_GT1 | gene_product=hypothetical protein | transcript_product=hypothetical protein | location=TGGT1_chrX:4150640-4163518(+) | protein_length=2027 | sequence_SO=chromosome | SO=protein_coding_gene | is_pseudo=false	LSSHPLTSASPTGSESPRK	FALSE	High	[K].LSSHPLTSASPTGSESPRK.[E]	2.87E-06	7.22E-05	1	1	TGGT1_234270-t26_1-p1	TGGT1_234270-t26_1-p1 [1336-1354]	1	2707.3349	1.099	0.971	1.004	0.908	0.823	0.834	0.79	0.14	-0.04	0.01	-0.14	-0.28	-0.26	-0.34	1	1	1	1	0.937881668	0.619960112	0.202896828	146.5	161	142.2	147.1	133	120.5	122.2	115.8	1.04	7.86
23569	TGGT1_261230	ankyrin repeat-containing protein	1xTMTpro [N-Term]; 1xPhospho [S/T]		1	transcript=TGGT1_261230-t26_1 | gene=TGGT1_261230 | organism=Toxoplasma_gondii_GT1 | gene_product=ANK_REP_REGION domain-containing protein [Source:UniProtKB/TrEMBL;Acc:S7UYH5] | transcript_product=ankyrin repeat-containing protein | location=TGGT1_chrVIIb:1786572-1792641(-) | protein_length=1382 | sequence_SO=chromosome | SO=protein_coding_gene | is_pseudo=false	LSSLHAAETTNNTAPASPLEADMR	FALSE	High	[R].LSSLHAAETTNNTAPASPLEADMR.[D]	6.34E-09	7.22E-05	1	1	TGGT1_261230-t26_1-p1	TGGT1_261230-t26_1-p1 [668-691]	0	2881.37222	1.226	1.248	1.474	1.597	1.791	1.629	0.988	0.29	0.32	0.56	0.68	0.84	0.7	-0.02	1	1	1	1	1	1	1	7.7	9.4	9.6	11.3	12.3	13.8	12.5	7.6	40.42	14.65
23588	TGGT1_255440	hypothetical protein	1xTMTpro [N-Term]; 1xPhospho [S10(99.7)]	TGGT1_255440-t26_1-p1 1xPhospho [S286(99.7)]	1	transcript=TGGT1_255440-t26_1 | gene=TGGT1_255440 | organism=Toxoplasma_gondii_GT1 | gene_product=hypothetical protein | transcript_product=hypothetical protein | location=TGGT1_chrVIIb:4732506-4734913(+) | protein_length=571 | sequence_SO=chromosome | SO=protein_coding_gene | is_pseudo=false	LSSLSPSSLSPR	FALSE	High	[R].LSSLSPSSLSPR.[S]	0.000139559	7.22E-05	1	1	TGGT1_255440-t26_1-p1	TGGT1_255440-t26_1-p1 [277-288]	0	1614.84232	1.13	0.912	1.186	1.093	1.072	1.085	1.043	0.18	-0.13	0.25	0.13	0.1	0.12	0.06	1	1	1	1	1	1	1	23.4	26.4	21.3	27.7	25.5	25	25.3	24.4	5.05	12.44
23596	TGGT1_259870	hypothetical protein	1xTMTpro [K14]; 1xTMTpro [N-Term]; 1xPhospho [S3(99.8)]	TGGT1_259870-t26_1-p1 1xPhospho [S1179(99.8)]	1	transcript=TGGT1_259870-t26_1 | gene=TGGT1_259870 | organism=Toxoplasma_gondii_GT1 | gene_product=SAC domain-containing protein [Source:UniProtKB/TrEMBL;Acc:S7W756] | transcript_product=hypothetical protein | location=TGGT1_chrVIIb:2616425-2623588(+) | protein_length=2122 | sequence_SO=chromosome | SO=protein_coding_gene | is_pseudo=false	LSSPALDPLYVHSK	FALSE	High	[R].LSSPALDPLYVHSK.[D]	2.14E-11	7.22E-05	1	1	TGGT1_259870-t26_1-p1	TGGT1_259870-t26_1-p1 [1177-1190]	0	2215.20194	0.921	1.025	0.97	0.922	0.912	0.898	0.978	-0.12	0.04	-0.04	-0.12	-0.13	-0.16	-0.03	1	1	1	1	1	1	1	99.4	91.5	101.9	96.4	91.6	90.6	89.3	97.2	7.01	20.41
23605	TGGT1_268780	hypothetical protein	1xTMTpro [K17]; 1xTMTpro [N-Term]; 1xPhospho [S]		1	transcript=TGGT1_268780-t26_1 | gene=TGGT1_268780 | organism=Toxoplasma_gondii_GT1 | gene_product=hypothetical protein | transcript_product=hypothetical protein | location=TGGT1_chrVIII:6292251-6316928(-) | protein_length=7354 | sequence_SO=chromosome | SO=protein_coding_gene | is_pseudo=false	ISSPSHFAPAESGSEVK	FALSE	High	[R].ISSPSHFAPAESGSEVK.[S]	1.32E-06	7.22E-05	1	1	TGGT1_268780-t26_1-p1	TGGT1_268780-t26_1-p1 [3709-3725]	0	2418.21978	1.797	1.362	1.872	1.618	1.264	2.052	1.274	0.85	0.45	0.9	0.69	0.34	1.04	0.35	1	1	1	1	1	1	1	6.4	11.5	8.7	11.9	10.3	8.1	13.1	8.1	39.28	11.49
23606	TGGT1_268780	hypothetical protein	1xTMTpro [K17]; 1xTMTpro [N-Term]; 2xPhospho [S12(100); S14(100)]	TGGT1_268780-t26_1-p1 2xPhospho [S3720(100); S3722(100)]	2	transcript=TGGT1_268780-t26_1 | gene=TGGT1_268780 | organism=Toxoplasma_gondii_GT1 | gene_product=hypothetical protein | transcript_product=hypothetical protein | location=TGGT1_chrVIII:6292251-6316928(-) | protein_length=7354 | sequence_SO=chromosome | SO=protein_coding_gene | is_pseudo=false	ISSPSHFAPAESGSEVK	FALSE	High	[R].ISSPSHFAPAESGSEVK.[S]	2.18E-05	7.22E-05	1	1	TGGT1_268780-t26_1-p1	TGGT1_268780-t26_1-p1 [3709-3725]	0	2498.18611	1.022	0.974	1.111	1.113	1.076	1.109	1.103	0.03	-0.04	0.15	0.15	0.11	0.15	0.14	1	1	1	1	1	1	1	65.1	66.5	63.4	72.3	72.5	70	72.2	71.8	8.2	12.2
23610	TGGT1_201150	heavy metal translocating P-type ATPase subfamily protein	1xTMTpro [N-Term]; 1xPhospho [S3(99.3)]	TGGT1_201150-t26_1-p1 1xPhospho [S1315(99.3)]	1	transcript=TGGT1_201150-t26_1 | gene=TGGT1_201150 | organism=Toxoplasma_gondii_GT1 | gene_product=Heavy metal translocating P-type ATPase subfamily protein [Source:UniProtKB/TrEMBL;Acc:S7WB84] | transcript_product=heavy metal translocating P-type ATPase subfamily protein | location=TGGT1_chrVIIa:3895489-3905933(+) | protein_length=1965 | sequence_SO=chromosome | SO=protein_coding_gene | is_pseudo…	LSSPSPSSSSFSSSSR	FALSE	High	[R].LSSPSPSSSSFSSSSR.[G]	1.38E-05	7.22E-05	1	1	TGGT1_201150-t26_1-p1	TGGT1_201150-t26_1-p1 [1313-1328]	0	1970.90275	0.966	1.022	0.96	1.34	1.434	1.209	1.02	-0.05	0.03	-0.06	0.42	0.52	0.27	0.03	1	1	1	1	1	1	1	17.2	16.6	17.5	16.5	23	24.6	20.7	17.5	8.16	42.46
23755	TGGT1_235750	ULK kinase	1xTMTpro [K13]; 1xTMTpro [N-Term]; 2xPhospho [S6(100); S9(100)]	TGGT1_235750-t26_1-p1 2xPhospho [S356(100); S359(100)]	1	transcript=TGGT1_235750-t26_1 | gene=TGGT1_235750 | organism=Toxoplasma_gondii_GT1 | gene_product=Protein kinase domain-containing protein [Source:UniProtKB/TrEMBL;Acc:S7UQN9] | transcript_product=ULK kinase | location=TGGT1_chrX:4980554-4985413(+) | protein_length=363 | sequence_SO=chromosome | SO=protein_coding_gene | is_pseudo=false	ISVTDSQQSFHSK	FALSE	High	[R].ISVTDSQQSFHSK.[-]	2.59E-06	7.22E-05	1	1	TGGT1_235750-t26_1-p1	TGGT1_235750-t26_1-p1 [351-363]	0	2232.05945	1.004	1.143	0.945	0.937	0.946	0.974	0.952	0.01	0.19	-0.08	-0.09	-0.08	-0.04	-0.07	1	1	1	1	1	1	1	76.8	77.1	87.8	72.6	71.9	72.7	74.8	73.1	15.3	12.97
23522	TGGT1_313270	hypothetical protein	1xTMTpro [N-Term]; 1xPhospho [S/T]		1	transcript=TGGT1_313270-t26_1 | gene=TGGT1_313270 | organism=Toxoplasma_gondii_GT1 | gene_product=hypothetical protein | transcript_product=hypothetical protein | location=TGGT1_chrXI:3183953-3196338(+) | protein_length=2799 | sequence_SO=chromosome | SO=protein_coding_gene | is_pseudo=false	LSSDPSQSAVSDSQGTDLMIPSGPTGHQGNAGAQGADR	FALSE	High	[R].LSSDPSQSAVSDSQGTDLMIPSGPTGHQGNAGAQGADR.[E]	3.92E-12	7.22E-05	1	1	TGGT1_313270-t26_1-p1	TGGT1_313270-t26_1-p1 [2334-2371]	0	4080.85252	0.907	0.922	0.914	0.875	0.833	0.823	0.851	-0.14	-0.12	-0.13	-0.19	-0.26	-0.28	-0.23	1	1	1	1	1	1	1	25.8	23.4	23.8	23.6	22.6	21.5	21.2	22	8.86	20.45
23794	TGGT1_225890	hypothetical protein	1xMethylthio [C3]; 1xTMTpro [N-Term]; 2xPhospho [S9(99.5); S10(100)]	TGGT1_225890-t26_1-p1 1xMethylthio [C245]; 2xPhospho [S251(99.5); S252(100)]	1	transcript=TGGT1_225890-t26_1 | gene=TGGT1_225890 | organism=Toxoplasma_gondii_GT1 | gene_product=hypothetical protein | transcript_product=hypothetical protein | location=TGGT1_chrX:1864237-1871724(-) | protein_length=2111 | sequence_SO=chromosome | SO=protein_coding_gene | is_pseudo=false	LTCAASSPSSPSNAHAAAASR	FALSE	High	[K].LTCAASSPSSPSNAHAAAASR.[L]	4.33E-09	7.22E-05	1	1	TGGT1_225890-t26_1-p1	TGGT1_225890-t26_1-p1 [243-263]	0	2467.04674	1.067	1.017	1.137	1.121	1.242	1.05	0.946	0.09	0.02	0.19	0.16	0.31	0.07	-0.08	1	1	1	1	1	1	1	42.8	45.6	43.5	48.7	47.9	53.1	44.9	40.5	1.86	16.46
24009	TGGT1_313410	proteasome 26S regulatory subunit	2xTMTpro [K9; K16]; 1xTMTpro [N-Term]; 1xPhospho [S7(100)]	TGGT1_313410-t26_1-p1 1xPhospho [S15(100)]	1	transcript=TGGT1_313410-t26_1 | gene=TGGT1_313410 | organism=Toxoplasma_gondii_GT1 | gene_product=Proteasome 26S regulatory subunit [Source:UniProtKB/TrEMBL;Acc:S7W860] | transcript_product=proteasome 26S regulatory subunit | location=TGGT1_chrXI:3312986-3323185(+) | protein_length=1091 | sequence_SO=chromosome | SO=protein_coding_gene | is_pseudo=false	LVAIQASAKDPAQTGK	FALSE	High	[K].LVAIQASAKDPAQTGK.[E]	6.46E-06	7.22E-05	1	1	TGGT1_313410-t26_1-p1	TGGT1_313410-t26_1-p1 [9-24]	1	2590.47857	0.901	0.779	0.814	0.584	0.763	0.872	0.934	-0.15	-0.36	-0.3	-0.78	-0.39	-0.2	-0.1	1	1	1	1	1	1	1	13.3	12	10.4	10.9	7.8	10.2	11.6	12.5	58.48	35.97
24054	TGGT1_257560	WD domain, G-beta repeat-containing protein	1xTMTpro [K19]; 1xTMTpro [N-Term]; 1xPhospho [S7(100)]	TGGT1_257560-t26_1-p1 1xPhospho [S45(100)]	2	transcript=TGGT1_257560-t26_1 | gene=TGGT1_257560 | organism=Toxoplasma_gondii_GT1 | gene_product=WD_REPEATS_REGION domain-containing protein [Source:UniProtKB/TrEMBL;Acc:S7UZF8] | transcript_product=WD domain, G-beta repeat-containing protein | location=TGGT1_chrVIIb:3904702-3908262(+) | protein_length=1017 | sequence_SO=chromosome | SO=protein_coding_gene | is_pseudo=false	IVEEEDSAGDEGEAGEDRK	FALSE	High	[R].IVEEEDSAGDEGEAGEDRK.[S]	3.67E-05	7.22E-05	1	1	TGGT1_257560-t26_1-p1	TGGT1_257560-t26_1-p1 [39-57]	1	2723.25405	1.083	1.091	1.144	1.212	1.291	1.171	0.901	0.11	0.13	0.19	0.28	0.37	0.23	-0.15	1	1	1	1	1	1	1	26.3	28.5	28.7	30.1	31.9	34	30.8	23.7	22.73	4.69
23997	TGGT1_247330	hypothetical protein	1xTMTpro [N-Term]; 2xPhospho [S15(99); S21(99.5)]	TGGT1_247330-t26_1-p1 2xPhospho [S1167(99); S1173(99.5)]	2	transcript=TGGT1_247330-t26_1 | gene=TGGT1_247330 | organism=Toxoplasma_gondii_GT1 | gene_product=Symplekin_C domain-containing protein [Source:UniProtKB/TrEMBL;Acc:S7W9Q9] | transcript_product=hypothetical protein | location=TGGT1_chrXII:3187009-3202779(-) | protein_length=1940 | sequence_SO=chromosome | SO=protein_coding_gene | is_pseudo=false	LVADFFSSSPPSSSSPPSSPSPPSSR	FALSE	High	[R].LVADFFSSSPPSSSSPPSSPSPPSSR.[S]	1.23E-09	7.22E-05	1	1	TGGT1_247330-t26_1-p1	TGGT1_247330-t26_1-p1 [1153-1178]	0	3055.36581	0.956	1.1	0.834	0.965	0.498	0.72	0.579	-0.06	0.14	-0.26	-0.05	-1.01	-0.47	-0.79	1	1	1	1	1	1	1	12.6	12.1	13.9	10.5	12.2	6.3	9.1	7.3	22.57	27.67
24089	TGGT1_203620	hypothetical protein	1xOxidation [M4]; 1xTMTpro [N-Term]; 1xPhospho [S10(100)]	TGGT1_203620-t26_1-p1 1xPhospho [S418(100)]	2	transcript=TGGT1_203620-t26_1 | gene=TGGT1_203620 | organism=Toxoplasma_gondii_GT1 | gene_product=MRP-S28 domain-containing protein [Source:UniProtKB/TrEMBL;Acc:S7W424] | transcript_product=hypothetical protein | location=TGGT1_chrVIIa:2294935-2299477(+) | protein_length=584 | sequence_SO=chromosome | SO=protein_coding_gene | is_pseudo=false	LVGMTHDIDSDDEFAQANAR	FALSE	High	[R].LVGMTHDIDSDDEFAQANAR.[T]	3.71E-10	7.22E-05	1	1	TGGT1_203620-t26_1-p1	TGGT1_203620-t26_1-p1 [409-428]	0	2605.15608	1.044	0.837	0.859	0.914	0.872	0.891	0.775	0.06	-0.26	-0.22	-0.13	-0.2	-0.17	-0.37	1	1	1	1	1	1	1	105.6	110.2	88.3	90.7	96.5	92	94.1	81.9	3.39	1.98
24092	TGGT1_270865	putative adenylate cyclase	1xTMTpro [N-Term]; 1xPhospho [S/T]		3	transcript=TGGT1_270865-t26_1 | gene=TGGT1_270865 | organism=Toxoplasma_gondii_GT1 | gene_product=Putative adenylate cyclase [Source:UniProtKB/TrEMBL;Acc:S7WDA0] | transcript_product=putative adenylate cyclase | location=TGGT1_chrVIII:4921378-4938757(-) | protein_length=2040 | sequence_SO=chromosome | SO=protein_coding_gene | is_pseudo=false	IVGTHSGSLEHVPFPGLAPGHER	FALSE	High	[K].IVGTHSGSLEHVPFPGLAPGHER.[R]	8.32E-11	7.22E-05	1	1	TGGT1_270865-t26_1-p1	TGGT1_270865-t26_1-p1 [1701-1723]	0	2778.40478	0.967	1.128	1.371	1.312	0.935	1.451	1.386	-0.05	0.17	0.45	0.39	-0.1	0.54	0.47	1	1	1	1	1	1	1	8.3	8	9.4	11.4	10.9	7.8	12.1	11.5	1.97	38.71
24096	TGGT1_294740	hypothetical protein	1xTMTpro [N-Term]; 1xPhospho [S8(100)]	TGGT1_294740-t26_1-p1 1xPhospho [S1541(100)]	1	transcript=TGGT1_294740-t26_1 | gene=TGGT1_294740 | organism=Toxoplasma_gondii_GT1 | gene_product=hypothetical protein | transcript_product=hypothetical protein | location=TGGT1_chrIa:1097375-1109128(+) | protein_length=3421 | sequence_SO=chromosome | SO=protein_coding_gene | is_pseudo=false	LVHAGAWSDEETPQSSR	FALSE	High	[R].LVHAGAWSDEETPQSSR.[E]	3.05E-07	7.22E-05	1	1	TGGT1_294740-t26_1-p1	TGGT1_294740-t26_1-p1 [1534-1550]	0	2254.04606	1.087	1.172	0.825	0.886	0.967	0.859	0.934	0.12	0.23	-0.28	-0.18	-0.05	-0.22	-0.1	1	1	1	1	1	1	1	32.9	35.8	38.6	27.2	29.2	31.9	28.3	30.8	4.5	4.76
24098	TGGT1_294740	hypothetical protein	1xTMTpro [N-Term]; 3xPhospho [S8(100); T12(100); S15(99.5)]	TGGT1_294740-t26_1-p1 3xPhospho [S1541(100); T1545(100); S1548(99.5)]	1	transcript=TGGT1_294740-t26_1 | gene=TGGT1_294740 | organism=Toxoplasma_gondii_GT1 | gene_product=hypothetical protein | transcript_product=hypothetical protein | location=TGGT1_chrIa:1097375-1109128(+) | protein_length=3421 | sequence_SO=chromosome | SO=protein_coding_gene | is_pseudo=false	LVHAGAWSDEETPQSSREPSPLR	FALSE	High	[R].LVHAGAWSDEETPQSSREPSPLR.[T]	4.44E-05	7.22E-05	1	1	TGGT1_294740-t26_1-p1	TGGT1_294740-t26_1-p1 [1534-1556]	1	3093.34404	1.139	1.053	0.778	0.872	0.96	1.179	0.944	0.19	0.07	-0.36	-0.2	-0.06	0.24	-0.08	1	1	1	1	1	1	1	10.3	11.7	10.8	8	9	9.9	12.1	9.7	20.38	19.39
24100	TGGT1_278030	hypothetical protein	1xMethylthio [C7]; 1xTMTpro [N-Term]; 2xPhospho [S17(99.3); S18(99.3)]	TGGT1_278030-t26_1-p1 1xMethylthio [C2203]; 2xPhospho [S2213(99.3); S2214(99.3)]	1	transcript=TGGT1_278030-t26_1 | gene=TGGT1_278030 | organism=Toxoplasma_gondii_GT1 | gene_product=hypothetical protein | transcript_product=hypothetical protein | location=TGGT1_chrXII:6257076-6266408(+) | protein_length=2220 | sequence_SO=chromosome | SO=protein_coding_gene | is_pseudo=false	LVHPAACGSADGMDTGSSPPESLL	FALSE	High	[K].LVHPAACGSADGMDTGSSPPESLL.[-]	6.60E-07	7.22E-05	1	1	TGGT1_278030-t26_1-p1	TGGT1_278030-t26_1-p1 [2197-2220]	0	2822.18085	1.246	1.283	0.898	1.213	1.1	1.194	1.21	0.32	0.36	-0.16	0.28	0.14	0.26	0.27	1	1	1	1	1	1	1	20.9	26	26.8	18.8	25.4	23	25	25.3	2.25	31.76
24119	TGGT1_289970	hypothetical protein	1xTMTpro [K6]; 1xTMTpro [N-Term]; 1xPhospho [S8(99.7)]	TGGT1_289970-t26_1-p1 1xPhospho [S68(99.7)]	8	transcript=TGGT1_289970-t26_1 | gene=TGGT1_289970 | organism=Toxoplasma_gondii_GT1 | gene_product=hypothetical protein | transcript_product=hypothetical protein | location=TGGT1_chrIX:3366173-3367777(+) | protein_length=232 | sequence_SO=chromosome | SO=protein_coding_gene | is_pseudo=false	LVIQNKPSTNVSVDR	FALSE	High	[R].LVIQNKPSTNVSVDR.[Q]	5.00E-05	7.22E-05	1	1	TGGT1_289970-t26_1-p1	TGGT1_289970-t26_1-p1 [61-75]	0	2358.30378	1.001	1.039	0.974	0.911	0.929	0.977	1.138	0	0.06	-0.04	-0.13	-0.11	-0.03	0.19	1	1	1	1	1	1	1	288.3	288.7	299.5	280.9	262.6	267.9	281.8	328.1	3.01	1.24
24088	TGGT1_203620	hypothetical protein	1xTMTpro [N-Term]; 1xPhospho [S10(100)]	TGGT1_203620-t26_1-p1 1xPhospho [S418(100)]	1	transcript=TGGT1_203620-t26_1 | gene=TGGT1_203620 | organism=Toxoplasma_gondii_GT1 | gene_product=MRP-S28 domain-containing protein [Source:UniProtKB/TrEMBL;Acc:S7W424] | transcript_product=hypothetical protein | location=TGGT1_chrVIIa:2294935-2299477(+) | protein_length=584 | sequence_SO=chromosome | SO=protein_coding_gene | is_pseudo=false	LVGMTHDIDSDDEFAQANAR	FALSE	High	[R].LVGMTHDIDSDDEFAQANAR.[T]	8.27E-10	7.22E-05	1	1	TGGT1_203620-t26_1-p1	TGGT1_203620-t26_1-p1 [409-428]	0	2589.16116	0.949	0.989	0.808	0.803	0.808	0.825	0.822	-0.07	-0.02	-0.31	-0.32	-0.31	-0.28	-0.28	1	1	1	1	1	1	0.886327058	47.8	45.3	47.2	38.6	38.4	38.6	39.4	39.3	5.37	5.92
23996	TGGT1_247330	hypothetical protein	1xTMTpro [N-Term]; 1xPhospho [S15(99.7)]	TGGT1_247330-t26_1-p1 1xPhospho [S1167(99.7)]	2	transcript=TGGT1_247330-t26_1 | gene=TGGT1_247330 | organism=Toxoplasma_gondii_GT1 | gene_product=Symplekin_C domain-containing protein [Source:UniProtKB/TrEMBL;Acc:S7W9Q9] | transcript_product=hypothetical protein | location=TGGT1_chrXII:3187009-3202779(-) | protein_length=1940 | sequence_SO=chromosome | SO=protein_coding_gene | is_pseudo=false	LVADFFSSSPPSSSSPPSSPSPPSSR	FALSE	High	[R].LVADFFSSSPPSSSSPPSSPSPPSSR.[S]	1.12E-12	7.22E-05	1	1	TGGT1_247330-t26_1-p1	TGGT1_247330-t26_1-p1 [1153-1178]	0	2975.39948	0.775	0.955	0.894	0.754	0.798	0.801	0.746	-0.37	-0.07	-0.16	-0.41	-0.32	-0.32	-0.42	1	1	1	1	1	1	1	30	23.2	28.7	26.8	22.6	24	24	22.4	11.16	40.86
23972	TGGT1_289050	putative FIKK kinase	1xTMTpro [N-Term]; 1xPhospho [T3(99.5)]	TGGT1_289050-t26_1-p1 1xPhospho [T1012(99.5)]	1	transcript=TGGT1_289050-t26_1 | gene=TGGT1_289050 | organism=Toxoplasma_gondii_GT1 | gene_product=Protein kinase domain-containing protein [Source:UniProtKB/TrEMBL;Acc:S7UPL7] | transcript_product=putative FIKK kinase | location=TGGT1_chrIX:2746213-2758051(-) | protein_length=2887 | sequence_SO=chromosome | SO=protein_coding_gene | is_pseudo=false	LTTIPSNVTSDAPAPALQTER	FALSE	High	[R].LTTIPSNVTSDAPAPALQTER.[A]	1.16E-10	7.22E-05	1	1	TGGT1_289050-t26_1-p1	TGGT1_289050-t26_1-p1 [1010-1030]	0	2566.30848	0.952	0.832	1.018	1.012	1.054	1.255	1.365	-0.07	-0.27	0.03	0.02	0.08	0.33	0.45	1	1	1	1	1	1	0.491171682	47.3	45.1	39.4	48.2	47.9	49.9	59.4	64.6	12.7	2.02
23965	TGGT1_232640	RNA 2'-phosphotransferase, Tpt1/KptA family protein	1xTMTpro [N-Term]; 1xPhospho [S12(100)]	TGGT1_232640-t26_1-p1 1xPhospho [S199(100)]	1	transcript=TGGT1_232640-t26_1 | gene=TGGT1_232640 | organism=Toxoplasma_gondii_GT1 | gene_product=RNA 2'-phosphotransferase, Tpt1/KptA family protein [Source:UniProtKB/TrEMBL;Acc:S7V3K9] | transcript_product=RNA 2'-phosphotransferase, Tpt1/KptA family protein | location=TGGT1_chrVIII:2198745-2199887(+) | protein_length=380 | sequence_SO=chromosome | SO=protein_coding_gene | is_pseudo=false	ITTDAGPSTRPSPR	FALSE	High	[R].ITTDAGPSTRPSPR.[G]	0.000356085	7.22E-05	1	1	TGGT1_232640-t26_1-p1	TGGT1_232640-t26_1-p1 [188-201]	0	1839.92851	1.356	1.406	1.288	1.353	1.214	1.166	1.037	0.44	0.49	0.36	0.44	0.28	0.22	0.05	1	1	1	1	1	1	1	36.5	49.4	51.2	46.9	49.3	44.3	42.5	37.8	10.54	8.98
23818	TGGT1_311770	hypothetical protein	1xTMTpro [K24]; 1xTMTpro [N-Term]; 1xPhospho [S15(100)]	TGGT1_311770-t26_1-p1 1xPhospho [S682(100)]	1	transcript=TGGT1_311770-t26_1 | gene=TGGT1_311770 | organism=Toxoplasma_gondii_GT1 | gene_product=hypothetical protein | transcript_product=hypothetical protein | location=TGGT1_chrXI:2238415-2244852(+) | protein_length=2076 | sequence_SO=chromosome | SO=protein_coding_gene | is_pseudo=false	ITETDLEPSLPLPQSPVHTAGEAK	FALSE	High	[R].ITETDLEPSLPLPQSPVHTAGEAK.[L]	6.14E-11	7.22E-05	1	1	TGGT1_311770-t26_1-p1	TGGT1_311770-t26_1-p1 [668-691]	0	3218.68415	0.965	1.009	0.833	0.836	0.828	0.861	0.811	-0.05	0.01	-0.26	-0.26	-0.27	-0.22	-0.3	1	1	1	1	1	1	1	68.4	66.1	69	57	57.2	56.6	58.9	55.5	13.3	0.41
23819	TGGT1_275802	SRP72 RNA-binding domain-containing protein	1xTMTpro [N-Term]; 1xPhospho [S8(100)]	TGGT1_275802-t26_1-p1 1xPhospho [S320(100)]	1	transcript=TGGT1_275802-t26_1 | gene=TGGT1_275802 | organism=Toxoplasma_gondii_GT1 | gene_product=SRP72 domain-containing protein [Source:UniProtKB/TrEMBL;Acc:S7UNG8] | transcript_product=SRP72 RNA-binding domain-containing protein | location=TGGT1_chrIII:207327-214479(-) | protein_length=731 | sequence_SO=chromosome | SO=protein_coding_gene | is_pseudo=false	LTETGERSEDSSFAR	FALSE	High	[R].LTETGERSEDSSFAR.[S]	8.73E-05	7.22E-05	1	1	TGGT1_275802-t26_1-p1	TGGT1_275802-t26_1-p1 [313-327]	1	2068.95076	1.223	1.257	1.205	1.095	1.113	1.132	0.989	0.29	0.33	0.27	0.13	0.15	0.18	-0.02	1	1	1	1	1	1	1	69.3	84.8	87.1	83.5	75.9	77.2	78.5	68.6	12.05	9.24
23835	TGGT1_253170	putative zinc carboxypeptidase	1xTMTpro [N-Term]; 1xPhospho [S18(100)]	TGGT1_253170-t26_1-p1 1xPhospho [S2168(100)]	1	transcript=TGGT1_253170-t26_1 | gene=TGGT1_253170 | organism=Toxoplasma_gondii_GT1 | gene_product=Peptidase_M14 domain-containing protein [Source:UniProtKB/TrEMBL;Acc:S7VVX7] | transcript_product=putative zinc carboxypeptidase | location=TGGT1_chrIII:782500-798758(+) | protein_length=2203 | sequence_SO=chromosome | SO=protein_coding_gene | is_pseudo=false	LTGEADTLHSHEAGDAVSPPSR	FALSE	High	[R].LTGEADTLHSHEAGDAVSPPSR.[G]	0.000222636	7.22E-05	1	1	TGGT1_253170-t26_1-p1	TGGT1_253170-t26_1-p1 [2151-2172]	0	2631.2371	1.19	0.853	1.326	0.933	1.001	1.089	1.161	0.25	-0.23	0.41	-0.1	0	0.12	0.22	1	1	1	1	1	1	1	10.1	12	8.6	13.4	9.4	10.1	11	11.7	10.01	17.34
23850	TGGT1_216480	NMD3 family protein	1xTMTpro [K16]; 1xTMTpro [N-Term]; 1xPhospho [S13(100)]	TGGT1_216480-t26_1-p1 1xPhospho [S773(100)]	1	transcript=TGGT1_216480-t26_1 | gene=TGGT1_216480 | organism=Toxoplasma_gondii_GT1 | gene_product=NMD3 domain-containing protein [Source:UniProtKB/TrEMBL;Acc:S7UKY3] | transcript_product=NMD3 family protein | location=TGGT1_chrXI:6042136-6045440(+) | protein_length=799 | sequence_SO=chromosome | SO=protein_coding_gene | is_pseudo=false	LTHEGDDDGAPNSDGK	FALSE	High	[R].LTHEGDDDGAPNSDGK.[S]	6.08E-11	7.22E-05	1	1	TGGT1_216480-t26_1-p1	TGGT1_216480-t26_1-p1 [761-776]	0	2316.06367	0.901	0.867	0.82	0.783	0.775	0.638	0.67	-0.15	-0.21	-0.29	-0.35	-0.37	-0.65	-0.58	1	1	1	0.560788612	0.237342593	0.012118715	0.014520426	46.7	42.1	40.5	38.3	36.6	36.2	29.8	31.3	1.15	4.99
23851	TGGT1_286440	malic enzyme	1xTMTpro [N-Term]; 1xPhospho [S6(100)]	TGGT1_286440-t26_1-p1 1xPhospho [S125(100)]	3	transcript=TGGT1_286440-t26_1 | gene=TGGT1_286440 | organism=Toxoplasma_gondii_GT1 | gene_product=Tudor domain-containing protein [Source:UniProtKB/TrEMBL;Acc:A0A125YY59] | transcript_product=malic enzyme | location=TGGT1_chrV:1681686-1685375(-) | protein_length=370 | sequence_SO=chromosome | SO=protein_coding_gene | is_pseudo=false	LTHLSSGSSVVGR	FALSE	High	[R].LTHLSSGSSVVGR.[T]	1.22E-06	7.22E-05	1	1	TGGT1_286440-t26_1-p1	TGGT1_286440-t26_1-p1 [120-132]	0	1683.87502	1.134	0.912	1.118	1.021	0.983	1.029	1.15	0.18	-0.13	0.16	0.03	-0.02	0.04	0.2	1	1	1	1	1	1	1	81	91.9	73.9	90.5	82.7	79.7	83.4	93.1	0.64	6.53
23879	TGGT1_273800	WD domain, G-beta repeat-containing protein	1xTMTpro [N-Term]; 1xPhospho [S6(100)]	TGGT1_273800-t26_1-p1 1xPhospho [S1170(100)]	1	transcript=TGGT1_273800-t26_1 | gene=TGGT1_273800 | organism=Toxoplasma_gondii_GT1 | gene_product=WD_REPEATS_REGION domain-containing protein [Source:UniProtKB/TrEMBL;Acc:S7V3G9] | transcript_product=WD domain, G-beta repeat-containing protein | location=TGGT1_chrVIII:3241752-3255404(+) | protein_length=3633 | sequence_SO=chromosome | SO=protein_coding_gene | is_pseudo=false	LTNAPSEHEAR	FALSE	High	[R].LTNAPSEHEAR.[G]	3.61E-05	7.22E-05	1	1	TGGT1_273800-t26_1-p1	TGGT1_273800-t26_1-p1 [1165-1175]	0	1608.77022	1.099	1.04	1.207	0.9	0.998	1.087	1.026	0.14	0.06	0.27	-0.15	0	0.12	0.04	1	1	1	1	1	1	1	24.8	27.3	25.8	30	22.4	24.8	27	25.5	24.87	2.85
23881	TGGT1_248340	GTP-binding nuclear protein ran/tc4	1xTMTpro [K15]; 1xTMTpro [N-Term]; 1xPhospho [S8(100)]	TGGT1_248340-t26_1-p1 1xPhospho [S189(100)]	2	transcript=TGGT1_248340-t26_1 | gene=TGGT1_248340 | organism=Toxoplasma_gondii_GT1 | gene_product=GTP-binding nuclear protein [Source:UniProtKB/TrEMBL;Acc:S7V0L0] | transcript_product=GTP-binding nuclear protein ran/tc4 | location=TGGT1_chrXII:3749189-3752256(+) | protein_length=229 | sequence_SO=chromosome | SO=protein_coding_gene | is_pseudo=false	LTNQPALSFVGEHAK	FALSE	High	[R].LTNQPALSFVGEHAK.[A]	2.66E-07	7.22E-05	1	1	TGGT1_248340-t26_1-p1	TGGT1_248340-t26_1-p1 [182-196]	0	2300.22955	1.104	1.196	1.152	1.085	1.096	1.131	1.088	0.14	0.26	0.2	0.12	0.13	0.18	0.12	1	1	1	1	1	1	1	101.7	112.3	121.7	117.2	110.4	111.5	115.1	110.7	3.02	17.95
23891	TGGT1_310000	putative membrane protein	1xTMTpro [N-Term]; 1xPhospho [T2(100)]	TGGT1_310000-t26_1-p1 1xPhospho [T665(100)]	2	transcript=TGGT1_310000-t26_1 | gene=TGGT1_310000 | organism=Toxoplasma_gondii_GT1 | gene_product=Putative membrane protein [Source:UniProtKB/TrEMBL;Acc:S7UTA7] | transcript_product=putative membrane protein | location=TGGT1_chrXI:960190-965833(+) | protein_length=719 | sequence_SO=chromosome | SO=protein_coding_gene | is_pseudo=false	LTPTSQQLPTPTR	FALSE	High	[R].LTPTSQQLPTPTR.[S]	3.37E-05	7.22E-05	1	1	TGGT1_310000-t26_1-p1	TGGT1_310000-t26_1-p1 [664-676]	0	1823.95875	0.878	0.859	0.805	0.97	1.097	0.988	1.008	-0.19	-0.22	-0.31	-0.04	0.13	-0.02	0.01	1	1	1	1	1	1	1	27.8	24.4	23.9	22.4	27	30.6	27.5	28	13.95	4.18
23902	TGGT1_271990	hypothetical protein	1xTMTpro [N-Term]; 1xPhospho [T5(100)]	TGGT1_271990-t26_1-p1 1xPhospho [T115(100)]	1	transcript=TGGT1_271990-t26_1 | gene=TGGT1_271990 | organism=Toxoplasma_gondii_GT1 | gene_product=hypothetical protein | transcript_product=hypothetical protein | location=TGGT1_chrVIII:4235238-4242838(-) | protein_length=1512 | sequence_SO=chromosome | SO=protein_coding_gene | is_pseudo=false	LTQPTQFAPLQPVSSSVDSPR	FALSE	High	[R].LTQPTQFAPLQPVSSSVDSPR.[C]	0.000241568	7.22E-05	1	1	TGGT1_271990-t26_1-p1	TGGT1_271990-t26_1-p1 [111-131]	0	2639.34011	1.157	1.083	1.098	0.974	1.039	0.995	1.026	0.21	0.11	0.14	-0.04	0.06	-0.01	0.04	1	1	1	1	1	1	1	59.4	68.7	64.3	65.3	57.9	61.8	59.1	61	10.41	3
23937	TGGT1_273800	WD domain, G-beta repeat-containing protein	1xTMTpro [K24]; 1xTMTpro [N-Term]; 1xPhospho [S3(99.6)]	TGGT1_273800-t26_1-p1 1xPhospho [S3088(99.6)]	1	transcript=TGGT1_273800-t26_1 | gene=TGGT1_273800 | organism=Toxoplasma_gondii_GT1 | gene_product=WD_REPEATS_REGION domain-containing protein [Source:UniProtKB/TrEMBL;Acc:S7V3G9] | transcript_product=WD domain, G-beta repeat-containing protein | location=TGGT1_chrVIII:3241752-3255404(+) | protein_length=3633 | sequence_SO=chromosome | SO=protein_coding_gene | is_pseudo=false	LTSLEDSTSHGPPDGVADQHVALK	FALSE	High	[R].LTSLEDSTSHGPPDGVADQHVALK.[L]	2.24E-11	7.22E-05	1	1	TGGT1_273800-t26_1-p1	TGGT1_273800-t26_1-p1 [3086-3109]	0	3162.59639	1.101	1.143	1.035	0.93	0.976	0.909	0.978	0.14	0.19	0.05	-0.1	-0.04	-0.14	-0.03	1	1	1	1	1	1	1	107.5	118.3	122.8	111.3	100	104.9	97.7	105.1	7.5	4.29
23955	TGGT1_295710	HECT-domain (ubiquitin-transferase) domain-containing protein	1xTMTpro [N-Term]; 1xPhospho [S10(100)]	TGGT1_295710-t26_1-p1 1xPhospho [S5475(100)]	2	transcript=TGGT1_295710-t26_1 | gene=TGGT1_295710 | organism=Toxoplasma_gondii_GT1 | gene_product=HECT-domain (Ubiquitin-transferase) domain-containing protein [Source:UniProtKB/TrEMBL;Acc:S7UJ61] | transcript_product=HECT-domain (ubiquitin-transferase) domain-containing protein | location=TGGT1_chrIa:1556788-1587317(-) | protein_length=8007 | sequence_SO=chromosome | SO=protein_coding_gene | is_…	LTSSSQNLESPR	FALSE	High	[R].LTSSSQNLESPR.[H]	2.42E-06	7.22E-05	1	1	TGGT1_295710-t26_1-p1	TGGT1_295710-t26_1-p1 [5466-5477]	0	1702.83321	1.07	1.124	0.928	0.971	0.884	0.878	0.842	0.1	0.17	-0.11	-0.04	-0.18	-0.19	-0.25	1	1	1	1	1	1	1	78.3	83.7	88	72.6	76	69.2	68.7	65.9	0.07	2.94
23959	TGGT1_200460	hypothetical protein	1xTMTpro [N-Term]; 1xPhospho [S3(100)]	TGGT1_200460-t26_1-p1 1xPhospho [S143(100)]	1	transcript=TGGT1_200460-t26_1 | gene=TGGT1_200460 | organism=Toxoplasma_gondii_GT1 | gene_product=hypothetical protein | transcript_product=hypothetical protein | location=TGGT1_chrVIII:6876799-6882770(-) | protein_length=436 | sequence_SO=chromosome | SO=protein_coding_gene | is_pseudo=false	LTSVAVAWR	FALSE	High	[R].LTSVAVAWR.[I]	4.60E-05	7.22E-05	1	1	TGGT1_200460-t26_1-p1	TGGT1_200460-t26_1-p1 [141-149]	0	1386.74657	1.09	1.036	1.065	0.995	0.902	0.805	0.862	0.12	0.05	0.09	-0.01	-0.15	-0.31	-0.21	1	1	1	1	1	1	1	76.8	83.7	79.6	81.8	76.4	69.3	61.9	66.2	2.46	8.44
23761	TGGT1_220090	hypothetical protein	1xTMTpro [K13]; 1xTMTpro [N-Term]; 1xPhospho [S10(100)]	TGGT1_220090-t26_1-p1 1xPhospho [S146(100)]	4	transcript=TGGT1_220090-t26_1 | gene=TGGT1_220090 | organism=Toxoplasma_gondii_GT1 | gene_product=DIX domain-containing protein [Source:UniProtKB/TrEMBL;Acc:S7VPB3] | transcript_product=hypothetical protein | location=TGGT1_chrV:24881-26973(+) | protein_length=262 | sequence_SO=chromosome | SO=protein_coding_gene | is_pseudo=false	LSWHAEDVASLGK	FALSE	High	[R].LSWHAEDVASLGK.[S]	1.58E-08	7.22E-05	1	1	TGGT1_220090-t26_1-p1	TGGT1_220090-t26_1-p1 [137-149]	0	2101.09748	0.861	0.863	0.999	0.829	0.97	1.12	1.031	-0.22	-0.21	0	-0.27	-0.04	0.16	0.04	1	1	1	1	1	1	1	85.2	73.4	73.5	85.2	70.6	82.7	95.4	87.8	3.41	18.43
23516	TGGT1_268370	non-specific serine/threonine protein kinase	1xTMTpro [N-Term]; 1xPhospho [S18(100)]	TGGT1_268370-t26_1-p1 1xPhospho [S565(100)]	1	transcript=TGGT1_268370-t26_1 | gene=TGGT1_268370 | organism=Toxoplasma_gondii_GT1 | gene_product=Non-specific serine/threonine protein kinase [Source:UniProtKB/TrEMBL;Acc:S7WDQ9] | transcript_product=non-specific serine/threonine protein kinase | location=TGGT1_chrVIII:6481671-6517585(-) | protein_length=8429 | sequence_SO=chromosome | SO=protein_coding_gene | is_pseudo=false	ISSANRPETSSAFFSSPSFVGR	FALSE	High	[R].ISSANRPETSSAFFSSPSFVGR.[N]	4.22E-06	7.22E-05	1	1	TGGT1_268370-t26_1-p1	TGGT1_268370-t26_1-p1 [548-569]	0	2715.30988	0.902	0.809	0.956	1.321	1.87	2.001	2.403	-0.15	-0.31	-0.06	0.4	0.9	1	1.26	1	1	1	1	0.833789178	0.29574824	0.093166823	40.4	36.5	32.7	38.7	53.4	75.6	80.9	97.2	28.02	8.01
23475	TGGT1_220920	hypothetical protein	2xMethylthio [C15; C18]; 1xTMTpro [N-Term]; 1xPhospho [S19(100)]	TGGT1_220920-t26_1-p1 2xMethylthio [C60; C63]; 1xPhospho [S64(100)]	2	transcript=TGGT1_220920-t26_1 | gene=TGGT1_220920 | organism=Toxoplasma_gondii_GT1 | gene_product=hypothetical protein | transcript_product=hypothetical protein | location=TGGT1_chrII:47191-52236(+) | protein_length=1681 | sequence_SO=chromosome | SO=protein_coding_gene | is_pseudo=false	LSQSTDEGRPDLTGCGSCSPR	FALSE	High	[R].LSQSTDEGRPDLTGCGSCSPR.[G]	5.12E-05	7.22E-05	1	1	TGGT1_220920-t26_1-p1	TGGT1_220920-t26_1-p1 [46-66]	0	2642.10392	1.088	1.221	0.91	0.939	0.994	0.885	0.764	0.12	0.29	-0.14	-0.09	-0.01	-0.18	-0.39	1	1	1	1	1	1	1	110.6	120.4	135.1	100.6	103.9	110	97.9	84.5	7.27	5.85
23471	TGGT1_251780	heat shock protein	2xTMTpro [K28; K29]; 1xTMTpro [N-Term]; 1xPhospho [T21(99.7)]	TGGT1_251780-t26_1-p1 1xPhospho [T718(99.7)]	1	transcript=TGGT1_251780-t26_1 | gene=TGGT1_251780 | organism=Toxoplasma_gondii_GT1 | gene_product=Heat shock protein [Source:UniProtKB/TrEMBL;Acc:S7V012] | transcript_product=heat shock protein | location=TGGT1_chrXII:5504595-5509577(-) | protein_length=728 | sequence_SO=chromosome | SO=protein_coding_gene | is_pseudo=false	ISQQAYNQAGSTDSSAGSEGTGSESGDKK	FALSE	High	[K].ISQQAYNQAGSTDSSAGSEGTGSESGDKK.[S]	1.88E-14	7.22E-05	1	1	TGGT1_251780-t26_1-p1	TGGT1_251780-t26_1-p1 [698-726]	1	3839.83888	0.954	0.841	0.952	1.007	0.759	0.885	1.022	-0.07	-0.25	-0.07	0.01	-0.4	-0.18	0.03	1	1	1	1	1	1	1	23.3	22.2	19.6	22.2	23.5	17.7	20.6	23.8	42.11	39.46
23011	TGGT1_240380	hypothetical protein	1xTMTpro [K18]; 1xTMTpro [N-Term]; 2xPhospho [S3(100); T11(100)]	TGGT1_240380-t26_1-p1 2xPhospho [S2822(100); T2830(100)]	1	transcript=TGGT1_240380-t26_1 | gene=TGGT1_240380 | organism=Toxoplasma_gondii_GT1 | gene_product=Clu domain-containing protein [Source:UniProtKB/TrEMBL;Acc:S7URC6] | transcript_product=hypothetical protein | location=TGGT1_chrVI:1188384-1214121(+) | protein_length=4955 | sequence_SO=chromosome | SO=protein_coding_gene | is_pseudo=false	LRSVLIIERQTDDEDEQK	FALSE	High	[R].LRSVLIIERQTDDEDEQK.[S]	2.26E-07	7.22E-05	1	1	TGGT1_240380-t26_1-p1	TGGT1_240380-t26_1-p1 [2820-2837]	2	2955.47212	0.843	0.721	1.441	1.483	1.443	1.97	1.715	-0.25	-0.47	0.53	0.57	0.53	0.98	0.78	1	1	1	1	1	0.409215671	0.639761015	101.2	85.3	73	145.8	150.1	146	199.3	173.5	13.64	4.26
23012	TGGT1_225480	hypothetical protein	1xTMTpro [N-Term]; 1xPhospho [S3(100)]	TGGT1_225480-t26_1-p1 1xPhospho [S761(100)]	6	transcript=TGGT1_225480-t26_1 | gene=TGGT1_225480 | organism=Toxoplasma_gondii_GT1 | gene_product=hypothetical protein | transcript_product=hypothetical protein | location=TGGT1_chrX:2125081-2128901(-) | protein_length=836 | sequence_SO=chromosome | SO=protein_coding_gene | is_pseudo=false	LRSVSEDPEEVR	FALSE	High	[R].LRSVSEDPEEVR.[A]	6.52E-05	7.22E-05	1	1	TGGT1_225480-t26_1-p1	TGGT1_225480-t26_1-p1 [759-770]	1	1799.88597	0.903	0.752	0.9	0.988	1.433	1.261	1.357	-0.15	-0.41	-0.15	-0.02	0.52	0.33	0.44	1	1	1	1	1	1	1	37.2	33.6	28	33.5	36.8	53.3	46.9	50.5	6.05	0.92
23015	TGGT1_277790	hypothetical protein	1xTMTpro [N-Term]; 1xPhospho [T3(100)]	TGGT1_277790-t26_1-p1 1xPhospho [T322(100)]	1	transcript=TGGT1_277790-t26_1 | gene=TGGT1_277790 | organism=Toxoplasma_gondii_GT1 | gene_product=Glutaredoxin domain-containing protein [Source:UniProtKB/TrEMBL;Acc:S7UZY4] | transcript_product=hypothetical protein | location=TGGT1_chrXII:6421384-6429987(-) | protein_length=1442 | sequence_SO=chromosome | SO=protein_coding_gene | is_pseudo=false	LRTASVTAQGPGDR	FALSE	High	[R].LRTASVTAQGPGDR.[E]	4.07E-05	7.22E-05	1	1	TGGT1_277790-t26_1-p1	TGGT1_277790-t26_1-p1 [320-333]	1	1812.92884	0.971	0.843	0.92	1.657	1.727	1.286	1.341	-0.04	-0.25	-0.12	0.73	0.79	0.36	0.42	1	1	1	1	1	1	1	40.6	39.4	34.2	37.4	67.3	70.1	52.2	54.4	28.83	12.17
23018	TGGT1_241880	3'5'-cyclic nucleotide phosphodiesterase domain-containing protein	1xTMTpro [K11]; 1xTMTpro [N-Term]; 1xPhospho [T3(100)]	TGGT1_241880-t26_1-p1 1xPhospho [T107(100)]	3	transcript=TGGT1_241880-t26_1 | gene=TGGT1_241880 | organism=Toxoplasma_gondii_GT1 | gene_product=Phosphodiesterase [Source:UniProtKB/TrEMBL;Acc:S7USB2] | transcript_product=3'5'-cyclic nucleotide phosphodiesterase domain-containing protein | location=TGGT1_chrVI:1724772-1737127(-) | protein_length=1281 | sequence_SO=chromosome | SO=protein_coding_gene | is_pseudo=false	LRTDGASPDMK	FALSE	High	[R].LRTDGASPDMK.[V]	3.69E-09	7.22E-05	1	1	TGGT1_241880-t26_1-p1	TGGT1_241880-t26_1-p1 [105-115]	1	1878.96402	0.883	0.839	0.96	0.973	1.068	1.405	1.62	-0.18	-0.25	-0.06	-0.04	0.1	0.49	0.7	1	1	1	1	1	0.104500471	0.020104353	318.4	281.2	267.1	305.8	309.7	340.1	447.5	515.7	4.47	4.15
23019	TGGT1_241880	3'5'-cyclic nucleotide phosphodiesterase domain-containing protein	1xOxidation [M10]; 1xTMTpro [K11]; 1xTMTpro [N-Term]; 1xPhospho [T3(100)]	TGGT1_241880-t26_1-p1 1xPhospho [T107(100)]	1	transcript=TGGT1_241880-t26_1 | gene=TGGT1_241880 | organism=Toxoplasma_gondii_GT1 | gene_product=Phosphodiesterase [Source:UniProtKB/TrEMBL;Acc:S7USB2] | transcript_product=3'5'-cyclic nucleotide phosphodiesterase domain-containing protein | location=TGGT1_chrVI:1724772-1737127(-) | protein_length=1281 | sequence_SO=chromosome | SO=protein_coding_gene | is_pseudo=false	LRTDGASPDMK	FALSE	High	[R].LRTDGASPDMK.[V]	2.15E-06	7.22E-05	1	1	TGGT1_241880-t26_1-p1	TGGT1_241880-t26_1-p1 [105-115]	1	1894.95894	0.937	0.895	1.009	1.225	1.115	1.274	1.448	-0.09	-0.16	0.01	0.29	0.16	0.35	0.53	1	1	1	1	1	1	1	46.8	43.9	41.9	47.3	57.4	52.2	59.6	67.8	12.88	5.82
23023	TGGT1_218570	Nin one binding (NOB1) Zn-ribbon family protein	2xTMTpro [K4; K12]; 1xTMTpro [N-Term]; 1xPhospho [T3(100)]	TGGT1_218570-t26_1-p1 1xPhospho [T185(100)]	5	transcript=TGGT1_218570-t26_1 | gene=TGGT1_218570 | organism=Toxoplasma_gondii_GT1 | gene_product=Nin one binding (NOB1) Zn-ribbon family protein [Source:UniProtKB/TrEMBL;Acc:S7V1D5] | transcript_product=Nin one binding (NOB1) Zn-ribbon family protein | location=TGGT1_chrXII:1360459-1363596(-) | protein_length=560 | sequence_SO=chromosome | SO=protein_coding_gene | is_pseudo=false	LRTKPLDAVVVK	FALSE	High	[K].LRTKPLDAVVVK.[E]	7.41E-11	7.22E-05	1	1	TGGT1_218570-t26_1-p1	TGGT1_218570-t26_1-p1 [183-194]	1	2331.43452	0.92	0.965	1.023	0.946	1.038	1.146	1.204	-0.12	-0.05	0.03	-0.08	0.05	0.2	0.27	1	1	1	1	1	1	1	198.5	182.6	191.5	203	187.7	206	227.4	238.9	0.94	8.4
23026	TGGT1_225790	PDI family protein	1xTMTpro [K12]; 1xTMTpro [N-Term]; 1xPhospho [T3(100)]	TGGT1_225790-t26_1-p1 1xPhospho [T173(100)]	3	transcript=TGGT1_225790-t26_1 | gene=TGGT1_225790 | organism=Toxoplasma_gondii_GT1 | gene_product=Thioredoxin-like_fold domain-containing protein [Source:UniProtKB/TrEMBL;Acc:A0A125YFI3] | transcript_product=PDI family protein | location=TGGT1_chrX:1946861-1948766(+) | protein_length=189 | sequence_SO=chromosome | SO=protein_coding_gene | is_pseudo=false	LRTLNDATDPWK	FALSE	High	[R].LRTLNDATDPWK.[K]	9.40E-07	7.22E-05	1	1	TGGT1_225790-t26_1-p1	TGGT1_225790-t26_1-p1 [171-182]	1	2118.12403	0.914	0.866	0.929	0.966	0.924	0.959	1.006	-0.13	-0.21	-0.11	-0.05	-0.11	-0.06	0.01	1	1	1	1	1	1	1	206.1	188.3	178.5	191.4	199.1	190.5	197.6	207.5	2.77	7.8
23010	TGGT1_240380	hypothetical protein	1xTMTpro [N-Term]; 1xPhospho [S3(100)]	TGGT1_240380-t26_1-p1 1xPhospho [S2822(100)]	2	transcript=TGGT1_240380-t26_1 | gene=TGGT1_240380 | organism=Toxoplasma_gondii_GT1 | gene_product=Clu domain-containing protein [Source:UniProtKB/TrEMBL;Acc:S7URC6] | transcript_product=hypothetical protein | location=TGGT1_chrVI:1188384-1214121(+) | protein_length=4955 | sequence_SO=chromosome | SO=protein_coding_gene | is_pseudo=false	LRSVLIIER	FALSE	High	[R].LRSVLIIER.[Q]	5.53E-05	7.22E-05	1	1	TGGT1_240380-t26_1-p1	TGGT1_240380-t26_1-p1 [2820-2828]	1	1482.87283	1.001	0.34	1.397	2.293	2.423	2.413	2.442	0	-1.55	0.48	1.2	1.28	1.27	1.29	1	1	1	1	1	1	1	35	35.1	11.9	49	80.4	84.9	84.6	85.6	11.04	33.93
23027	TGGT1_225790	PDI family protein	2xTMTpro [K12; K13]; 1xTMTpro [N-Term]; 1xPhospho [T3(100)]	TGGT1_225790-t26_1-p1 1xPhospho [T173(100)]	1	transcript=TGGT1_225790-t26_1 | gene=TGGT1_225790 | organism=Toxoplasma_gondii_GT1 | gene_product=Thioredoxin-like_fold domain-containing protein [Source:UniProtKB/TrEMBL;Acc:A0A125YFI3] | transcript_product=PDI family protein | location=TGGT1_chrX:1946861-1948766(+) | protein_length=189 | sequence_SO=chromosome | SO=protein_coding_gene | is_pseudo=false	LRTLNDATDPWKK	FALSE	High	[R].LRTLNDATDPWKK.[R]	3.22E-05	7.22E-05	1	1	TGGT1_225790-t26_1-p1	TGGT1_225790-t26_1-p1 [171-183]	2	2550.42614	0.695	0.883	0.868	0.925	0.896	0.791	0.804	-0.52	-0.18	-0.2	-0.11	-0.16	-0.34	-0.31	1	1	1	1	1	1	1	66	45.9	58.3	57.3	61	59.1	52.2	53.1	3.76	6.78
23033	TGGT1_286580	hypothetical protein	1xTMTpro [K5]; 1xTMTpro [N-Term]; 1xPhospho [T3(100)]	TGGT1_286580-t26_1-p1 1xPhospho [T872(100)]	2	transcript=TGGT1_286580-t26_1 | gene=TGGT1_286580 | organism=Toxoplasma_gondii_GT1 | gene_product=Hydrolase_4 domain-containing protein [Source:UniProtKB/TrEMBL;Acc:S7UP07] | transcript_product=hypothetical protein | location=TGGT1_chrV:1631039-1633906(-) | protein_length=955 | sequence_SO=chromosome | SO=protein_coding_gene | is_pseudo=false	LRTQKPEDYMR	FALSE	High	[R].LRTQKPEDYMR.[L]	0.000155357	7.22E-05	1	1	TGGT1_286580-t26_1-p1	TGGT1_286580-t26_1-p1 [870-880]	1	2125.11208	1.044	1.059	0.977	0.931	0.969	0.993	1.063	0.06	0.08	-0.03	-0.1	-0.05	-0.01	0.09	1	1	1	1	1	1	1	194.6	203.2	206.1	190.1	181.2	188.5	193.2	206.9	14.5	9.02
23035	TGGT1_257490	prefoldin subunit superfamily protein	1xTMTpro [N-Term]; 1xPhospho [T3(100)]	TGGT1_257490-t26_1-p1 1xPhospho [T188(100)]	1	transcript=TGGT1_257490-t26_1 | gene=TGGT1_257490 | organism=Toxoplasma_gondii_GT1 | gene_product=Prefoldin subunit 3 [Source:UniProtKB/TrEMBL;Acc:S7UZ96] | transcript_product=prefoldin subunit superfamily protein | location=TGGT1_chrVIIb:3950985-3954827(+) | protein_length=218 | sequence_SO=chromosome | SO=protein_coding_gene | is_pseudo=false	LRTQITVTEVNVAR	FALSE	High	[R].LRTQITVTEVNVAR.[I]	0.000329613	7.22E-05	1	1	TGGT1_257490-t26_1-p1	TGGT1_257490-t26_1-p1 [186-199]	1	1984.09116	0.853	1.285	0.821	0.956	0.886	1.084	0.897	-0.23	0.36	-0.28	-0.07	-0.17	0.12	-0.16	1	1	1	1	1	1	1	19.4	16.6	25	16	18.6	17.2	21.1	17.4	14.77	4.62
23051	TGGT1_234610	WD-40 repeat protein	1xTMTpro [K17]; 1xTMTpro [N-Term]; 1xPhospho [S4(100)]	TGGT1_234610-t26_1-p1 1xPhospho [S248(100)]	1	transcript=TGGT1_234610-t26_1 | gene=TGGT1_234610 | organism=Toxoplasma_gondii_GT1 | gene_product=WD_REPEATS_REGION domain-containing protein [Source:UniProtKB/TrEMBL;Acc:S7WBJ5] | transcript_product=WD-40 repeat protein | location=TGGT1_chrX:4387954-4395568(+) | protein_length=702 | sequence_SO=chromosome | SO=protein_coding_gene | is_pseudo=false	LRVSEQEETLGGDALQK	FALSE	High	[K].LRVSEQEETLGGDALQK.[R]	3.90E-06	7.22E-05	1	1	TGGT1_234610-t26_1-p1	TGGT1_234610-t26_1-p1 [245-261]	1	2561.34677	1.217	1.128	1.246	0.943	0.995	1.078	0.937	0.28	0.17	0.32	-0.09	-0.01	0.11	-0.09	1	1	1	1	1	1	1	21.5	26.2	24.3	26.8	20.3	21.4	23.2	20.1	24.94	4.45
23077	TGGT1_263420	ubiquitin-specific protease USP4	1xTMTpro [K18]; 1xTMTpro [N-Term]; 1xPhospho [S7(99.6)]	TGGT1_263420-t26_1-p1 1xPhospho [S300(99.6)]	1	transcript=TGGT1_263420-t26_1 | gene=TGGT1_263420 | organism=Toxoplasma_gondii_GT1 | gene_product=USP domain-containing protein [Source:UniProtKB/TrEMBL;Acc:S7UXP7] | transcript_product=ubiquitin-specific protease USP4 | location=TGGT1_chrVIIb:537753-547788(+) | protein_length=1171 | sequence_SO=chromosome | SO=protein_coding_gene | is_pseudo=false	LSAGERSPESPQFALADK	FALSE	High	[R].LSAGERSPESPQFALADK.[E]	1.90E-10	7.22E-05	1	1	TGGT1_263420-t26_1-p1	TGGT1_263420-t26_1-p1 [294-311]	1	2591.3362	1.127	1.21	1.178	1.006	0.806	0.819	0.702	0.17	0.27	0.24	0.01	-0.31	-0.29	-0.51	1	1	1	1	1	1	1	37.6	42.3	45.4	44.2	37.8	30.3	30.7	26.4	38.49	1.76
23078	TGGT1_263420	ubiquitin-specific protease USP4	1xTMTpro [K18]; 1xTMTpro [N-Term]; 2xPhospho [S10(100); S]	TGGT1_263420-t26_1-p1 2xPhospho [S303(100); S]	1	transcript=TGGT1_263420-t26_1 | gene=TGGT1_263420 | organism=Toxoplasma_gondii_GT1 | gene_product=USP domain-containing protein [Source:UniProtKB/TrEMBL;Acc:S7UXP7] | transcript_product=ubiquitin-specific protease USP4 | location=TGGT1_chrVIIb:537753-547788(+) | protein_length=1171 | sequence_SO=chromosome | SO=protein_coding_gene | is_pseudo=false	LSAGERSPESPQFALADK	FALSE	High	[R].LSAGERSPESPQFALADK.[E]	0.000370079	7.22E-05	1	1	TGGT1_263420-t26_1-p1	TGGT1_263420-t26_1-p1 [294-311]	1	2671.30253	0.83	1.032	0.918	1.034	0.784	0.818	0.769	-0.27	0.04	-0.12	0.05	-0.35	-0.29	-0.38	1	1	1	1	1	1	1	31.3	26	32.3	28.8	32.4	24.6	25.6	24.1	8.05	34.12
23084	TGGT1_226430	reticulon protein	1xMethylthio [C14]; 1xTMTpro [N-Term]; 1xPhospho [S7(99.1)]	TGGT1_226430-t26_1-p1 1xMethylthio [C17]; 1xPhospho [S10(99.1)]	4	transcript=TGGT1_226430-t26_1 | gene=TGGT1_226430 | organism=Toxoplasma_gondii_GT1 | gene_product=Reticulon-like protein [Source:UniProtKB/TrEMBL;Acc:A0A125YHI4] | transcript_product=reticulon protein | location=TGGT1_chrX:1552488-1553078(-) | protein_length=196 | sequence_SO=chromosome | SO=protein_coding_gene | is_pseudo=false	ISAGSSSPTREYECAVAR	FALSE	High	[K].ISAGSSSPTREYECAVAR.[L]	1.67E-06	7.22E-05	1	1	TGGT1_226430-t26_1-p1	TGGT1_226430-t26_1-p1 [4-21]	1	2314.0528	0.761	0.952	1.025	0.896	0.841	0.699	0.732	-0.39	-0.07	0.04	-0.16	-0.25	-0.52	-0.45	1	1	1	1	1	0.439206933	0.523170924	458.5	348.9	436.3	469.9	410.9	385.5	320.3	335.4	0.99	2.86
23085	TGGT1_226430	reticulon protein	1xMethylthio [C14]; 1xTMTpro [N-Term]; 2xPhospho [S5(99.2); S6(99.2)]	TGGT1_226430-t26_1-p1 1xMethylthio [C17]; 2xPhospho [S8(99.2); S9(99.2)]	1	transcript=TGGT1_226430-t26_1 | gene=TGGT1_226430 | organism=Toxoplasma_gondii_GT1 | gene_product=Reticulon-like protein [Source:UniProtKB/TrEMBL;Acc:A0A125YHI4] | transcript_product=reticulon protein | location=TGGT1_chrX:1552488-1553078(-) | protein_length=196 | sequence_SO=chromosome | SO=protein_coding_gene | is_pseudo=false	ISAGSSSPTREYECAVAR	FALSE	High	[K].ISAGSSSPTREYECAVAR.[L]	2.62E-05	7.22E-05	1	1	TGGT1_226430-t26_1-p1	TGGT1_226430-t26_1-p1 [4-21]	1	2394.01913	0.983	0.971	0.942	1.009	0.936	0.868	0.804	-0.02	-0.04	-0.09	0.01	-0.1	-0.2	-0.32	1	1	1	1	1	1	1	138.4	136	134.4	130.4	139.7	129.5	120.2	111.2	12.28	5.53
23028	TGGT1_232080	hypothetical protein	1xTMTpro [N-Term]; 1xPhospho [T3(100)]	TGGT1_232080-t26_1-p1 1xPhospho [T2569(100)]	1	transcript=TGGT1_232080-t26_1 | gene=TGGT1_232080 | organism=Toxoplasma_gondii_GT1 | gene_product=Chorein_N domain-containing protein [Source:UniProtKB/TrEMBL;Acc:S7WJ08] | transcript_product=hypothetical protein | location=TGGT1_chrVIII:1804634-1839298(-) | protein_length=10329 | sequence_SO=chromosome | SO=protein_coding_gene | is_pseudo=false	LRTLPSDGTGEMR	FALSE	High	[R].LRTLPSDGTGEMR.[D]	0.00029138	7.22E-05	1	1	TGGT1_232080-t26_1-p1	TGGT1_232080-t26_1-p1 [2567-2579]	1	1816.89476	1.101	0.937	0.962	1.153	0.94	1.009	1.07	0.14	-0.09	-0.06	0.21	-0.09	0.01	0.1	1	1	1	1	1	1	1	39.4	43.4	36.9	37.9	45.5	37.1	39.8	42.2	27.36	14.73
22999	TGGT1_272520	hypothetical protein	1xTMTpro [N-Term]; 1xPhospho [S]		3	transcript=TGGT1_272520-t26_1 | gene=TGGT1_272520 | organism=Toxoplasma_gondii_GT1 | gene_product=hypothetical protein | transcript_product=hypothetical protein | location=TGGT1_chrVIII:3922939-3924461(+) | protein_length=401 | sequence_SO=chromosome | SO=protein_coding_gene | is_pseudo=false	LRSSPPQHQGVR	FALSE	High	[R].LRSSPPQHQGVR.[A]	7.06E-05	7.22E-05	1	1	TGGT1_272520-t26_1-p1	TGGT1_272520-t26_1-p1 [53-64]	1	1745.91313	1.178	0.974	1.158	1.014	1.038	1.271	1.357	0.24	-0.04	0.21	0.02	0.05	0.35	0.44	1	1	1	1	1	1	1	24.9	29.3	24.2	28.8	25.2	25.8	31.6	33.8	19.36	10.37
22996	TGGT1_253700	transporter, major facilitator family protein	1xTMTpro [N-Term]; 2xPhospho [S3(100); T6(99)]	TGGT1_253700-t26_1-p1 2xPhospho [S620(100); T623(99)]	1	transcript=TGGT1_253700-t26_1 | gene=TGGT1_253700 | organism=Toxoplasma_gondii_GT1 | gene_product=MFS domain-containing protein [Source:UniProtKB/TrEMBL;Acc:S7UMU8] | transcript_product=transporter, major facilitator family protein | location=TGGT1_chrIII:1085722-1092339(-) | protein_length=1302 | sequence_SO=chromosome | SO=protein_coding_gene | is_pseudo=false	IRSSETSSVEGLPQFR	FALSE	High	[R].IRSSETSSVEGLPQFR.[K]	1.10E-06	7.22E-05	1	1	TGGT1_253700-t26_1-p1	TGGT1_253700-t26_1-p1 [618-633]	1	2257.05861	0.927	0.974	0.979	0.958	0.977	0.903	0.91	-0.11	-0.04	-0.03	-0.06	-0.03	-0.15	-0.14	1	1	1	1	1	1	1	103.9	96.3	101.2	101.7	99.6	101.6	93.8	94.5	3.86	5.41
22995	TGGT1_253700	transporter, major facilitator family protein	1xTMTpro [N-Term]; 1xPhospho [S3(100)]	TGGT1_253700-t26_1-p1 1xPhospho [S620(100)]	3	transcript=TGGT1_253700-t26_1 | gene=TGGT1_253700 | organism=Toxoplasma_gondii_GT1 | gene_product=MFS domain-containing protein [Source:UniProtKB/TrEMBL;Acc:S7UMU8] | transcript_product=transporter, major facilitator family protein | location=TGGT1_chrIII:1085722-1092339(-) | protein_length=1302 | sequence_SO=chromosome | SO=protein_coding_gene | is_pseudo=false	IRSSETSSVEGLPQFR	FALSE	High	[R].IRSSETSSVEGLPQFR.[K]	8.39E-10	7.22E-05	1	1	TGGT1_253700-t26_1-p1	TGGT1_253700-t26_1-p1 [618-633]	1	2177.09228	1.084	0.944	1.135	0.987	0.96	0.981	1.03	0.12	-0.08	0.18	-0.02	-0.06	-0.03	0.04	1	1	1	1	1	1	1	130	141	122.7	147.5	128.3	124.9	127.6	133.9	4.9	0.83
22925	TGGT1_230490	phosphatidylinositol-4-phosphate 5-kinase	1xTMTpro [N-Term]; 1xPhospho [S3(100)]	TGGT1_230490-t26_1-p1 1xPhospho [S790(100)]	1	transcript=TGGT1_230490-t26_1 | gene=TGGT1_230490 | organism=Toxoplasma_gondii_GT1 | gene_product=Phosphatidylinositol-4-phosphate 5-kinase [Source:UniProtKB/TrEMBL;Acc:S7WB87] | transcript_product=phosphatidylinositol-4-phosphate 5-kinase | location=TGGT1_chrVIII:814214-830483(+) | protein_length=1293 | sequence_SO=chromosome | SO=protein_coding_gene | is_pseudo=false	LRSAETTQR	FALSE	High	[R].LRSAETTQR.[Q]	0.000272468	7.22E-05	1	1	TGGT1_230490-t26_1-p1	TGGT1_230490-t26_1-p1 [788-796]	1	1445.74327	1.133	1.101	1.023	1.052	1.26	1.075	0.855	0.18	0.14	0.03	0.07	0.33	0.1	-0.23	1	1	1	1	1	1	1	46	52.1	50.6	47	48.3	57.9	49.4	39.3	36.52	4.07
22926	TGGT1_224210	hypothetical protein	1xTMTpro [N-Term]; 1xPhospho [S3(100)]	TGGT1_224210-t26_1-p1 1xPhospho [S1031(100)]	1	transcript=TGGT1_224210-t26_1 | gene=TGGT1_224210 | organism=Toxoplasma_gondii_GT1 | gene_product=C2 NT-type domain-containing protein [Source:UniProtKB/TrEMBL;Acc:S7WBT8] | transcript_product=hypothetical protein | location=TGGT1_chrX:3128859-3139913(-) | protein_length=1175 | sequence_SO=chromosome | SO=protein_coding_gene | is_pseudo=false	LRSAHALAEGEGTGR	FALSE	High	[R].LRSAHALAEGEGTGR.[G]	0.000280281	7.22E-05	1	1	TGGT1_224210-t26_1-p1	TGGT1_224210-t26_1-p1 [1029-1043]	1	1908.9612	0.808	0.896	0.851	0.945	1.098	1.235	1.088	-0.31	-0.16	-0.23	-0.08	0.13	0.3	0.12	1	1	1	1	1	1	1	33	26.7	29.6	28.1	31.2	36.2	40.8	35.9	16.43	3.26
22930	TGGT1_290310	hypothetical protein	1xTMTpro [N-Term]; 1xPhospho [S/T]		1	transcript=TGGT1_290310-t26_1 | gene=TGGT1_290310 | organism=Toxoplasma_gondii_GT1 | gene_product=hypothetical protein | transcript_product=hypothetical protein | location=TGGT1_chrIX:3503340-3512635(-) | protein_length=1880 | sequence_SO=chromosome | SO=protein_coding_gene | is_pseudo=false	LRSASLAEGVTSAAPSEENSLPAVAPR	FALSE	High	[R].LRSASLAEGVTSAAPSEENSLPAVAPR.[E]	1.03E-07	7.22E-05	1	1	TGGT1_290310-t26_1-p1	TGGT1_290310-t26_1-p1 [10-36]	1	3064.56352	0.811	0.967	0.747	0.949	0.881	0.85	0.929	-0.3	-0.05	-0.42	-0.08	-0.18	-0.24	-0.11	1	1	1	1	1	1	1	39.8	32.2	38.4	29.7	37.7	35	33.8	36.9	1.61	4.27
22931	TGGT1_290310	hypothetical protein	1xTMTpro [N-Term]; 2xPhospho [S3(100); S5(100)]	TGGT1_290310-t26_1-p1 2xPhospho [S12(100); S14(100)]	1	transcript=TGGT1_290310-t26_1 | gene=TGGT1_290310 | organism=Toxoplasma_gondii_GT1 | gene_product=hypothetical protein | transcript_product=hypothetical protein | location=TGGT1_chrIX:3503340-3512635(-) | protein_length=1880 | sequence_SO=chromosome | SO=protein_coding_gene | is_pseudo=false	LRSASLAEGVTSAAPSEENSLPAVAPR	FALSE	High	[R].LRSASLAEGVTSAAPSEENSLPAVAPR.[E]	8.84E-09	7.22E-05	1	1	TGGT1_290310-t26_1-p1	TGGT1_290310-t26_1-p1 [10-36]	1	3144.52985	1.031	0.843	0.988	0.872	1.022	0.935	1.006	0.04	-0.25	-0.02	-0.2	0.03	-0.1	0.01	1	1	1	1	1	1	1	52.6	54.3	44.4	52	45.9	53.8	49.2	52.9	6.1	33.01
22936	TGGT1_275490	hypothetical protein	1xTMTpro [N-Term]; 1xPhospho [S3(100)]	TGGT1_275490-t26_1-p1 1xPhospho [S1721(100)]	1	transcript=TGGT1_275490-t26_1 | gene=TGGT1_275490 | organism=Toxoplasma_gondii_GT1 | gene_product=hypothetical protein | transcript_product=hypothetical protein | location=TGGT1_chrX:7191250-7202951(-) | protein_length=1999 | sequence_SO=chromosome | SO=protein_coding_gene | is_pseudo=false	LRSDDPFAGPASAASEEGASFFPLLSDR	FALSE	High	[R].LRSDDPFAGPASAASEEGASFFPLLSDR.[Q]	7.86E-16	7.22E-05	1	1	TGGT1_275490-t26_1-p1	TGGT1_275490-t26_1-p1 [1719-1746]	1	3294.56392	0.947	0.897	0.849	0.774	1.045	0.855	0.88	-0.08	-0.16	-0.24	-0.37	0.06	-0.23	-0.18	1	1	1	1	1	1	1	36.6	34.7	32.9	31.1	28.4	38.3	31.3	32.2	1.27	36.13
22937	TGGT1_294340	hypothetical protein	1xTMTpro [K17]; 1xTMTpro [N-Term]; 1xPhospho [S/T]		2	transcript=TGGT1_294340-t26_1 | gene=TGGT1_294340 | organism=Toxoplasma_gondii_GT1 | gene_product=hypothetical protein | transcript_product=hypothetical protein | location=TGGT1_chrIa:797278-800698(+) | protein_length=345 | sequence_SO=chromosome | SO=protein_coding_gene | is_pseudo=false	IRSDESTEPEEASTESK	FALSE	High	[K].IRSDESTEPEEASTESK.[A]	0.000202982	7.22E-05	1	1	TGGT1_294340-t26_1-p1	TGGT1_294340-t26_1-p1 [57-73]	1	2583.23186	0.606	0.585	0.604	0.92	0.997	0.654	0.705	-0.72	-0.77	-0.73	-0.12	0	-0.61	-0.5	1	1	1	1	1	1	1	12.9	7.8	7.6	7.8	11.9	12.9	8.5	9.1	10.7	27.36
22947	TGGT1_243310	hypothetical protein	1xTMTpro [N-Term]; 1xPhospho [S3(100)]	TGGT1_243310-t26_1-p1 1xPhospho [S232(100)]	1	transcript=TGGT1_243310-t26_1 | gene=TGGT1_243310 | organism=Toxoplasma_gondii_GT1 | gene_product=hypothetical protein | transcript_product=hypothetical protein | location=TGGT1_chrVI:2455507-2460208(+) | protein_length=1266 | sequence_SO=chromosome | SO=protein_coding_gene | is_pseudo=false	IRSFASSGPSSTIPEQR	FALSE	High	[K].IRSFASSGPSSTIPEQR.[M]	1.30E-06	7.22E-05	1	1	TGGT1_243310-t26_1-p1	TGGT1_243310-t26_1-p1 [230-246]	1	2204.10318	1.071	0.879	1.042	1.17	1.301	1.297	1.306	0.1	-0.19	0.06	0.23	0.38	0.38	0.39	1	1	1	1	1	1	1	38.6	41.3	33.9	40.2	45.2	50.2	50.1	50.4	6.51	2.31
22948	TGGT1_243310	hypothetical protein	1xTMTpro [N-Term]; 2xPhospho [S3(100); S6(100)]	TGGT1_243310-t26_1-p1 2xPhospho [S232(100); S235(100)]	1	transcript=TGGT1_243310-t26_1 | gene=TGGT1_243310 | organism=Toxoplasma_gondii_GT1 | gene_product=hypothetical protein | transcript_product=hypothetical protein | location=TGGT1_chrVI:2455507-2460208(+) | protein_length=1266 | sequence_SO=chromosome | SO=protein_coding_gene | is_pseudo=false	IRSFASSGPSSTIPEQR	FALSE	High	[K].IRSFASSGPSSTIPEQR.[M]	4.22E-06	7.22E-05	1	1	TGGT1_243310-t26_1-p1	TGGT1_243310-t26_1-p1 [230-246]	1	2284.06951	1.098	1.236	1.13	0.986	0.936	1.038	1.047	0.14	0.31	0.18	-0.02	-0.1	0.05	0.07	1	1	1	1	1	1	1	46.9	51.5	58	53	46.2	43.9	48.7	49.1	2.39	8.57
22956	TGGT1_264220	hypothetical protein	1xMethylthio [C7]; 1xTMTpro [N-Term]; 1xPhospho [S3(100)]	TGGT1_264220-t26_1-p1 1xMethylthio [C343]; 1xPhospho [S339(100)]	1	transcript=TGGT1_264220-t26_1 | gene=TGGT1_264220 | organism=Toxoplasma_gondii_GT1 | gene_product=hypothetical protein | transcript_product=hypothetical protein | location=TGGT1_chrVIIb:32858-41126(+) | protein_length=675 | sequence_SO=chromosome | SO=protein_coding_gene | is_pseudo=false	LRSGDICAAADALR	FALSE	High	[R].LRSGDICAAADALR.[K]	1.34E-08	7.22E-05	1	1	TGGT1_264220-t26_1-p1	TGGT1_264220-t26_1-p1 [337-350]	1	1861.89847	0.865	0.962	0.971	1.064	1.09	0.969	1.01	-0.21	-0.06	-0.04	0.09	0.12	-0.05	0.01	1	1	1	1	1	1	1	30.8	26.6	29.6	29.9	32.8	33.6	29.8	31.1	29.65	8.14
22958	TGGT1_283510	hypothetical protein	1xTMTpro [N-Term]; 1xPhospho [S3(100)]	TGGT1_283510-t26_1-p1 1xPhospho [S85(100)]	22	transcript=TGGT1_283510-t26_1 | gene=TGGT1_283510 | organism=Toxoplasma_gondii_GT1 | gene_product=hypothetical protein | transcript_product=hypothetical protein | location=TGGT1_chrV:2942804-2948041(+) | protein_length=314 | sequence_SO=chromosome | SO=protein_coding_gene | is_pseudo=false	LRSGGQFPPTR	FALSE	High	[R].LRSGGQFPPTR.[T]	2.03E-06	7.22E-05	1	1	TGGT1_283510-t26_1-p1	TGGT1_283510-t26_1-p1 [83-93]	1	1599.83276	0.979	0.95	1.229	1.275	1.273	1.479	1.252	-0.03	-0.07	0.3	0.35	0.35	0.56	0.32	1	1	1	1	1	0.459056416	1	628.2	615.1	596.8	771.7	801.1	799.7	929.1	786.3	3.13	14
22961	TGGT1_203690	AP2 domain transcription factor AP2VIIa-5	1xTMTpro [N-Term]; 1xPhospho [S3(100)]	TGGT1_203690-t26_1-p1 1xPhospho [S897(100)]	1	transcript=TGGT1_203690-t26_1 | gene=TGGT1_203690 | organism=Toxoplasma_gondii_GT1 | gene_product=AP2/ERF domain-containing protein [Source:UniProtKB/TrEMBL;Acc:S7W389] | transcript_product=AP2 domain transcription factor AP2VIIa-5 | location=TGGT1_chrVIIa:2222773-2231953(-) | protein_length=2597 | sequence_SO=chromosome | SO=protein_coding_gene | is_pseudo=false	LRSGSLGETER	FALSE	High	[R].LRSGSLGETER.[R]	2.35E-05	7.22E-05	1	1	TGGT1_203690-t26_1-p1	TGGT1_203690-t26_1-p1 [895-905]	1	1588.80152	0.891	1.009	1.177	1.594	1.58	2.001	1.966	-0.17	0.01	0.24	0.67	0.66	1	0.98	1	1	1	1	1	0.197411756	0.172083994	38.1	33.9	38.5	44.9	60.7	60.2	76.3	74.9	17.85	12.43
22967	TGGT1_244910	MIZ/SP-RING zinc finger domain-containing protein	1xTMTpro [N-Term]; 1xPhospho [S3(100)]	TGGT1_244910-t26_1-p1 1xPhospho [S226(100)]	11	transcript=TGGT1_244910-t26_1 | gene=TGGT1_244910 | organism=Toxoplasma_gondii_GT1 | gene_product=SP-RING-type domain-containing protein [Source:UniProtKB/TrEMBL;Acc:S7W0U0] | transcript_product=MIZ/SP-RING zinc finger domain-containing protein | location=TGGT1_chrVI:3506319-3513206(-) | protein_length=1304 | sequence_SO=chromosome | SO=protein_coding_gene | is_pseudo=false	IRSIDEGDER	FALSE	High	[R].IRSIDEGDER.[L]	9.55E-05	7.22E-05	1	1	TGGT1_244910-t26_1-p1	TGGT1_244910-t26_1-p1 [224-233]	1	1573.75423	0.948	0.857	1.021	0.944	0.883	0.834	0.757	-0.08	-0.22	0.03	-0.08	-0.18	-0.26	-0.4	1	1	1	1	1	1	1	50.6	48	43.4	51.7	47.8	44.7	42.3	38.3	4.37	4.13
22972	TGGT1_319900	hypothetical protein	1xTMTpro [N-Term]; 2xPhospho [S3(100); S5(100)]	TGGT1_319900-t26_1-p1 2xPhospho [S1016(100); S1018(100)]	1	transcript=TGGT1_319900-t26_1 | gene=TGGT1_319900 | organism=Toxoplasma_gondii_GT1 | gene_product=hypothetical protein | transcript_product=hypothetical protein | location=TGGT1_chrIV:622899-634009(-) | protein_length=2426 | sequence_SO=chromosome | SO=protein_coding_gene | is_pseudo=false	LRSISFGHVSGPLAADEEDR	FALSE	High	[R].LRSISFGHVSGPLAADEEDR.[S]	1.03E-10	7.22E-05	1	1	TGGT1_319900-t26_1-p1	TGGT1_319900-t26_1-p1 [1014-1033]	1	2620.21288	0.894	0.901	0.907	0.859	1.05	1.441	1.582	-0.16	-0.15	-0.14	-0.22	0.07	0.53	0.66	1	1	1	1	1	1	1	13.4	11.9	12	12.1	11.5	14	19.2	21.1	5.36	4.71
22975	TGGT1_259260	membrane protein FtsH1	1xTMTpro [K10]; 1xTMTpro [N-Term]; 1xPhospho [S3(100)]	TGGT1_259260-t26_1-p1 1xPhospho [S227(100)]	13	transcript=TGGT1_259260-t26_1 | gene=TGGT1_259260 | organism=Toxoplasma_gondii_GT1 | gene_product=AAA domain-containing protein [Source:UniProtKB/TrEMBL;Acc:A0A125YKJ7] | transcript_product=membrane protein FtsH1 | location=TGGT1_chrVIIb:2788863-2795704(-) | protein_length=1250 | sequence_SO=chromosome | SO=protein_coding_gene | is_pseudo=false	IRSNPVLPEK	FALSE	High	[R].IRSNPVLPEK.[T]	2.77E-07	7.22E-05	1	1	TGGT1_259260-t26_1-p1	TGGT1_259260-t26_1-p1 [225-234]	1	1841.05416	0.982	1.006	0.959	1.002	1.106	1.174	1.148	-0.03	0.01	-0.06	0	0.15	0.23	0.2	1	1	1	1	1	1	1	602.9	592.2	606.2	578.5	604	667	707.5	691.9	3.73	1.15
22982	TGGT1_233260	putative GTP-binding protein	1xTMTpro [K10]; 1xTMTpro [N-Term]; 1xPhospho [S3(100)]	TGGT1_233260-t26_1-p1 1xPhospho [S39(100)]	6	transcript=TGGT1_233260-t26_1 | gene=TGGT1_233260 | organism=Toxoplasma_gondii_GT1 | gene_product=OBG-type G domain-containing protein [Source:UniProtKB/TrEMBL;Acc:A0A125YK69] | transcript_product=putative GTP-binding protein | location=TGGT1_chrVIII:2539303-2547974(-) | protein_length=392 | sequence_SO=chromosome | SO=protein_coding_gene | is_pseudo=false	LRSQLLDPPK	FALSE	High	[R].LRSQLLDPPK.[G]	2.67E-05	7.22E-05	1	1	TGGT1_233260-t26_1-p1	TGGT1_233260-t26_1-p1 [37-46]	1	1855.06981	0.924	0.783	1.027	1.14	1.218	1.547	1.764	-0.11	-0.35	0.04	0.19	0.29	0.63	0.82	1	1	1	1	1	0.092896955	0.024972051	167.4	154.6	131	171.8	190.8	203.9	258.9	295.2	0.52	3.57
22992	TGGT1_276170	phosphatidylinositol 3- and 4-kinase	1xMethylthio [C5]; 1xTMTpro [N-Term]; 2xPhospho [S3(100); T6(100)]	TGGT1_276170-t26_1-p1 1xMethylthio [C755]; 2xPhospho [S753(100); T756(100)]	3	transcript=TGGT1_276170-t26_1 | gene=TGGT1_276170 | organism=Toxoplasma_gondii_GT1 | gene_product=PI3K/PI4K domain-containing protein [Source:UniProtKB/TrEMBL;Acc:S7VW73] | transcript_product=phosphatidylinositol 3- and 4-kinase | location=TGGT1_chrIII:84006-93774(+) | protein_length=1228 | sequence_SO=chromosome | SO=protein_coding_gene | is_pseudo=false	LRSSCTTSFSSLGGVR	FALSE	High	[R].LRSSCTTSFSSLGGVR.[R]	3.20E-05	7.22E-05	1	1	TGGT1_276170-t26_1-p1	TGGT1_276170-t26_1-p1 [751-766]	1	2167.96016	0.876	0.641	1.153	1.666	2.531	4.146	4.186	-0.19	-0.64	0.21	0.74	1.34	2.05	2.07	1	1	1	1	0.314096421	0.028609702	0.019345032	70.1	61.4	44.9	80.8	116.8	177.3	290.5	293.3	11.26	24.83
23087	TGGT1_294780	hypothetical protein	1xTMTpro [K11]; 1xTMTpro [N-Term]; 1xPhospho [S5(100)]	TGGT1_294780-t26_1-p1 1xPhospho [S135(100)]	1	transcript=TGGT1_294780-t26_1 | gene=TGGT1_294780 | organism=Toxoplasma_gondii_GT1 | gene_product=hypothetical protein | transcript_product=hypothetical protein | location=TGGT1_chrIa:1123118-1125853(-) | protein_length=323 | sequence_SO=chromosome | SO=protein_coding_gene | is_pseudo=false	LSAHSEEDLLK	FALSE	High	[R].LSAHSEEDLLK.[G]	1.30E-06	7.22E-05	1	1	TGGT1_294780-t26_1-p1	TGGT1_294780-t26_1-p1 [131-141]	0	1930.01783	0.899	0.913	1.449	0.906	0.924	0.836	0.811	-0.15	-0.13	0.53	-0.14	-0.11	-0.26	-0.3	1	1	1	1	1	1	1	21.5	19.4	19.7	31.2	19.5	19.9	18	17.5	21.92	15.29
23311	TGGT1_249260	putative cell-cycle-associated protein kinase CDK	1xTMTpro [K14]; 1xTMTpro [N-Term]; 1xPhospho [S9(100)]	TGGT1_249260-t26_1-p1 1xPhospho [S1219(100)]	1	transcript=TGGT1_249260-t26_1 | gene=TGGT1_249260 | organism=Toxoplasma_gondii_GT1 | gene_product=Protein kinase domain-containing protein [Source:UniProtKB/TrEMBL;Acc:S7W928] | transcript_product=putative cell-cycle-associated protein kinase CDK | location=TGGT1_chrXII:4333758-4345741(-) | protein_length=1910 | sequence_SO=chromosome | SO=protein_coding_gene | is_pseudo=false	LSLHSAFASGGALK	FALSE	High	[R].LSLHSAFASGGALK.[E]	3.49E-06	7.22E-05	1	1	TGGT1_249260-t26_1-p1	TGGT1_249260-t26_1-p1 [1211-1224]	0	2047.1233	0.97	1.002	0.995	1.018	1.108	1.112	1.21	-0.04	0	-0.01	0.03	0.15	0.15	0.28	1	1	1	1	1	1	1	75.4	73.2	75.6	75.1	76.8	83.6	83.9	91.3	10.11	2.94
23327	TGGT1_209250	hypothetical protein	1xTMTpro [N-Term]; 1xPhospho [T/S/Y]		1	transcript=TGGT1_209250-t26_1 | gene=TGGT1_209250 | organism=Toxoplasma_gondii_GT1 | gene_product=hypothetical protein | transcript_product=hypothetical protein | location=TGGT1_chrIb:1161236-1166853(+) | protein_length=1018 | sequence_SO=chromosome | SO=protein_coding_gene | is_pseudo=false	LSLPDSDRTSVYHGDDER	FALSE	High	[K].LSLPDSDRTSVYHGDDER.[G]	1.32E-06	7.22E-05	1	1	TGGT1_209250-t26_1-p1	TGGT1_209250-t26_1-p1 [981-998]	1	2446.12068	1.123	1.184	1.229	1.121	1.159	1.097	1.031	0.17	0.24	0.3	0.16	0.21	0.13	0.04	1	1	1	1	1	1	1	40.2	45.2	47.6	49.4	45.1	46.6	44.1	41.5	6.54	10.91
23335	TGGT1_217340	hypothetical protein	1xTMTpro [N-Term]; 1xPhospho [S8(99.7)]	TGGT1_217340-t26_1-p1 1xPhospho [S513(99.7)]	1	transcript=TGGT1_217340-t26_1 | gene=TGGT1_217340 | organism=Toxoplasma_gondii_GT1 | gene_product=hypothetical protein | transcript_product=hypothetical protein | location=TGGT1_chrXII:1698424-1701882(+) | protein_length=785 | sequence_SO=chromosome | SO=protein_coding_gene | is_pseudo=false	LSLQSFASSSR	FALSE	High	[R].LSLQSFASSSR.[V]	5.43E-05	7.22E-05	1	1	TGGT1_217340-t26_1-p1	TGGT1_217340-t26_1-p1 [506-516]	0	1566.7848	0.938	0.973	1.27	1.104	1.236	1.268	1.315	-0.09	-0.04	0.34	0.14	0.31	0.34	0.4	1	1	1	1	1	1	1	29.2	27.4	28.4	37.1	32.3	36.1	37.1	38.4	15.43	14.57
23337	TGGT1_264090	hypothetical protein	1xTMTpro [N-Term]; 1xPhospho [T9(99.7)]	TGGT1_264090-t26_1-p1 1xPhospho [T698(99.7)]	5	transcript=TGGT1_264090-t26_1 | gene=TGGT1_264090 | organism=Toxoplasma_gondii_GT1 | gene_product=hypothetical protein | transcript_product=hypothetical protein | location=TGGT1_chrVIIb:158774-174140(+) | protein_length=2986 | sequence_SO=chromosome | SO=protein_coding_gene | is_pseudo=false	LSLQVTQTTPR	FALSE	High	[R].LSLQVTQTTPR.[G]	0.000168051	7.22E-05	1	1	TGGT1_264090-t26_1-p1	TGGT1_264090-t26_1-p1 [690-700]	0	1627.87395	0.959	1.095	0.938	1.075	1.022	0.919	0.911	-0.06	0.13	-0.09	0.1	0.03	-0.12	-0.14	1	1	1	1	1	1	1	61	58.5	66.9	57.3	65.6	62.4	56.1	55.6	14.48	2.62
23361	TGGT1_253100	hypothetical protein	1xTMTpro [N-Term]; 1xPhospho [S6(100)]	TGGT1_253100-t26_1-p1 1xPhospho [S21(100)]	1	transcript=TGGT1_253100-t26_1 | gene=TGGT1_253100 | organism=Toxoplasma_gondii_GT1 | gene_product=hypothetical protein | transcript_product=hypothetical protein | location=TGGT1_chrIII:722455-724014(-) | protein_length=519 | sequence_SO=chromosome | SO=protein_coding_gene | is_pseudo=false	LSISTSVSPETSWR	FALSE	High	[R].LSISTSVSPETSWR.[R]	2.89E-06	7.22E-05	1	1	TGGT1_253100-t26_1-p1	TGGT1_253100-t26_1-p1 [16-29]	0	1933.95914	0.758	0.788	1.026	0.99	0.974	0.878	0.969	-0.4	-0.34	0.04	-0.01	-0.04	-0.19	-0.05	1	1	1	1	1	1	1	57.5	43.6	45.3	59	56.9	56	50.5	55.7	5.66	0.73
23381	TGGT1_289880	hypothetical protein	1xTMTpro [N-Term]; 1xPhospho [S5(100)]	TGGT1_289880-t26_1-p1 1xPhospho [S701(100)]	2	transcript=TGGT1_289880-t26_1 | gene=TGGT1_289880 | organism=Toxoplasma_gondii_GT1 | gene_product=hypothetical protein | transcript_product=hypothetical protein | location=TGGT1_chrIX:3301494-3313288(-) | protein_length=1326 | sequence_SO=chromosome | SO=protein_coding_gene | is_pseudo=false	LSNFSYTHESR	FALSE	High	[R].LSNFSYTHESR.[A]	4.94E-07	7.22E-05	1	1	TGGT1_289880-t26_1-p1	TGGT1_289880-t26_1-p1 [697-707]	0	1724.79643	1.232	0.83	0.928	0.901	1.266	1.187	1.227	0.3	-0.27	-0.11	-0.15	0.34	0.25	0.3	1	1	1	1	1	1	1	32.3	39.8	26.8	30	29.1	40.9	38.3	39.6	9.21	6.22
23382	TGGT1_289880	hypothetical protein	1xTMTpro [N-Term]; 2xPhospho [S5(100); S10(100)]	TGGT1_289880-t26_1-p1 2xPhospho [S701(100); S706(100)]	1	transcript=TGGT1_289880-t26_1 | gene=TGGT1_289880 | organism=Toxoplasma_gondii_GT1 | gene_product=hypothetical protein | transcript_product=hypothetical protein | location=TGGT1_chrIX:3301494-3313288(-) | protein_length=1326 | sequence_SO=chromosome | SO=protein_coding_gene | is_pseudo=false	LSNFSYTHESR	FALSE	High	[R].LSNFSYTHESR.[A]	0.000258387	7.22E-05	1	1	TGGT1_289880-t26_1-p1	TGGT1_289880-t26_1-p1 [697-707]	0	1804.76276	1.053	0.875	0.938	1.046	1.136	1.027	1.004	0.08	-0.19	-0.09	0.07	0.18	0.04	0.01	1	1	1	1	1	1	1	45.4	47.9	39.8	42.6	47.5	51.6	46.7	45.6	1.21	5.03
23412	TGGT1_293000	3'5'-cyclic nucleotide phosphodiesterase domain-containing protein	1xTMTpro [N-Term]; 1xPhospho [S2(100)]	TGGT1_293000-t26_1-p1 1xPhospho [S1597(100)]	1	transcript=TGGT1_293000-t26_1 | gene=TGGT1_293000 | organism=Toxoplasma_gondii_GT1 | gene_product=Phosphodiesterase [Source:UniProtKB/TrEMBL;Acc:S7UHU3] | transcript_product=3'5'-cyclic nucleotide phosphodiesterase domain-containing protein | location=TGGT1_chrIa:58977-74026(+) | protein_length=2238 | sequence_SO=chromosome | SO=protein_coding_gene | is_pseudo=false	LSPMRPLGPFGESPGDGR	FALSE	High	[R].LSPMRPLGPFGESPGDGR.[A]	6.39E-06	7.22E-05	1	1	TGGT1_293000-t26_1-p1	TGGT1_293000-t26_1-p1 [1596-1613]	0	2254.10107	0.982	1.033	0.85	0.949	0.846	0.828	0.888	-0.03	0.05	-0.24	-0.08	-0.24	-0.27	-0.17	1	1	1	1	1	1	1	175.8	172.7	181.5	149.4	166.8	148.7	145.5	156.1	19.1	6.86
23420	TGGT1_214090	signal peptidase	1xTMTpro [N-Term]; 1xPhospho [S2(100)]	TGGT1_214090-t26_1-p1 1xPhospho [S1279(100)]	2	transcript=TGGT1_214090-t26_1 | gene=TGGT1_214090 | organism=Toxoplasma_gondii_GT1 | gene_product=Signal peptidase [Source:UniProtKB/TrEMBL;Acc:S7W5I3] | transcript_product=signal peptidase | location=TGGT1_chrX:5908335-5920860(+) | protein_length=1859 | sequence_SO=chromosome | SO=protein_coding_gene | is_pseudo=false	LSPQAHGGDR	FALSE	High	[R].LSPQAHGGDR.[A]	1.59E-05	7.22E-05	1	1	TGGT1_214090-t26_1-p1	TGGT1_214090-t26_1-p1 [1278-1287]	0	1421.68576	1.927	1.527	1.59	1.553	1.378	1.282	1.465	0.95	0.61	0.67	0.64	0.46	0.36	0.55	1	1	1	1	1	1	1	25.1	48.4	38.4	40	39	34.6	32.2	36.8	29.69	1.89
23437	TGGT1_220910	HEAT repeat-containing protein	1xTMTpro [N-Term]; 1xPhospho [S5(99.1)]	TGGT1_220910-t26_1-p1 1xPhospho [S1625(99.1)]	1	transcript=TGGT1_220910-t26_1 | gene=TGGT1_220910 | organism=Toxoplasma_gondii_GT1 | gene_product=HEAT repeat-containing protein [Source:UniProtKB/TrEMBL;Acc:S7W0F3] | transcript_product=HEAT repeat-containing protein | location=TGGT1_chrII:31697-44955(-) | protein_length=1769 | sequence_SO=chromosome | SO=protein_coding_gene | is_pseudo=false	ISPSSPTLSPVWR	FALSE	High	[R].ISPSSPTLSPVWR.[A]	0.000180476	7.22E-05	1	1	TGGT1_220910-t26_1-p1	TGGT1_220910-t26_1-p1 [1621-1633]	0	1810.94237	0.97	0.965	0.87	1.075	1.032	1.114	0.91	-0.04	-0.05	-0.2	0.1	0.05	0.16	-0.14	1	1	1	1	1	1	1	49	47.5	47.3	42.6	52.7	50.5	54.6	44.6	19.53	15.59
23444	TGGT1_262150	kelch repeat and K+ channel tetramerisation domain containing protein	1xTMTpro [N-Term]; 1xPhospho [S8(100)]	TGGT1_262150-t26_1-p1 1xPhospho [S37(100)]	1	transcript=TGGT1_262150-t26_1 | gene=TGGT1_262150 | organism=Toxoplasma_gondii_GT1 | gene_product=BTB_2 domain-containing protein [Source:UniProtKB/TrEMBL;Acc:S7WDW6] | transcript_product=kelch repeat and K+ channel tetramerisation domain containing protein | location=TGGT1_chrVIIb:1306190-1314039(-) | protein_length=818 | sequence_SO=chromosome | SO=protein_coding_gene | is_pseudo=false	LSPVAADSPGLDHARPTLDTLR	FALSE	High	[K].LSPVAADSPGLDHARPTLDTLR.[Y]	1.48E-06	7.22E-05	1	1	TGGT1_262150-t26_1-p1	TGGT1_262150-t26_1-p1 [30-51]	0	2686.38846	1.265	1.252	1.478	1.186	1.387	1.22	1.209	0.34	0.32	0.56	0.25	0.47	0.29	0.27	1	1	1	1	1	1	1	9.3	11.7	11.6	13.7	11	12.8	11.3	11.2	50.67	7.75
23460	TGGT1_214210	rRNA pseudouridine synthase	1xTMTpro [N-Term]; 1xPhospho [S5(100)]	TGGT1_214210-t26_1-p1 1xPhospho [S481(100)]	10	transcript=TGGT1_214210-t26_1 | gene=TGGT1_214210 | organism=Toxoplasma_gondii_GT1 | gene_product=PUA domain-containing protein [Source:UniProtKB/TrEMBL;Acc:A0A125YRK0] | transcript_product=rRNA pseudouridine synthase | location=TGGT1_chrX:6002905-6008379(-) | protein_length=505 | sequence_SO=chromosome | SO=protein_coding_gene | is_pseudo=false	LSQGSENGDAEEEVR	FALSE	High	[R].LSQGSENGDAEEEVR.[E]	6.89E-07	7.22E-05	1	1	TGGT1_214210-t26_1-p1	TGGT1_214210-t26_1-p1 [477-491]	0	2003.88782	0.94	0.737	0.647	0.966	0.714	0.815	0.578	-0.09	-0.44	-0.63	-0.05	-0.49	-0.3	-0.79	1	1	1	1	1	1	1	31.6	29.7	23.3	20.5	30.5	22.6	25.8	18.3	11.36	4.54
23461	TGGT1_214210	rRNA pseudouridine synthase	1xTMTpro [K17]; 1xTMTpro [N-Term]; 1xPhospho [S5(100)]	TGGT1_214210-t26_1-p1 1xPhospho [S481(100)]	1	transcript=TGGT1_214210-t26_1 | gene=TGGT1_214210 | organism=Toxoplasma_gondii_GT1 | gene_product=PUA domain-containing protein [Source:UniProtKB/TrEMBL;Acc:A0A125YRK0] | transcript_product=rRNA pseudouridine synthase | location=TGGT1_chrX:6002905-6008379(-) | protein_length=505 | sequence_SO=chromosome | SO=protein_coding_gene | is_pseudo=false	LSQGSENGDAEEEVREK	FALSE	High	[R].LSQGSENGDAEEEVREK.[K]	2.56E-06	7.22E-05	1	1	TGGT1_214210-t26_1-p1	TGGT1_214210-t26_1-p1 [477-493]	1	2565.23253	0.81	0.892	1.079	0.81	0.661	0.841	0.665	-0.3	-0.17	0.11	-0.3	-0.6	-0.25	-0.59	1	1	1	1	1	1	1	45.4	36.8	40.5	49	36.8	30	38.2	30.2	1.64	10.85
23470	TGGT1_251780	heat shock protein	1xTMTpro [K28]; 1xTMTpro [N-Term]; 1xPhospho [S/Y/T]		1	transcript=TGGT1_251780-t26_1 | gene=TGGT1_251780 | organism=Toxoplasma_gondii_GT1 | gene_product=Heat shock protein [Source:UniProtKB/TrEMBL;Acc:S7V012] | transcript_product=heat shock protein | location=TGGT1_chrXII:5504595-5509577(-) | protein_length=728 | sequence_SO=chromosome | SO=protein_coding_gene | is_pseudo=false	ISQQAYNQAGSTDSSAGSEGTGSESGDK	FALSE	High	[K].ISQQAYNQAGSTDSSAGSEGTGSESGDK.[K]	1.37E-08	7.22E-05	1	1	TGGT1_251780-t26_1-p1	TGGT1_251780-t26_1-p1 [698-725]	0	3407.53677	1.059	1.375	1.141	1.152	1.11	1.088	1.168	0.08	0.46	0.19	0.2	0.15	0.12	0.22	1	1	1	1	1	1	1	15.1	15.9	20.7	17.2	17.3	16.7	16.4	17.6	0.16	6.22
23305	TGGT1_254370	guanylyl cyclase	1xTMTpro [N-Term]; 2xPhospho [S8(100); S14(100)]	TGGT1_254370-t26_1-p1 2xPhospho [S3080(100); S3086(100)]	4	transcript=TGGT1_254370-t26_1 | gene=TGGT1_254370 | organism=Toxoplasma_gondii_GT1 | gene_product=Guanylyl cyclase [Source:UniProtKB/TrEMBL;Acc:S7VVK4] | transcript_product=guanylyl cyclase | location=TGGT1_chrIII:1634182-1672467(+) | protein_length=4367 | sequence_SO=chromosome | SO=protein_coding_gene | is_pseudo=false	LSLHGHNSGVAMGSR	FALSE	High	[R].LSLHGHNSGVAMGSR.[M]	0.00029138	7.22E-05	1	1	TGGT1_254370-t26_1-p1	TGGT1_254370-t26_1-p1 [3073-3087]	0	1986.89413	0.967	1.11	0.934	0.874	0.818	0.896	0.935	-0.05	0.15	-0.1	-0.19	-0.29	-0.16	-0.1	1	1	1	1	1	1	1	60.3	58.3	66.9	56.3	52.7	49.3	54	56.4	8.45	19.74
22910	TGGT1_293000	3'5'-cyclic nucleotide phosphodiesterase domain-containing protein	1xOxidation [M14]; 1xTMTpro [N-Term]; 1xPhospho [S5(100)]	TGGT1_293000-t26_1-p1 1xPhospho [S1531(100)]	4	transcript=TGGT1_293000-t26_1 | gene=TGGT1_293000 | organism=Toxoplasma_gondii_GT1 | gene_product=Phosphodiesterase [Source:UniProtKB/TrEMBL;Acc:S7UHU3] | transcript_product=3'5'-cyclic nucleotide phosphodiesterase domain-containing protein | location=TGGT1_chrIa:58977-74026(+) | protein_length=2238 | sequence_SO=chromosome | SO=protein_coding_gene | is_pseudo=false	LRPVSPPFHGFEAMAQR	FALSE	High	[R].LRPVSPPFHGFEAMAQR.[R]	6.33E-08	7.22E-05	1	1	TGGT1_293000-t26_1-p1	TGGT1_293000-t26_1-p1 [1527-1543]	0	2340.16434	1.073	1.024	0.994	0.964	0.907	0.88	0.824	0.1	0.03	-0.01	-0.05	-0.14	-0.18	-0.28	1	1	1	1	1	1	0.781457686	138.2	148.3	141.5	137.4	133.3	125.4	121.7	113.9	0.45	12.35
23300	TGGT1_260825	hypothetical protein	1xTMTpro [N-Term]; 1xPhospho [S2(100)]	TGGT1_260825-t26_1-p1 1xPhospho [S77(100)]	1	transcript=TGGT1_260825-t26_1 | gene=TGGT1_260825 | organism=Toxoplasma_gondii_GT1 | gene_product=hypothetical protein | transcript_product=hypothetical protein | location=TGGT1_chrVIIb:1996744-1997638(-) | protein_length=92 | sequence_SO=chromosome | SO=protein_coding_gene | is_pseudo=false	ISIGQSDYGYR	FALSE	High	[R].ISIGQSDYGYR.[S]	0.000171076	7.22E-05	1	1	TGGT1_260825-t26_1-p1	TGGT1_260825-t26_1-p1 [76-86]	0	1642.77972	1.033	0.828	1.052	0.94	1.265	1.134	1.024	0.05	-0.27	0.07	-0.09	0.34	0.18	0.03	1	1	1	1	1	1	1	30.8	31.9	25.6	32.5	29	39	35	31.6	23.19	1.47
23295	TGGT1_208400B	hypothetical protein	1xTMTpro [N-Term]; 2xPhospho [S2(100); S8(100)]	TGGT1_208400B-t26_1-p1 2xPhospho [S1360(100); S1366(100)]	3	transcript=TGGT1_208400B-t26_1 | gene=TGGT1_208400B | organism=Toxoplasma_gondii_GT1 | gene_product=hypothetical protein | transcript_product=hypothetical protein | location=TGGT1_chrIb:671628-681222(-) | protein_length=1824 | sequence_SO=chromosome | SO=protein_coding_gene | is_pseudo=false	LSIETHGSGPLTHLNR	FALSE	High	[R].LSIETHGSGPLTHLNR.[R]	2.36E-07	7.22E-05	1	1	TGGT1_208400B-t26_1-p1	TGGT1_208400B-t26_1-p1 [1359-1374]	0	2196.05346	1.05	1.069	0.915	1.187	1.054	0.858	0.873	0.07	0.1	-0.13	0.25	0.08	-0.22	-0.2	1	1	1	1	1	1	1	26.4	27.7	28.2	24.1	31.3	27.8	22.6	23	11.48	2.46
23136	TGGT1_271145	hypothetical protein	1xMethylthio [C12]; 1xTMTpro [K13]; 1xTMTpro [N-Term]; 1xPhospho [S8(100)]	TGGT1_271145-t26_1-p1 1xMethylthio [C3205]; 1xPhospho [S3201(100)]	1	transcript=TGGT1_271145-t26_1 | gene=TGGT1_271145 | organism=Toxoplasma_gondii_GT1 | gene_product=hypothetical protein | transcript_product=hypothetical protein | location=TGGT1_chrVIII:4657755-4682240(+) | protein_length=5661 | sequence_SO=chromosome | SO=protein_coding_gene | is_pseudo=false	LSDADHGSGNDCK	FALSE	High	[R].LSDADHGSGNDCK.[A]	3.64E-05	7.22E-05	1	1	TGGT1_271145-t26_1-p1	TGGT1_271145-t26_1-p1 [3194-3206]	0	2052.90116	1.042	1.007	0.96	0.973	0.867	0.905	0.838	0.06	0.01	-0.06	-0.04	-0.21	-0.14	-0.26	1	1	1	1	1	1	1	90.6	94.4	91.2	87	88.2	78.5	82	75.9	18.06	1.71
23160	TGGT1_310570	hypothetical protein	1xTMTpro [N-Term]; 1xPhospho [S2(100)]	TGGT1_310570-t26_1-p1 1xPhospho [S67(100)]	3	transcript=TGGT1_310570-t26_1 | gene=TGGT1_310570 | organism=Toxoplasma_gondii_GT1 | gene_product=RRM domain-containing protein [Source:UniProtKB/TrEMBL;Acc:S7UT45] | transcript_product=hypothetical protein | location=TGGT1_chrXI:1419122-1420387(-) | protein_length=421 | sequence_SO=chromosome | SO=protein_coding_gene | is_pseudo=false	LSEEREEDTLVPALTEEELR	FALSE	High	[R].LSEEREEDTLVPALTEEELR.[L]	3.00E-07	7.22E-05	1	1	TGGT1_310570-t26_1-p1	TGGT1_310570-t26_1-p1 [66-85]	1	2742.34057	1.096	1.079	1.025	0.886	1.03	0.76	0.976	0.13	0.11	0.04	-0.17	0.04	-0.4	-0.03	1	1	1	1	1	1	1	49.3	54	53.1	50.5	43.6	50.7	37.4	48.1	3.2	0.16
23173	TGGT1_269180	MIF4G domain-containing protein	1xTMTpro [K25]; 1xTMTpro [N-Term]; 1xPhospho [Y/S]		1	transcript=TGGT1_269180-t26_1 | gene=TGGT1_269180 | organism=Toxoplasma_gondii_GT1 | gene_product=MIF4G domain-containing protein [Source:UniProtKB/TrEMBL;Acc:S7WKZ1] | transcript_product=MIF4G domain-containing protein | location=TGGT1_chrVIII:6008955-6021323(-) | protein_length=2668 | sequence_SO=chromosome | SO=protein_coding_gene | is_pseudo=false	LSELHQQAQLEQQQQQYSAGILGGK	FALSE	High	[R].LSELHQQAQLEQQQQQYSAGILGGK.[G]	8.10E-07	7.22E-05	1	1	TGGT1_269180-t26_1-p1	TGGT1_269180-t26_1-p1 [2335-2359]	0	3470.79247	0.814	0.991	0.99	1.043	1	1.363	1.348	-0.3	-0.01	-0.01	0.06	0	0.45	0.43	1	1	1	1	1	1	0.88722464	24	19.6	23.8	23.8	25.1	24	32.8	32.4	17.58	11.61
23183	TGGT1_253140	hypothetical protein	1xTMTpro [N-Term]; 1xPhospho [S4(100)]	TGGT1_253140-t26_1-p1 1xPhospho [S456(100)]	1	transcript=TGGT1_253140-t26_1 | gene=TGGT1_253140 | organism=Toxoplasma_gondii_GT1 | gene_product=hypothetical protein | transcript_product=hypothetical protein | location=TGGT1_chrIII:753985-759307(-) | protein_length=1519 | sequence_SO=chromosome | SO=protein_coding_gene | is_pseudo=false	LSESAPHR	FALSE	High	[R].LSESAPHR.[F]	0.000376614	7.22E-05	1	1	TGGT1_253140-t26_1-p1	TGGT1_253140-t26_1-p1 [453-460]	0	1280.63193	1.106	0.934	1.001	1.002	1.236	1.137	0.987	0.15	-0.1	0	0	0.31	0.18	-0.02	1	1	1	1	1	1	1	35.4	39.1	33	35.4	35.4	43.7	40.2	34.9	0.6	0.32
23186	TGGT1_237280	TLD protein	1xTMTpro [N-Term]; 1xPhospho [S4(100)]	TGGT1_237280-t26_1-p1 1xPhospho [S1460(100)]	3	transcript=TGGT1_237280-t26_1 | gene=TGGT1_237280 | organism=Toxoplasma_gondii_GT1 | gene_product=Rab-GAP TBC domain-containing protein [Source:UniProtKB/TrEMBL;Acc:S7UQ40] | transcript_product=TLD protein | location=TGGT1_chrX:5711509-5719913(+) | protein_length=2190 | sequence_SO=chromosome | SO=protein_coding_gene | is_pseudo=false	LSESREEGESAETGAR	FALSE	High	[R].LSESREEGESAETGAR.[T]	1.78E-05	7.22E-05	1	1	TGGT1_237280-t26_1-p1	TGGT1_237280-t26_1-p1 [1457-1472]	1	2091.95149	1.077	1.07	0.953	1.045	0.781	0.991	1.053	0.11	0.1	-0.07	0.06	-0.36	-0.01	0.07	1	1	1	1	1	1	1	48.3	52.1	51.7	46.1	50.5	37.8	47.9	50.9	7.27	4.84
23246	TGGT1_240220	hypothetical protein	1xTMTpro [N-Term]; 1xPhospho [S8(100)]	TGGT1_240220-t26_1-p1 1xPhospho [S1148(100)]	2	transcript=TGGT1_240220-t26_1 | gene=TGGT1_240220 | organism=Toxoplasma_gondii_GT1 | gene_product=hypothetical protein | transcript_product=hypothetical protein | location=TGGT1_chrVI:1067690-1077245(+) | protein_length=1539 | sequence_SO=chromosome | SO=protein_coding_gene | is_pseudo=false	LSGSDVLSPR	FALSE	High	[K].LSGSDVLSPR.[L]	9.89E-05	7.22E-05	1	1	TGGT1_240220-t26_1-p1	TGGT1_240220-t26_1-p1 [1141-1150]	0	1414.72623	0.894	0.982	0.882	0.939	0.904	0.861	0.954	-0.16	-0.03	-0.18	-0.09	-0.15	-0.22	-0.07	1	1	1	1	1	1	1	81.7	73	80.2	72.1	76.7	73.9	70.4	78	8.54	15.99
23249	TGGT1_267100	protein phosphatase 2C domain-containing protein	1xTMTpro [N-Term]; 1xPhospho [S4(100)]	TGGT1_267100-t26_1-p1 1xPhospho [S347(100)]	1	transcript=TGGT1_267100-t26_1 | gene=TGGT1_267100 | organism=Toxoplasma_gondii_GT1 | gene_product=PPM-type phosphatase domain-containing protein [Source:UniProtKB/TrEMBL;Acc:S7VVP7] | transcript_product=protein phosphatase 2C domain-containing protein | location=TGGT1_chrIX:612107-616900(-) | protein_length=909 | sequence_SO=chromosome | SO=protein_coding_gene | is_pseudo=false	LSGSGLVNR	FALSE	High	[R].LSGSGLVNR.[T]	0.000428536	7.22E-05	1	1	TGGT1_267100-t26_1-p1	TGGT1_267100-t26_1-p1 [344-352]	0	1286.67888	0.999	0.868	0.621	0.919	1.078	0.783	1.014	0	-0.2	-0.69	-0.12	0.11	-0.35	0.02	1	1	1	1	1	1	1	10	10	8.7	6.2	9.2	10.7	7.8	10.1	10.43	26.19
23250	TGGT1_304970	putative cell-cycle-associated protein kinase CDK	1xTMTpro [K15]; 1xTMTpro [N-Term]; 1xPhospho [S4(99.8)]	TGGT1_304970-t26_1-p1 1xPhospho [S39(99.8)]	1	transcript=TGGT1_304970-t26_1 | gene=TGGT1_304970 | organism=Toxoplasma_gondii_GT1 | gene_product=Protein kinase domain-containing protein [Source:UniProtKB/TrEMBL;Acc:S7UI68] | transcript_product=putative cell-cycle-associated protein kinase CDK | location=TGGT1_chrIX:4910810-4921648(+) | protein_length=1373 | sequence_SO=chromosome | SO=protein_coding_gene | is_pseudo=false	LSGSHELPDAGTVGK	FALSE	High	[K].LSGSHELPDAGTVGK.[D]	1.38E-08	7.22E-05	1	1	TGGT1_304970-t26_1-p1	TGGT1_304970-t26_1-p1 [36-50]	0	2156.12442	0.967	1.028	0.969	0.967	0.962	0.927	0.986	-0.05	0.04	-0.04	-0.05	-0.06	-0.11	-0.02	1	1	1	1	1	1	1	124.6	120.5	128.1	120.8	120.5	119.9	115.5	122.9	1.07	4.52
23252	TGGT1_297830	hypothetical protein	1xMethylthio [C6]; 1xTMTpro [N-Term]; 1xPhospho [S4(99.7)]	TGGT1_297830-t26_1-p1 1xMethylthio [C1209]; 1xPhospho [S1207(99.7)]	2	transcript=TGGT1_297830-t26_1 | gene=TGGT1_297830 | organism=Toxoplasma_gondii_GT1 | gene_product=hypothetical protein | transcript_product=hypothetical protein | location=TGGT1_chrII:2030113-2035519(-) | protein_length=1297 | sequence_SO=chromosome | SO=protein_coding_gene | is_pseudo=false	LSGSQCGREDEADVTR	FALSE	High	[R].LSGSQCGREDEADVTR.[S]	1.84E-05	7.22E-05	1	1	TGGT1_297830-t26_1-p1	TGGT1_297830-t26_1-p1 [1204-1219]	1	2152.93235	1.182	1.04	0.942	1.01	0.973	0.889	1.031	0.24	0.06	-0.09	0.01	-0.04	-0.17	0.04	1	1	1	1	1	1	1	53	62.6	55.1	49.9	53.5	51.6	47.1	54.7	4.15	6.19
23253	TGGT1_248420	hypothetical protein	1xTMTpro [N-Term]; 1xPhospho [S4(99.5)]	TGGT1_248420-t26_1-p1 1xPhospho [S433(99.5)]	11	transcript=TGGT1_248420-t26_1 | gene=TGGT1_248420 | organism=Toxoplasma_gondii_GT1 | gene_product=hypothetical protein | transcript_product=hypothetical protein | location=TGGT1_chrXII:3772416-3776263(-) | protein_length=728 | sequence_SO=chromosome | SO=protein_coding_gene | is_pseudo=false	ISGSREEDGDSSRPQIESVNR	FALSE	High	[K].ISGSREEDGDSSRPQIESVNR.[R]	4.37E-05	7.22E-05	1	1	TGGT1_248420-t26_1-p1	TGGT1_248420-t26_1-p1 [430-450]	1	2702.2702	1.066	1.035	0.986	0.989	0.993	0.938	1.008	0.09	0.05	-0.02	-0.02	-0.01	-0.09	0.01	1	1	1	1	1	1	1	158.6	169	164.2	156.4	156.8	157.5	148.8	159.9	10.64	2.65
23256	TGGT1_204160	GYF domain-containing protein	1xTMTpro [N-Term]; 2xPhospho [S4(99.6); S12(99.6)]	TGGT1_204160-t26_1-p1 2xPhospho [S979(99.6); S987(99.6)]	1	transcript=TGGT1_204160-t26_1 | gene=TGGT1_204160 | organism=Toxoplasma_gondii_GT1 | gene_product=GYF domain-containing protein [Source:UniProtKB/TrEMBL;Acc:S7W354] | transcript_product=GYF domain-containing protein | location=TGGT1_chrVIIa:1837535-1846323(-) | protein_length=1797 | sequence_SO=chromosome | SO=protein_coding_gene | is_pseudo=false	LSGSSFFQSLQSASSSSLFR	FALSE	High	[R].LSGSSFFQSLQSASSSSLFR.[A]	1.07E-08	7.22E-05	1	1	TGGT1_204160-t26_1-p1	TGGT1_204160-t26_1-p1 [976-995]	0	2587.18018	1.116	1.002	1.53	1.148	1.295	2.574	2.349	0.16	0	0.61	0.2	0.37	1.36	1.23	1	1	1	1	1	0.622054146	0.644996513	7.6	8.4	7.6	11.6	8.7	9.8	19.5	17.8	3.62	49.67
[truncated: 12,241 more rows]
[truncated: 68 more columns]
