# Supplementary material for: Temporal and thermal profiling of the Toxoplasma proteome implicates parasite Protein Phosphatase 1 in the regulation of Ca2+-responsive pathways
Source: eLife. 2022 Aug 17;11:e80336. doi: 10.7554/eLife.80336 (PMC9436416; doi:10.7554/eLife.80336)
Supplement: Supplementary file 5. [file elife-80336-supp5.txt]

Proteins Unique Sequence ID	Checked	Protein FDR Confidence Combined	Master	Accession	Description	Exp q-value Combined	Sum PEP Score	Coverage in Percent	Number of Peptides	Number of PSMs	Number of Unique Peptides	Number of AAs	MW in kDa	calc pI	Score Sequest HT Sequest HT	Number of Peptides by Search Engine Sequest HT	Abundance Ratio IAA PBS	Abundance Ratio log2 IAA PBS	Abundance Ratio Adj P-Value IAA PBS	Abundances Grouped IAA	Abundances Grouped PBS	Abundances Grouped CV in Percent IAA	Abundances Grouped CV in Percent PBS	Abundances Normalized F1 131N Sample R2 IAA 0	Abundances Normalized F1 131C Sample R1 IAA 10	Abundances Normalized F1 132N Sample R2 IAA 10	Abundances Normalized F1 132C Sample R1 IAA 30	Abundances Normalized F1 133N Sample R2 IAA 30	Abundances Normalized F1 133C Sample R1 IAA 60	Abundances Normalized F1 134N Sample R2 IAA 60	Abundances Normalized F1 126 Sample R1 PBS 60	Abundances Normalized F1 127N Sample R2 PBS 60	Abundances Normalized F1 127C Sample R1 PBS 30	Abundances Normalized F1 128N Sample R2 PBS 30	Abundances Normalized F1 128C Sample R1 PBS 10	Abundances Normalized F1 129N Sample R2 PBS 10	Abundances Normalized F1 129C Sample R1 PBS 0	Abundances Normalized F1 130N Sample R2 PBS 0	Abundances Normalized F1 130C Sample R1 PBS 0	Found in Sample in S10 F1 131N Sample R2 IAA 0	Found in Sample in S11 F1 131C Sample R1 IAA 10	Found in Sample in S12 F1 132N Sample R2 IAA 10	Found in Sample in S13 F1 132C Sample R1 IAA 30	Found in Sample in S14 F1 133N Sample R2 IAA 30	Found in Sample in S15 F1 133C Sample R1 IAA 60	Found in Sample in S16 F1 134N Sample R2 IAA 60	Found in Sample in S1 F1 126 Sample R1 PBS 60	Found in Sample in S2 F1 127N Sample R2 PBS 60	Found in Sample in S3 F1 127C Sample R1 PBS 30
-518809788477475171	False	High	IsMasterProtein	TGGT1_200250-t26_1-p1	transcript=TGGT1_200250-t26_1 | gene=TGGT1_200250 | organism=Toxoplasma_gondii_GT1 | gene_product=Microneme protein MIC17A [Source:UniProtKB/TrEMBL;Acc:S7UGM9] | transcript_product=microneme protein MIC17A | location=AAQM03000392:1804-2859(+) | protein_length=351 | sequence_SO=contig | SO=protein_coding_gene | is_pseudo=false	0.000	50.652	38	13	32	13	351	38.8	8.27	62.45	13	1.045	0.06	0.152384305885549	2207.8	2111.8	2.03	4.18	2290.2	2184.0	2180.7	2182.2	2263.8	2252.9	2207.8	2103.7	2111.8	2250.2	1963.6	2041.8	2156.5	2057.4	2133.5	2216.7	High	High	High	High	High	High	High	High	High	High
2415804968978815316	False	High	IsMasterProtein	TGGT1_200280-t26_1-p1	transcript=TGGT1_200280-t26_1 | gene=TGGT1_200280 | organism=Toxoplasma_gondii_GT1 | gene_product=WD domain, G-beta repeat-containing protein [Source:UniProtKB/TrEMBL;Acc:S7V4I8] | transcript_product=WD domain, G-beta repeat-containing protein | location=TGGT1_chrVIII:6745388-6748234(-) | protein_length=948 | sequence_SO=chromosome | SO=protein_coding_gene | is_pseudo=false	0.000	7.465	3	3	3	3	948	102.0	7.28	4.68	3	0.970	-0.04	0.829856331297865	135.2	139.4	7.96	6.67	133.5	133.9	156.4	120.1	142.0	135.2	136.5	145.5	150.6	141.8	125.8	138.3	156.0	130.1	139.4	138.6	High	High	High	High	High	High	High	High	High	High
-7706898561706497903	False	High	IsMasterProtein	TGGT1_200290-t26_1-p1	transcript=TGGT1_200290-t26_1 | gene=TGGT1_200290 | organism=Toxoplasma_gondii_GT1 | gene_product=RHOMBOID-like protein [Source:UniProtKB/TrEMBL;Acc:A0A125YGU9] | transcript_product=rhomboid protease ROM1 | location=TGGT1_chrVIII:6751037-6753945(+) | protein_length=293 | sequence_SO=chromosome | SO=protein_coding_gene | is_pseudo=false	0.000	5.985	11	2	3	2	293	32.8	7.80	4.07	2	0.931	-0.10	0.908090285094376	35.7	38.3	14.79	20.93	27.7	28.3	30.7	36.1	38.9	40.0	35.7	35.0	42.5	31.1	22.5	43.0	38.3	27.6	39.2	44.2	High	High	High	High	High	High	High	High	High	High
5681199436948397945	False	High	IsMasterProtein	TGGT1_200310-t26_1-p1	transcript=TGGT1_200310-t26_1 | gene=TGGT1_200310 | organism=Toxoplasma_gondii_GT1 | gene_product=hypothetical protein | transcript_product=hypothetical protein | location=TGGT1_chrVIII:6769899-6771950(-) | protein_length=169 | sequence_SO=chromosome | SO=protein_coding_gene | is_pseudo=false	0.000	7.081	19	3	8	3	169	18.8	10.11	6.09	3	0.954	-0.07	0.775440822338599	298.6	313.1	5.67	9.86	279.2	278.7	304.9	303.7	298.6	263.7	304.5	327.6	306.0	247.2	272.8	338.5	318.7	313.1	324.0	281.5	High	High	High	High	High	High	High	High	High	High
-5797892223809252565	False	High	IsMasterProtein	TGGT1_200320-t26_1-p1	transcript=TGGT1_200320-t26_1 | gene=TGGT1_200320 | organism=Toxoplasma_gondii_GT1 | gene_product=Hypoxanthine phosphoribosyltransferase [Source:UniProtKB/TrEMBL;Acc:A0A125YSF3] | transcript_product=hypoxanthine-xanthine-guanine phosphoribosyl transferase HXGPRT | location=TGGT1_chrVIII:6773060-6774877(+) | protein_length=279 | sequence_SO=chromosome | SO=protein_coding_gene | is_pseudo=false	0.000	17.664	15	4	11	4	279	31.5	6.55	30.96	4	1.027	0.04	0.395986754540497	653.5	636.1	2.92	5.39	667.7	669.2	693.8	642.9	636.9	651.6	653.5	652.5	641.3	621.0	634.5	598.7	670.0	636.1	560.5	662.8	High	High	High	High	High	High	High	High	High	High
-4944558946225655346	False	High	IsMasterProtein	TGGT1_200360-t26_1-p1	transcript=TGGT1_200360-t26_1 | gene=TGGT1_200360 | organism=Toxoplasma_gondii_GT1 | gene_product=hypothetical protein | transcript_product=hypothetical protein | location=TGGT1_chrVIII:6800991-6801551(+) | protein_length=186 | sequence_SO=chromosome | SO=protein_coding_gene | is_pseudo=false	0.000	23.172	27	4	11	4	186	20.2	9.61	22.31	4	1.068	0.09	0.230857600732014	600.7	562.7	4.67	4.15	595.8	600.7	539.2	577.4	608.5	621.3	612.1	538.4	520.7	574.7	562.7	567.9	543.5	545.9	598.8	567.7	High	High	High	High	High	High	High	High	High	High
-4727096772579209104	False	Medium	IsMasterProtein	TGGT1_200400-t26_1-p1	transcript=TGGT1_200400-t26_1 | gene=TGGT1_200400 | organism=Toxoplasma_gondii_GT1 | gene_product=hypothetical protein | transcript_product=hypothetical protein | location=TGGT1_chrVIII:6826586-6839868(-) | protein_length=1167 | sequence_SO=chromosome | SO=protein_coding_gene | is_pseudo=false	0.015	2.451	1	1	1	1	1167	126.3	5.64	2.10	1	0.995	-0.01	0.869558436623295	21.2	21.3	20.68	21.19	27.2	15.7	24.1	21.2	23.3	15.2	21.0	17.3	15.5	22.4	17.1	24.1	24.3	21.3	22.7	12.7	High	High	High	High	High	High	High	High	High	High
5133421990328909059	False	Medium	IsMasterProtein	TGGT1_200430-t26_1-p1	transcript=TGGT1_200430-t26_1 | gene=TGGT1_200430 | organism=Toxoplasma_gondii_GT1 | gene_product=CMP/dCMP-type deaminase domain-containing protein [Source:UniProtKB/TrEMBL;Acc:S7V5S2] | transcript_product=cytidine and deoxycytidylate deaminase zinc-binding region domain-containing protein | location=TGGT1_chrVIII:6849719-6856851(-) | protein_length=514 | sequence_SO=chromosome | SO=protein_codin…	0.032	1.742	3	1	1	1	514	54.9	8.09	0.00	1																								High	High	High	High	High	High	High	High	High	High
-6307491268405709659	False	High	IsMasterProtein	TGGT1_200460-t26_1-p1	transcript=TGGT1_200460-t26_1 | gene=TGGT1_200460 | organism=Toxoplasma_gondii_GT1 | gene_product=hypothetical protein | transcript_product=hypothetical protein | location=TGGT1_chrVIII:6876799-6882770(-) | protein_length=436 | sequence_SO=chromosome | SO=protein_coding_gene | is_pseudo=false	0.001	5.344	10	2	2	2	436	48.5	6.95	2.68	2																								Not Found	Not Found	Not Found	High	High	High	Not Found	High	High	High
-6636081490129688544	False	High	IsMasterProtein	TGGT1_200470-t26_1-p1	transcript=TGGT1_200470-t26_1 | gene=TGGT1_200470 | organism=Toxoplasma_gondii_GT1 | gene_product=hypothetical protein | transcript_product=hypothetical protein | location=TGGT1_chrVIII:6885827-6889645(+) | protein_length=616 | sequence_SO=chromosome | SO=protein_coding_gene | is_pseudo=false	0.003	4.347	3	2	2	2	616	65.0	6.57	0.00	2	0.931	-0.10	0.653758526071555	46.3	49.8	8.12	23.69	50.1	51.2	49.5	43.1	41.5	46.3	44.4	43.4	47.1	63.1	81.4	49.8	52.4	39.0	49.1	51.4	High	High	High	High	High	High	High	High	High	High
7758977976742708658	False	High	IsMasterProtein	TGGT1_201130-t26_1-p1	transcript=TGGT1_201130-t26_1 | gene=TGGT1_201130 | organism=Toxoplasma_gondii_GT1 | gene_product=Protein kinase domain-containing protein [Source:UniProtKB/TrEMBL;Acc:S7UV83] | transcript_product=rhoptry kinase family protein ROP33 | location=TGGT1_chrVIIa:3922773-3926189(+) | protein_length=746 | sequence_SO=chromosome | SO=protein_coding_gene | is_pseudo=false	0.000	19.681	10	6	7	6	746	80.1	5.87	18.56	6	1.055	0.08	0.852326552878438	269.2	255.0	5.23	9.63	237.6	265.9	278.0	265.8	271.4	269.2	279.5	246.6	253.8	296.7	279.5	255.0	244.1	215.1	264.6	287.7	High	High	High	High	High	High	High	High	High	High
-8031141407029494735	False	High	IsMasterProtein	TGGT1_201140-t26_1-p1	transcript=TGGT1_201140-t26_1 | gene=TGGT1_201140 | organism=Toxoplasma_gondii_GT1 | gene_product=hypothetical protein | transcript_product=hypothetical protein | location=TGGT1_chrVIIa:3909741-3917284(+) | protein_length=1051 | sequence_SO=chromosome | SO=protein_coding_gene | is_pseudo=false	0.000	23.990	10	10	12	10	1051	113.8	6.99	18.28	10	1.016	0.02	0.863126333117425	308.5	303.6	3.56	4.84	327.0	328.2	301.8	308.5	323.8	305.8	307.6	303.6	338.6	294.7	297.9	314.8	301.9	327.6	298.6	316.8	High	High	High	High	High	High	High	High	High	High
-8297982441651662246	False	High	IsMasterProtein	TGGT1_201150-t26_1-p1	transcript=TGGT1_201150-t26_1 | gene=TGGT1_201150 | organism=Toxoplasma_gondii_GT1 | gene_product=Heavy metal translocating P-type ATPase subfamily protein [Source:UniProtKB/TrEMBL;Acc:S7WB84] | transcript_product=heavy metal translocating P-type ATPase subfamily protein | location=TGGT1_chrVIIa:3895489-3905933(+) | protein_length=1965 | sequence_SO=chromosome | SO=protein_coding_gene | is_pseudo…	0.000	34.862	9	14	15	14	1965	206.5	6.73	22.22	14	0.982	-0.03	0.925726283081337	321.5	327.2	7.13	5.83	325.4	316.7	371.1	309.6	321.5	359.6	318.7	327.2	310.9	315.2	336.6	367.3	301.8	320.9	329.6	338.3	High	High	High	High	High	High	High	High	High	High
3563146700927530005	False	Medium	IsMasterProtein	TGGT1_201200-t26_1-p1	transcript=TGGT1_201200-t26_1 | gene=TGGT1_201200 | organism=Toxoplasma_gondii_GT1 | gene_product=Zinc finger (CCCH type) motif-containing protein [Source:UniProtKB/TrEMBL;Acc:A0A125YUS4] | transcript_product=zinc finger (CCCH type) motif-containing protein | location=TGGT1_chrVIIa:3878045-3881453(+) | protein_length=640 | sequence_SO=chromosome | SO=protein_coding_gene | is_pseudo=false	0.024	1.924	1	1	1	1	640	68.0	8.50	0.00	1	1.155	0.21	0.929330386361333	14.1	12.2	31.57	20.46	21.6	14.1	7.3	18.0	14.2	13.7	11.8	10.8	13.9	11.0	16.6	12.2	11.2	10.3	17.3	15.6	High	High	High	High	High	High	High	High	High	High
673255314449308942	False	High	IsMasterProtein	TGGT1_201250-t26_1-p1	transcript=TGGT1_201250-t26_1 | gene=TGGT1_201250 | organism=Toxoplasma_gondii_GT1 | gene_product=Putative histone lysine methyltransferase, SET [Source:UniProtKB/TrEMBL;Acc:S7UV73] | transcript_product=putative histone lysine methyltransferase, SET | location=TGGT1_chrVIIa:3839435-3846508(+) | protein_length=1635 | sequence_SO=chromosome | SO=protein_coding_gene | is_pseudo=false	0.000	8.270	3	5	7	4	1635	177.9	6.30	5.50	5	0.813	-0.30	0.383692839738821	58.4	71.8	14.70	15.30	56.7	67.3	54.5	74.4	58.4	57.1	77.6	71.8	65.4	88.6	69.2	95.8	76.3	58.3	71.3	75.8	High	High	High	High	High	High	High	High	High	High
-331405205868163345	False	Medium	IsMasterProtein	TGGT1_201260-t26_1-p1	transcript=TGGT1_201260-t26_1 | gene=TGGT1_201260 | organism=Toxoplasma_gondii_GT1 | gene_product=MFS domain-containing protein [Source:UniProtKB/TrEMBL;Acc:A0A125YP34] | transcript_product=sugar transporter ST3 | location=TGGT1_chrVIIa:3829167-3834859(-) | protein_length=693 | sequence_SO=chromosome | SO=protein_coding_gene | is_pseudo=false	0.011	2.832	1	1	1	1	693	74.0	6.60	2.50	1	0.979	-0.03	0.989030123495875	34.5	35.2	15.46	18.70	43.1	26.7	32.5	36.8	32.7	34.5	40.5	35.2	33.5	32.8	42.5	21.3	43.6	34.3	40.1	37.9	High	High	High	High	High	High	High	High	High	High
1688082251129393479	False	High	IsMasterProtein	TGGT1_201270-t26_1-p1	transcript=TGGT1_201270-t26_1 | gene=TGGT1_201270 | organism=Toxoplasma_gondii_GT1 | gene_product=hypothetical protein | transcript_product=hypothetical protein | location=TGGT1_chrVIIa:3819439-3825216(-) | protein_length=964 | sequence_SO=chromosome | SO=protein_coding_gene | is_pseudo=false	0.000	24.966	10	9	16	9	964	103.5	7.81	24.31	9	0.939	-0.09	0.727183668841521	345.6	368.1	8.34	7.92	399.6	345.6	311.0	361.0	341.1	338.3	381.7	379.9	353.0	416.0	368.1	344.3	401.5	323.3	393.0	362.3	High	High	High	High	High	High	High	High	High	High
6554577795943058821	False	High	IsMasterProtein	TGGT1_201380-t26_1-p1	transcript=TGGT1_201380-t26_1 | gene=TGGT1_201380 | organism=Toxoplasma_gondii_GT1 | gene_product=Putative chorismate synthase [Source:UniProtKB/TrEMBL;Acc:S7W471] | transcript_product=putative chorismate synthase | location=TGGT1_chrVIIa:3812592-3817565(+) | protein_length=536 | sequence_SO=chromosome | SO=protein_coding_gene | is_pseudo=false	0.000	39.010	22	9	15	9	536	58.1	7.78	31.83	9	1.080	0.11	0.0628286334845118	762.0	705.8	3.21	4.42	811.8	754.5	785.6	762.0	752.4	754.4	801.8	703.4	720.8	703.3	699.1	735.4	682.5	705.8	756.5	782.9	High	High	High	High	High	High	High	High	High	High
-6009355905200193827	False	High	IsMasterProtein	TGGT1_201390-t26_1-p1	transcript=TGGT1_201390-t26_1 | gene=TGGT1_201390 | organism=Toxoplasma_gondii_GT1 | gene_product=hypothetical protein | transcript_product=hypothetical protein | location=TGGT1_chrVIIa:3811236-3811562(-) | protein_length=108 | sequence_SO=chromosome | SO=protein_coding_gene | is_pseudo=false	0.000	10.006	20	2	10	2	108	11.3	10.98	21.91	2	1.063	0.09	0.0627170904301246	922.4	867.6	1.82	4.29	942.4	922.4	903.2	910.4	916.7	945.3	940.0	839.5	867.6	868.4	857.4	896.4	906.9	817.4	835.1	933.4	High	High	High	High	High	High	High	High	High	High
-7931775636254051085	False	High	IsMasterProtein	TGGT1_201400-t26_1-p1	transcript=TGGT1_201400-t26_1 | gene=TGGT1_201400 | organism=Toxoplasma_gondii_GT1 | gene_product=Sin3-associated polypeptide SAP18 [Source:UniProtKB/TrEMBL;Acc:S7UV76] | transcript_product=Sin3-associated polypeptide SAP18 | location=TGGT1_chrVIIa:3801972-3807611(-) | protein_length=868 | sequence_SO=chromosome | SO=protein_coding_gene | is_pseudo=false	0.000	29.135	12	9	18	9	868	97.2	10.54	41.81	9	0.938	-0.09	0.538411377648682	543.8	579.8	7.80	4.95	475.1	543.8	532.4	562.2	578.0	522.9	608.2	580.6	565.2	616.2	613.1	567.1	573.5	600.8	522.2	579.8	High	High	High	High	High	High	High	High	High	High
-3312349305216618016	False	High	IsMasterProtein	TGGT1_201520-t26_1-p1	transcript=TGGT1_201520-t26_1 | gene=TGGT1_201520 | organism=Toxoplasma_gondii_GT1 | gene_product=PPM-type phosphatase domain-containing protein [Source:UniProtKB/TrEMBL;Acc:A0A125YGU4] | transcript_product=protein phosphatase 2C domain-containing protein | location=TGGT1_chrVIIa:3796769-3798550(+) | protein_length=232 | sequence_SO=chromosome | SO=protein_coding_gene | is_pseudo=false	0.000	13.204	19	4	5	4	232	26.4	7.83	11.93	4	0.976	-0.03	0.915111713714493	157.0	160.8	9.17	9.84	155.7	164.2	128.6	148.4	157.0	173.7	161.8	160.8	145.2	137.5	189.2	169.0	144.7	155.7	161.1	167.2	High	High	High	High	High	High	High	High	High	High
-6007647896093370915	False	High	IsMasterProtein	TGGT1_201630B-t26_1-p1	transcript=TGGT1_201630B-t26_1 | gene=TGGT1_201630B | organism=Toxoplasma_gondii_GT1 | gene_product=PPM-type phosphatase domain-containing protein [Source:UniProtKB/TrEMBL;Acc:S7WB62] | transcript_product=protein phosphatase 2C domain-containing protein | location=TGGT1_chrVIIa:3789335-3791056(+) | protein_length=256 | sequence_SO=chromosome | SO=protein_coding_gene | is_pseudo=false	0.000	9.041	16	4	4	4	256	29.1	7.46	6.39	4	1.100	0.14	0.76831252845632	124.2	112.9	9.31	10.41	147.2	124.2	124.9	114.7	110.9	122.4	124.2	131.1	123.8	112.9	130.8	112.8	107.5	107.0	102.8	136.2	High	High	High	High	High	High	High	High	High	High
5357346881233367425	False	High	IsMasterProtein	TGGT1_201680-t26_1-p1	transcript=TGGT1_201680-t26_1 | gene=TGGT1_201680 | organism=Toxoplasma_gondii_GT1 | gene_product=Eukaryotic translation initiation factor 3 subunit A [Source:UniProtKB/TrEMBL;Acc:S7WB14] | transcript_product=putative eukaryotic initiation factor-3 subunit 10 | location=TGGT1_chrVIIa:3754116-3762345(+) | protein_length=1031 | sequence_SO=chromosome | SO=protein_coding_gene | is_pseudo=false	0.000	214.071	42	41	151	41	1031	118.8	8.73	327.91	41	0.973	-0.04	0.079009314678664	7490.6	7696.0	1.26	1.38	7482.4	7637.7	7384.1	7390.9	7501.3	7595.6	7490.6	7627.9	7696.0	7815.0	7554.8	7530.5	7768.8	7796.6	7606.1	7744.0	High	High	High	High	High	High	High	High	High	High
3450042583557264374	False	High	IsMasterProtein	TGGT1_201700-t26_1-p1	transcript=TGGT1_201700-t26_1 | gene=TGGT1_201700 | organism=Toxoplasma_gondii_GT1 | gene_product=WD_REPEATS_REGION domain-containing protein [Source:UniProtKB/TrEMBL;Acc:A0A125YTV7] | transcript_product=WD domain, G-beta repeat-containing protein | location=TGGT1_chrVIIa:3740764-3744193(-) | protein_length=654 | sequence_SO=chromosome | SO=protein_coding_gene | is_pseudo=false	0.000	20.213	9	5	12	5	654	67.4	7.47	30.28	5	1.008	0.01	0.862803997439887	604.4	599.6	2.43	3.60	603.5	597.7	617.1	608.0	637.4	604.4	592.9	618.7	599.6	594.9	645.7	615.3	580.9	604.7	573.9	591.4	High	High	High	High	High	High	High	High	High	High
7882965490633497835	False	High	IsMasterProtein	TGGT1_201710-t26_1-p1	transcript=TGGT1_201710-t26_1 | gene=TGGT1_201710 | organism=Toxoplasma_gondii_GT1 | gene_product=WD_REPEATS_REGION domain-containing protein [Source:UniProtKB/TrEMBL;Acc:A0A125YMJ9] | transcript_product=WD domain, G-beta repeat-containing protein | location=TGGT1_chrVIIa:3734491-3738475(+) | protein_length=559 | sequence_SO=chromosome | SO=protein_coding_gene | is_pseudo=false	0.000	13.219	12	5	5	5	559	60.1	6.09	6.81	5	0.977	-0.03	0.782126462781052	159.4	163.2	4.99	10.10	167.3	153.3	172.0	159.4	151.8	159.6	151.5	160.9	163.2	160.8	131.6	190.2	175.0	162.2	184.1	167.3	High	High	High	High	High	High	High	High	High	High
1678362723400962666	False	Low	IsMasterProtein	TGGT1_201720-t26_1-p1	transcript=TGGT1_201720-t26_1 | gene=TGGT1_201720 | organism=Toxoplasma_gondii_GT1 | gene_product=putative protein c9orf32 | transcript_product=putative protein c9orf32 | location=TGGT1_chrVIIa:3730108-3733136(-) | protein_length=381 | sequence_SO=chromosome | SO=protein_coding_gene | is_pseudo=false	0.058	1.405	3	1	1	1	381	42.1	8.47	0.00	1	0.886	-0.18	0.565271193674768	34.0	38.4	16.76	15.87	35.4	29.3	42.4	32.1	35.6	24.5	34.0	38.4	31.4	47.7	41.1	30.7	34.5	33.3	43.0	43.8	High	High	High	High	High	High	High	High	High	High
7468215731031243325	False	High	IsMasterProtein	TGGT1_201760-t26_1-p1	transcript=TGGT1_201760-t26_1 | gene=TGGT1_201760 | organism=Toxoplasma_gondii_GT1 | gene_product=hypothetical protein | transcript_product=hypothetical protein | location=TGGT1_chrVIIa:3716556-3719107(+) | protein_length=336 | sequence_SO=chromosome | SO=protein_coding_gene | is_pseudo=false	0.000	7.702	9	3	4	3	336	37.3	7.74	7.91	3	1.005	0.01	0.790743162414058	26.7	26.6	26.44	32.26	12.4	27.8	31.0	22.3	26.7	19.8	27.8	29.7	21.6	40.6	42.3	13.9	32.1	25.7	26.6	22.0	High	High	High	High	High	High	High	High	High	High
537285866497829784	False	High	IsMasterProtein	TGGT1_201780-t26_1-p1	transcript=TGGT1_201780-t26_1 | gene=TGGT1_201780 | organism=Toxoplasma_gondii_GT1 | gene_product=VWFA domain-containing protein [Source:UniProtKB/TrEMBL;Acc:A0A125YK19] | transcript_product=microneme protein MIC2 | location=TGGT1_chrVIIa:3693727-3696991(-) | protein_length=769 | sequence_SO=chromosome | SO=protein_coding_gene | is_pseudo=false	0.000	104.127	28	14	119	14	769	82.6	4.83	292.77	14	1.106	0.15	0.00950427295190456	5682.6	5136.6	2.76	3.91	5729.0	5682.6	5508.9	5517.0	5860.3	5433.2	5750.9	5186.0	5154.1	4824.6	4855.1	5136.6	4958.3	5232.8	5003.8	5450.7	High	High	High	High	High	High	High	High	High	High
1285289985165637979	False	High	IsMasterProtein	TGGT1_201790-t26_1-p1	transcript=TGGT1_201790-t26_1 | gene=TGGT1_201790 | organism=Toxoplasma_gondii_GT1 | gene_product=FHA domain-containing protein [Source:UniProtKB/TrEMBL;Acc:S7UV44] | transcript_product=FHA domain-containing protein | location=TGGT1_chrVIIa:3683201-3688810(-) | protein_length=556 | sequence_SO=chromosome | SO=protein_coding_gene | is_pseudo=false	0.002	4.743	6	3	3	3	556	62.6	9.55	0.00	3	0.978	-0.03	0.915111713714493	109.4	111.9	9.54	9.33	132.8	105.0	100.0	105.4	109.4	112.6	109.6	115.0	94.9	121.4	111.5	101.9	127.3	124.4	108.2	111.9	High	High	High	High	High	High	High	High	High	High
7348771142444141815	False	High	IsMasterProtein	TGGT1_201800-t26_1-p1	transcript=TGGT1_201800-t26_1 | gene=TGGT1_201800 | organism=Toxoplasma_gondii_GT1 | gene_product=Thioredoxin domain-containing protein [Source:UniProtKB/TrEMBL;Acc:S7UVZ7] | transcript_product=hypothetical protein | location=TGGT1_chrVIIa:3679021-3681115(+) | protein_length=267 | sequence_SO=chromosome | SO=protein_coding_gene | is_pseudo=false	0.000	29.747	26	7	18	7	267	28.5	8.47	31.57	7	0.951	-0.07	0.723372863090102	460.7	484.6	8.58	8.29	377.6	447.1	489.0	460.7	486.5	460.2	488.5	531.7	498.2	475.3	402.1	531.2	484.6	497.0	450.9	475.7	High	High	High	High	High	High	High	High	High	High
2944116391642901519	False	High	IsMasterProtein	TGGT1_201840-t26_1-p1	transcript=TGGT1_201840-t26_1 | gene=TGGT1_201840 | organism=Toxoplasma_gondii_GT1 | gene_product=Peptidase A1 domain-containing protein [Source:UniProtKB/TrEMBL;Acc:S7UV48] | transcript_product=aspartyl protease ASP1 | location=TGGT1_chrVIIa:3648103-3654235(+) | protein_length=619 | sequence_SO=chromosome | SO=protein_coding_gene | is_pseudo=false	0.000	13.483	9	5	7	5	619	66.9	6.62	16.18	5	1.064	0.09	0.74002111924734	301.8	283.6	6.07	13.60	340.6	283.7	301.8	309.8	298.7	300.6	324.3	286.9	283.6	277.5	281.7	275.8	258.1	305.0	396.3	286.6	High	High	High	High	High	High	High	High	High	High
3880037152899534013	False	High	IsMasterProtein	TGGT1_201860-t26_1-p1	transcript=TGGT1_201860-t26_1 | gene=TGGT1_201860 | organism=Toxoplasma_gondii_GT1 | gene_product=hypothetical protein | transcript_product=hypothetical protein | location=TGGT1_chrVIIa:3641110-3642246(-) | protein_length=157 | sequence_SO=chromosome | SO=protein_coding_gene | is_pseudo=false	0.000	9.173	7	1	4	1	157	17.0	3.74	11.99	1	1.516	0.60	0.244474730847447	206.1	135.9	19.93	13.74	211.1	208.7	146.0	206.1	124.1	176.7	218.5	126.7	118.3	135.9	157.7	159.0	114.8	161.8	161.2	130.3	High	High	High	High	High	High	High	High	High	High
7470315980367685859	False	High	IsMasterProtein	TGGT1_201880-t26_1-p1	transcript=TGGT1_201880-t26_1 | gene=TGGT1_201880 | organism=Toxoplasma_gondii_GT1 | gene_product=hypothetical protein | transcript_product=hypothetical protein | location=TGGT1_chrVIIa:3628377-3629768(+) | protein_length=128 | sequence_SO=chromosome | SO=protein_coding_gene | is_pseudo=false	0.000	10.329	23	3	6	3	128	15.3	9.38	9.62	3	0.979	-0.03	0.996061771768554	189.9	194.0	5.96	7.20	214.7	192.7	180.9	203.3	189.9	188.0	186.1	183.2	175.5	196.9	189.7	194.0	177.8	215.7	199.1	211.7	High	High	High	High	High	High	High	High	High	High
6414511032177101372	False	Medium	IsMasterProtein	TGGT1_201900-t26_1-p1	transcript=TGGT1_201900-t26_1 | gene=TGGT1_201900 | organism=Toxoplasma_gondii_GT1 | gene_product=hypothetical protein | transcript_product=hypothetical protein | location=TGGT1_chrVIIa:3613323-3619398(-) | protein_length=838 | sequence_SO=chromosome | SO=protein_coding_gene | is_pseudo=false	0.015	2.396	1	1	1	1	838	89.6	7.66	0.00	1	1.029	0.04	0.919559289270376	15.2	14.8	57.18	33.96	39.3	12.9	16.1	16.5	10.4	15.2	11.3	12.1	13.6	6.9	24.5	21.8	12.9	15.8	14.8	15.6	High	High	High	High	High	High	High	High	High	High
1642905792611182437	False	High	IsMasterProtein	TGGT1_202070-t26_1-p1	transcript=TGGT1_202070-t26_1 | gene=TGGT1_202070 | organism=Toxoplasma_gondii_GT1 | gene_product=hypothetical protein | transcript_product=hypothetical protein | location=TGGT1_chrVIIa:3530277-3562515(-) | protein_length=7952 | sequence_SO=chromosome | SO=protein_coding_gene | is_pseudo=false	0.000	7.510	1	4	5	4	7952	846.7	7.84	0.00	4																								High	High	High	High	High	High	High	High	High	High
4750614363738007867	False	High	IsMasterProtein	TGGT1_202120-t26_1-p1	transcript=TGGT1_202120-t26_1 | gene=TGGT1_202120 | organism=Toxoplasma_gondii_GT1 | gene_product=PH domain-containing protein [Source:UniProtKB/TrEMBL;Acc:S7UV62] | transcript_product=hypothetical protein | location=TGGT1_chrVIIa:3483252-3507091(-) | protein_length=1323 | sequence_SO=chromosome | SO=protein_coding_gene | is_pseudo=false	0.000	8.874	3	3	3	3	1323	147.2	5.69	4.76	3	0.978	-0.03	0.752567502251632	157.8	161.4	4.84	9.20	143.2	165.5	158.2	165.0	154.3	153.8	157.8	156.3	164.6	197.0	161.4	149.5	153.4	174.3	161.6	149.2	High	High	High	High	High	High	High	High	High	High
7638169981533869057	False	High	IsMasterProtein	TGGT1_202160-t26_1-p1	transcript=TGGT1_202160-t26_1 | gene=TGGT1_202160 | organism=Toxoplasma_gondii_GT1 | gene_product=ABC1 domain-containing protein [Source:UniProtKB/TrEMBL;Acc:S7WB58] | transcript_product=ABC1 family protein | location=TGGT1_chrVIIa:3466717-3476341(+) | protein_length=926 | sequence_SO=chromosome | SO=protein_coding_gene | is_pseudo=false	0.002	4.569	2	2	2	2	926	100.5	8.46	2.56	2	0.832	-0.27	0.79795852886327	43.5	52.3	14.79	19.69	42.9	37.8	48.8	56.1	55.4	42.9	43.5	58.7	37.8	65.0	48.8	60.8	52.3	35.8	45.6	55.2	High	High	High	High	High	High	High	High	High	High
5374990162563079791	False	High	IsMasterProtein	TGGT1_202170-t26_1-p1	transcript=TGGT1_202170-t26_1 | gene=TGGT1_202170 | organism=Toxoplasma_gondii_GT1 | gene_product=hypothetical protein | transcript_product=hypothetical protein | location=TGGT1_chrVIIa:3458243-3466338(-) | protein_length=863 | sequence_SO=chromosome | SO=protein_coding_gene | is_pseudo=false	0.000	5.501	2	2	2	2	863	93.7	6.98	2.54	2	0.972	-0.04	0.647049179396578	17.7	18.2	28.83	20.39	31.5	14.0	23.9	17.6	17.7	16.5	21.1	12.1	12.6	13.7		17.4	20.2	19.1	19.9	19.2	High	High	High	High	High	High	High	High	High	High
-5597440599834523887	False	High	IsMasterProtein	TGGT1_202190-t26_1-p1	transcript=TGGT1_202190-t26_1 | gene=TGGT1_202190 | organism=Toxoplasma_gondii_GT1 | gene_product=Tub domain-containing protein [Source:UniProtKB/TrEMBL;Acc:S7UUG2] | transcript_product=hypothetical protein | location=TGGT1_chrVIIa:3433795-3441702(-) | protein_length=1024 | sequence_SO=chromosome | SO=protein_coding_gene | is_pseudo=false	0.000	8.916	5	4	4	4	1024	111.6	6.60	3.76	4	1.041	0.06	0.933170822935921	90.8	87.2	17.68	6.49	56.3	98.1	100.0	76.2	86.7	91.9	90.8	93.5	82.6	79.6	80.6	93.0	87.6	87.2	94.4	84.1	High	High	High	High	High	High	High	High	High	High
-1854672326033946200	False	High	IsMasterProtein	TGGT1_202200-t26_1-p1	transcript=TGGT1_202200-t26_1 | gene=TGGT1_202200 | organism=Toxoplasma_gondii_GT1 | gene_product=hypothetical protein | transcript_product=hypothetical protein | location=TGGT1_chrVIIa:3420532-3424661(-) | protein_length=793 | sequence_SO=chromosome | SO=protein_coding_gene | is_pseudo=false	0.000	69.262	25	17	37	17	793	87.1	8.13	76.25	17	0.986	-0.02	0.996569483809779	1761.7	1787.2	2.09	3.29	1753.8	1761.7	1749.4	1798.4	1816.3	1833.9	1737.5	1787.2	1771.5	1858.8	1789.4	1687.6	1717.5	1732.4	1839.9	1831.9	High	High	High	High	High	High	High	High	High	High
7813619241724891729	False	High	IsMasterProtein	TGGT1_202220-t26_1-p1	transcript=TGGT1_202220-t26_1 | gene=TGGT1_202220 | organism=Toxoplasma_gondii_GT1 | gene_product=hypothetical protein | transcript_product=hypothetical protein | location=TGGT1_chrVIIa:3407698-3411144(-) | protein_length=1148 | sequence_SO=chromosome | SO=protein_coding_gene | is_pseudo=false	0.000	6.137	1	2	2	2	1148	121.9	9.64	5.35	2	0.961	-0.06	0.750162532986307	36.2	37.7	14.41	19.52	36.2	32.5	42.8	36.3	33.1	27.1	39.4	43.6	37.7	46.1	30.6	48.0	48.1	35.2	27.5	35.3	High	High	High	High	High	High	High	High	High	High
7442666145574107396	False	High	IsMasterProtein	TGGT1_202230-t26_1-p1	transcript=TGGT1_202230-t26_1 | gene=TGGT1_202230 | organism=Toxoplasma_gondii_GT1 | gene_product=ANK_REP_REGION domain-containing protein [Source:UniProtKB/TrEMBL;Acc:S7UUG9] | transcript_product=histone deacetylase HDAC5 | location=TGGT1_chrVIIa:3396640-3405849(+) | protein_length=1452 | sequence_SO=chromosome | SO=protein_coding_gene | is_pseudo=false	0.000	13.349	4	5	5	5	1452	154.0	6.79	8.34	5	0.924	-0.11	0.868781086031138	46.9	50.7	19.01	18.10	30.9	46.9	52.7	46.6	55.5	46.8	59.6	50.7	49.2	62.3	44.2	68.2	36.6	50.7	47.9	54.1	High	High	High	High	High	High	High	High	High	High
-7451443990281525932	False	High	IsMasterProtein	TGGT1_202300-t26_1-p1	transcript=TGGT1_202300-t26_1 | gene=TGGT1_202300 | organism=Toxoplasma_gondii_GT1 | gene_product=Inosine triphosphate pyrophosphatase [Source:UniProtKB/TrEMBL;Acc:S7W3F8] | transcript_product=putative inosine triphosphate pyrophosphatase | location=TGGT1_chrVIIa:3332319-3335586(+) | protein_length=222 | sequence_SO=chromosome | SO=protein_coding_gene | is_pseudo=false	0.000	15.838	21	4	9	4	222	24.2	5.64	17.45	4	1.025	0.04	0.73405488373051	334.7	326.5	9.15	6.11	400.4	308.2	341.4	311.0	335.0	334.7	325.2	330.7	326.5	275.8	332.5	326.1	320.7	338.1	305.0	335.5	High	High	High	High	High	High	High	High	High	High
-6455354312142522886	False	High	IsMasterProtein	TGGT1_202310-t26_1-p1	transcript=TGGT1_202310-t26_1 | gene=TGGT1_202310 | organism=Toxoplasma_gondii_GT1 | gene_product=Probable tRNA N6-adenosine threonylcarbamoyltransferase [Source:UniProtKB/TrEMBL;Acc:S7UUY1] | transcript_product=O-sialoglycoprotein endopeptidase | location=TGGT1_chrVIIa:3327812-3330409(+) | protein_length=580 | sequence_SO=chromosome | SO=protein_coding_gene | is_pseudo=false	0.002	4.893	4	2	2	2	580	62.6	7.09	2.60	2	0.945	-0.08	0.798068296473348	45.6	48.3	14.89	10.33	59.9	48.3	48.7	45.6	45.3	37.1	42.9	50.2	40.5	47.7	48.2	48.3	51.8	59.1	46.1	53.0	High	High	High	High	High	High	High	High	High	High
-3757249026270422175	False	High	IsMasterProtein	TGGT1_202350-t26_1-p1	transcript=TGGT1_202350-t26_1 | gene=TGGT1_202350 | organism=Toxoplasma_gondii_GT1 | gene_product=Putative 50S ribosomal protein L21 [Source:UniProtKB/TrEMBL;Acc:S7UVF7] | transcript_product=putative 50S ribosomal protein L21 | location=TGGT1_chrVIIa:3302662-3310578(+) | protein_length=681 | sequence_SO=chromosome | SO=protein_coding_gene | is_pseudo=false	0.000	7.500	5	3	3	3	681	77.1	10.18	2.10	3	0.931	-0.10	0.779903362237429	77.4	83.1	12.77	10.37	59.2	77.4	84.0	87.1	74.8	70.0	84.5	71.4	69.3	82.7	85.6	91.9	88.7	87.6	83.1	71.5	High	High	High	High	High	High	High	High	High	High
-7356617999841020031	False	High	IsMasterProtein	TGGT1_202370-t26_1-p1	transcript=TGGT1_202370-t26_1 | gene=TGGT1_202370 | organism=Toxoplasma_gondii_GT1 | gene_product=Putative T-complex protein 1, epsilon subunit (TCP-1-epsilon) [Source:UniProtKB/TrEMBL;Acc:A0A125YJE9] | transcript_product=putative T-complex protein 1, epsilon subunit (TCP-1-epsilon) | location=TGGT1_chrVIIa:3284056-3290078(+) | protein_length=536 | sequence_SO=chromosome | SO=protein_coding_gene …	0.000	124.209	43	21	73	21	536	58.6	5.96	170.89	21	0.987	-0.02	0.640548520407021	3978.6	4032.8	1.35	2.23	4009.0	3935.1	3978.6	4037.8	4090.7	3956.5	3966.3	3954.6	4009.3	4190.9	4180.1	3934.4	4032.8	4077.4	4062.1	3995.3	High	High	High	High	High	High	High	High	High	High
2762447204463774120	False	High	IsMasterProtein	TGGT1_202380-t26_1-p1	transcript=TGGT1_202380-t26_1 | gene=TGGT1_202380 | organism=Toxoplasma_gondii_GT1 | gene_product=Rab GDP dissociation inhibitor [Source:UniProtKB/TrEMBL;Acc:A0A125YTR7] | transcript_product=putative rab GDI alpha | location=TGGT1_chrVIIa:3266429-3273830(+) | protein_length=456 | sequence_SO=chromosome | SO=protein_coding_gene | is_pseudo=false	0.000	36.074	28	11	30	11	456	51.0	5.76	48.13	11	1.059	0.08	0.0890766273584147	1786.7	1687.1	2.54	2.95	1710.1	1756.3	1786.7	1753.9	1821.3	1807.7	1841.1	1730.7	1703.6	1611.6	1682.0	1652.9	1754.4	1687.1	1681.2	1773.0	High	High	High	High	High	High	High	High	High	High
337958644473393471	False	High	IsMasterProtein	TGGT1_202390-t26_1-p1	transcript=TGGT1_202390-t26_1 | gene=TGGT1_202390 | organism=Toxoplasma_gondii_GT1 | gene_product=S15 sporozoite-expressed protein [Source:UniProtKB/TrEMBL;Acc:S7WAF1] | transcript_product=S15 sporozoite-expressed protein | location=TGGT1_chrVIIa:3261261-3263894(-) | protein_length=587 | sequence_SO=chromosome | SO=protein_coding_gene | is_pseudo=false	0.000	53.580	28	13	25	13	587	61.9	5.01	61.76	13	1.019	0.03	0.62231398113538	1390.1	1363.9	4.21	3.06	1390.1	1392.7	1322.9	1474.4	1475.3	1374.9	1346.2	1371.1	1276.2	1351.6	1405.9	1357.6	1363.9	1308.9	1379.1	1399.2	High	High	High	High	High	High	High	High	High	High
-314263440654350847	False	Medium	IsMasterProtein	TGGT1_202410-t26_1-p1	transcript=TGGT1_202410-t26_1 | gene=TGGT1_202410 | organism=Toxoplasma_gondii_GT1 | gene_product=CRAL-TRIO domain-containing protein [Source:UniProtKB/TrEMBL;Acc:S7UUZ0] | transcript_product=hypothetical protein | location=TGGT1_chrVIIa:3240895-3248510(+) | protein_length=1948 | sequence_SO=chromosome | SO=protein_coding_gene | is_pseudo=false	0.038	1.646	1	1	1	1	1948	209.2	7.24	0.00	1																								High	High	High	High	High	High	High	High	High	High
-8035425115542045960	False	High	IsMasterProtein	TGGT1_202440-t26_1-p1	transcript=TGGT1_202440-t26_1 | gene=TGGT1_202440 | organism=Toxoplasma_gondii_GT1 | gene_product=hypothetical protein | transcript_product=hypothetical protein | location=TGGT1_chrVIIa:3225481-3228236(+) | protein_length=281 | sequence_SO=chromosome | SO=protein_coding_gene | is_pseudo=false	0.001	5.035	8	2	2	2	281	32.0	8.53	2.37	2	1.040	0.06	0.989030123495875	49.8	47.9	18.96	20.05	33.3	50.7	49.8	42.9	55.2	35.6	53.3	47.9	42.9	53.8	45.3	25.2	50.4	43.0	57.1	51.8	High	High	High	High	High	High	High	High	High	High
-5260796271512966490	False	High	IsMasterProtein	TGGT1_202460-t26_1-p1	transcript=TGGT1_202460-t26_1 | gene=TGGT1_202460 | organism=Toxoplasma_gondii_GT1 | gene_product=Diacylglycerol kinase [Source:UniProtKB/TrEMBL;Acc:S7UUK3] | transcript_product=diacylglycerol kinase accessory domain (presumed) domain-containing protein | location=TGGT1_chrVIIa:3208196-3216030(-) | protein_length=679 | sequence_SO=chromosome | SO=protein_coding_gene | is_pseudo=false	0.000	38.521	24	12	15	12	679	73.0	8.51	32.72	12	1.076	0.11	0.122656387952923	495.8	460.9	2.66	4.78	490.0	524.0	495.8	484.1	505.0	499.2	490.2	485.8	465.5	445.1	497.6	445.4	460.6	460.9	452.2	505.9	High	High	High	High	High	High	High	High	High	High
-3472431401484408925	False	High	IsMasterProtein	TGGT1_202470-t26_1-p1	transcript=TGGT1_202470-t26_1 | gene=TGGT1_202470 | organism=Toxoplasma_gondii_GT1 | gene_product=C2H2-type domain-containing protein [Source:UniProtKB/TrEMBL;Acc:S7UVH7] | transcript_product=rRNA metabolism protein, SBDS family protein | location=TGGT1_chrVIIa:3201329-3205558(+) | protein_length=735 | sequence_SO=chromosome | SO=protein_coding_gene | is_pseudo=false	0.000	7.600	4	3	3	3	735	80.5	8.22	5.39	3	1.040	0.06	0.829856331297865	65.3	62.8	11.33	13.80	84.2	62.2	65.3	63.5	63.9	73.1	68.4	58.4	62.8	75.5	61.5	57.9	74.5	51.9	75.4	73.2	High	High	High	High	High	High	High	High	High	High
7874583183102328822	False	High	IsMasterProtein	TGGT1_202490-t26_1-p1	transcript=TGGT1_202490-t26_1 | gene=TGGT1_202490 | organism=Toxoplasma_gondii_GT1 | gene_product=PHD domain-containing protein [Source:UniProtKB/TrEMBL;Acc:S7W3J3] | transcript_product=AP2 domain transcription factor AP2VIIa-7 | location=TGGT1_chrVIIa:3177832-3190947(-) | protein_length=3116 | sequence_SO=chromosome | SO=protein_coding_gene | is_pseudo=false	0.000	16.951	2	7	7	7	3116	330.9	7.31	6.85	7	0.987	-0.02	0.949704465550126	98.0	99.3	12.81	14.96	84.3	103.9	122.0	85.8	95.8	98.3	98.0	108.4	90.5	62.1	108.4	107.7	102.3	99.1	94.5	99.3	High	High	High	High	High	High	High	High	High	High
913416695852723714	False	Medium	IsMasterProtein	TGGT1_202500-t26_1-p1	transcript=TGGT1_202500-t26_1 | gene=TGGT1_202500 | organism=Toxoplasma_gondii_GT1 | gene_product=GAPM1a [Source:UniProtKB/TrEMBL;Acc:A0A125YZ75] | transcript_product=GAPM1a | location=TGGT1_chrVIIa:3172046-3174108(-) | protein_length=305 | sequence_SO=chromosome | SO=protein_coding_gene | is_pseudo=false	0.026	1.874	2	1	2	1	305	33.5	5.10	4.33	1	0.931	-0.10	0.597204422273897	304.1	326.4	5.83	8.83	297.2	270.9	306.7	304.1	329.1	293.9	308.7	352.4	293.8	274.9	290.6	349.1	326.4	343.9	313.2	335.9	High	High	High	High	High	High	High	High	High	High
8176594228441412450	False	High	IsMasterProtein	TGGT1_202530-t26_1-p1	transcript=TGGT1_202530-t26_1 | gene=TGGT1_202530 | organism=Toxoplasma_gondii_GT1 | gene_product=AA_TRNA_LIGASE_II domain-containing protein [Source:UniProtKB/TrEMBL;Acc:S7WAH7] | transcript_product=aspartate-tRNA ligase | location=TGGT1_chrVIIa:3153086-3158845(-) | protein_length=773 | sequence_SO=chromosome | SO=protein_coding_gene | is_pseudo=false	0.000	122.536	38	27	74	27	773	86.7	8.22	167.22	27	1.015	0.02	0.843477012695111	3525.5	3472.1	2.26	2.15	3440.6	3525.5	3550.0	3439.4	3490.4	3623.7	3635.9	3531.2	3471.9	3597.5	3633.9	3472.1	3495.3	3447.1	3394.3	3462.9	High	High	High	High	High	High	High	High	High	High
-3503077749192626069	False	High	IsMasterProtein	TGGT1_202540-t26_1-p1	transcript=TGGT1_202540-t26_1 | gene=TGGT1_202540 | organism=Toxoplasma_gondii_GT1 | gene_product=Phosphodiesterase [Source:UniProtKB/TrEMBL;Acc:S7W3K2] | transcript_product=3'5'-cyclic nucleotide phosphodiesterase domain-containing protein | location=TGGT1_chrVIIa:3136489-3147196(-) | protein_length=1670 | sequence_SO=chromosome | SO=protein_coding_gene | is_pseudo=false	0.002	4.939	2	2	2	2	1670	182.3	7.52	0.00	2	0.863	-0.21	0.87071195950395	12.5	14.5	31.96	34.75	11.7	12.0	25.2	16.0	15.9	12.3	12.5	17.2	21.6	7.8		7.5	11.5	13.3	15.8	16.3	High	High	High	High	High	High	High	High	High	High
-2700467681985627140	False	High	IsMasterProtein	TGGT1_202550-t26_1-p1	transcript=TGGT1_202550-t26_1 | gene=TGGT1_202550 | organism=Toxoplasma_gondii_GT1 | gene_product=FCP1 homology domain-containing protein [Source:UniProtKB/TrEMBL;Acc:S7UV08] | transcript_product=NLI interacting factor family phosphatase | location=TGGT1_chrVIIa:3125453-3133382(+) | protein_length=2212 | sequence_SO=chromosome | SO=protein_coding_gene | is_pseudo=false	0.000	48.730	9	15	15	15	2212	232.8	6.96	36.43	15	1.003	0.00	0.737324003095707	656.0	654.1	4.69	4.50	590.9	668.4	637.1	656.9	687.2	656.0	640.4	654.1	644.2	646.4	643.7	672.3	713.6	685.2	702.6	625.3	High	High	High	High	High	High	High	High	High	High
7307948776125595172	False	High	IsMasterProtein	TGGT1_202568-t26_1-p1	transcript=TGGT1_202568-t26_1 | gene=TGGT1_202568 | organism=Toxoplasma_gondii_GT1 | gene_product=hypothetical protein | transcript_product=hypothetical protein | location=TGGT1_chrVIIa:3117710-3119010(-) | protein_length=148 | sequence_SO=chromosome | SO=protein_coding_gene | is_pseudo=false	0.003	4.071	16	2	2	2	148	17.4	6.39	0.00	2	1.118	0.16	0.644699617394891	45.3	40.5	24.83	20.78	70.0	43.8	32.9	50.0	45.3	52.6	39.1	50.5	52.4	26.8	45.0	39.0	41.4	40.5	33.4	33.0	High	High	High	High	High	High	High	High	High	High
-1677996696321290820	False	High	IsMasterProtein	TGGT1_202572-t26_1-p1	transcript=TGGT1_202572-t26_1 | gene=TGGT1_202572 | organism=Toxoplasma_gondii_GT1 | gene_product=Dolichyl-diphosphooligosaccharide--protein glycosyltransferase subunit 1 [Source:UniProtKB/TrEMBL;Acc:S7UVI8] | transcript_product=ribophorin i protein | location=TGGT1_chrVIIa:3106718-3115241(-) | protein_length=959 | sequence_SO=chromosome | SO=protein_coding_gene | is_pseudo=false	0.000	14.058	7	6	6	6	959	106.4	8.32	8.11	6	1.034	0.05	0.922259444647505	291.5	282.0	6.62	6.48	291.5	296.3	294.1	296.5	249.1	263.3	284.0	287.1	264.7	291.1	238.9	277.2	282.0	274.2	300.3	288.9	High	High	High	High	High	High	High	High	High	High
-6723574757936585145	False	Medium	IsMasterProtein	TGGT1_202590-t26_1-p1	transcript=TGGT1_202590-t26_1 | gene=TGGT1_202590 | organism=Toxoplasma_gondii_GT1 | gene_product=hypothetical protein | transcript_product=hypothetical protein | location=TGGT1_chrVIIa:3082676-3086537(+) | protein_length=712 | sequence_SO=chromosome | SO=protein_coding_gene | is_pseudo=false	0.014	2.616	1	1	1	1	712	79.2	5.53	0.00	1																								High	High	High	High	High	High	High	High	High	High
5524264873268148635	False	High	IsMasterProtein	TGGT1_202610-t26_1-p1	transcript=TGGT1_202610-t26_1 | gene=TGGT1_202610 | organism=Toxoplasma_gondii_GT1 | gene_product=PPM-type phosphatase domain-containing protein [Source:UniProtKB/TrEMBL;Acc:S7UUM4] | transcript_product=protein phosphatase 2C domain-containing protein | location=TGGT1_chrVIIa:3070309-3077880(+) | protein_length=852 | sequence_SO=chromosome | SO=protein_coding_gene | is_pseudo=false	0.000	17.399	15	5	6	5	852	94.0	5.02	12.47	5	1.041	0.06	0.990766659066746	158.2	151.9	7.62	11.08	137.6	158.2	160.5	162.6	164.0	136.1	153.2	151.9	132.2	193.7	150.4	148.5	156.6	152.4	139.8	153.9	High	High	High	High	High	High	High	High	High	High
-5896679079374033075	False	High	IsMasterProtein	TGGT1_202620-t26_1-p1	transcript=TGGT1_202620-t26_1 | gene=TGGT1_202620 | organism=Toxoplasma_gondii_GT1 | gene_product=hypothetical protein | transcript_product=hypothetical protein | location=TGGT1_chrVIIa:3063678-3064673(-) | protein_length=331 | sequence_SO=chromosome | SO=protein_coding_gene | is_pseudo=false	0.004	3.557	3	1	1	1	331	36.1	9.47	3.25	1	0.997	0.00	0.928529366833212	35.1	35.2	9.36	21.05	37.6	34.8	40.4	29.7	35.1	36.6	33.9	38.8	36.7	35.2	23.0	35.1	45.5	30.0	26.9	43.4	High	High	High	High	High	High	High	High	High	High
-744821802918414573	False	High	IsMasterProtein	TGGT1_202630-t26_1-p1	transcript=TGGT1_202630-t26_1 | gene=TGGT1_202630 | organism=Toxoplasma_gondii_GT1 | gene_product=AAA domain-containing protein [Source:UniProtKB/TrEMBL;Acc:S7WAJ3] | transcript_product=ATP-dependent metallopeptidase HflB subfamily protein | location=TGGT1_chrVIIa:3049109-3060691(-) | protein_length=1188 | sequence_SO=chromosome | SO=protein_coding_gene | is_pseudo=false	0.000	44.076	15	15	21	15	1188	128.3	8.85	38.37	15	0.995	-0.01	0.866807489250909	934.9	939.8	2.93	3.67	949.7	964.6	950.6	881.8	931.9	916.4	934.9	939.8	924.2	898.1	960.6	977.2	897.8	995.8	968.4	927.4	High	High	High	High	High	High	High	High	High	High
-7763367837995831417	False	High	IsMasterProtein	TGGT1_202680-t26_1-p1	transcript=TGGT1_202680-t26_1 | gene=TGGT1_202680 | organism=Toxoplasma_gondii_GT1 | gene_product=Putative peptidase M16, alpha subunit [Source:UniProtKB/TrEMBL;Acc:A0A125YN38] | transcript_product=putative peptidase M16, alpha subunit | location=TGGT1_chrVIIa:3006392-3012675(-) | protein_length=563 | sequence_SO=chromosome | SO=protein_coding_gene | is_pseudo=false	0.000	91.271	36	16	80	16	563	62.1	8.32	183.13	16	0.969	-0.04	0.741383988466388	3222.9	3324.5	3.44	3.58	3207.7	3363.4	3141.3	3222.9	3168.1	3406.1	3394.7	3267.2	3192.4	3572.9	3451.1	3222.6	3324.5	3271.2	3333.7	3381.2	High	High	High	High	High	High	High	High	High	High
-721170979934252097	False	High	IsMasterProtein	TGGT1_202690-t26_1-p1	transcript=TGGT1_202690-t26_1 | gene=TGGT1_202690 | organism=Toxoplasma_gondii_GT1 | gene_product=TFIIS-type domain-containing protein [Source:UniProtKB/TrEMBL;Acc:S7UVK2] | transcript_product=DNA-directed RNA polymerase II RPB9 | location=TGGT1_chrVIIa:3001544-3004286(+) | protein_length=250 | sequence_SO=chromosome | SO=protein_coding_gene | is_pseudo=false	0.000	16.127	26	5	8	5	250	28.2	4.48	18.56	5	0.951	-0.07	0.941888910900047	139.2	146.4	11.90	5.61	178.6	139.2	144.4	129.2	131.7	135.0	154.8	134.3	146.4	146.2	154.9	159.3	146.9	134.2	145.6	147.7	High	High	High	High	High	High	High	High	High	High
7043017932824590575	False	High	IsMasterProtein	TGGT1_202740-t26_1-p1	transcript=TGGT1_202740-t26_1 | gene=TGGT1_202740 | organism=Toxoplasma_gondii_GT1 | gene_product=hypothetical protein | transcript_product=hypothetical protein | location=TGGT1_chrVIIa:2962165-2967907(-) | protein_length=1099 | sequence_SO=chromosome | SO=protein_coding_gene | is_pseudo=false	0.000	5.978	3	3	3	3	1099	119.7	7.08	4.14	3	1.036	0.05	0.927333511329579	45.2	43.6	12.13	14.53	33.9	50.8	47.4	45.2	41.7	42.5	45.2	44.7	39.5	28.7	43.6	47.7	51.0	45.0	42.3	42.7	High	High	High	High	High	High	High	High	High	High
9104011999615862461	False	High	IsMasterProtein	TGGT1_202760-t26_1-p1	transcript=TGGT1_202760-t26_1 | gene=TGGT1_202760 | organism=Toxoplasma_gondii_GT1 | gene_product=hypothetical protein | transcript_product=hypothetical protein | location=TGGT1_chrVIIa:2950166-2953731(-) | protein_length=364 | sequence_SO=chromosome | SO=protein_coding_gene | is_pseudo=false	0.006	3.245	3	1	1	1	364	38.6	8.13	2.26	1	1.035	0.05	0.893828680952688	87.2	84.3	9.23	18.91	101.2	84.8	76.9	94.1	95.6	84.4	87.2	67.9	103.3	71.7	68.1	84.3	84.0	115.9	91.1	95.1	High	High	High	High	High	High	High	High	High	High
-4291535425516704594	False	High	IsMasterProtein	TGGT1_202770-t26_1-p1	transcript=TGGT1_202770-t26_1 | gene=TGGT1_202770 | organism=Toxoplasma_gondii_GT1 | gene_product=RNA recognition motif-containing protein [Source:UniProtKB/TrEMBL;Acc:A0A125YTZ9] | transcript_product=RNA recognition motif-containing protein | location=TGGT1_chrVIIa:2940119-2946876(+) | protein_length=532 | sequence_SO=chromosome | SO=protein_coding_gene | is_pseudo=false	0.000	36.938	24	9	16	9	532	55.8	6.32	35.52	9	0.969	-0.05	0.868781086031138	680.1	701.8	4.04	5.00	733.0	700.2	680.1	671.6	664.8	712.4	656.4	633.7	686.0	720.8	680.1	678.3	752.9	702.4	732.8	701.8	High	High	High	High	High	High	High	High	High	High
7748558264669963150	False	High	IsMasterProtein	TGGT1_202780-t26_1-p1	transcript=TGGT1_202780-t26_1 | gene=TGGT1_202780 | organism=Toxoplasma_gondii_GT1 | gene_product=Protein kinase domain-containing protein [Source:UniProtKB/TrEMBL;Acc:S7UUP9] | transcript_product=rhoptry kinase family protein ROP25 | location=TGGT1_chrVIIa:2933158-2936550(-) | protein_length=1123 | sequence_SO=chromosome | SO=protein_coding_gene | is_pseudo=false	0.000	12.697	5	5	6	5	1123	120.4	6.44	12.10	5	1.003	0.01	0.829856331297865	205.9	205.2	10.55	6.25	196.8	220.1	258.9	193.3	205.9	228.6	205.9	201.7	213.1	198.9	205.2	236.0	197.9	216.9	193.1	207.6	High	High	High	High	High	High	High	High	High	High
313041758633134200	False	High	IsMasterProtein	TGGT1_202810-t26_1-p1	transcript=TGGT1_202810-t26_1 | gene=TGGT1_202810 | organism=Toxoplasma_gondii_GT1 | gene_product=J domain-containing protein [Source:UniProtKB/TrEMBL;Acc:A0A125YRX3] | transcript_product=TIM14 protein | location=TGGT1_chrVIIa:2914136-2915434(+) | protein_length=140 | sequence_SO=chromosome | SO=protein_coding_gene | is_pseudo=false	0.000	5.951	21	2	2	2	140	15.6	10.18	2.71	2	0.797	-0.33	0.267109580877465	55.5	69.6	17.32	12.73	49.9	48.9	78.6	59.2	55.5	54.4	56.7	69.6	66.3	73.2	86.8	72.6	56.0	70.8	68.7	59.3	High	High	High	High	High	High	High	High	High	High
2152411944661894682	False	High	IsMasterProtein	TGGT1_202820-t26_1-p1	transcript=TGGT1_202820-t26_1 | gene=TGGT1_202820 | organism=Toxoplasma_gondii_GT1 | gene_product=UBIQUITIN_CONJUGAT_2 domain-containing protein [Source:UniProtKB/TrEMBL;Acc:S7UV33] | transcript_product=ubiquitin-conjugating enzyme subfamily protein | location=TGGT1_chrVIIa:2909267-2911128(+) | protein_length=168 | sequence_SO=chromosome | SO=protein_coding_gene | is_pseudo=false	0.000	5.731	13	2	3	2	168	18.9	5.03	8.44	2	0.949	-0.08	0.830546874630131	221.8	233.8	4.08	8.49	220.8	210.2	227.4	234.2	221.8	218.6	236.4	233.8	193.5	241.1	258.6	251.0	235.1	225.0	221.2	215.5	High	High	High	High	High	High	High	High	High	High
-9129098389202182994	False	High	IsMasterProtein	TGGT1_202830-t26_1-p1	transcript=TGGT1_202830-t26_1 | gene=TGGT1_202830 | organism=Toxoplasma_gondii_GT1 | gene_product=C2 domain-containing protein [Source:UniProtKB/TrEMBL;Acc:S7UUQ6] | transcript_product=putative Elicitor-responsive protein | location=TGGT1_chrVIIa:2904651-2906221(-) | protein_length=306 | sequence_SO=chromosome | SO=protein_coding_gene | is_pseudo=false	0.000	15.897	14	5	10	5	306	33.0	9.19	19.38	5	0.965	-0.05	0.981488544128719	390.2	404.4	7.50	6.47	449.5	374.7	427.4	371.7	403.4	374.8	390.2	416.9	426.7	394.5	355.2	411.4	404.4	419.7	359.0	389.8	High	High	High	High	High	High	High	High	High	High
8137904745296530920	False	High	IsMasterProtein	TGGT1_202840-t26_1-p1	transcript=TGGT1_202840-t26_1 | gene=TGGT1_202840 | organism=Toxoplasma_gondii_GT1 | gene_product=FHA domain-containing protein [Source:UniProtKB/TrEMBL;Acc:S7UVL8] | transcript_product=FHA domain-containing protein | location=TGGT1_chrVIIa:2890185-2896672(-) | protein_length=1042 | sequence_SO=chromosome | SO=protein_coding_gene | is_pseudo=false	0.000	30.935	11	10	13	10	1042	105.9	7.14	31.74	10	0.965	-0.05	0.979838258411801	596.0	617.4	2.73	5.25	627.4	616.6	613.0	596.0	595.0	581.9	589.6	576.9	627.4	625.0	647.0	620.8	617.4	586.4	543.4	597.4	High	High	High	High	High	High	High	High	High	High
-5555199167526803829	False	High	IsMasterProtein	TGGT1_202870-t26_1-p1	transcript=TGGT1_202870-t26_1 | gene=TGGT1_202870 | organism=Toxoplasma_gondii_GT1 | gene_product=SAP domain-containing protein [Source:UniProtKB/TrEMBL;Acc:S7W3P9] | transcript_product=SAP domain-containing protein | location=TGGT1_chrVIIa:2870446-2874438(+) | protein_length=394 | sequence_SO=chromosome | SO=protein_coding_gene | is_pseudo=false	0.000	39.992	27	10	20	10	394	42.3	9.61	47.15	10	0.944	-0.08	0.434739607308899	714.5	757.3	4.24	5.14	677.8	664.1	755.3	720.7	719.6	711.2	714.5	721.4	737.5	654.7	757.3	777.6	762.0	772.7	770.9	743.3	High	High	High	High	High	High	High	High	High	High
4536489232815301310	False	High	IsMasterProtein	TGGT1_202890-t26_1-p1	transcript=TGGT1_202890-t26_1 | gene=TGGT1_202890 | organism=Toxoplasma_gondii_GT1 | gene_product=hypothetical protein | transcript_product=hypothetical protein | location=TGGT1_chrVIIa:2858390-2859523(-) | protein_length=377 | sequence_SO=chromosome | SO=protein_coding_gene | is_pseudo=false	0.000	20.045	20	7	14	7	377	39.3	4.86	28.48	7	0.963	-0.06	0.960216574091438	422.6	439.0	5.98	4.22	458.7	418.6	418.3	475.4	402.3	422.6	443.7	442.9	410.5	429.8	420.6	461.8	439.0	456.4	416.1	452.1	High	High	High	High	High	High	High	High	High	High
-8362764818271240875	False	High	IsMasterProtein	TGGT1_202900-t26_1-p1	transcript=TGGT1_202900-t26_1 | gene=TGGT1_202900 | organism=Toxoplasma_gondii_GT1 | gene_product=Zinc finger (CCCH type) motif-containing protein [Source:UniProtKB/TrEMBL;Acc:S7UVM4] | transcript_product=zinc finger (CCCH type) motif-containing protein | location=TGGT1_chrVIIa:2849287-2853372(+) | protein_length=1298 | sequence_SO=chromosome | SO=protein_coding_gene | is_pseudo=false	0.000	11.518	4	4	4	4	1298	137.1	6.34	7.31	4	1.014	0.02	0.706028898806191	106.6	105.1	12.42	8.78	132.8	100.1	123.1	96.4	121.1	106.6	101.7	111.0	103.4	84.4	99.0	109.8	105.1	116.2	99.7	106.5	High	High	High	High	High	High	High	High	High	High
-2707491758517085553	False	High	IsMasterProtein	TGGT1_202920-t26_1-p1	transcript=TGGT1_202920-t26_1 | gene=TGGT1_202920 | organism=Toxoplasma_gondii_GT1 | gene_product=Glutamine amidotransferase type-1 domain-containing protein [Source:UniProtKB/TrEMBL;Acc:S7W3Q7] | transcript_product=p-aminobenzoic acid synthase | location=TGGT1_chrVIIa:2842071-2846072(-) | protein_length=988 | sequence_SO=chromosome | SO=protein_coding_gene | is_pseudo=false	0.005	3.371	1	1	1	1	988	107.1	6.04	2.26	1																								Not Found	High	High	High	High	High	High	High	High	High
-9097584549862416007	False	High	IsMasterProtein	TGGT1_202950-t26_1-p1	transcript=TGGT1_202950-t26_1 | gene=TGGT1_202950 | organism=Toxoplasma_gondii_GT1 | gene_product=hypothetical protein | transcript_product=hypothetical protein | location=TGGT1_chrVIIa:2821568-2833732(+) | protein_length=1414 | sequence_SO=chromosome | SO=protein_coding_gene | is_pseudo=false	0.000	20.235	6	6	8	6	1414	151.8	5.57	21.26	6	0.983	-0.02	0.892754923760945	197.6	201.1	4.72	4.70	197.6	212.7	190.1	201.4	206.7	191.4	187.1	216.3	195.3	199.4	201.6	211.0	202.7	201.1	196.3	183.1	High	High	High	High	High	High	High	High	High	High
2667366810817525001	False	High	IsMasterProtein	TGGT1_202960-t26_1-p1	transcript=TGGT1_202960-t26_1 | gene=TGGT1_202960 | organism=Toxoplasma_gondii_GT1 | gene_product=Lipoyl-binding domain-containing protein [Source:UniProtKB/TrEMBL;Acc:S7WAP0] | transcript_product=glycine cleavage H-protein | location=TGGT1_chrVIIa:2818342-2819241(-) | protein_length=299 | sequence_SO=chromosome | SO=protein_coding_gene | is_pseudo=false	0.004	3.517	4	1	1	1	299	32.4	6.32	2.55	1																								Not Found	High	High	High	High	High	High	High	Not Found	High
7478786957612186089	False	High	IsMasterProtein	TGGT1_202980-t26_1-p1	transcript=TGGT1_202980-t26_1 | gene=TGGT1_202980 | organism=Toxoplasma_gondii_GT1 | gene_product=NUC173 domain-containing protein [Source:UniProtKB/TrEMBL;Acc:S7UUS6] | transcript_product=hypothetical protein | location=TGGT1_chrVIIa:2786681-2799928(-) | protein_length=1915 | sequence_SO=chromosome | SO=protein_coding_gene | is_pseudo=false	0.000	47.991	12	16	20	16	1915	210.6	8.05	37.82	16	0.973	-0.04	0.532094811667699	484.1	497.6	6.52	7.34	411.8	494.8	492.6	465.8	484.1	504.3	470.1	515.8	485.8	547.1	568.9	480.1	446.0	488.3	520.1	497.6	High	High	High	High	High	High	High	High	High	High
-7752988650517003376	False	Medium	IsMasterProtein	TGGT1_203010-t26_1-p1	transcript=TGGT1_203010-t26_1 | gene=TGGT1_203010 | organism=Toxoplasma_gondii_GT1 | gene_product=Protein kinase domain-containing protein [Source:UniProtKB/TrEMBL;Acc:S7W3S7] | transcript_product=aurora kinase | location=TGGT1_chrVIIa:2764034-2772472(-) | protein_length=2812 | sequence_SO=chromosome | SO=protein_coding_gene | is_pseudo=false	0.010	2.881	1	1	1	1	2812	298.1	9.03	2.08	1																								Not Found	High	Not Found	Not Found	High	Not Found	High	High	Not Found	Not Found
-1583578045179118783	False	High	IsMasterProtein	TGGT1_203080-t26_1-p1	transcript=TGGT1_203080-t26_1 | gene=TGGT1_203080 | organism=Toxoplasma_gondii_GT1 | gene_product=RRM domain-containing protein [Source:UniProtKB/TrEMBL;Acc:A0A125YL77] | transcript_product=RNA recognition motif-containing protein | location=TGGT1_chrVIIa:2713432-2715643(+) | protein_length=302 | sequence_SO=chromosome | SO=protein_coding_gene | is_pseudo=false	0.000	6.862	9	2	4	2	302	32.7	9.70	12.07	2	1.071	0.10	0.952453505290007	50.0	46.6	15.12	14.35	62.9	51.3	54.8	38.7	46.2	50.0	46.8	48.0	45.5	44.0	57.1	63.6	46.6	41.5	45.0	50.8	High	High	High	High	High	High	High	High	High	High
-2702825275495071702	False	High	IsMasterProtein	TGGT1_203150-t26_1-p1	transcript=TGGT1_203150-t26_1 | gene=TGGT1_203150 | organism=Toxoplasma_gondii_GT1 | gene_product=hypothetical protein | transcript_product=hypothetical protein | location=TGGT1_chrVIIa:2636476-2642600(+) | protein_length=1797 | sequence_SO=chromosome | SO=protein_coding_gene | is_pseudo=false	0.004	3.732	1	2	2	2	1797	187.6	5.07	0.00	2	0.967	-0.05	0.647049179396578	49.9	51.6	10.81	11.13	48.7	57.6	58.8	49.9	47.8	43.2	50.9	51.2	55.3	49.9	66.6	51.6	50.0	58.6	62.2	50.1	High	High	High	High	High	High	High	High	High	High
3134947464802256891	False	High	IsMasterProtein	TGGT1_203170-t26_1-p1	transcript=TGGT1_203170-t26_1 | gene=TGGT1_203170 | organism=Toxoplasma_gondii_GT1 | gene_product=OB-fold nucleic acid binding domain-containing protein [Source:UniProtKB/TrEMBL;Acc:S7W3V1] | transcript_product=OB-fold nucleic acid binding domain-containing protein | location=TGGT1_chrVIIa:2609598-2619646(+) | protein_length=726 | sequence_SO=chromosome | SO=protein_coding_gene | is_pseudo=false	0.000	31.565	16	11	14	11	726	81.3	9.31	30.33	11	0.913	-0.13	0.0683794517705638	748.2	819.8	3.94	3.59	737.6	739.5	816.7	785.8	748.2	749.4	742.2	811.2	817.1	828.5	819.8	801.4	832.2	842.5	851.7	750.8	High	High	High	High	High	High	High	High	High	High
6347233262466461576	False	High	IsMasterProtein	TGGT1_203220-t26_1-p1	transcript=TGGT1_203220-t26_1 | gene=TGGT1_203220 | organism=Toxoplasma_gondii_GT1 | gene_product=DEAD/DEAH box helicase domain-containing protein [Source:UniProtKB/TrEMBL;Acc:S7WAS8] | transcript_product=DEAD/DEAH box helicase domain-containing protein | location=TGGT1_chrVIIa:2561456-2570570(+) | protein_length=1144 | sequence_SO=chromosome | SO=protein_coding_gene | is_pseudo=false	0.000	35.405	10	11	12	11	1144	122.5	7.01	24.92	11	1.011	0.02	0.845730461272655	701.1	693.2	5.65	5.68	741.2	701.1	614.9	718.9	707.3	700.3	693.2	693.2	703.8	709.5	589.5	667.5	665.4	692.5	698.6	716.9	High	High	High	High	High	High	High	High	High	High
-2061105960939859927	False	High	IsMasterProtein	TGGT1_203240-t26_1-p1	transcript=TGGT1_203240-t26_1 | gene=TGGT1_203240 | organism=Toxoplasma_gondii_GT1 | gene_product=hypothetical protein | transcript_product=hypothetical protein | location=TGGT1_chrVIIa:2547760-2555324(-) | protein_length=739 | sequence_SO=chromosome | SO=protein_coding_gene | is_pseudo=false	0.000	23.134	14	9	14	9	739	80.2	6.76	16.23	9	1.028	0.04	0.994053532506262	610.3	593.4	4.86	4.51	610.3	549.0	609.0	612.9	624.1	621.8	567.2	616.5	574.1	578.2	593.4	598.6	657.4	583.6	616.3	576.2	High	High	High	High	High	High	High	High	High	High
-2027502615062807595	False	High	IsMasterProtein	TGGT1_203300-t26_1-p1	transcript=TGGT1_203300-t26_1 | gene=TGGT1_203300 | organism=Toxoplasma_gondii_GT1 | gene_product=hypothetical protein | transcript_product=hypothetical protein | location=TGGT1_chrVIIa:2506153-2515839(+) | protein_length=1395 | sequence_SO=chromosome | SO=protein_coding_gene | is_pseudo=false	0.007	3.127	1	1	1	1	1395	148.9	5.60	2.68	1	1.027	0.04	0.869558436623295	20.6	20.0	13.50	34.07	24.6	19.0	24.1	21.4	17.2	20.6	18.5	25.0	19.6	22.9	20.0	31.9	10.3	16.0	23.2	11.3	High	High	High	High	High	High	High	High	High	High
-5972437188238228335	False	High	IsMasterProtein	TGGT1_203310-t26_1-p1	transcript=TGGT1_203310-t26_1 | gene=TGGT1_203310 | organism=Toxoplasma_gondii_GT1 | gene_product=Dense granule protein GRA7 [Source:UniProtKB/TrEMBL;Acc:A0A125YVB8] | transcript_product=dense granule protein GRA7 | location=TGGT1_chrVIIa:2502941-2503651(+) | protein_length=236 | sequence_SO=chromosome | SO=protein_coding_gene | is_pseudo=false	0.000	108.003	56	14	148	14	236	25.8	5.22	339.24	14	1.055	0.08	0.0449222723443436	7424.2	7034.9	3.65	3.21	7424.2	7285.6	7401.1	7256.1	7477.3	7720.2	8031.8	7123.8	6882.8	6989.3	7034.9	7094.5	6653.5	6596.0	7037.8	7291.7	High	High	High	High	High	High	High	High	High	High
-4733550925343632780	False	High	IsMasterProtein	TGGT1_203320-t26_1-p1	transcript=TGGT1_203320-t26_1 | gene=TGGT1_203320 | organism=Toxoplasma_gondii_GT1 | gene_product=E3 ubiquitin-protein ligase [Source:UniProtKB/TrEMBL;Acc:S7WAU3] | transcript_product=zinc finger in N-recognin protein | location=TGGT1_chrVIIa:2474491-2497953(-) | protein_length=5382 | sequence_SO=chromosome | SO=protein_coding_gene | is_pseudo=false	0.000	18.442	1	7	10	6	5382	575.0	5.69	16.04	7	1.000	0.00	0.908832222131071	158.3	158.3	5.52	8.09	158.3	175.2	155.0	157.0	176.0	158.9	157.8	149.4	147.7	148.8	187.0	165.3	158.3	170.3	165.1	151.8	High	High	High	High	High	High	High	High	High	High
-3765890326470930468	False	High	IsMasterProtein	TGGT1_203358-t26_1-p1	transcript=TGGT1_203358-t26_1 | gene=TGGT1_203358 | organism=Toxoplasma_gondii_GT1 | gene_product=hypothetical protein | transcript_product=hypothetical protein | location=TGGT1_chrVIIa:2450862-2455406(+) | protein_length=395 | sequence_SO=chromosome | SO=protein_coding_gene | is_pseudo=false	0.000	9.774	7	3	5	2	395	43.0	9.77	12.74	3	1.001	0.00	0.806963411981655	98.7	98.6	11.41	8.14	98.7	101.5	111.6	119.4	96.8	93.2	84.9	90.0	101.1	99.0	84.9	93.6	99.0	111.1	98.6	89.0	High	High	High	High	High	High	High	High	High	High
4965061156119185297	False	High	IsMasterProtein	TGGT1_203362-t26_1-p1	transcript=TGGT1_203362-t26_1 | gene=TGGT1_203362 | organism=Toxoplasma_gondii_GT1 | gene_product=hypothetical protein | transcript_product=hypothetical protein | location=TGGT1_chrVIIa:2443994-2446329(+) | protein_length=220 | sequence_SO=chromosome | SO=protein_coding_gene | is_pseudo=false	0.001	5.289	9	1	1	1	220	24.7	6.95	3.99	1																								Not Found	Not Found	High	High	High	High	High	High	High	Not Found
-8755571864121932286	False	High	IsMasterProtein	TGGT1_203370-t26_1-p1	transcript=TGGT1_203370-t26_1 | gene=TGGT1_203370 | organism=Toxoplasma_gondii_GT1 | gene_product=Utp12 domain-containing protein [Source:UniProtKB/TrEMBL;Acc:S7W3Y0] | transcript_product=hypothetical protein | location=TGGT1_chrVIIa:2439891-2442215(-) | protein_length=774 | sequence_SO=chromosome | SO=protein_coding_gene | is_pseudo=false	0.000	50.879	25	16	19	16	774	81.1	6.99	52.78	16	0.965	-0.05	0.35561987446917	1005.2	1041.2	2.37	6.13	1056.8	1005.2	1015.0	1001.0	991.1	1007.0	982.1	1013.3	1066.4	1132.2	1194.9	1041.2	1067.5	1028.9	1005.4	998.0	High	High	High	High	High	High	High	High	High	High
5326022650863526974	False	High	IsMasterProtein	TGGT1_203380-t26_1-p1	transcript=TGGT1_203380-t26_1 | gene=TGGT1_203380 | organism=Toxoplasma_gondii_GT1 | gene_product=DnaJ domain-containing protein [Source:UniProtKB/TrEMBL;Acc:S7UUY7] | transcript_product=DnaJ domain-containing protein | location=TGGT1_chrVIIa:2427917-2435902(+) | protein_length=714 | sequence_SO=chromosome | SO=protein_coding_gene | is_pseudo=false	0.000	30.585	18	12	15	12	714	81.3	8.60	27.05	12	0.966	-0.05	0.99694819633692	271.4	280.9	9.53	6.14	330.6	268.6	251.8	277.2	269.8	306.6	271.4	297.0	268.6	286.6	252.8	279.7	313.3	286.3	271.2	280.9	High	High	High	High	High	High	High	High	High	High
-8371673905134750924	False	High	IsMasterProtein	TGGT1_203390-t26_1-p1	transcript=TGGT1_203390-t26_1 | gene=TGGT1_203390 | organism=Toxoplasma_gondii_GT1 | gene_product=CRAL-TRIO domain-containing protein [Source:UniProtKB/TrEMBL;Acc:S7UVU5] | transcript_product=CRAL/TRIO domain-containing protein | location=TGGT1_chrVIIa:2421687-2423720(-) | protein_length=456 | sequence_SO=chromosome | SO=protein_coding_gene | is_pseudo=false	0.000	30.154	21	8	15	8	456	50.4	5.34	40.67	8	1.034	0.05	0.493164593183271	714.8	691.3	4.40	5.60	789.3	714.8	752.2	694.9	708.9	726.1	713.8	657.8	707.1	791.6	679.6	705.3	691.3	672.6	672.2	694.3	High	High	High	High	High	High	High	High	High	High
-2751136590911170017	False	High	IsMasterProtein	TGGT1_203400-t26_1-p1	transcript=TGGT1_203400-t26_1 | gene=TGGT1_203400 | organism=Toxoplasma_gondii_GT1 | gene_product=hypothetical protein | transcript_product=hypothetical protein | location=TGGT1_chrVIIa:2416167-2418871(+) | protein_length=265 | sequence_SO=chromosome | SO=protein_coding_gene | is_pseudo=false	0.000	9.300	16	4	7	4	265	30.0	7.65	10.60	4	1.016	0.02	0.814900508703678	229.2	225.6	6.47	5.74	225.1	238.2	251.5	205.7	229.2	239.4	220.3	233.2	238.4	236.1	225.6	206.5	202.7	232.4	222.4	216.9	High	High	High	High	High	High	High	High	High	High
-1106097890891321468	False	High	IsMasterProtein	TGGT1_203450-t26_1-p1	transcript=TGGT1_203450-t26_1 | gene=TGGT1_203450 | organism=Toxoplasma_gondii_GT1 | gene_product=DUF3228 domain-containing protein [Source:UniProtKB/TrEMBL;Acc:S7UVV0] | transcript_product=DUF3228 domain-containing protein | location=TGGT1_chrVIIa:2394615-2400109(-) | protein_length=465 | sequence_SO=chromosome | SO=protein_coding_gene | is_pseudo=false	0.000	9.985	11	4	5	4	465	50.7	9.03	5.02	4	1.008	0.01	0.878319672086264	337.2	334.6	4.11	4.70	319.0	342.6	337.0	328.8	337.2	343.4	363.9	336.5	323.9	334.6	319.1	338.7	360.8	311.1	332.0	353.3	High	High	High	High	High	High	High	High	High	High
5141414946231093755	False	High	IsMasterProtein	TGGT1_203480-t26_1-p1	transcript=TGGT1_203480-t26_1 | gene=TGGT1_203480 | organism=Toxoplasma_gondii_GT1 | gene_product=hypothetical protein | transcript_product=hypothetical protein | location=TGGT1_chrVIIa:2381334-2390648(-) | protein_length=1403 | sequence_SO=chromosome | SO=protein_coding_gene | is_pseudo=false	0.000	7.594	3	2	2	2	1403	145.7	7.02	6.61	2	1.220	0.29	0.498811157424474	37.0	30.3	18.16	16.59	37.0	28.9	37.9	33.7	34.6	50.7	40.1	40.0	30.3	32.3	28.9	29.5	24.9	31.0	30.3	41.4	High	High	High	High	High	High	High	High	High	High
-1009954507618368094	False	High	IsMasterProtein	TGGT1_203490-t26_1-p1	transcript=TGGT1_203490-t26_1 | gene=TGGT1_203490 | organism=Toxoplasma_gondii_GT1 | gene_product=GNL3L/Grn1 GTPase [Source:UniProtKB/TrEMBL;Acc:S7UUZ9] | transcript_product=GNL3L/Grn1 GTPase | location=TGGT1_chrVIIa:2373071-2378820(+) | protein_length=701 | sequence_SO=chromosome | SO=protein_coding_gene | is_pseudo=false	0.000	40.236	18	11	17	11	701	76.2	9.60	35.81	11	0.969	-0.04	0.337701158683039	464.0	478.7	3.92	6.72	482.8	448.4	491.7	473.0	464.0	443.8	451.7	474.5	478.7	577.0	493.7	473.4	478.1	482.2	508.0	477.3	High	High	High	High	High	High	High	High	High	High
-4662197034064891717	False	High	IsMasterProtein	TGGT1_203510-t26_1-p1	transcript=TGGT1_203510-t26_1 | gene=TGGT1_203510 | organism=Toxoplasma_gondii_GT1 | gene_product=RING-type domain-containing protein [Source:UniProtKB/TrEMBL;Acc:S7W401] | transcript_product=zinc finger, C3HC4 type (RING finger) domain-containing protein | location=TGGT1_chrVIIa:2357035-2361836(+) | protein_length=801 | sequence_SO=chromosome | SO=protein_coding_gene | is_pseudo=false	0.000	14.184	7	4	5	4	801	87.3	5.82	8.22	4	0.946	-0.08	0.941888910900047	36.5	38.5	19.00	16.94	48.8	34.5	36.5	38.4	37.1	29.9	27.5	38.5	39.0	30.6	31.0	30.0	47.9	38.8	33.6	43.9	High	High	High	High	High	High	High	High	High	High
-5002190141811295147	False	High	IsMasterProtein	TGGT1_203540-t26_1-p1	transcript=TGGT1_203540-t26_1 | gene=TGGT1_203540 | organism=Toxoplasma_gondii_GT1 | gene_product=Putative RNA binding protein [Source:UniProtKB/TrEMBL;Acc:S7UV06] | transcript_product=putative RNA binding protein | location=TGGT1_chrVIIa:2333721-2341250(-) | protein_length=1127 | sequence_SO=chromosome | SO=protein_coding_gene | is_pseudo=false	0.000	20.065	9	7	8	7	1127	118.6	6.51	14.16	7	0.970	-0.04	0.579314570733237	332.4	342.6	4.56	5.24	350.9	322.6	361.7	342.1	331.3	332.4	318.8	376.5	335.5	350.8	385.1	342.6	340.5	350.8	333.2	338.8	High	High	High	High	High	High	High	High	High	High
7346633054465894392	False	High	IsMasterProtein	TGGT1_203600-t26_1-p1	transcript=TGGT1_203600-t26_1 | gene=TGGT1_203600 | organism=Toxoplasma_gondii_GT1 | gene_product=hypothetical protein | transcript_product=hypothetical protein | location=TGGT1_chrVIIa:2307958-2309277(-) | protein_length=439 | sequence_SO=chromosome | SO=protein_coding_gene | is_pseudo=false	0.000	10.163	9	3	3	3	439	47.3	8.25	8.70	3	0.976	-0.04	0.892754923760945	178.8	183.2	8.28	8.35	182.4	169.2	210.7	167.1	193.9	177.7	178.8	211.4	189.4	178.7	183.2	180.1	161.6	197.5	205.7	176.1	High	High	High	High	High	High	High	High	High	High
8475193660081330962	False	High	IsMasterProtein	TGGT1_203610-t26_1-p1	transcript=TGGT1_203610-t26_1 | gene=TGGT1_203610 | organism=Toxoplasma_gondii_GT1 | gene_product=Putative 3'-5' exoribonuclease csl4 [Source:UniProtKB/TrEMBL;Acc:S7WAZ4] | transcript_product=putative 3'-5' exoribonuclease csl4 | location=TGGT1_chrVIIa:2301333-2304569(+) | protein_length=269 | sequence_SO=chromosome | SO=protein_coding_gene | is_pseudo=false	0.006	3.268	7	1	2	1	269	28.4	8.73	2.65	1	0.885	-0.18	0.715194660688923	14.2	16.0	26.01	19.81	14.2	18.8	8.1	14.2	13.1	11.4	17.6	14.3	10.7	20.3		19.9	16.8	14.0	16.9	15.2	High	High	High	High	High	High	High	High	High	High
8564144001290551178	False	High	IsMasterProtein	TGGT1_203620-t26_1-p1	transcript=TGGT1_203620-t26_1 | gene=TGGT1_203620 | organism=Toxoplasma_gondii_GT1 | gene_product=MRP-S28 domain-containing protein [Source:UniProtKB/TrEMBL;Acc:S7W424] | transcript_product=hypothetical protein | location=TGGT1_chrVIIa:2294935-2299477(+) | protein_length=584 | sequence_SO=chromosome | SO=protein_coding_gene | is_pseudo=false	0.000	5.802	4	3	3	3	584	63.8	10.64	5.85	3	0.957	-0.06	0.790743162414058	166.5	174.0	8.44	8.00	175.1	159.0	182.4	164.2	166.5	139.5	174.4	195.4	157.7	148.7	176.9	182.1	170.4	174.0	180.8	167.3	High	High	High	High	High	High	High	High	High	High
-426054816243725261	False	High	IsMasterProtein	TGGT1_203630-t26_1-p1	transcript=TGGT1_203630-t26_1 | gene=TGGT1_203630 | organism=Toxoplasma_gondii_GT1 | gene_product=Ribosomal protein RPL44 [Source:UniProtKB/TrEMBL;Acc:A0A125YNY0] | transcript_product=ribosomal protein RPL44 | location=TGGT1_chrVIIa:2292915-2293974(-) | protein_length=105 | sequence_SO=chromosome | SO=protein_coding_gene | is_pseudo=false	0.000	6.190	15	2	9	2	105	12.1	10.56	19.61	2	0.918	-0.12	0.138396078082918	1547.8	1686.2	4.37	5.94	1547.8	1411.7	1546.2	1614.7	1548.2	1595.9	1497.6	1739.8	1760.3	1506.1	1584.9	1660.2	1814.1	1716.6	1686.2	1578.2	High	High	High	High	High	High	High	High	High	High
-3449418674554087595	False	High	IsMasterProtein	TGGT1_203690-t26_1-p1	transcript=TGGT1_203690-t26_1 | gene=TGGT1_203690 | organism=Toxoplasma_gondii_GT1 | gene_product=AP2/ERF domain-containing protein [Source:UniProtKB/TrEMBL;Acc:S7W389] | transcript_product=AP2 domain transcription factor AP2VIIa-5 | location=TGGT1_chrVIIa:2222773-2231953(-) | protein_length=2597 | sequence_SO=chromosome | SO=protein_coding_gene | is_pseudo=false	0.007	3.188	0	1	1	1	2597	266.2	6.06	3.10	1	0.905	-0.14	0.386908790841357	26.4	29.2	11.65	17.06	26.4	30.5	26.3	20.7	28.6	25.8	28.3	29.2	29.8	41.8	35.9	27.2	35.4	28.0	25.2	28.6	High	High	High	High	High	High	High	High	High	High
-1366168009698405201	False	High	IsMasterProtein	TGGT1_203710-t26_1-p1	transcript=TGGT1_203710-t26_1 | gene=TGGT1_203710 | organism=Toxoplasma_gondii_GT1 | gene_product=AP2/ERF domain-containing protein [Source:UniProtKB/TrEMBL;Acc:S7UV85] | transcript_product=AP2 domain transcription factor AP2VIIa-4 | location=TGGT1_chrVIIa:2199664-2211541(-) | protein_length=3431 | sequence_SO=chromosome | SO=protein_coding_gene | is_pseudo=false	0.000	8.712	1	4	4	4	3431	359.7	6.28	2.37	4	0.772	-0.37	0.558552562741969	28.1	36.4	19.97	19.29	26.1	28.1	37.8	43.2	28.0	27.9	32.0	34.7	36.4	37.4	54.4	36.6	29.8	39.4	33.5	31.4	High	High	High	High	High	High	High	High	High	High
3522092771915732478	False	High	IsMasterProtein	TGGT1_203750-t26_1-p1	transcript=TGGT1_203750-t26_1 | gene=TGGT1_203750 | organism=Toxoplasma_gondii_GT1 | gene_product=hypothetical protein | transcript_product=hypothetical protein | location=TGGT1_chrVIIa:2165529-2180173(+) | protein_length=1382 | sequence_SO=chromosome | SO=protein_coding_gene | is_pseudo=false	0.000	25.925	8	9	11	9	1382	149.7	6.43	20.77	9	0.948	-0.08	0.564532265500862	219.3	231.4	5.77	7.17	213.0	204.4	244.9	219.3	224.9	217.8	228.1	224.8	243.0	241.6	216.5	253.2	208.7	259.6	231.4	227.0	High	High	High	High	High	High	High	High	High	High
1102400144456153200	False	High	IsMasterProtein	TGGT1_203760-t26_1-p1	transcript=TGGT1_203760-t26_1 | gene=TGGT1_203760 | organism=Toxoplasma_gondii_GT1 | gene_product=hypothetical protein | transcript_product=hypothetical protein | location=TGGT1_chrVIIa:2153059-2162964(-) | protein_length=1396 | sequence_SO=chromosome | SO=protein_coding_gene | is_pseudo=false	0.004	3.901	2	2	2	2	1396	151.0	5.73	1.81	2	1.020	0.03	0.941888910900047	42.8	41.9	16.94	11.85	38.1	53.3	32.7	42.8	39.5	51.4	44.5	34.7	41.9	38.2	41.4	46.4	50.1	36.3	42.4	45.3	High	High	High	High	High	High	High	High	High	High
5139656425117338987	False	High	IsMasterProtein	TGGT1_203780-t26_1-p1	transcript=TGGT1_203780-t26_1 | gene=TGGT1_203780 | organism=Toxoplasma_gondii_GT1 | gene_product=hypothetical protein | transcript_product=hypothetical protein | location=TGGT1_chrVIIa:2142786-2147213(+) | protein_length=1475 | sequence_SO=chromosome | SO=protein_coding_gene | is_pseudo=false	0.000	57.368	17	16	24	16	1475	145.1	7.24	51.57	16	0.986	-0.02	0.565271193674768	681.8	691.5	2.62	5.23	653.1	669.0	707.1	681.8	674.8	685.8	696.6	671.7	691.5	754.9	739.1	754.8	689.3	661.2	669.6	708.4	High	High	High	High	High	High	High	High	High	High
-3722592110167125478	False	High	IsMasterProtein	TGGT1_203790-t26_1-p1	transcript=TGGT1_203790-t26_1 | gene=TGGT1_203790 | organism=Toxoplasma_gondii_GT1 | gene_product=hypothetical protein | transcript_product=hypothetical protein | location=TGGT1_chrVIIa:2136205-2140811(+) | protein_length=302 | sequence_SO=chromosome | SO=protein_coding_gene | is_pseudo=false	0.004	3.558	3	1	2	1	302	34.2	6.52	5.61	1	1.123	0.17	0.775440822338599	61.9	55.1	5.89	22.67	57.6	62.7	56.6	65.5	60.4	66.0	61.9	52.4	53.1	60.1	91.8	47.0	55.1	57.3	49.3	59.8	High	High	High	High	High	High	High	High	High	High
-5134324255943212557	False	High	IsMasterProtein	TGGT1_203810-t26_1-p1	transcript=TGGT1_203810-t26_1 | gene=TGGT1_203810 | organism=Toxoplasma_gondii_GT1 | gene_product=Kelch repeat-containing protein [Source:UniProtKB/TrEMBL;Acc:S7WA56] | transcript_product=kelch repeat-containing protein | location=TGGT1_chrVIIa:2118032-2122089(-) | protein_length=531 | sequence_SO=chromosome | SO=protein_coding_gene | is_pseudo=false	0.000	14.809	13	6	12	6	531	58.0	6.71	13.78	6	0.989	-0.02	0.829856331297865	365.3	369.5	4.90	6.44	378.3	363.5	334.3	368.9	365.3	345.7	385.4	369.8	334.7	357.8	398.6	398.8	351.7	369.5	403.1	358.8	High	High	High	High	High	High	High	High	High	High
-903317796997367416	False	High	IsMasterProtein	TGGT1_203820-t26_1-p1	transcript=TGGT1_203820-t26_1 | gene=TGGT1_203820 | organism=Toxoplasma_gondii_GT1 | gene_product=hypothetical protein | transcript_product=hypothetical protein | location=TGGT1_chrVIIa:2103925-2108718(-) | protein_length=1268 | sequence_SO=chromosome | SO=protein_coding_gene | is_pseudo=false	0.008	2.966	1	1	1	1	1268	136.0	7.59	2.17	1	0.848	-0.24	0.556055869279808	19.9	23.4	14.58	11.70	18.4	16.6	19.9	21.4	23.0	23.6	16.4	20.3	23.6	21.1	23.8	26.1	19.2	18.4	24.5	23.4	High	High	High	High	High	High	High	High	High	High
-7645376756969806092	False	High	IsMasterProtein	TGGT1_203860-t26_1-p1	transcript=TGGT1_203860-t26_1 | gene=TGGT1_203860 | organism=Toxoplasma_gondii_GT1 | gene_product=hypothetical protein | transcript_product=hypothetical protein | location=TGGT1_chrVIIa:2078127-2080127(-) | protein_length=495 | sequence_SO=chromosome | SO=protein_coding_gene | is_pseudo=false	0.000	10.606	10	4	4	4	495	51.3	6.89	5.46	4	0.923	-0.12	0.868781086031138	76.1	82.4	9.22	19.39	74.0	77.9	80.1	59.8	79.3	76.1	75.9	57.6	92.0	82.4	103.8	88.7	60.3	65.8	84.7	81.0	High	High	High	High	High	High	High	High	High	High
-1566226873174559195	False	High	IsMasterProtein	TGGT1_203870-t26_1-p1	transcript=TGGT1_203870-t26_1 | gene=TGGT1_203870 | organism=Toxoplasma_gondii_GT1 | gene_product=RAB43, member RAS oncogene family protein [Source:UniProtKB/TrEMBL;Acc:S7WA63] | transcript_product=RAB43, member RAS oncogene family protein | location=TGGT1_chrVIIa:2071934-2075396(-) | protein_length=285 | sequence_SO=chromosome | SO=protein_coding_gene | is_pseudo=false	0.000	8.200	11	4	4	4	285	32.2	8.92	8.46	4	1.000	0.00	0.927333511329579	317.6	317.5	4.84	5.12	323.8	302.3	310.0	324.6	344.0	317.6	299.2	317.4	319.6	330.9	296.6	334.9	317.5	320.5	283.4	309.2	High	High	High	High	High	High	High	High	High	High
4183252487526585522	False	High	IsMasterProtein	TGGT1_203910-t26_1-p1	transcript=TGGT1_203910-t26_1 | gene=TGGT1_203910 | organism=Toxoplasma_gondii_GT1 | gene_product=Rab-GAP TBC domain-containing protein [Source:UniProtKB/TrEMBL;Acc:S7WA72] | transcript_product=TBC domain-containing protein | location=TGGT1_chrVIIa:2031779-2041259(-) | protein_length=2113 | sequence_SO=chromosome | SO=protein_coding_gene | is_pseudo=false	0.007	3.162	1	2	2	2	2113	228.6	6.67	0.00	2	1.134	0.18	0.583993216432292	66.8	58.9	8.51	11.05	62.0	59.9	67.1	67.2	56.5	66.8	72.9	65.1	58.9	61.9	51.9	55.9	52.6	55.5	70.6	67.2	High	High	High	High	High	High	High	High	High	High
5897284157586643785	False	High	IsMasterProtein	TGGT1_203950-t26_1-p1	transcript=TGGT1_203950-t26_1 | gene=TGGT1_203950 | organism=Toxoplasma_gondii_GT1 | gene_product=HMG box domain-containing protein [Source:UniProtKB/TrEMBL;Acc:S7UUD4] | transcript_product=Myb family DNA-binding domain-containing protein | location=TGGT1_chrVIIa:1997437-2009258(+) | protein_length=2519 | sequence_SO=chromosome | SO=protein_coding_gene | is_pseudo=false	0.000	12.242	3	4	4	4	2519	264.6	5.97	8.32	4	0.915	-0.13	0.439799457625612	64.4	70.4	13.69	9.67	66.9	44.4	66.0	64.4	60.9	54.5	65.7	75.4	61.4	78.1	73.4	59.2	65.6	72.0	70.4	63.1	High	High	High	High	High	High	High	High	High	High
87145282579523828	False	High	IsMasterProtein	TGGT1_203970-t26_1-p1	transcript=TGGT1_203970-t26_1 | gene=TGGT1_203970 | organism=Toxoplasma_gondii_GT1 | gene_product=Dolichyl-diphosphooligosaccharide--protein glycosyltransferase 48 kDa subunit [Source:UniProtKB/TrEMBL;Acc:S7WA79] | transcript_product=dolichyl-diphosphooligosaccharide--protein glycosyltransferase | location=TGGT1_chrVIIa:1979719-1985797(+) | protein_length=654 | sequence_SO=chromosome | SO=protein…	0.000	11.454	7	3	4	3	654	72.0	7.49	9.81	3	0.981	-0.03	0.753589537458773	204.2	208.1	8.64	9.34	209.3	204.2	223.6	206.8	199.5	182.4	172.3	205.5	177.9	186.5	208.1	220.6	233.8	233.0	222.3	199.6	High	High	High	High	High	High	High	High	High	High
3255856168655382356	False	High	IsMasterProtein	TGGT1_203980-t26_1-p1	transcript=TGGT1_203980-t26_1 | gene=TGGT1_203980 | organism=Toxoplasma_gondii_GT1 | gene_product=hypothetical protein | transcript_product=hypothetical protein | location=TGGT1_chrVIIa:1963789-1975923(+) | protein_length=1920 | sequence_SO=chromosome | SO=protein_coding_gene | is_pseudo=false	0.000	73.513	13	20	31	20	1920	201.3	5.44	65.71	20	1.014	0.02	0.874105183947036	978.4	965.2	3.32	4.76	924.9	999.1	965.2	1022.0	946.0	980.6	978.4	957.5	965.2	899.4	944.0	1032.6	969.0	893.1	993.5	1004.1	High	High	High	High	High	High	High	High	High	High
4728157519439252258	False	High	IsMasterProtein	TGGT1_203990-t26_1-p1	transcript=TGGT1_203990-t26_1 | gene=TGGT1_203990 | organism=Toxoplasma_gondii_GT1 | gene_product=Rhoptry protein ROP12 [Source:UniProtKB/TrEMBL;Acc:S7UUD9] | transcript_product=rhoptry protein ROP12 | location=TGGT1_chrVIIa:1957210-1959051(-) | protein_length=236 | sequence_SO=chromosome | SO=protein_coding_gene | is_pseudo=false	0.000	27.589	37	7	23	7	236	25.4	4.61	55.52	7	0.988	-0.02	0.969365027989849	550.6	557.1	3.76	3.85	584.5	537.8	550.6	580.9	538.7	579.2	545.4	533.4	567.7	606.0	549.0	548.9	557.1	561.8	535.7	561.0	High	High	High	High	High	High	High	High	High	High
-8366089805417238579	False	High	IsMasterProtein	TGGT1_204020-t26_1-p1	transcript=TGGT1_204020-t26_1 | gene=TGGT1_204020 | organism=Toxoplasma_gondii_GT1 | gene_product=Ribosomal_L2_C domain-containing protein [Source:UniProtKB/TrEMBL;Acc:A0A125YV56] | transcript_product=ribosomal protein RPL8 | location=TGGT1_chrVIIa:1947745-1950214(+) | protein_length=260 | sequence_SO=chromosome | SO=protein_coding_gene | is_pseudo=false	0.000	42.173	43	11	72	11	260	28.2	10.87	128.72	11	0.915	-0.13	0.0131470941283894	5279.9	5768.2	2.51	3.74	5308.7	5279.9	5128.4	5319.8	5169.3	5337.7	4981.4	5591.3	6016.7	5844.3	5892.3	5768.2	5899.5	5614.4	5632.7	5312.3	High	High	High	High	High	High	High	High	High	High
6256264482275224643	False	High	IsMasterProtein	TGGT1_204050-t26_1-p1	transcript=TGGT1_204050-t26_1 | gene=TGGT1_204050 | organism=Toxoplasma_gondii_GT1 | gene_product=Peptidase_S8 domain-containing protein [Source:UniProtKB/TrEMBL;Acc:S7UVC6] | transcript_product=subtilisin SUB1 | location=TGGT1_chrVIIa:1932241-1938144(+) | protein_length=795 | sequence_SO=chromosome | SO=protein_coding_gene | is_pseudo=false	0.000	136.578	49	28	102	28	795	85.0	5.39	218.95	28	1.155	0.21	0.00950427295190456	6007.7	5203.7	2.17	5.16	6163.4	6000.5	6102.3	6007.7	5859.3	5808.5	6093.8	5134.1	5203.7	5484.2	5055.3	5195.0	5020.1	5341.0	5355.7	5911.7	High	High	High	High	High	High	High	High	High	High
6737694129710226632	False	High	IsMasterProtein	TGGT1_204060-t26_1-p1	transcript=TGGT1_204060-t26_1 | gene=TGGT1_204060 | organism=Toxoplasma_gondii_GT1 | gene_product=t-SNARE coiled-coil homology domain-containing protein [Source:UniProtKB/TrEMBL;Acc:S7W3C9] | transcript_product=SNARE domain-containing protein | location=TGGT1_chrVIIa:1922878-1928958(+) | protein_length=494 | sequence_SO=chromosome | SO=protein_coding_gene | is_pseudo=false	0.000	7.741	10	2	3	2	494	53.5	6.49	6.54	2	0.809	-0.31	0.814900508703678	13.1	16.2	19.15	26.19		12.8	17.3	10.1	14.5	11.3	13.4	10.5	17.8	18.1	15.0	17.9	8.4	11.6	19.4	16.2	Not Found	High	High	High	High	High	High	High	High	High
-1568353300996922402	False	Low	IsMasterProtein	TGGT1_204100-t26_1-p1	transcript=TGGT1_204100-t26_1 | gene=TGGT1_204100 | organism=Toxoplasma_gondii_GT1 | gene_product=Protein kinase domain-containing protein [Source:UniProtKB/TrEMBL;Acc:S7WAA6] | transcript_product=eIF2 kinase IF2K-C | location=TGGT1_chrVIIa:1884266-1901952(-) | protein_length=3270 | sequence_SO=chromosome | SO=protein_coding_gene | is_pseudo=false	0.052	1.480	0	1	1	1	3270	348.3	7.34	1.81	1	0.922	-0.12	0.963069961382634	68.4	74.2	10.15	15.40	75.8	67.8	64.0	68.4	80.7	62.8	79.0	80.3	74.2	54.3	58.6	65.8	76.0	88.2	63.7	75.2	High	High	High	High	High	High	High	High	High	High
-177738764210595524	False	Medium	IsMasterProtein	TGGT1_204120-t26_1-p1	transcript=TGGT1_204120-t26_1 | gene=TGGT1_204120 | organism=Toxoplasma_gondii_GT1 | gene_product=hypothetical protein | transcript_product=hypothetical protein | location=TGGT1_chrVIIa:1875680-1880724(-) | protein_length=601 | sequence_SO=chromosome | SO=protein_coding_gene | is_pseudo=false	0.013	2.669	2	1	1	1	601	68.3	10.45	2.42	1	1.144	0.19	0.925726283081337	23.4	20.5	19.69	37.67	25.5	15.1	30.0	22.7	20.8	23.4	23.9	18.9	14.1	21.9	43.3	27.4	18.3	18.2	20.5	21.3	High	High	High	High	High	High	High	High	High	High
3438624681383210025	False	High	IsMasterProtein	TGGT1_204130-t26_1-p1	transcript=TGGT1_204130-t26_1 | gene=TGGT1_204130 | organism=Toxoplasma_gondii_GT1 | gene_product=MACPF domain-containing protein [Source:UniProtKB/TrEMBL;Acc:S7UUF6] | transcript_product=perforin-like protein PLP1 | location=TGGT1_chrVIIa:1864038-1872889(-) | protein_length=1161 | sequence_SO=chromosome | SO=protein_coding_gene | is_pseudo=false	0.000	100.390	24	24	58	24	1161	125.4	6.43	131.10	24	1.104	0.14	0.0257802190141805	2920.1	2645.4	1.35	4.84	2921.0	2920.1	2893.2	2874.6	2985.0	2963.0	2898.5	2645.4	2552.9	2733.3	2712.1	2632.7	2560.9	2667.2	2561.2	2967.3	High	High	High	High	High	High	High	High	High	High
-3484514189939042957	False	Medium	IsMasterProtein	TGGT1_204140-t26_1-p1	transcript=TGGT1_204140-t26_1 | gene=TGGT1_204140 | organism=Toxoplasma_gondii_GT1 | gene_product=PHD-finger domain-containing protein [Source:UniProtKB/TrEMBL;Acc:S7UVD7] | transcript_product=PHD-finger domain-containing protein | location=TGGT1_chrVIIa:1852318-1860177(-) | protein_length=2138 | sequence_SO=chromosome | SO=protein_coding_gene | is_pseudo=false	0.023	1.952	0	1	1	1	2138	232.0	8.40	2.52	1	0.950	-0.07	0.453087517821666	110.3	116.1	6.86	12.13	104.3	122.4	105.2	116.4	116.9	102.3	110.3	114.3	111.4	146.4	146.9	116.3	127.6	116.1	113.5	107.7	High	High	High	High	High	High	High	High	High	High
6786034889994225760	False	High	IsMasterProtein	TGGT1_204160-t26_1-p1	transcript=TGGT1_204160-t26_1 | gene=TGGT1_204160 | organism=Toxoplasma_gondii_GT1 | gene_product=GYF domain-containing protein [Source:UniProtKB/TrEMBL;Acc:S7W354] | transcript_product=GYF domain-containing protein | location=TGGT1_chrVIIa:1837535-1846323(-) | protein_length=1797 | sequence_SO=chromosome | SO=protein_coding_gene | is_pseudo=false	0.000	106.346	22	32	47	32	1797	187.4	7.25	92.68	32	0.985	-0.02	0.981363916336452	1454.1	1475.7	3.74	3.97	1577.2	1441.7	1470.5	1413.9	1437.8	1508.7	1454.1	1508.9	1462.9	1482.4	1586.5	1512.8	1435.7	1387.6	1475.7	1420.3	High	High	High	High	High	High	High	High	High	High
3388881793914330709	False	High	IsMasterProtein	TGGT1_204280-t26_1-p1	transcript=TGGT1_204280-t26_1 | gene=TGGT1_204280 | organism=Toxoplasma_gondii_GT1 | gene_product=Protein kinase domain-containing protein [Source:UniProtKB/TrEMBL;Acc:S7UU58] | transcript_product=putative cell-cycle-associated protein kinase DYRK | location=TGGT1_chrVIIa:1825877-1830412(+) | protein_length=1180 | sequence_SO=chromosome | SO=protein_coding_gene | is_pseudo=false	0.000	8.134	3	3	3	3	1180	128.7	6.13	2.85	3	0.857	-0.22	0.987506717375321	31.0	36.2	21.52	24.82	31.0	30.8	23.9	32.7	31.0	35.7	47.3	38.7	36.2	39.3	14.5	37.0	34.3	29.3	34.0	44.4	High	High	High	High	High	High	High	High	High	High
5653208745086180645	False	High	IsMasterProtein	TGGT1_204310-t26_1-p1	transcript=TGGT1_204310-t26_1 | gene=TGGT1_204310 | organism=Toxoplasma_gondii_GT1 | gene_product=hypothetical protein | transcript_product=hypothetical protein | location=TGGT1_chrVIIa:1788678-1809780(+) | protein_length=2209 | sequence_SO=chromosome | SO=protein_coding_gene | is_pseudo=false	0.000	45.994	8	16	22	16	2209	242.3	6.19	45.07	16	0.931	-0.10	0.0276863003656373	517.5	556.1	3.78	3.73	529.3	540.2	522.1	517.5	495.6	504.9	485.1	556.1	543.3	604.6	536.7	553.5	574.1	547.5	577.4	566.8	High	High	High	High	High	High	High	High	High	High
-3103561270900356810	False	High	IsMasterProtein	TGGT1_204320-t26_1-p1	transcript=TGGT1_204320-t26_1 | gene=TGGT1_204320 | organism=Toxoplasma_gondii_GT1 | gene_product=hypothetical protein | transcript_product=hypothetical protein | location=TGGT1_chrVIIa:1784453-1785316(+) | protein_length=287 | sequence_SO=chromosome | SO=protein_coding_gene | is_pseudo=false	0.002	4.895	8	2	2	2	287	32.1	9.35	2.18	2	0.863	-0.21	0.963069961382634	45.7	53.0	11.64	33.57	48.8	53.1	55.3	41.6	41.4	44.0	45.7	53.0	30.5	54.9	78.3	54.5	37.2	56.3	24.9	43.2	High	High	High	High	High	High	High	High	High	High
170396978186602341	False	High	IsMasterProtein	TGGT1_204340-t26_1-p1	transcript=TGGT1_204340-t26_1 | gene=TGGT1_204340 | organism=Toxoplasma_gondii_GT1 | gene_product=hypothetical protein | transcript_product=hypothetical protein | location=TGGT1_chrVIIa:1770608-1775101(-) | protein_length=877 | sequence_SO=chromosome | SO=protein_coding_gene | is_pseudo=false	0.000	43.881	19	13	28	13	877	97.2	6.11	40.41	13	1.012	0.02	0.737324003095707	548.3	541.7	6.00	7.79	548.3	543.2	542.5	581.7	550.6	495.2	599.7	563.1	541.7	483.9	443.8	547.6	528.5	571.0	539.4	558.7	High	High	High	High	High	High	High	High	High	High
6654924140455195884	False	High	IsMasterProtein	TGGT1_204370-t26_1-p1	transcript=TGGT1_204370-t26_1 | gene=TGGT1_204370 | organism=Toxoplasma_gondii_GT1 | gene_product=Mitochondrial pyruvate carrier [Source:UniProtKB/TrEMBL;Acc:A0A125YZ99] | transcript_product=WD-40 repeat protein | location=TGGT1_chrVIIa:1747131-1749097(+) | protein_length=135 | sequence_SO=chromosome | SO=protein_coding_gene | is_pseudo=false	0.000	17.781	49	5	7	5	135	14.8	9.94	13.71	5	1.026	0.04	0.953785137961069	367.6	358.3	4.19	6.22	375.8	376.7	363.1	367.6	337.2	369.8	345.6	351.3	358.3	406.7	356.8	343.6	378.2	359.0	361.6	326.2	High	High	High	High	High	High	High	High	High	High
4415678978000149420	False	Medium	IsMasterProtein	TGGT1_204390-t26_1-p1	transcript=TGGT1_204390-t26_1 | gene=TGGT1_204390 | organism=Toxoplasma_gondii_GT1 | gene_product=hypothetical protein | transcript_product=hypothetical protein | location=TGGT1_chrVIIa:1728571-1730153(+) | protein_length=375 | sequence_SO=chromosome | SO=protein_coding_gene | is_pseudo=false	0.042	1.599	3	1	1	1	375	40.1	8.82	0.00	1	1.101	0.14	0.921584562491571	51.5	46.7	16.79	16.87	62.6	52.8	40.1	44.2	43.7	59.9	51.5	45.1	41.6	41.0	62.5	43.6	50.0	62.9	47.5	46.7	High	High	High	High	High	High	High	High	High	High
4413934638790743275	False	High	IsMasterProtein	TGGT1_204400-t26_1-p1	transcript=TGGT1_204400-t26_1 | gene=TGGT1_204400 | organism=Toxoplasma_gondii_GT1 | gene_product=ATP synthase subunit alpha [Source:UniProtKB/TrEMBL;Acc:S7UU80] | transcript_product=putative ATPase synthase subunit alpha | location=TGGT1_chrVIIa:1716199-1723634(+) | protein_length=577 | sequence_SO=chromosome | SO=protein_coding_gene | is_pseudo=false	0.000	84.852	37	21	60	21	577	62.1	8.37	140.59	21	0.982	-0.03	0.782126462781052	4840.7	4929.8	3.32	2.71	4840.7	4728.5	5042.9	4688.9	5043.9	4664.4	4920.4	4937.4	4954.5	4644.7	4929.8	4913.1	5133.5	5018.9	4922.9	4823.2	High	High	High	High	High	High	High	High	High	High
-8210056674473954693	False	High	IsMasterProtein	TGGT1_204410-t26_1-p1	transcript=TGGT1_204410-t26_1 | gene=TGGT1_204410 | organism=Toxoplasma_gondii_GT1 | gene_product=Endonuclease/exonuclease/phosphatase family protein [Source:UniProtKB/TrEMBL;Acc:S7UV63] | transcript_product=endonuclease/exonuclease/phosphatase family protein | location=TGGT1_chrVIIa:1704852-1712452(-) | protein_length=1123 | sequence_SO=chromosome | SO=protein_coding_gene | is_pseudo=false	0.000	5.601	3	3	3	3	1123	120.5	8.87	1.65	3	0.953	-0.07	0.908832222131071	68.7	72.1	4.69	10.36	67.9	73.3	68.2	63.5	68.7	72.3	70.0	59.2	70.5	78.9	72.5	77.3	60.5	72.1	66.6	78.4	High	High	High	High	High	High	High	High	High	High
-2176655668869477618	False	High	IsMasterProtein	TGGT1_204480-t26_1-p1	transcript=TGGT1_204480-t26_1 | gene=TGGT1_204480 | organism=Toxoplasma_gondii_GT1 | gene_product=Thioredoxin domain-containing protein [Source:UniProtKB/TrEMBL;Acc:S7WA21] | transcript_product=thioredoxin domain-containing protein | location=TGGT1_chrVIIa:1656821-1664723(-) | protein_length=659 | sequence_SO=chromosome | SO=protein_coding_gene | is_pseudo=false	0.000	46.360	23	13	33	13	659	72.1	8.56	74.37	13	1.010	0.01	0.922458037062539	1529.1	1513.5	2.37	2.68	1506.6	1589.6	1548.8	1505.1	1581.9	1504.7	1529.1	1500.5	1553.4	1558.3	1513.5	1567.7	1480.3	1602.1	1495.6	1503.1	High	High	High	High	High	High	High	High	High	High
7110598395834721549	False	High	IsMasterProtein	TGGT1_204490-t26_1-p1	transcript=TGGT1_204490-t26_1 | gene=TGGT1_204490 | organism=Toxoplasma_gondii_GT1 | gene_product=hypothetical protein | transcript_product=hypothetical protein | location=TGGT1_chrVIIa:1651032-1653481(-) | protein_length=272 | sequence_SO=chromosome | SO=protein_coding_gene | is_pseudo=false	0.000	6.461	10	2	2	2	272	31.4	10.10	4.86	2	0.996	-0.01	0.862803997439887	81.4	81.7	10.86	14.04	68.8	83.4	72.6	81.4	86.2	93.6	73.9	81.7	73.5	111.4	83.4	75.5	79.6	85.8	72.7	87.8	High	High	High	High	High	High	High	High	High	High
-3583100250709540704	False	High	IsMasterProtein	TGGT1_204530-t26_1-p1	transcript=TGGT1_204530-t26_1 | gene=TGGT1_204530 | organism=Toxoplasma_gondii_GT1 | gene_product=Microneme protein MIC11 [Source:UniProtKB/TrEMBL;Acc:A0A125YJF7] | transcript_product=microneme protein MIC11 | location=TGGT1_chrVIIa:1632334-1633282(-) | protein_length=204 | sequence_SO=chromosome | SO=protein_coding_gene | is_pseudo=false	0.000	43.553	47	9	54	9	204	22.4	5.19	98.76	9	1.116	0.16	0.0219251892722229	5482.4	4913.3	2.74	4.83	5538.6	5482.4	5410.1	5462.4	5514.7	5182.1	5673.0	4729.1	4962.8	5049.6	4831.3	4660.4	4804.6	4913.3	5254.4	5381.1	High	High	High	High	High	High	High	High	High	High
3948106552796405058	False	Medium	IsMasterProtein	TGGT1_204550-t26_1-p1	transcript=TGGT1_204550-t26_1 | gene=TGGT1_204550 | organism=Toxoplasma_gondii_GT1 | gene_product=hypothetical protein | transcript_product=hypothetical protein | location=TGGT1_chrVIIa:1623497-1627836(-) | protein_length=953 | sequence_SO=chromosome | SO=protein_coding_gene | is_pseudo=false	0.014	2.495	1	1	1	1	953	103.1	8.79	0.00	1	0.912	-0.13	0.70771064401128	13.1	14.3	20.10	12.64		9.1	11.7	12.9	13.3	17.1	13.3	13.9	14.2		12.2	15.9	14.5	11.8	17.3	15.1	Not Found	High	High	High	High	High	High	High	High	Not Found
-7058575783132640505	False	Low	IsMasterProtein	TGGT1_204560-t26_1-p1	transcript=TGGT1_204560-t26_1 | gene=TGGT1_204560 | organism=Toxoplasma_gondii_GT1 | gene_product=Carrier domain-containing protein [Source:UniProtKB/TrEMBL;Acc:S7UV78] | transcript_product=putative type I fatty acid synthase | location=TGGT1_chrVIIa:1615731-1622096(+) | protein_length=1691 | sequence_SO=chromosome | SO=protein_coding_gene | is_pseudo=false	0.071	1.314	1	1	1	1	1691	186.4	6.65	0.00	1	0.859	-0.22	0.807161711227703	43.1	50.2	12.71	20.28	42.2	43.1	55.9	42.9	38.9	44.6	50.5	43.6	42.7	60.8	65.5	35.4	53.5	39.2	50.2	53.8	High	High	High	High	High	High	High	High	High	High
2536251941024191466	False	High	IsMasterProtein	TGGT1_205010-t26_1-p1	transcript=TGGT1_205010-t26_1 | gene=TGGT1_205010 | organism=Toxoplasma_gondii_GT1 | gene_product=SF3b1 domain-containing protein [Source:UniProtKB/TrEMBL;Acc:S7UUF2] | transcript_product=putative U2 small nuclear ribonucleoprotein family protein | location=TGGT1_chrVIIa:1582142-1590578(-) | protein_length=1386 | sequence_SO=chromosome | SO=protein_coding_gene | is_pseudo=false	0.000	114.908	26	30	52	30	1386	150.7	5.95	107.41	30	0.987	-0.02	0.971843243969415	1720.6	1743.7	2.02	4.27	1714.1	1642.9	1738.0	1685.9	1733.1	1735.4	1720.6	1743.7	1761.4	1598.5	1603.2	1711.5	1780.7	1763.5	1639.8	1757.5	High	High	High	High	High	High	High	High	High	High
6795349564667347416	False	High	IsMasterProtein	TGGT1_205030-t26_1-p1	transcript=TGGT1_205030-t26_1 | gene=TGGT1_205030 | organism=Toxoplasma_gondii_GT1 | gene_product=t-SNARE coiled-coil homology domain-containing protein [Source:UniProtKB/TrEMBL;Acc:S7UUX1] | transcript_product=hypothetical protein | location=TGGT1_chrVIIa:1577188-1578694(+) | protein_length=113 | sequence_SO=chromosome | SO=protein_coding_gene | is_pseudo=false	0.001	5.189	19	1	2	1	113	13.1	7.14	8.22	1																								Not Found	High	Not Found	High	High	Not Found	High	High	High	Not Found
5110560540368291699	False	High	IsMasterProtein	TGGT1_205040-t26_1-p1	transcript=TGGT1_205040-t26_1 | gene=TGGT1_205040 | organism=Toxoplasma_gondii_GT1 | gene_product=PGAP1 family protein [Source:UniProtKB/TrEMBL;Acc:S7W9R1] | transcript_product=PGAP1 family protein | location=TGGT1_chrVIIa:1568087-1575644(-) | protein_length=2110 | sequence_SO=chromosome | SO=protein_coding_gene | is_pseudo=false	0.000	41.943	8	16	17	16	2110	228.2	7.56	18.75	16	0.948	-0.08	0.339600582910346	432.7	456.7	4.13	5.23	406.6	444.5	432.2	465.4	436.0	432.7	425.3	464.9	467.0	509.1	430.5	445.7	456.7	454.6	466.6	428.6	High	High	High	High	High	High	High	High	High	High
6671809210344916655	False	High	IsMasterProtein	TGGT1_205100-t26_1-p1	transcript=TGGT1_205100-t26_1 | gene=TGGT1_205100 | organism=Toxoplasma_gondii_GT1 | gene_product=hypothetical protein | transcript_product=hypothetical protein | location=TGGT1_chrVIIa:1544385-1548613(-) | protein_length=556 | sequence_SO=chromosome | SO=protein_coding_gene | is_pseudo=false	0.002	4.725	4	1	1	1	556	60.2	8.19	3.49	1																								High	High	High	High	High	High	High	High	Not Found	High
-8018124583901022330	False	High	IsMasterProtein	TGGT1_205130-t26_1-p1	transcript=TGGT1_205130-t26_1 | gene=TGGT1_205130 | organism=Toxoplasma_gondii_GT1 | gene_product=VOC domain-containing protein [Source:UniProtKB/TrEMBL;Acc:S7UUX9] | transcript_product=hypothetical protein | location=TGGT1_chrVIIa:1506588-1532655(+) | protein_length=4815 | sequence_SO=chromosome | SO=protein_coding_gene | is_pseudo=false	0.000	64.444	5	19	27	19	4815	517.3	6.33	50.79	19	0.984	-0.02	0.965943570033717	843.3	856.8	2.50	5.00	860.3	876.9	818.7	843.0	863.4	824.3	843.3	813.3	863.2	874.2	916.5	841.6	856.8	800.1	777.3	859.9	High	High	High	High	High	High	High	High	High	High
735355521152751901	False	High	IsMasterProtein	TGGT1_205180-t26_1-p1	transcript=TGGT1_205180-t26_1 | gene=TGGT1_205180 | organism=Toxoplasma_gondii_GT1 | gene_product=RRM domain-containing protein [Source:UniProtKB/TrEMBL;Acc:A0A125YJ38] | transcript_product=RNA recognition motif-containing protein | location=TGGT1_chrVIIa:1473760-1474800(-) | protein_length=274 | sequence_SO=chromosome | SO=protein_coding_gene | is_pseudo=false	0.000	12.443	18	5	8	5	274	32.0	10.84	13.39	5	1.034	0.05	0.941888910900047	363.6	351.5	8.79	5.99	302.1	363.6	366.2	382.6	326.8	390.8	353.7	323.3	349.9	358.7	362.0	353.0	343.2	351.5	389.2	318.6	High	High	High	High	High	High	High	High	High	High
4907771223174890941	False	High	IsMasterProtein	TGGT1_205220-t26_1-p1	transcript=TGGT1_205220-t26_1 | gene=TGGT1_205220 | organism=Toxoplasma_gondii_GT1 | gene_product=PRP1_N domain-containing protein [Source:UniProtKB/TrEMBL;Acc:S7UTZ4] | transcript_product=putative U5 snRNP-associated subunit | location=TGGT1_chrVIIa:1443394-1451209(+) | protein_length=1113 | sequence_SO=chromosome | SO=protein_coding_gene | is_pseudo=false	0.000	49.470	17	16	25	16	1113	122.7	8.88	47.57	16	1.011	0.02	0.892754923760945	781.1	772.5	1.45	3.76	784.6	786.1	775.8	783.0	756.4	781.1	765.1	743.9	754.5	780.3	772.5	793.5	721.3	798.9	812.5	757.8	High	High	High	High	High	High	High	High	High	High
2351693667765586900	False	High	IsMasterProtein	TGGT1_205240-t26_1-p1	transcript=TGGT1_205240-t26_1 | gene=TGGT1_205240 | organism=Toxoplasma_gondii_GT1 | gene_product=Cleft lip and palate transmembrane protein 1 (Clptm1) protein [Source:UniProtKB/TrEMBL;Acc:S7W9T1] | transcript_product=cleft lip and palate transmembrane protein 1 (clptm1) protein | location=TGGT1_chrVIIa:1429206-1438379(-) | protein_length=794 | sequence_SO=chromosome | SO=protein_coding_gene | is…	0.000	20.693	9	7	9	7	794	88.3	5.76	19.51	7	0.955	-0.07	0.182729689670256	711.8	745.0	1.24	4.93	717.0	704.1	711.8	710.0	721.6	720.3	697.4	745.0	756.5	833.0	735.6	706.6	749.2	776.5	722.8	729.0	High	High	High	High	High	High	High	High	High	High
-5545650104895446079	False	High	IsMasterProtein	TGGT1_205250-t26_1-p1	transcript=TGGT1_205250-t26_1 | gene=TGGT1_205250 | organism=Toxoplasma_gondii_GT1 | gene_product=Protein kinase domain-containing protein [Source:UniProtKB/TrEMBL;Acc:A0A125YQA8] | transcript_product=rhoptry protein ROP18 | location=TGGT1_chrVIIa:1426782-1428446(-) | protein_length=554 | sequence_SO=chromosome | SO=protein_coding_gene | is_pseudo=false	0.000	135.962	49	23	112	23	554	62.3	9.25	288.86	23	1.045	0.06	0.04854480819357	7532.0	7206.5	2.44	2.51	7983.6	7445.9	7529.7	7745.1	7664.7	7532.0	7508.2	7335.4	7164.4	7146.5	7198.5	7210.2	7206.5	7313.4	7025.6	7674.6	High	High	High	High	High	High	High	High	High	High
8491570032867090970	False	High	IsMasterProtein	TGGT1_205300-t26_1-p1	transcript=TGGT1_205300-t26_1 | gene=TGGT1_205300 | organism=Toxoplasma_gondii_GT1 | gene_product=hypothetical protein | transcript_product=hypothetical protein | location=TGGT1_chrVIIa:1393031-1399070(-) | protein_length=697 | sequence_SO=chromosome | SO=protein_coding_gene | is_pseudo=false	0.004	3.601	3	2	2	2	697	75.2	8.06	3.95	2	0.924	-0.11	0.908832222131071	197.4	213.6	8.00	8.41	185.1	217.8	193.5	185.8	226.1	197.4	212.3	237.4	215.1	179.4	213.9	213.6	199.3	196.6	188.3	214.6	High	High	High	High	High	High	High	High	High	High
-8527297063683038672	False	High	IsMasterProtein	TGGT1_205320-t26_1-p1	transcript=TGGT1_205320-t26_1 | gene=TGGT1_205320 | organism=Toxoplasma_gondii_GT1 | gene_product=hypothetical protein | transcript_product=hypothetical protein | location=TGGT1_chrVIIa:1385667-1389087(+) | protein_length=739 | sequence_SO=chromosome | SO=protein_coding_gene | is_pseudo=false	0.000	56.155	40	18	28	18	739	80.0	5.48	49.80	18	0.937	-0.09	0.121505655471812	1215.2	1296.6	2.87	3.28	1250.0	1285.0	1186.4	1214.6	1187.8	1235.5	1215.2	1301.7	1241.8	1296.6	1342.9	1346.9	1264.4	1262.1	1312.5	1228.0	High	High	High	High	High	High	High	High	High	High
-669585849600975255	False	High	IsMasterProtein	TGGT1_205340-t26_1-p1	transcript=TGGT1_205340-t26_1 | gene=TGGT1_205340 | organism=Toxoplasma_gondii_GT1 | gene_product=40S ribosomal protein S12 [Source:UniProtKB/TrEMBL;Acc:A0A125YN62] | transcript_product=ribosomal protein RPS12 | location=TGGT1_chrVIIa:1379775-1380954(+) | protein_length=142 | sequence_SO=chromosome | SO=protein_coding_gene | is_pseudo=false	0.000	32.462	44	6	37	6	142	15.4	5.01	103.28	6	0.917	-0.12	0.04854480819357	3045.8	3320.9	2.33	4.21	2974.0	3182.5	3117.0	3012.1	3045.8	3010.6	3052.7	3114.4	3368.7	3402.2	3417.2	3190.4	3320.9	3264.5	3391.4	3033.2	High	High	High	High	High	High	High	High	High	High
7551379861071946406	False	High	IsMasterProtein	TGGT1_205350-t26_1-p1	transcript=TGGT1_205350-t26_1 | gene=TGGT1_205350 | organism=Toxoplasma_gondii_GT1 | gene_product=Elongation of fatty acids protein [Source:UniProtKB/TrEMBL;Acc:A0A125YTU7] | transcript_product=putative integral membrane protein, GNS1/SUR4 family protein | location=TGGT1_chrVIIa:1373006-1374809(-) | protein_length=318 | sequence_SO=chromosome | SO=protein_coding_gene | is_pseudo=false	0.000	15.337	15	4	9	4	318	37.8	9.03	25.50	4	0.985	-0.02	0.75028203022987	573.8	582.7	4.30	6.94	594.9	619.6	573.8	546.8	563.9	555.7	576.3	587.4	567.0	553.4	687.6	582.7	625.7	594.4	560.2	582.6	High	High	High	High	High	High	High	High	High	High
-1479283665715562177	False	High	IsMasterProtein	TGGT1_205360-t26_1-p1	transcript=TGGT1_205360-t26_1 | gene=TGGT1_205360 | organism=Toxoplasma_gondii_GT1 | gene_product=hypothetical protein | transcript_product=hypothetical protein | location=TGGT1_chrVIIa:1355158-1371232(+) | protein_length=2607 | sequence_SO=chromosome | SO=protein_coding_gene | is_pseudo=false	0.000	29.134	5	11	13	11	2607	293.1	7.20	18.03	11	0.997	0.00	0.964336048367516	333.2	334.0	4.67	6.58	360.5	333.2	355.2	326.8	320.9	322.1	337.5	345.7	334.0	385.9	332.5	299.4	339.7	345.0	333.5	333.9	High	High	High	High	High	High	High	High	High	High
-3675362799616674073	False	High	IsMasterProtein	TGGT1_205380-t26_1-p1	transcript=TGGT1_205380-t26_1 | gene=TGGT1_205380 | organism=Toxoplasma_gondii_GT1 | gene_product=FBPase domain-containing protein [Source:UniProtKB/TrEMBL;Acc:S7UUI3] | transcript_product=fructose-bisphospatase I | location=TGGT1_chrVIIa:1342975-1346118(+) | protein_length=388 | sequence_SO=chromosome | SO=protein_coding_gene | is_pseudo=false	0.000	42.006	33	12	26	12	388	42.2	8.53	46.02	12	0.986	-0.02	0.941888910900047	1509.7	1531.1	3.26	4.95	1556.1	1420.1	1573.4	1509.7	1505.3	1496.8	1524.5	1551.9	1556.2	1460.1	1449.8	1670.0	1487.1	1531.1	1574.1	1430.0	High	High	High	High	High	High	High	High	High	High
-6128165486400370646	False	High	IsMasterProtein	TGGT1_205440-t26_1-p1	transcript=TGGT1_205440-t26_1 | gene=TGGT1_205440 | organism=Toxoplasma_gondii_GT1 | gene_product=T-complex protein 1 subunit gamma [Source:UniProtKB/TrEMBL;Acc:A0A125YIY0] | transcript_product=CCT chaperonin gamma subunit | location=TGGT1_chrVIIa:1309659-1315491(+) | protein_length=556 | sequence_SO=chromosome | SO=protein_coding_gene | is_pseudo=false	0.000	142.900	61	32	88	32	556	60.7	5.94	177.86	32	0.990	-0.01	0.735639295517043	4170.6	4213.9	1.45	2.05	4250.9	4170.6	4113.2	4157.3	4217.6	4253.0	4108.4	4213.9	4375.7	4316.4	4170.4	4118.1	4193.0	4274.9	4224.0	4121.6	High	High	High	High	High	High	High	High	High	High
639332307605489618	False	High	IsMasterProtein	TGGT1_205460-t26_1-p1	transcript=TGGT1_205460-t26_1 | gene=TGGT1_205460 | organism=Toxoplasma_gondii_GT1 | gene_product=AN1 family Zinc finger domain-containing protein [Source:UniProtKB/TrEMBL;Acc:A0A125YQ64] | transcript_product=AN1 family Zinc finger domain-containing protein | location=TGGT1_chrVIIa:1303393-1305883(-) | protein_length=211 | sequence_SO=chromosome | SO=protein_coding_gene | is_pseudo=false	0.000	8.687	18	4	4	4	211	23.9	9.06	4.81	4	0.920	-0.12	0.654936914853518	97.0	105.4	23.60	13.45	46.9	103.0	104.6	102.0	88.8	76.1	97.0	92.0	112.1	107.8	85.6	106.4	94.8	86.5	128.1	105.4	High	High	High	High	High	High	High	High	High	High
831644310044189595	False	High	IsMasterProtein	TGGT1_205470-t26_1-p1	transcript=TGGT1_205470-t26_1 | gene=TGGT1_205470 | organism=Toxoplasma_gondii_GT1 | gene_product=Tr-type G domain-containing protein [Source:UniProtKB/TrEMBL;Acc:A0A125YJ59] | transcript_product=putative translation elongation factor 2 family protein | location=TGGT1_chrVIIa:1297616-1301283(+) | protein_length=832 | sequence_SO=chromosome | SO=protein_coding_gene | is_pseudo=false	0.000	236.903	58	38	246	38	832	93.0	6.33	569.72	38	0.955	-0.07	0.0390526937145575	12299.6	12881.2	0.85	2.91	12187.0	12301.3	12237.2	12404.5	12486.2	12237.7	12299.6	13060.5	13519.0	12868.1	12702.2	12786.9	13101.0	13365.6	12881.2	12241.2	High	High	High	High	High	High	High	High	High	High
3387849589734289433	False	High	IsMasterProtein	TGGT1_205500-t26_1-p1	transcript=TGGT1_205500-t26_1 | gene=TGGT1_205500 | organism=Toxoplasma_gondii_GT1 | gene_product=hypothetical protein | transcript_product=hypothetical protein | location=TGGT1_chrVIIa:1278562-1285671(+) | protein_length=1009 | sequence_SO=chromosome | SO=protein_coding_gene | is_pseudo=false	0.000	20.596	9	7	8	7	1009	113.3	4.88	14.87	7	0.978	-0.03	0.666678444505985	152.4	155.8	4.65	11.17	163.1	148.9	143.5	146.6	157.3	152.4	158.9	162.3	149.2	175.6	141.3	144.9	191.7	155.8	185.6	153.3	High	High	High	High	High	High	High	High	High	High
4012047248253347456	False	High	IsMasterProtein	TGGT1_205510-t26_1-p1	transcript=TGGT1_205510-t26_1 | gene=TGGT1_205510 | organism=Toxoplasma_gondii_GT1 | gene_product=Nop domain-containing protein [Source:UniProtKB/TrEMBL;Acc:S7UUJ5] | transcript_product=putative nucleolar protein 5 | location=TGGT1_chrVIIa:1272709-1276843(-) | protein_length=490 | sequence_SO=chromosome | SO=protein_coding_gene | is_pseudo=false	0.000	55.230	42	16	34	16	490	54.3	9.04	82.43	16	1.019	0.03	0.723372863090102	1055.3	1035.8	3.83	2.09	1043.0	1099.7	1090.7	1055.3	1040.1	1098.2	988.0	1012.7	1035.8	1069.8	1030.5	1039.2	1060.6	1030.2	1061.2	1007.2	High	High	High	High	High	High	High	High	High	High
-4183498755299300674	False	High	IsMasterProtein	TGGT1_205540-t26_1-p1	transcript=TGGT1_205540-t26_1 | gene=TGGT1_205540 | organism=Toxoplasma_gondii_GT1 | gene_product=RNA helicase [Source:UniProtKB/TrEMBL;Acc:S7UV16] | transcript_product=DEAD/DEAH box helicase domain-containing protein | location=TGGT1_chrVIIa:1258363-1265405(+) | protein_length=1064 | sequence_SO=chromosome | SO=protein_coding_gene | is_pseudo=false	0.000	21.797	7	6	7	6	1064	116.1	9.06	17.94	6	0.919	-0.12	0.653758526071555	281.7	306.4	5.55	9.38	258.1	292.7	263.4	300.5	281.6	291.5	281.7	277.5	296.6	341.8	307.1	246.9	306.4	310.0	317.6	273.6	High	High	High	High	High	High	High	High	High	High
-2288351513580115092	False	High	IsMasterProtein	TGGT1_205550-t26_1-p1	transcript=TGGT1_205550-t26_1 | gene=TGGT1_205550 | organism=Toxoplasma_gondii_GT1 | gene_product=Protein kinase domain-containing protein [Source:UniProtKB/TrEMBL;Acc:S7W9W1] | transcript_product=AGC kinase | location=TGGT1_chrVIIa:1252214-1256447(-) | protein_length=689 | sequence_SO=chromosome | SO=protein_coding_gene | is_pseudo=false	0.000	22.016	11	7	9	7	689	74.8	7.55	22.13	7	0.995	-0.01	0.890959565320268	305.0	306.5	5.45	6.28	298.6	317.0	334.9	294.5	305.0	309.2	283.3	304.0	287.1	309.1	314.6	332.2	279.7	270.8	306.5	307.6	High	High	High	High	High	High	High	High	High	High
-458441094556022243	False	High	IsMasterProtein	TGGT1_205558-t26_1-p1	transcript=TGGT1_205558-t26_1 | gene=TGGT1_205558 | organism=Toxoplasma_gondii_GT1 | gene_product=NAC-A/B domain-containing protein [Source:UniProtKB/TrEMBL;Acc:S7W330] | transcript_product=NAC domain-containing protein | location=TGGT1_chrVIIa:1246583-1248351(+) | protein_length=189 | sequence_SO=chromosome | SO=protein_coding_gene | is_pseudo=false	0.000	44.761	56	7	41	7	189	20.5	5.49	116.71	7	0.933	-0.10	0.723372863090102	1056.0	1131.9	8.47	4.37	928.4	1189.9	1043.6	1127.4	1028.5	1170.4	1056.0	1073.1	1140.4	1154.4	1131.9	1166.1	1205.5	1066.7	1079.0	1082.3	High	High	High	High	High	High	High	High	High	High
3759181155361829961	False	High	IsMasterProtein	TGGT1_205570-t26_1-p1	transcript=TGGT1_205570-t26_1 | gene=TGGT1_205570 | organism=Toxoplasma_gondii_GT1 | gene_product=Bac_surface_Ag domain-containing protein [Source:UniProtKB/TrEMBL;Acc:S7UU30] | transcript_product=hypothetical protein | location=TGGT1_chrVIIa:1214551-1217219(-) | protein_length=644 | sequence_SO=chromosome | SO=protein_coding_gene | is_pseudo=false	0.000	28.794	18	10	15	10	644	68.2	8.35	18.71	10	0.980	-0.03	0.913405334586656	728.5	743.1	5.70	4.48	761.8	769.1	660.0	721.6	782.1	712.0	728.5	755.9	728.6	756.0	813.3	743.1	698.2	713.4	721.5	744.6	High	High	High	High	High	High	High	High	High	High
4410960510312349900	False	High	IsMasterProtein	TGGT1_205580-t26_1-p1	transcript=TGGT1_205580-t26_1 | gene=TGGT1_205580 | organism=Toxoplasma_gondii_GT1 | gene_product=Nuclear factor NF4 [Source:UniProtKB/TrEMBL;Acc:A0A125YNJ4] | transcript_product=nuclear factor NF4 | location=TGGT1_chrVIIa:1205711-1209756(+) | protein_length=497 | sequence_SO=chromosome | SO=protein_coding_gene | is_pseudo=false	0.000	40.090	24	12	24	12	497	51.2	8.29	40.80	12	1.008	0.01	0.941888910900047	1280.6	1269.9	3.41	3.68	1280.6	1219.1	1278.2	1309.2	1346.4	1328.9	1254.1	1341.7	1338.5	1235.8	1225.8	1269.9	1304.1	1325.3	1259.0	1230.0	High	High	High	High	High	High	High	High	High	High
-4702376823853395809	False	High	IsMasterProtein	TGGT1_205600-t26_1-p1	transcript=TGGT1_205600-t26_1 | gene=TGGT1_205600 | organism=Toxoplasma_gondii_GT1 | gene_product=RING-type domain-containing protein [Source:UniProtKB/TrEMBL;Acc:S7W335] | transcript_product=zinc finger, C3HC4 type (RING finger) domain-containing protein | location=TGGT1_chrVIIa:1192389-1196405(+) | protein_length=533 | sequence_SO=chromosome | SO=protein_coding_gene | is_pseudo=false	0.005	3.398	2	1	2	1	533	58.0	5.12	0.00	1	0.937	-0.09	0.791323401987646	30.2	32.3	12.40	21.70	33.2	25.3	30.2	32.7	36.3	26.8	30.0	28.4	32.3	42.7	37.7	26.9	23.7	38.9	44.0	29.0	High	High	High	High	High	High	High	High	High	High
7613330420851510520	False	Medium	IsMasterProtein	TGGT1_205625-t26_1-p1	transcript=TGGT1_205625-t26_1 | gene=TGGT1_205625 | organism=Toxoplasma_gondii_GT1 | gene_product=hypothetical protein | transcript_product=hypothetical protein | location=TGGT1_chrVIIa:1165356-1171588(-) | protein_length=978 | sequence_SO=chromosome | SO=protein_coding_gene | is_pseudo=false	0.022	2.100	1	1	1	1	978	102.9	5.58	0.00	1	0.901	-0.15	0.958689993282087	15.6	17.3	14.17	34.13	15.8	12.6	13.0	16.9	15.6	14.6	18.8	12.2	23.9	17.8	17.3	12.1	19.5	8.2	25.0	13.3	High	High	High	High	High	High	High	High	High	High
658121044729395795	False	High	IsMasterProtein	TGGT1_205650-t26_1-p1	transcript=TGGT1_205650-t26_1 | gene=TGGT1_205650 | organism=Toxoplasma_gondii_GT1 | gene_product=AP2 domain transcription factor AP2VIIa-3 [Source:UniProtKB/TrEMBL;Acc:S7W340] | transcript_product=AP2 domain transcription factor AP2VIIa-3 | location=TGGT1_chrVIIa:1146601-1151044(-) | protein_length=998 | sequence_SO=chromosome | SO=protein_coding_gene | is_pseudo=false	0.004	3.477	2	1	1	1	998	105.8	6.71	2.17	1																								Not Found	High	High	High	High	High	High	High	High	High
1980148637659062189	False	High	IsMasterProtein	TGGT1_205670-t26_1-p1	transcript=TGGT1_205670-t26_1 | gene=TGGT1_205670 | organism=Toxoplasma_gondii_GT1 | gene_product=SF-assemblin/beta giardin protein [Source:UniProtKB/TrEMBL;Acc:A0A125YS13] | transcript_product=SF-assemblin/beta giardin protein | location=TGGT1_chrVIIa:1136035-1137777(+) | protein_length=262 | sequence_SO=chromosome | SO=protein_coding_gene | is_pseudo=false	0.000	8.604	11	3	3	3	262	30.0	7.39	6.53	3	1.059	0.08	0.5650733075364	166.5	157.3	8.01	6.20	184.9	177.9	167.6	155.9	166.5	165.0	144.6	171.1	162.4	162.9	150.6	160.0	138.0	149.8	157.3	151.6	High	High	High	High	High	High	High	High	High	High
3741749102850958185	False	Medium	IsMasterProtein	TGGT1_205680-t26_1-p1	transcript=TGGT1_205680-t26_1 | gene=TGGT1_205680 | organism=Toxoplasma_gondii_GT1 | gene_product=hypothetical protein | transcript_product=hypothetical protein | location=TGGT1_chrVIIa:1127561-1131412(-) | protein_length=805 | sequence_SO=chromosome | SO=protein_coding_gene | is_pseudo=false	0.011	2.783	1	1	2	1	805	79.0	7.87	5.41	1	1.034	0.05	0.589782342316266	70.4	68.1	12.80	20.51	85.3	61.2	73.4	70.4	66.9	64.1	83.2	69.6	70.0	55.6	61.8	80.2	50.0	40.1	68.1	77.1	High	High	High	High	High	High	High	High	High	High
-4042382266113719172	False	High	IsMasterProtein	TGGT1_205690-t26_1-p1	transcript=TGGT1_205690-t26_1 | gene=TGGT1_205690 | organism=Toxoplasma_gondii_GT1 | gene_product=hypothetical protein | transcript_product=hypothetical protein | location=TGGT1_chrVIIa:1125314-1126531(+) | protein_length=405 | sequence_SO=chromosome | SO=protein_coding_gene | is_pseudo=false	0.004	3.498	5	1	1	1	405	44.6	6.10	2.46	1																								Not Found	High	High	High	High	High	High	High	Not Found	High
-4362233761037437947	False	High	IsMasterProtein	TGGT1_205700-t26_1-p1	transcript=TGGT1_205700-t26_1 | gene=TGGT1_205700 | organism=Toxoplasma_gondii_GT1 | gene_product=PPIase cyclophilin-type domain-containing protein [Source:UniProtKB/TrEMBL;Acc:A0A125YTE9] | transcript_product=cyclophilin precursor | location=TGGT1_chrVIIa:1122121-1123167(+) | protein_length=348 | sequence_SO=chromosome | SO=protein_coding_gene | is_pseudo=false	0.000	48.680	34	10	47	8	348	38.2	8.75	98.96	10	0.982	-0.03	0.908832222131071	3247.7	3307.5	2.72	3.45	3098.1	3217.0	3386.8	3233.8	3247.7	3291.3	3298.3	3353.1	3307.5	3103.0	3070.5	3394.4	3359.8	3310.1	3304.9	3292.2	High	High	High	High	High	High	High	High	High	High
-7006437383791906336	False	High	IsMasterProtein	TGGT1_205710-t26_1-p1	transcript=TGGT1_205710-t26_1 | gene=TGGT1_205710 | organism=Toxoplasma_gondii_GT1 | gene_product=Lysine--tRNA ligase [Source:UniProtKB/TrEMBL;Acc:A0A125YM18] | transcript_product=lysine-tRNA ligase | location=TGGT1_chrVIIa:1115364-1120007(+) | protein_length=658 | sequence_SO=chromosome | SO=protein_coding_gene | is_pseudo=false	0.000	90.026	33	20	57	20	658	74.3	6.71	127.49	20	1.007	0.01	0.87071195950395	2601.5	2584.6	2.32	2.92	2562.2	2719.8	2538.7	2601.5	2595.2	2606.5	2657.0	2577.4	2527.8	2758.3	2484.7	2600.1	2584.6	2616.1	2611.2	2557.4	High	High	High	High	High	High	High	High	High	High
-999909560088715858	False	High	IsMasterProtein	TGGT1_205720-t26_1-p1	transcript=TGGT1_205720-t26_1 | gene=TGGT1_205720 | organism=Toxoplasma_gondii_GT1 | gene_product=A_deaminase domain-containing protein [Source:UniProtKB/TrEMBL;Acc:A0A125YQL8] | transcript_product=Adenosine/AMP deaminase domain-containing protein | location=TGGT1_chrVIIa:1110639-1113876(-) | protein_length=366 | sequence_SO=chromosome | SO=protein_coding_gene | is_pseudo=false	0.010	2.932	4	2	3	2	366	41.1	5.53	1.65	2	0.964	-0.05	0.817422126294474	88.0	91.3	15.51	13.93	57.0	88.4	89.4	80.5	90.7	71.1	88.0	101.9	71.6	68.0	74.7	85.0	96.9	91.3	91.5	93.6	High	High	High	High	High	High	High	High	High	High
-1567262924318160797	False	High	IsMasterProtein	TGGT1_205730-t26_1-p1	transcript=TGGT1_205730-t26_1 | gene=TGGT1_205730 | organism=Toxoplasma_gondii_GT1 | gene_product=hypothetical protein | transcript_product=hypothetical protein | location=TGGT1_chrVIIa:1107173-1109025(+) | protein_length=152 | sequence_SO=chromosome | SO=protein_coding_gene | is_pseudo=false	0.004	3.443	9	1	1	1	152	17.4	7.66	2.91	1	1.129	0.18	0.985305108002396	26.8	23.7	15.47	21.55	31.0	25.5	29.0	23.3	26.8	18.9	28.5	21.5	22.7	32.3	32.5	19.3	22.0	34.7	27.2	23.7	High	High	High	High	High	High	High	High	High	High
572909886926988451	False	High	IsMasterProtein	TGGT1_205740-t26_1-p1	transcript=TGGT1_205740-t26_1 | gene=TGGT1_205740 | organism=Toxoplasma_gondii_GT1 | gene_product=EMC1_C domain-containing protein [Source:UniProtKB/TrEMBL;Acc:S7W350] | transcript_product=hypothetical protein | location=TGGT1_chrVIIa:1092345-1104968(-) | protein_length=1306 | sequence_SO=chromosome | SO=protein_coding_gene | is_pseudo=false	0.000	29.293	9	10	12	10	1306	140.7	7.18	21.61	10	1.003	0.00	0.908832222131071	359.1	358.2	3.34	10.02	380.7	347.4	359.1	353.6	368.5	354.6	374.1	353.2	361.8	429.1	428.9	379.5	358.2	319.0	352.1	346.9	High	High	High	High	High	High	High	High	High	High
4419288083135976128	False	High	IsMasterProtein	TGGT1_205750-t26_1-p1	transcript=TGGT1_205750-t26_1 | gene=TGGT1_205750 | organism=Toxoplasma_gondii_GT1 | gene_product=HDAC_interact domain-containing protein [Source:UniProtKB/TrEMBL;Acc:S7UUL7] | transcript_product=histone deacetylase complex subunit Sin3 | location=TGGT1_chrVIIa:1085608-1090423(+) | protein_length=769 | sequence_SO=chromosome | SO=protein_coding_gene | is_pseudo=false	0.003	4.472	2	2	2	2	769	86.9	8.44	4.68	2	1.014	0.02	0.980415848864134	180.3	177.9	4.22	5.00	180.6	167.3	172.7	172.6	188.6	184.5	180.3	194.1	176.7	184.8	171.2	177.9	169.3	183.4	183.7	165.8	High	High	High	High	High	High	High	High	High	High
3257473621288931206	False	High	IsMasterProtein	TGGT1_206320-t26_1-p1	transcript=TGGT1_206320-t26_1 | gene=TGGT1_206320 | organism=Toxoplasma_gondii_GT1 | gene_product=hypothetical protein | transcript_product=hypothetical protein | location=TGGT1_chrVIIa:1038603-1041479(+) | protein_length=294 | sequence_SO=chromosome | SO=protein_coding_gene | is_pseudo=false	0.000	9.991	10	3	3	3	294	32.3	6.34	9.62	3	0.991	-0.01	0.892754923760945	215.7	217.7	11.49	10.85	265.9	215.9	205.8	200.7	215.7	238.0	192.2	217.7	215.3	257.4	265.7	229.6	212.8	190.5	238.9	204.9	High	High	High	High	High	High	High	High	High	High
-4691454753734866711	False	High	IsMasterProtein	TGGT1_206450-t26_1-p1	transcript=TGGT1_206450-t26_1 | gene=TGGT1_206450 | organism=Toxoplasma_gondii_GT1 | gene_product=Putative autophagy-related cysteine peptidase atg4 [Source:UniProtKB/TrEMBL;Acc:S7UTT2] | transcript_product=putative autophagy-related cysteine peptidase atg4 | location=TGGT1_chrVIIa:933771-945932(-) | protein_length=3753 | sequence_SO=chromosome | SO=protein_coding_gene | is_pseudo=false	0.000	46.981	6	17	19	17	3753	397.2	5.54	31.24	17	0.971	-0.04	0.754563244842543	368.3	379.4	10.88	4.93	282.0	392.6	368.3	391.2	342.0	368.2	386.7	380.2	344.5	400.8	401.0	359.0	373.0	393.0	379.4	376.4	High	High	High	High	High	High	High	High	High	High
-1502960459001362638	False	High	IsMasterProtein	TGGT1_206470-t26_1-p1	transcript=TGGT1_206470-t26_1 | gene=TGGT1_206470 | organism=Toxoplasma_gondii_GT1 | gene_product=Dihydrolipoyl dehydrogenase [Source:UniProtKB/TrEMBL;Acc:A0A125YH62] | transcript_product=pyruvate dehydrogenase complex subunit PDH-E3II | location=TGGT1_chrVIIa:922416-929013(+) | protein_length=519 | sequence_SO=chromosome | SO=protein_coding_gene | is_pseudo=false	0.000	74.521	34	14	37	14	519	55.1	7.03	94.92	14	0.994	-0.01	0.850917278255182	2836.7	2854.8	1.64	3.10	2894.0	2894.6	2849.9	2808.8	2836.7	2773.3	2800.4	2816.0	2854.8	3029.7	2930.4	2747.2	2915.4	2759.7	2828.2	2877.1	High	High	High	High	High	High	High	High	High	High
-6255449595421584276	False	High	IsMasterProtein	TGGT1_206480-t26_1-p1	transcript=TGGT1_206480-t26_1 | gene=TGGT1_206480 | organism=Toxoplasma_gondii_GT1 | gene_product=hypothetical protein | transcript_product=hypothetical protein | location=TGGT1_chrVIIa:919383-921082(-) | protein_length=207 | sequence_SO=chromosome | SO=protein_coding_gene | is_pseudo=false	0.001	5.096	10	2	2	2	207	22.5	9.70	5.51	2	1.013	0.02	0.919406059560343	182.1	179.8	7.42	9.48	180.8	191.4	167.3	182.1	157.6	187.0	195.0	172.0	177.2	219.3	199.9	190.1	179.8	164.8	182.8	166.4	High	High	High	High	High	High	High	High	High	High
4237029460540550785	False	High	IsMasterProtein	TGGT1_206490-t26_1-p1	transcript=TGGT1_206490-t26_1 | gene=TGGT1_206490 | organism=Toxoplasma_gondii_GT1 | gene_product=ICE family protease (Caspase) p20 domain-containing protein [Source:UniProtKB/TrEMBL;Acc:S7UUB4] | transcript_product=ICE family protease (caspase) p20 domain-containing protein | location=TGGT1_chrVIIa:908830-917000(+) | protein_length=742 | sequence_SO=chromosome | SO=protein_coding_gene | is_pseud…	0.003	4.135	2	2	3	2	742	80.3	7.44	2.56	2	1.024	0.03	0.737324003095707	74.2	72.5	11.90	13.53	70.8	62.7	82.0	76.3	74.2	59.9	81.5	72.0	72.5	73.7	90.2	96.6	87.6	69.1	69.7	69.7	High	High	High	High	High	High	High	High	High	High
-2010894178984740318	False	High	IsMasterProtein	TGGT1_206510-t26_1-p1	transcript=TGGT1_206510-t26_1 | gene=TGGT1_206510 | organism=Toxoplasma_gondii_GT1 | gene_product=Toxolysin TLN4 [Source:UniProtKB/TrEMBL;Acc:S7UUS1] | transcript_product=toxolysin TLN4 | location=TGGT1_chrVIIa:879451-893239(+) | protein_length=2435 | sequence_SO=chromosome | SO=protein_coding_gene | is_pseudo=false	0.000	128.082	16	31	55	30	2435	256.7	5.43	121.22	31	1.089	0.12	0.102855019970272	1831.1	1681.1	2.41	4.71	1833.7	1831.1	1747.2	1787.2	1798.2	1879.6	1849.6	1615.3	1673.1	1722.8	1871.0	1634.4	1670.0	1681.1	1715.8	1795.2	High	High	High	High	High	High	High	High	High	High
-6938180485075796255	False	High	IsMasterProtein	TGGT1_206540-t26_1-p1	transcript=TGGT1_206540-t26_1 | gene=TGGT1_206540 | organism=Toxoplasma_gondii_GT1 | gene_product=hypothetical protein | transcript_product=hypothetical protein | location=TGGT1_chrVIIa:869335-877145(-) | protein_length=1295 | sequence_SO=chromosome | SO=protein_coding_gene | is_pseudo=false	0.000	13.473	6	5	5	5	1295	134.8	6.80	7.26	5	1.118	0.16	0.843350696349083	206.7	185.0	9.47	9.40	222.1	166.8	213.4	206.7	193.1	190.9	215.7	185.0	176.0	230.5	180.5	192.4	183.1	184.7	216.6	199.1	High	High	High	High	High	High	High	High	High	High
-3864855302873800291	False	High	IsMasterProtein	TGGT1_206580-t26_1-p1	transcript=TGGT1_206580-t26_1 | gene=TGGT1_206580 | organism=Toxoplasma_gondii_GT1 | gene_product=FH2 domain-containing protein [Source:UniProtKB/TrEMBL;Acc:S7W9L4] | transcript_product=formin FRM2 | location=TGGT1_chrVIIa:788142-805346(+) | protein_length=4709 | sequence_SO=chromosome | SO=protein_coding_gene | is_pseudo=false	0.002	4.796	1	3	3	3	4709	491.2	8.12	2.04	3	0.927	-0.11	0.829475869589722	149.6	161.4	10.16	11.74	114.6	149.6	150.3	140.6	146.0	158.4	156.4	175.0	162.5	161.4	161.8	127.8	138.8	139.0	170.8	131.0	High	High	High	High	High	High	High	High	High	High
-3398345121998841347	False	High	IsMasterProtein	TGGT1_206590-t26_1-p1	transcript=TGGT1_206590-t26_1 | gene=TGGT1_206590 | organism=Toxoplasma_gondii_GT1 | gene_product=Calcium-dependent protein kinase CDPK2A [Source:UniProtKB/TrEMBL;Acc:S7W2U0] | transcript_product=calcium-dependent protein kinase CDPK2A | location=TGGT1_chrVIIa:775466-782202(-) | protein_length=786 | sequence_SO=chromosome | SO=protein_coding_gene | is_pseudo=false	0.000	79.872	28	20	49	20	786	86.3	8.76	88.58	20	0.968	-0.05	0.560758494719878	2332.9	2410.9	2.40	2.91	2272.9	2326.0	2441.0	2366.5	2326.3	2407.9	2332.9	2379.7	2325.7	2470.1	2515.9	2418.6	2366.2	2302.3	2462.8	2410.9	High	High	High	High	High	High	High	High	High	High
6372901645271483483	False	High	IsMasterProtein	TGGT1_206610-t26_1-p1	transcript=TGGT1_206610-t26_1 | gene=TGGT1_206610 | organism=Toxoplasma_gondii_GT1 | gene_product=Dihydrolipoamide acetyltransferase component of pyruvate dehydrogenase complex [Source:UniProtKB/TrEMBL;Acc:S7UTU2] | transcript_product=pyruvate dehydrogenase complex subunit PDH-E2 | location=TGGT1_chrVIIa:755999-763930(-) | protein_length=929 | sequence_SO=chromosome | SO=protein_coding_gene | is_…	0.000	78.681	31	19	39	19	929	96.8	6.38	86.37	19	1.003	0.00	0.965497122450583	1055.8	1052.8	5.29	4.55	1152.3	1062.5	1039.9	995.3	994.8	1098.4	1055.8	1102.1	1024.7	1052.8	1111.8	1055.3	1049.1	974.8	1134.0	1052.1	High	High	High	High	High	High	High	High	High	High
-6668023229222876711	False	High	IsMasterProtein	TGGT1_206630-t26_1-p1	transcript=TGGT1_206630-t26_1 | gene=TGGT1_206630 | organism=Toxoplasma_gondii_GT1 | gene_product=hypothetical protein | transcript_product=hypothetical protein | location=TGGT1_chrVIIa:744743-747174(-) | protein_length=665 | sequence_SO=chromosome | SO=protein_coding_gene | is_pseudo=false	0.006	3.289	2	1	1	1	665	71.3	6.23	2.95	1	0.872	-0.20	0.754563244842543	38.8	44.5	24.20	12.44	28.5	38.9	57.9	38.8	39.4	31.2	37.6	46.7	44.5	37.2	45.7	48.1	35.4	40.5	47.7	35.4	High	High	High	High	High	High	High	High	High	High
-580712275631292935	False	High	IsMasterProtein	TGGT1_206640-t26_1-p1	transcript=TGGT1_206640-t26_1 | gene=TGGT1_206640 | organism=Toxoplasma_gondii_GT1 | gene_product=hypothetical protein | transcript_product=hypothetical protein | location=TGGT1_chrVIIa:732834-742091(+) | protein_length=1282 | sequence_SO=chromosome | SO=protein_coding_gene | is_pseudo=false	0.002	4.863	2	2	2	2	1282	144.0	5.55	4.31	2	0.999	0.00	0.931580872541066	28.3	28.3	16.25	21.69	26.8	34.4	36.5	29.9	28.3	25.5	23.4	28.3	23.8	39.0	32.4	23.9	35.0	30.8	23.2	20.6	High	High	High	High	High	High	High	High	High	High
1574383607366535743	False	High	IsMasterProtein	TGGT1_206670-t26_1-p1	transcript=TGGT1_206670-t26_1 | gene=TGGT1_206670 | organism=Toxoplasma_gondii_GT1 | gene_product=hypothetical protein | transcript_product=hypothetical protein | location=TGGT1_chrVIIa:705099-714174(-) | protein_length=2072 | sequence_SO=chromosome | SO=protein_coding_gene | is_pseudo=false	0.000	46.113	9	16	23	16	2072	218.3	5.41	48.96	16	0.982	-0.03	0.919559289270376	1217.6	1239.6	1.84	5.27	1211.5	1224.1	1269.8	1232.5	1217.6	1211.6	1201.4	1261.8	1263.6	1370.0	1138.4	1244.3	1184.5	1239.6	1192.3	1218.7	High	High	High	High	High	High	High	High	High	High
-8511267312162812877	False	High	IsMasterProtein	TGGT1_206680-t26_1-p1	transcript=TGGT1_206680-t26_1 | gene=TGGT1_206680 | organism=Toxoplasma_gondii_GT1 | gene_product=hypothetical protein | transcript_product=hypothetical protein | location=TGGT1_chrVIIa:700484-702157(-) | protein_length=216 | sequence_SO=chromosome | SO=protein_coding_gene | is_pseudo=false	0.002	4.740	11	1	1	1	216	23.9	5.47	3.50	1																								Not Found	High	Not Found	Not Found	High	Not Found	High	Not Found	Not Found	Not Found
-6505290878074889591	False	High	IsMasterProtein	TGGT1_206690-t26_1-p1	transcript=TGGT1_206690-t26_1 | gene=TGGT1_206690 | organism=Toxoplasma_gondii_GT1 | gene_product=Glideosome-associated protein with multiple-membrane spans GAPM2B [Source:UniProtKB/TrEMBL;Acc:A0A125YVU7] | transcript_product=glideosome-associated protein with multiple-membrane spans GAPM2B | location=TGGT1_chrVIIa:697425-699242(+) | protein_length=426 | sequence_SO=chromosome | SO=protein_coding…	0.000	22.335	18	5	15	5	426	46.8	5.15	28.05	5	0.984	-0.02	0.99694819633692	832.8	845.9	5.09	6.03	880.6	832.8	923.6	829.3	889.8	827.9	801.0	872.6	817.5	855.1	921.8	950.3	794.4	829.2	845.9	814.3	High	High	High	High	High	High	High	High	High	High
3537528881084588518	False	Medium	IsMasterProtein	TGGT1_207020-t26_1-p1	transcript=TGGT1_207020-t26_1 | gene=TGGT1_207020 | organism=Toxoplasma_gondii_GT1 | gene_product=hypothetical protein | transcript_product=hypothetical protein | location=TGGT1_chrX:7214805-7217001(-) | protein_length=141 | sequence_SO=chromosome | SO=protein_coding_gene | is_pseudo=false	0.012	2.728	12	1	1	1	141	16.0	9.58	0.00	1	1.077	0.11	0.683119402655968	19.1	17.7	21.18	22.06	19.8	26.1	12.2	21.0	18.6	18.8	19.1	17.7	23.9	13.7	11.7	12.7	18.6	17.0	17.8	17.9	High	High	High	High	High	High	High	High	High	High
-4412264751983593592	False	High	IsMasterProtein	TGGT1_207060-t26_1-p1	transcript=TGGT1_207060-t26_1 | gene=TGGT1_207060 | organism=Toxoplasma_gondii_GT1 | gene_product=Ribonucleoside-diphosphate reductase small subunit [Source:UniProtKB/TrEMBL;Acc:S7W4X7] | transcript_product=ribonucleoside-diphosphate reductase small subunit | location=TGGT1_chrX:7235223-7238548(-) | protein_length=391 | sequence_SO=chromosome | SO=protein_coding_gene | is_pseudo=false	0.000	41.381	24	9	25	9	391	44.5	5.29	63.54	9	0.975	-0.04	0.412923192321135	2065.8	2119.1	1.40	3.71	2075.1	2119.6	2064.8	2106.9	2042.0	2046.7	2065.8	2076.3	2194.0	2155.9	2260.3	2009.0	2086.2	2218.2	2119.1	2095.1	High	High	High	High	High	High	High	High	High	High
7252205409138053689	False	Medium	IsMasterProtein	TGGT1_207120-t26_1-p1	transcript=TGGT1_207120-t26_1 | gene=TGGT1_207120 | organism=Toxoplasma_gondii_GT1 | gene_product=SUN domain-containing protein [Source:UniProtKB/TrEMBL;Acc:S7W4Y3] | transcript_product=Sad1/UNC family protein | location=TGGT1_chrX:7271396-7282296(+) | protein_length=3397 | sequence_SO=chromosome | SO=protein_coding_gene | is_pseudo=false	0.014	2.487	0	1	1	1	3397	360.1	5.52	0.00	1	0.928	-0.11	0.975693776214192	31.6	34.0	8.79	24.82	33.5	31.6	37.3	30.6	35.0	29.9	29.8	29.2	34.0	39.7	49.4	39.4	24.3	23.1	34.8	29.3	High	High	High	High	High	High	High	High	High	High
2234781666762848815	False	High	IsMasterProtein	TGGT1_207140-t26_1-p1	transcript=TGGT1_207140-t26_1 | gene=TGGT1_207140 | organism=Toxoplasma_gondii_GT1 | gene_product=SAG-related sequence SRS49B [Source:UniProtKB/TrEMBL;Acc:S7UQK0] | transcript_product=SAG-related sequence SRS49B | location=TGGT1_chrX:7286812-7288051(-) | protein_length=367 | sequence_SO=chromosome | SO=protein_coding_gene | is_pseudo=false	0.000	6.547	8	3	3	3	367	38.6	6.99	4.30	3	1.008	0.01	0.811738242405818	145.1	143.9	7.88	6.50	138.6	147.0	151.4	144.9	155.2	120.6	145.1	143.9	139.6	147.0	166.2	140.8	142.5	141.9	162.1	146.5	High	High	High	High	High	High	High	High	High	High
-7996975321219186838	False	High	IsMasterProtein	TGGT1_207170-t26_1-p1	transcript=TGGT1_207170-t26_1 | gene=TGGT1_207170 | organism=Toxoplasma_gondii_GT1 | gene_product=hypothetical protein | transcript_product=hypothetical protein | location=TGGT1_chrX:7297038-7299283(+) | protein_length=141 | sequence_SO=chromosome | SO=protein_coding_gene | is_pseudo=false	0.000	25.678	38	4	18	4	141	15.2	10.40	46.16	4	1.017	0.02	0.548276263245398	539.1	530.0	2.18	5.97	533.1	517.5	541.8	539.1	551.0	552.2	537.4	556.9	546.0	520.5	457.7	515.9	482.6	530.0	532.6	530.1	High	High	High	High	High	High	High	High	High	High
2409762586183345921	False	High	IsMasterProtein	TGGT1_207240-t26_1-p1	transcript=TGGT1_207240-t26_1 | gene=TGGT1_207240 | organism=Toxoplasma_gondii_GT1 | gene_product=Ubiquitin-like domain-containing protein [Source:UniProtKB/TrEMBL;Acc:A0A125YFE7] | transcript_product=hypothetical protein | location=TGGT1_chrX:7331688-7332376(+) | protein_length=108 | sequence_SO=chromosome | SO=protein_coding_gene | is_pseudo=false	0.000	16.327	39	4	7	4	108	11.9	5.26	15.07	4	1.598	0.68	0.227299413741346	399.2	249.7	25.69	25.62	413.2	403.6	265.0	399.2	271.3	273.5	505.5	249.7	194.5	285.9	195.0	256.6	206.2	380.1	328.6	204.0	High	High	High	High	High	High	High	High	High	High
-1004533721671799192	False	High	IsMasterProtein	TGGT1_207370-t26_1-p1	transcript=TGGT1_207370-t26_1 | gene=TGGT1_207370 | organism=Toxoplasma_gondii_GT1 | gene_product=hypothetical protein | transcript_product=hypothetical protein | location=TGGT1_chrIb:26497-30898(-) | protein_length=1373 | sequence_SO=chromosome | SO=protein_coding_gene | is_pseudo=false	0.000	46.327	13	13	23	13	1373	142.9	6.34	38.05	13	0.974	-0.04	0.941888910900047	499.7	513.2	7.79	8.41	568.4	450.5	520.9	468.1	482.1	499.7	514.8	535.9	513.2	452.7	409.4	530.5	476.7	513.5	522.9	497.8	High	High	High	High	High	High	High	High	High	High
335719503216778952	False	Medium	IsMasterProtein	TGGT1_207400-t26_1-p1	transcript=TGGT1_207400-t26_1 | gene=TGGT1_207400 | organism=Toxoplasma_gondii_GT1 | gene_product=hypothetical protein | transcript_product=hypothetical protein | location=TGGT1_chrIb:44154-48075(+) | protein_length=436 | sequence_SO=chromosome | SO=protein_coding_gene | is_pseudo=false	0.022	2.047	4	1	1	1	436	49.4	5.73	0.00	1																								High	High	High	High	High	Not Found	High	High	Not Found	High
6372113756466311092	False	High	IsMasterProtein	TGGT1_207430-t26_1-p1	transcript=TGGT1_207430-t26_1 | gene=TGGT1_207430 | organism=Toxoplasma_gondii_GT1 | gene_product=Putative ATP-dependent RNA helicase DDX1 [Source:UniProtKB/TrEMBL;Acc:S7VSK0] | transcript_product=putative ATP-dependent RNA helicase DDX1 | location=TGGT1_chrIb:63668-75411(+) | protein_length=768 | sequence_SO=chromosome | SO=protein_coding_gene | is_pseudo=false	0.000	22.559	12	8	8	8	768	82.7	7.31	12.01	8	0.978	-0.03	0.990822975910303	229.0	234.2	6.81	8.21	269.5	229.6	229.0	223.5	226.2	232.3	227.3	222.4	221.1	250.1	235.5	261.3	208.1	214.0	257.7	234.2	High	High	High	High	High	High	High	High	High	High
1121697263146238036	False	High	IsMasterProtein	TGGT1_207440-t26_1-p1	transcript=TGGT1_207440-t26_1 | gene=TGGT1_207440 | organism=Toxoplasma_gondii_GT1 | gene_product=S4 RNA-binding domain-containing protein [Source:UniProtKB/TrEMBL;Acc:A0A125YYJ0] | transcript_product=ribosomal protein RPS4 | location=TGGT1_chrIb:77395-80548(-) | protein_length=312 | sequence_SO=chromosome | SO=protein_coding_gene | is_pseudo=false	0.000	89.347	50	19	81	19	312	35.5	10.18	197.31	19	0.913	-0.13	0.024673419029706	6099.2	6679.9	2.86	4.22	5995.6	5751.4	6152.1	6145.7	6099.2	6155.5	5801.6	6762.4	6806.1	6678.5	6765.4	6222.8	6867.6	6679.9	6391.2	6097.5	High	High	High	High	High	High	High	High	High	High
-2638983452530988621	False	High	IsMasterProtein	TGGT1_207450-t26_1-p1	transcript=TGGT1_207450-t26_1 | gene=TGGT1_207450 | organism=Toxoplasma_gondii_GT1 | gene_product=RNA-splicing ligase RtcB homolog [Source:UniProtKB/TrEMBL;Acc:A0A125YNQ4] | transcript_product=DNA segment, Chr 10, Wayne State University 52, expressed family protein | location=TGGT1_chrIb:84413-90271(+) | protein_length=519 | sequence_SO=chromosome | SO=protein_coding_gene | is_pseudo=false	0.000	21.309	15	9	17	9	519	56.3	7.69	30.50	9	0.952	-0.07	0.626245796544006	318.4	334.3	7.30	7.23	279.5	318.4	348.7	318.1	349.2	328.2	318.1	318.0	334.3	347.2	378.4	354.8	330.3	305.1	373.8	327.3	High	High	High	High	High	High	High	High	High	High
-5696452392101259371	False	High	IsMasterProtein	TGGT1_207460B-t26_1-p1	transcript=TGGT1_207460B-t26_1 | gene=TGGT1_207460B | organism=Toxoplasma_gondii_GT1 | gene_product=Rab5B protein [Source:UniProtKB/TrEMBL;Acc:S7UJV3] | transcript_product=Rab5B protein | location=TGGT1_chrIb:91448-95124(-) | protein_length=201 | sequence_SO=chromosome | SO=protein_coding_gene | is_pseudo=false	0.000	10.208	26	4	6	4	201	22.1	4.92	4.24	4	0.975	-0.04	0.863126333117425	250.1	256.6	6.49	7.84	248.8	261.7	263.8	279.0	250.1	226.0	249.2	249.2	285.4	256.6	299.2	241.1	245.2	266.5	239.8	260.6	High	High	High	High	High	High	High	High	High	High
4297855044154778472	False	Low	IsMasterProtein	TGGT1_207480-t26_1-p1	transcript=TGGT1_207480-t26_1 | gene=TGGT1_207480 | organism=Toxoplasma_gondii_GT1 | gene_product=GCC2 and GCC3 domain-containing protein [Source:UniProtKB/TrEMBL;Acc:S7VSC3] | transcript_product=GCC2 and GCC3 domain-containing protein | location=TGGT1_chrIb:108094-155205(+) | protein_length=5052 | sequence_SO=chromosome | SO=protein_coding_gene | is_pseudo=false	0.054	1.448	0	1	1	1	5052	539.1	5.62	2.10	1	1.073	0.10	0.79795852886327	147.0	137.0	10.92	8.21	163.6	132.6	122.4	147.0	124.3	150.9	151.0	141.4	150.6	122.6	114.6	145.3	137.0	137.4	131.0	135.9	High	High	High	High	High	High	High	High	High	High
-707288155774179842	False	High	IsMasterProtein	TGGT1_207590-t26_1-p1	transcript=TGGT1_207590-t26_1 | gene=TGGT1_207590 | organism=Toxoplasma_gondii_GT1 | gene_product=Protein phosphatase [Source:UniProtKB/TrEMBL;Acc:S7UJN4] | transcript_product=protein phosphatase 2C domain-containing protein | location=TGGT1_chrIb:157481-160091(+) | protein_length=533 | sequence_SO=chromosome | SO=protein_coding_gene | is_pseudo=false	0.008	3.024	3	1	1	1	533	57.8	5.91	2.00	1	1.096	0.13	0.775440822338599	14.0	12.8	17.41	35.89	11.3	12.1	14.9	14.3	14.0	18.8	12.9	10.7	6.5	21.3		12.8	13.1	13.6		10.2	High	High	High	High	High	High	High	High	High	High
-8293131017041965882	False	High	IsMasterProtein	TGGT1_207620-t26_1-p1	transcript=TGGT1_207620-t26_1 | gene=TGGT1_207620 | organism=Toxoplasma_gondii_GT1 | gene_product=Rieske domain-containing protein [Source:UniProtKB/TrEMBL;Acc:S7VY56] | transcript_product=pyridine nucleotide-disulfide oxidoreductase domain-containing protein | location=TGGT1_chrIb:171089-178693(-) | protein_length=664 | sequence_SO=chromosome | SO=protein_coding_gene | is_pseudo=false	0.000	88.447	32	18	61	18	664	71.2	8.98	148.11	18	1.003	0.00	0.976080087553895	2873.8	2864.9	2.59	2.05	2751.7	2873.8	2976.5	2824.9	2924.5	2886.0	2820.3	2834.1	2917.5	2865.5	2788.5	2785.3	2864.9	2820.1	2933.2	2937.2	High	High	High	High	High	High	High	High	High	High
-8736104723300076130	False	High	IsMasterProtein	TGGT1_207640-t26_1-p1	transcript=TGGT1_207640-t26_1 | gene=TGGT1_207640 | organism=Toxoplasma_gondii_GT1 | gene_product=Isoleucyl-tRNA synthetase family protein [Source:UniProtKB/TrEMBL;Acc:S7UJP0] | transcript_product=isoleucyl-tRNA synthetase family protein | location=TGGT1_chrIb:186451-201730(-) | protein_length=1242 | sequence_SO=chromosome | SO=protein_coding_gene | is_pseudo=false	0.000	90.516	19	26	59	26	1242	141.3	7.50	131.44	26	0.961	-0.06	0.208079555630829	4202.7	4372.6	2.14	2.16	4202.7	4136.2	4168.5	4239.2	4341.6	4375.0	4178.2	4290.5	4449.6	4265.4	4518.8	4255.6	4440.8	4389.7	4286.5	4372.6	High	High	High	High	High	High	High	High	High	High
-3409705583298465588	False	High	IsMasterProtein	TGGT1_207680-t26_1-p1	transcript=TGGT1_207680-t26_1 | gene=TGGT1_207680 | organism=Toxoplasma_gondii_GT1 | gene_product=Putative suppressor of kinetochore protein 1 [Source:UniProtKB/TrEMBL;Acc:A0A125YIV4] | transcript_product=putative suppressor of kinetochore protein 1 | location=TGGT1_chrIb:223489-225341(-) | protein_length=170 | sequence_SO=chromosome | SO=protein_coding_gene | is_pseudo=false	0.000	16.970	45	5	5	5	170	19.4	4.61	16.19	5	1.057	0.08	0.750162532986307	230.7	218.3	8.98	7.72	249.2	232.0	230.7	226.5	227.3	183.5	234.1	218.3	196.9	220.6	189.0	215.1	208.2	223.3	221.1	246.8	High	High	High	High	High	High	High	High	High	High
4737274557094977706	False	High	IsMasterProtein	TGGT1_207690-t26_1-p1	transcript=TGGT1_207690-t26_1 | gene=TGGT1_207690 | organism=Toxoplasma_gondii_GT1 | gene_product=Programmed cell death 5 protein [Source:UniProtKB/TrEMBL;Acc:A0A125YJ71] | transcript_product=programmed cell death 5 protein | location=TGGT1_chrIb:230155-232824(+) | protein_length=122 | sequence_SO=chromosome | SO=protein_coding_gene | is_pseudo=false	0.000	16.250	45	5	6	5	122	13.6	6.19	13.40	5	1.357	0.44	0.591285548186099	423.3	311.9	14.83	25.09	431.3	423.5	360.2	436.6	330.5	293.9	423.3	285.7	334.1	430.3	234.3	258.3	270.2	459.8	427.8	311.9	High	High	High	High	High	High	High	High	High	High
-1369841002752986064	False	High	IsMasterProtein	TGGT1_207710-t26_1-p1	transcript=TGGT1_207710-t26_1 | gene=TGGT1_207710 | organism=Toxoplasma_gondii_GT1 | gene_product=CDP-diacylglycerol--inositol 3-phosphatidyltransferase [Source:UniProtKB/TrEMBL;Acc:A0A125YYB1] | transcript_product=putative phosphatidylinositol synthase | location=TGGT1_chrIb:239752-244462(+) | protein_length=258 | sequence_SO=chromosome | SO=protein_coding_gene | is_pseudo=false	0.007	3.092	3	1	1	1	258	27.8	8.07	2.33	1	1.098	0.13	0.556055869279808	88.8	80.9	9.39	16.46	75.3	89.0	88.2	77.6	95.9	88.8	96.5	81.7	101.0	65.9	71.4	77.7	80.9	87.5	56.6	85.5	High	High	High	High	High	High	High	High	High	High
-2159751984382498010	False	High	IsMasterProtein	TGGT1_207720-t26_1-p1	transcript=TGGT1_207720-t26_1 | gene=TGGT1_207720 | organism=Toxoplasma_gondii_GT1 | gene_product=hypothetical protein | transcript_product=hypothetical protein | location=TGGT1_chrIb:247992-259807(+) | protein_length=1628 | sequence_SO=chromosome | SO=protein_coding_gene | is_pseudo=false	0.000	25.458	6	9	12	9	1628	177.0	7.56	19.16	9	0.961	-0.06	0.908090285094376	311.2	323.9	7.24	8.16	351.3	325.8	311.2	294.2	292.6	287.2	315.0	303.0	303.9	342.9	360.1	276.8	323.9	326.1	324.4	291.5	High	High	High	High	High	High	High	High	High	High
-8389800194474379405	False	High	IsMasterProtein	TGGT1_207760-t26_1-p1	transcript=TGGT1_207760-t26_1 | gene=TGGT1_207760 | organism=Toxoplasma_gondii_GT1 | gene_product=DnaJ C terminal region domain-containing protein [Source:UniProtKB/TrEMBL;Acc:S7VY71] | transcript_product=DnaJ C terminal region domain-containing protein | location=TGGT1_chrIb:282631-291796(+) | protein_length=1519 | sequence_SO=chromosome | SO=protein_coding_gene | is_pseudo=false	0.000	21.617	6	7	8	7	1519	161.5	10.07	17.32	7	1.010	0.01	0.931783020968929	155.7	154.2	6.82	5.75	158.7	144.8	170.2	155.7	147.3	155.5	173.7	168.3	154.2	150.5	152.1	166.8	141.6	164.6	149.3	157.6	High	High	High	High	High	High	High	High	High	High
-8909960330703036539	False	High	IsMasterProtein	TGGT1_207770-t26_1-p1	transcript=TGGT1_207770-t26_1 | gene=TGGT1_207770 | organism=Toxoplasma_gondii_GT1 | gene_product=PCI domain-containing protein [Source:UniProtKB/TrEMBL;Acc:A0A125YVW7] | transcript_product=PCI domain-containing protein | location=TGGT1_chrIb:293641-299816(-) | protein_length=511 | sequence_SO=chromosome | SO=protein_coding_gene | is_pseudo=false	0.000	42.088	29	12	21	12	511	55.5	5.44	48.23	12	0.994	-0.01	0.85286711111979	1327.8	1335.9	2.76	2.30	1300.8	1287.6	1327.8	1340.4	1367.4	1264.6	1347.8	1333.4	1311.2	1350.1	1265.7	1338.3	1375.2	1350.6	1323.7	1335.9	High	High	High	High	High	High	High	High	High	High
-7308046426141779401	False	High	IsMasterProtein	TGGT1_207800-t26_1-p1	transcript=TGGT1_207800-t26_1 | gene=TGGT1_207800 | organism=Toxoplasma_gondii_GT1 | gene_product=hypothetical protein | transcript_product=hypothetical protein | location=TGGT1_chrIb:320365-322877(-) | protein_length=421 | sequence_SO=chromosome | SO=protein_coding_gene | is_pseudo=false	0.004	3.960	2	1	1	1	421	48.3	9.91	3.66	1	1.059	0.08	0.975693776214192	90.4	85.4	16.11	15.61	115.7	82.2	90.4	94.8	88.1	69.1	102.4	81.0	112.9	102.7	74.4	80.3	103.9	100.5	76.3	85.4	High	High	High	High	High	High	High	High	High	High
2797362049966275766	False	High	IsMasterProtein	TGGT1_207820-t26_1-p1	transcript=TGGT1_207820-t26_1 | gene=TGGT1_207820 | organism=Toxoplasma_gondii_GT1 | gene_product=Mitogen-activated protein kinase [Source:UniProtKB/TrEMBL;Acc:S7VY76] | transcript_product=putative cell-cycle-associated protein kinase MAPK | location=TGGT1_chrIb:328708-333288(+) | protein_length=548 | sequence_SO=chromosome | SO=protein_coding_gene | is_pseudo=false	0.000	9.629	8	4	4	4	548	62.2	7.78	0.00	4	0.945	-0.08	0.807161711227703	127.5	134.8	7.36	11.41	129.6	133.6	127.5	130.0	127.3	105.4	125.8	117.9	111.9	141.5	153.4	118.7	149.3	134.8	119.6	135.3	High	High	High	High	High	High	High	High	High	High
6325095348051570554	False	High	IsMasterProtein	TGGT1_207830-t26_1-p1	transcript=TGGT1_207830-t26_1 | gene=TGGT1_207830 | organism=Toxoplasma_gondii_GT1 | gene_product=MORN repeat-containing protein [Source:UniProtKB/TrEMBL;Acc:A0A125YQH1] | transcript_product=MORN repeat-containing protein | location=TGGT1_chrIb:337658-340812(+) | protein_length=366 | sequence_SO=chromosome | SO=protein_coding_gene | is_pseudo=false	0.000	23.063	21	7	12	7	366	39.8	5.85	19.10	7	0.985	-0.02	0.892754923760945	576.2	584.9	3.49	6.07	576.2	573.7	622.5	584.3	579.7	565.0	560.9	583.1	551.5	642.2	624.0	535.3	560.9	584.9	620.4	596.4	High	High	High	High	High	High	High	High	High	High
-9121554996331823340	False	High	IsMasterProtein	TGGT1_207840-t26_1-p1	transcript=TGGT1_207840-t26_1 | gene=TGGT1_207840 | organism=Toxoplasma_gondii_GT1 | gene_product=Ribosomal protein RPS17 [Source:UniProtKB/TrEMBL;Acc:A0A125YWE7] | transcript_product=ribosomal protein RPS17 | location=TGGT1_chrIb:342658-344358(-) | protein_length=132 | sequence_SO=chromosome | SO=protein_coding_gene | is_pseudo=false	0.000	27.972	67	9	16	9	132	15.2	10.70	29.71	9	0.897	-0.16	0.548276263245398	1439.9	1605.2	8.69	7.44	1439.9	1385.9	1371.8	1441.0	1398.1	1714.5	1596.5	1587.0	1605.2	1586.5	1775.1	1626.1	1642.2	1404.0	1635.9	1399.6	High	High	High	High	High	High	High	High	High	High
3935206332692407645	False	High	IsMasterProtein	TGGT1_207910-t26_1-p1	transcript=TGGT1_207910-t26_1 | gene=TGGT1_207910 | organism=Toxoplasma_gondii_GT1 | gene_product=Putative manganese resistance 1 protein [Source:UniProtKB/TrEMBL;Acc:S7UJR8] | transcript_product=putative manganese resistance 1 protein | location=TGGT1_chrIb:441170-451208(-) | protein_length=501 | sequence_SO=chromosome | SO=protein_coding_gene | is_pseudo=false	0.003	4.029	3	1	1	1	501	53.4	5.36	3.83	1	1.005	0.01	0.968128684927225	19.1	19.0	31.11	29.04		21.5	9.6	24.5	17.0	13.9	21.7	19.0	12.8	21.2	22.7	13.8	10.6	24.4	25.5	16.6	Not Found	High	High	High	High	High	High	High	High	High
8122099622369656339	False	High	IsMasterProtein	TGGT1_207920-t26_1-p1	transcript=TGGT1_207920-t26_1 | gene=TGGT1_207920 | organism=Toxoplasma_gondii_GT1 | gene_product=hypothetical protein | transcript_product=hypothetical protein | location=TGGT1_chrIb:453863-457810(+) | protein_length=726 | sequence_SO=chromosome | SO=protein_coding_gene | is_pseudo=false	0.003	4.361	3	2	2	2	726	80.4	8.40	0.00	2	0.974	-0.04	0.913405334586656	59.6	61.2	12.54	11.57	73.8	69.4	57.0	57.7	59.6	68.2	52.5	69.3	60.9	44.3	63.7	59.3	66.2	64.0	59.2	61.2	High	High	High	High	High	High	High	High	High	High
-9076740073834055844	False	High	IsMasterProtein	TGGT1_207930-t26_1-p1	transcript=TGGT1_207930-t26_1 | gene=TGGT1_207930 | organism=Toxoplasma_gondii_GT1 | gene_product=Phosphatidylethanolamine-binding protein [Source:UniProtKB/TrEMBL;Acc:S7UJQ8] | transcript_product=phosphatidylethanolamine-binding protein | location=TGGT1_chrIb:459678-462290(-) | protein_length=207 | sequence_SO=chromosome | SO=protein_coding_gene | is_pseudo=false	0.000	6.666	10	2	2	2	207	22.6	8.72	5.48	2	0.932	-0.10	0.934093415121025	68.6	73.6	12.99	18.50	51.5	70.8	65.3	68.6	77.8	60.0	71.9	76.6	73.6	74.9	88.5	43.2	74.6	63.5	68.7	59.4	High	High	High	High	High	High	High	High	High	High
5247295524541223766	False	High	IsMasterProtein	TGGT1_207990-t26_1-p1	transcript=TGGT1_207990-t26_1 | gene=TGGT1_207990 | organism=Toxoplasma_gondii_GT1 | gene_product=Putative rRNA methyltransferase [Source:UniProtKB/TrEMBL;Acc:A0A125YWK0] | transcript_product=ribosomal RNA large subunit methyltransferase J protein | location=TGGT1_chrIb:515897-524572(-) | protein_length=981 | sequence_SO=chromosome | SO=protein_coding_gene | is_pseudo=false	0.000	34.631	15	10	12	10	981	109.4	7.05	24.69	10	0.928	-0.11	0.219990771925876	267.3	288.0	5.81	5.20	256.1	257.9	274.2	294.3	250.7	267.3	282.2	302.4	265.9	288.0	274.0	306.9	292.8	283.2	312.1	287.8	High	High	High	High	High	High	High	High	High	High
-8852853554024432411	False	High	IsMasterProtein	TGGT1_208030-t26_1-p1	transcript=TGGT1_208030-t26_1 | gene=TGGT1_208030 | organism=Toxoplasma_gondii_GT1 | gene_product=Microneme protein MIC4 [Source:UniProtKB/TrEMBL;Acc:A0A125YP10] | transcript_product=microneme protein MIC4 | location=TGGT1_chrIb:547335-549077(+) | protein_length=580 | sequence_SO=chromosome | SO=protein_coding_gene | is_pseudo=false	0.000	90.846	29	16	85	16	580	63.0	5.22	178.34	16	1.041	0.06	0.161964257218543	10396.4	9985.5	1.76	3.32	10500.4	10396.4	10330.1	10363.7	10818.5	10256.6	10512.4	9985.5	10448.3	9877.2	9788.9	9719.5	10180.9	10243.1	9656.4	10608.7	High	High	High	High	High	High	High	High	High	High
-1235189695963333702	False	Medium	IsMasterProtein	TGGT1_208070-t26_1-p1	transcript=TGGT1_208070-t26_1 | gene=TGGT1_208070 | organism=Toxoplasma_gondii_GT1 | gene_product=Kinase [Source:UniProtKB/TrEMBL;Acc:S7UIU8] | transcript_product=inositol polyphosphate kinase | location=TGGT1_chrIb:592752-603778(-) | protein_length=2851 | sequence_SO=chromosome | SO=protein_coding_gene | is_pseudo=false	0.043	1.580	0	1	1	1	2851	305.8	7.33	2.15	1	0.978	-0.03	0.941888910900047	67.0	68.5	12.89	16.73	52.4	69.6	77.6	61.3	71.0	59.1	67.0	61.4	70.1	67.8	41.8	67.5	72.3	79.6	68.5	79.8	High	High	High	High	High	High	High	High	High	High
-173421883355683584	False	High	IsMasterProtein	TGGT1_208200-t26_1-p1	transcript=TGGT1_208200-t26_1 | gene=TGGT1_208200 | organism=Toxoplasma_gondii_GT1 | gene_product=Inhibitor of growth protein [Source:UniProtKB/TrEMBL;Acc:S7VSI2] | transcript_product=PHD-finger domain-containing protein | location=TGGT1_chrIb:612230-617365(-) | protein_length=497 | sequence_SO=chromosome | SO=protein_coding_gene | is_pseudo=false	0.001	5.136	3	2	4	2	497	50.5	8.03	6.76	2	0.868	-0.20	0.648841022209873	12.5	14.4	12.32	23.76		12.2	16.5	12.4	13.2	12.4	12.6	14.4	17.0	14.9	14.0	13.3	22.4	18.7	12.2	10.4	High	High	High	High	High	High	High	High	High	High
7733343684363115871	False	High	IsMasterProtein	TGGT1_208300-t26_1-p1	transcript=TGGT1_208300-t26_1 | gene=TGGT1_208300 | organism=Toxoplasma_gondii_GT1 | gene_product=hypothetical protein | transcript_product=hypothetical protein | location=TGGT1_chrIb:619209-619974(+) | protein_length=105 | sequence_SO=chromosome | SO=protein_coding_gene | is_pseudo=false	0.000	5.516	18	2	2	2	105	11.9	7.18	3.05	2	1.092	0.13	0.824507775966216	77.8	71.3	5.67	17.61	78.5	77.8	76.9	69.9	78.4	75.2	84.6	65.1	71.3	81.4	100.5	69.1	78.5	58.5	84.0	61.8	High	High	High	High	High	High	High	High	High	High
9149728701217327125	False	High	IsMasterProtein	TGGT1_208320-t26_1-p1	transcript=TGGT1_208320-t26_1 | gene=TGGT1_208320 | organism=Toxoplasma_gondii_GT1 | gene_product=Polynucleotide kinase 3 phosphatase [Source:UniProtKB/TrEMBL;Acc:S7UJT1] | transcript_product=polynucleotide kinase 3 phosphatase | location=TGGT1_chrIb:624423-626967(+) | protein_length=703 | sequence_SO=chromosome | SO=protein_coding_gene | is_pseudo=false	0.000	20.154	13	7	9	7	703	77.3	8.43	15.06	7	0.963	-0.05	0.497215281687448	284.0	295.0	7.15	4.87	249.5	275.9	306.7	261.1	284.0	298.1	287.3	294.6	299.9	280.2	330.9	288.3	286.3	298.3	295.0	303.2	High	High	High	High	High	High	High	High	High	High
-492998780282742823	False	High	IsMasterProtein	TGGT1_208340-t26_1-p1	transcript=TGGT1_208340-t26_1 | gene=TGGT1_208340 | organism=Toxoplasma_gondii_GT1 | gene_product=PH domain-containing protein [Source:UniProtKB/TrEMBL;Acc:S7VSI6] | transcript_product=hypothetical protein | location=TGGT1_chrIb:630106-638623(+) | protein_length=1285 | sequence_SO=chromosome | SO=protein_coding_gene | is_pseudo=false	0.000	19.237	7	6	6	6	1285	144.0	9.25	14.74	6	1.042	0.06	0.644785555483863	135.2	129.7	12.72	9.35	170.7	135.0	122.8	163.3	127.0	135.2	142.8	141.2	122.4	119.8	145.7	111.8	129.7	143.5	140.8	123.6	High	High	High	High	High	High	High	High	High	High
8790964733646875138	False	High	IsMasterProtein	TGGT1_208350-t26_1-p1	transcript=TGGT1_208350-t26_1 | gene=TGGT1_208350 | organism=Toxoplasma_gondii_GT1 | gene_product=RRM domain-containing protein [Source:UniProtKB/TrEMBL;Acc:S7UJU6] | transcript_product=hypothetical protein | location=TGGT1_chrIb:640587-643083(-) | protein_length=369 | sequence_SO=chromosome | SO=protein_coding_gene | is_pseudo=false	0.000	6.542	9	3	4	3	369	40.0	9.45	4.33	3	0.984	-0.02	0.751298014978074	245.5	249.4	3.39	6.89	235.5	252.9	248.3	236.6	245.5	257.8	241.2	262.8	267.3	237.1	284.2	249.4	238.2	262.4	234.9	237.1	High	High	High	High	High	High	High	High	High	High
1752026853750256519	False	Medium	IsMasterProtein	TGGT1_208360-t26_1-p1	transcript=TGGT1_208360-t26_1 | gene=TGGT1_208360 | organism=Toxoplasma_gondii_GT1 | gene_product=hypothetical protein | transcript_product=hypothetical protein | location=TGGT1_chrIb:646929-649886(+) | protein_length=985 | sequence_SO=chromosome | SO=protein_coding_gene | is_pseudo=false	0.049	1.505	1	1	1	1	985	107.2	7.46	0.00	1	0.995	-0.01	0.882531590228188	13.4	13.5	12.31	40.87		12.1	14.9	11.4	12.1	14.8	14.8	13.5	13.6	29.9	16.0	12.3	10.1	12.0	10.2	19.2	Not Found	High	High	High	High	High	High	High	High	High
2698482514938398011	False	High	IsMasterProtein	TGGT1_208370-t26_1-p1	transcript=TGGT1_208370-t26_1 | gene=TGGT1_208370 | organism=Toxoplasma_gondii_GT1 | gene_product=Putative myosin heavy chain [Source:UniProtKB/TrEMBL;Acc:S7UJT6] | transcript_product=putative myosin heavy chain | location=TGGT1_chrIb:652389-657163(+) | protein_length=1124 | sequence_SO=chromosome | SO=protein_coding_gene | is_pseudo=false	0.000	138.665	34	35	88	35	1124	124.7	6.29	196.07	35	1.078	0.11	0.118820004642768	2994.1	2778.2	1.46	4.91	3028.3	2930.9	3023.4	2994.1	2922.8	2968.4	3016.1	2848.9	2718.0	2957.0	2654.6	2874.6	2689.3	2695.4	2778.2	3062.2	High	High	High	High	High	High	High	High	High	High
7419766245231287845	False	Medium	IsMasterProtein	TGGT1_208390-t26_1-p1	transcript=TGGT1_208390-t26_1 | gene=TGGT1_208390 | organism=Toxoplasma_gondii_GT1 | gene_product=hypothetical protein | transcript_product=hypothetical protein | location=TGGT1_chrIb:663097-667639(+) | protein_length=424 | sequence_SO=chromosome | SO=protein_coding_gene | is_pseudo=false	0.022	2.110	3	1	1	1	424	47.1	5.06	2.31	1	1.004	0.01	0.944802791603748	105.5	105.1	6.56	11.20	114.8	99.1	101.0	105.5	116.7	114.0	105.0	97.8	101.1	121.0	123.4	87.9	105.1	117.5	98.7	110.5	High	High	High	High	High	High	High	High	High	High
3173043240163899621	False	Medium	IsMasterProtein	TGGT1_208400A-t26_1-p1	transcript=TGGT1_208400A-t26_1 | gene=TGGT1_208400A | organism=Toxoplasma_gondii_GT1 | gene_product=hypothetical protein | transcript_product=hypothetical protein | location=TGGT1_chrIb:681362-682783(-) | protein_length=227 | sequence_SO=chromosome | SO=protein_coding_gene | is_pseudo=false	0.037	1.650	4	1	1	1	227	25.5	7.43	0.00	1	1.115	0.16	0.814900508703678	18.1	16.3	18.13	18.74	18.8	13.0	15.9	18.1	23.9	18.1	18.7	16.2	15.7	11.3	16.7	14.8	16.3	20.8	16.8	22.0	High	High	High	High	High	High	High	High	High	High
965861052570865629	False	High	IsMasterProtein	TGGT1_208400B-t26_1-p1	transcript=TGGT1_208400B-t26_1 | gene=TGGT1_208400B | organism=Toxoplasma_gondii_GT1 | gene_product=hypothetical protein | transcript_product=hypothetical protein | location=TGGT1_chrIb:671628-681222(-) | protein_length=1824 | sequence_SO=chromosome | SO=protein_coding_gene | is_pseudo=false	0.000	23.791	6	9	10	9	1824	199.3	5.35	14.07	9	0.953	-0.07	0.765172919305263	259.6	272.3	10.68	6.34	204.5	276.7	251.5	259.6	265.0	253.0	292.9	280.0	248.1	285.8	292.4	276.3	270.5	261.6	240.1	272.3	High	High	High	High	High	High	High	High	High	High
3682242104098201712	False	High	IsMasterProtein	TGGT1_208430-t26_1-p1	transcript=TGGT1_208430-t26_1 | gene=TGGT1_208430 | organism=Toxoplasma_gondii_GT1 | gene_product=Putative serine proteinase inhibitor PI-2 [Source:UniProtKB/TrEMBL;Acc:A0A125YX86] | transcript_product=putative serine proteinase inhibitor PI-2 | location=TGGT1_chrIb:721165-725857(-) | protein_length=252 | sequence_SO=chromosome | SO=protein_coding_gene | is_pseudo=false	0.006	3.284	4	1	1	1	252	27.3	6.48	2.51	1	0.878	-0.19	0.390084956721347	33.7	38.4	15.27	23.85	25.2	34.2	29.3	33.7	40.0	29.4	36.4	38.4	32.3	29.8	62.7	38.4	44.8	35.2	40.3	38.4	High	High	High	High	High	High	High	High	High	High
8816031490301421267	False	High	IsMasterProtein	TGGT1_208440-t26_1-p1	transcript=TGGT1_208440-t26_1 | gene=TGGT1_208440 | organism=Toxoplasma_gondii_GT1 | gene_product=hypothetical protein | transcript_product=hypothetical protein | location=TGGT1_chrIb:726747-727364(+) | protein_length=205 | sequence_SO=chromosome | SO=protein_coding_gene | is_pseudo=false	0.000	9.097	13	3	4	3	205	22.3	10.37	10.62	3	0.980	-0.03	0.741383988466388	343.5	350.6	5.91	5.21	376.9	325.7	319.0	363.8	343.5	339.8	353.2	396.4	363.0	343.7	337.6	350.6	348.6	367.7	363.6	338.3	High	High	High	High	High	High	High	High	High	High
-66384832752996055	False	High	IsMasterProtein	TGGT1_208450-t26_1-p1	transcript=TGGT1_208450-t26_1 | gene=TGGT1_208450 | organism=Toxoplasma_gondii_GT1 | gene_product=Protease inhibitor PI2 [Source:UniProtKB/TrEMBL;Acc:A0A125YJP6] | transcript_product=protease inhibitor PI2 | location=TGGT1_chrIb:728877-731848(-) | protein_length=318 | sequence_SO=chromosome | SO=protein_coding_gene | is_pseudo=false	0.000	31.078	21	5	19	5	318	35.3	5.16	56.27	5	1.056	0.08	0.81748524137332	363.7	344.6	4.48	10.99	366.9	389.7	345.4	355.7	382.0	350.0	363.7	351.2	327.6	377.8	446.7	331.7	344.6	313.8	344.1	356.7	High	High	High	High	High	High	High	High	High	High
2081994988753050642	False	High	IsMasterProtein	TGGT1_208490-t26_1-p1	transcript=TGGT1_208490-t26_1 | gene=TGGT1_208490 | organism=Toxoplasma_gondii_GT1 | gene_product=CP-type G domain-containing protein [Source:UniProtKB/TrEMBL;Acc:S7UJK6] | transcript_product=hypothetical protein | location=TGGT1_chrIb:737606-743267(-) | protein_length=1054 | sequence_SO=chromosome | SO=protein_coding_gene | is_pseudo=false	0.000	7.154	3	4	4	4	1054	117.2	5.34	0.00	4	0.870	-0.20	0.825742870709345	39.5	45.4	4.37	33.47		40.3	40.6	38.3	37.2	41.8	38.7	45.4	31.7	47.3	73.9	52.7	29.9	59.5	40.6	27.4	Not Found	High	High	High	High	High	High	High	High	High
-1951769045843479782	False	High	IsMasterProtein	TGGT1_208500-t26_1-p1	transcript=TGGT1_208500-t26_1 | gene=TGGT1_208500 | organism=Toxoplasma_gondii_GT1 | gene_product=PPM-type phosphatase domain-containing protein [Source:UniProtKB/TrEMBL;Acc:A0A125YSH7] | transcript_product=protein phosphatase 2C domain-containing protein | location=TGGT1_chrIb:746823-754030(-) | protein_length=709 | sequence_SO=chromosome | SO=protein_coding_gene | is_pseudo=false	0.000	37.806	18	13	16	13	709	78.2	4.68	30.06	13	1.057	0.08	0.0891378648903422	634.0	599.6	2.37	3.16	634.0	619.7	644.5	623.3	653.2	656.4	623.7	614.0	598.7	633.6	603.4	577.7	599.6	596.6	595.1	637.9	High	High	High	High	High	High	High	High	High	High
8378645055856691220	False	High	IsMasterProtein	TGGT1_208530-t26_1-p1	transcript=TGGT1_208530-t26_1 | gene=TGGT1_208530 | organism=Toxoplasma_gondii_GT1 | gene_product=Nicotinate phosphoribosyltransferase [Source:UniProtKB/TrEMBL;Acc:S7UJM2] | transcript_product=nicotinate phosphoribosyltransferase | location=TGGT1_chrIb:766715-777045(+) | protein_length=589 | sequence_SO=chromosome | SO=protein_coding_gene | is_pseudo=false	0.000	58.471	31	15	34	15	589	65.5	7.14	70.19	15	1.019	0.03	0.829856331297865	1446.6	1419.9	3.25	2.60	1376.3	1457.5	1417.7	1396.5	1446.6	1509.0	1480.5	1381.2	1457.4	1356.2	1419.9	1419.8	1454.6	1413.4	1439.2	1469.9	High	High	High	High	High	High	High	High	High	High
7925217653054616442	False	High	IsMasterProtein	TGGT1_208540-t26_1-p1	transcript=TGGT1_208540-t26_1 | gene=TGGT1_208540 | organism=Toxoplasma_gondii_GT1 | gene_product=ATP-dependent RNA helicase [Source:UniProtKB/TrEMBL;Acc:S7UIN9] | transcript_product=DEAD/DEAH box helicase domain-containing protein | location=TGGT1_chrIb:780886-788568(+) | protein_length=1043 | sequence_SO=chromosome | SO=protein_coding_gene | is_pseudo=false	0.000	25.508	10	9	13	8	1043	114.4	9.69	14.67	9	0.982	-0.03	0.927333511329579	155.6	158.5	6.27	10.59	176.4	154.0	155.7	147.7	148.9	155.6	163.8	153.4	141.4	158.5	122.9	168.4	169.2	148.2	177.0	160.1	High	High	High	High	High	High	High	High	High	High
2995802257828090608	False	High	IsMasterProtein	TGGT1_208560-t26_1-p1	transcript=TGGT1_208560-t26_1 | gene=TGGT1_208560 | organism=Toxoplasma_gondii_GT1 | gene_product=Carrier superfamily protein [Source:UniProtKB/TrEMBL;Acc:A0A125YPP8] | transcript_product=carrier superfamily protein | location=TGGT1_chrIb:794791-800321(-) | protein_length=670 | sequence_SO=chromosome | SO=protein_coding_gene | is_pseudo=false	0.000	52.908	26	14	28	14	670	72.3	9.69	46.09	14	1.006	0.01	0.908090285094376	1140.5	1134.0	3.38	2.40	1140.5	1155.3	1166.5	1219.1	1090.3	1139.8	1135.0	1185.6	1133.3	1159.3	1142.8	1107.4	1134.0	1171.1	1103.1	1131.4	High	High	High	High	High	High	High	High	High	High
3881007010512515889	False	High	IsMasterProtein	TGGT1_208580-t26_1-p1	transcript=TGGT1_208580-t26_1 | gene=TGGT1_208580 | organism=Toxoplasma_gondii_GT1 | gene_product=DNA ligase [Source:UniProtKB/TrEMBL;Acc:S7UJM7] | transcript_product=putative DNA ligase 1 | location=TGGT1_chrIb:809874-819414(-) | protein_length=1338 | sequence_SO=chromosome | SO=protein_coding_gene | is_pseudo=false	0.000	10.701	4	5	6	5	1338	145.7	8.12	2.23	5	1.013	0.02	0.949704465550126	203.4	200.8	11.98	9.73	164.9	214.1	174.5	180.8	203.4	229.0	210.5	200.8	165.9	233.0	199.2	202.5	210.8	196.9	176.4	208.6	High	High	High	High	High	High	High	High	High	High
-4375796498730055403	False	High	IsMasterProtein	TGGT1_208590-t26_1-p1	transcript=TGGT1_208590-t26_1 | gene=TGGT1_208590 | organism=Toxoplasma_gondii_GT1 | gene_product=V-type proton ATPase subunit H [Source:UniProtKB/TrEMBL;Acc:S7UIP4] | transcript_product=putative vacuolar ATP synthase subunit 54kD | location=TGGT1_chrIb:821268-829149(+) | protein_length=475 | sequence_SO=chromosome | SO=protein_coding_gene | is_pseudo=false	0.000	44.521	26	12	21	12	475	53.3	5.69	39.04	12	0.994	-0.01	0.949704465550126	854.3	859.3	5.10	3.88	854.3	856.2	792.3	924.1	831.0	808.9	867.9	868.4	875.1	782.6	859.3	901.3	853.5	844.1	829.6	860.7	High	High	High	High	High	High	High	High	High	High
-1285473874675885936	False	Medium	IsMasterProtein	TGGT1_208710-t26_1-p1	transcript=TGGT1_208710-t26_1 | gene=TGGT1_208710 | organism=Toxoplasma_gondii_GT1 | gene_product=DNA/RNA non-specific endonuclease [Source:UniProtKB/TrEMBL;Acc:S7UJG6] | transcript_product=DNA/RNA non-specific endonuclease | location=TGGT1_chrIb:830707-836492(-) | protein_length=789 | sequence_SO=chromosome | SO=protein_coding_gene | is_pseudo=false	0.041	1.611	1	1	1	1	789	84.3	7.69	1.93	1	1.042	0.06	0.927333511329579	125.8	120.7	4.81	9.34	115.1	124.1	120.7	131.0	127.8	125.8	132.6	119.2	116.3	138.2	137.3	108.1	112.0	120.7	125.7	138.2	High	High	High	High	High	High	High	High	High	High
1447204761069824515	False	Medium	IsMasterProtein	TGGT1_208730-t26_1-p1	transcript=TGGT1_208730-t26_1 | gene=TGGT1_208730 | organism=Toxoplasma_gondii_GT1 | gene_product=Putative microneme protein [Source:UniProtKB/TrEMBL;Acc:S7UJI5] | transcript_product=putative microneme protein | location=TGGT1_chrIb:849268-853225(-) | protein_length=1016 | sequence_SO=chromosome | SO=protein_coding_gene | is_pseudo=false	0.012	2.710	1	1	1	1	1016	106.4	9.51	2.11	1	0.871	-0.20	0.976479125019892	17.8	20.5	25.64	18.62	14.0	17.8	29.4	19.8	16.9	20.6	16.8	17.4	19.2	25.2	12.7	16.2	21.0	20.8	22.0	20.5	High	High	High	High	High	High	High	High	High	High
3564675260973340739	False	High	IsMasterProtein	TGGT1_208750-t26_1-p1	transcript=TGGT1_208750-t26_1 | gene=TGGT1_208750 | organism=Toxoplasma_gondii_GT1 | gene_product=RWD domain-containing protein [Source:UniProtKB/TrEMBL;Acc:S7UJH2] | transcript_product=RWD domain-containing protein | location=TGGT1_chrIb:861884-864672(+) | protein_length=268 | sequence_SO=chromosome | SO=protein_coding_gene | is_pseudo=false	0.001	5.113	4	2	4	2	268	30.3	4.32	5.07	2	0.938	-0.09	0.922259444647505	71.5	76.2	12.87	18.84	71.0	73.3	61.4	71.5	59.4	85.2	79.8	65.9	76.2	99.0	68.9	72.6	82.7	47.3	80.5	80.3	High	High	High	High	High	High	High	High	High	High
-6333196636151890978	False	Low	IsMasterProtein	TGGT1_208780-t26_1-p1	transcript=TGGT1_208780-t26_1 | gene=TGGT1_208780 | organism=Toxoplasma_gondii_GT1 | gene_product=UBIQUITIN_CONJUGAT_2 domain-containing protein [Source:UniProtKB/TrEMBL;Acc:A0A125YLA5] | transcript_product=ubiquitin-conjugating enzyme subfamily protein | location=TGGT1_chrIb:873504-874979(+) | protein_length=218 | sequence_SO=chromosome | SO=protein_coding_gene | is_pseudo=false	0.053	1.464	7	1	1	1	218	23.7	8.53	0.00	1	1.067	0.09	0.941888910900047	13.1	12.3	23.24	28.27	16.6	12.1	8.7	9.0	14.0	14.6	13.1	12.1	13.4	5.4		17.6	14.1	10.7	12.3	12.2	High	High	High	High	High	High	High	High	High	High
2977390588268926256	False	High	IsMasterProtein	TGGT1_208790-t26_1-p1	transcript=TGGT1_208790-t26_1 | gene=TGGT1_208790 | organism=Toxoplasma_gondii_GT1 | gene_product=Putative MC family transporter [Source:UniProtKB/TrEMBL;Acc:A0A125YLN1] | transcript_product=putative MC family transporter | location=TGGT1_chrIb:876872-880126(-) | protein_length=310 | sequence_SO=chromosome | SO=protein_coding_gene | is_pseudo=false	0.000	35.156	35	11	16	11	310	33.6	9.92	37.54	11	1.023	0.03	0.337535353033875	1488.9	1454.9	2.58	3.25	1474.0	1464.1	1561.8	1488.9	1549.4	1499.1	1473.4	1454.9	1550.3	1462.9	1374.6	1422.0	1464.2	1454.4	1425.8	1469.4	High	High	High	High	High	High	High	High	High	High
4039301954671042492	False	High	IsMasterProtein	TGGT1_208830-t26_1-p1	transcript=TGGT1_208830-t26_1 | gene=TGGT1_208830 | organism=Toxoplasma_gondii_GT1 | gene_product=hypothetical protein | transcript_product=hypothetical protein | location=TGGT1_chrIb:904648-906165(-) | protein_length=505 | sequence_SO=chromosome | SO=protein_coding_gene | is_pseudo=false	0.000	26.186	21	9	14	9	505	54.9	9.95	24.59	9	0.932	-0.10	0.268666372669846	451.3	484.0	7.90	6.78	380.2	448.8	488.1	484.6	445.5	460.4	451.3	484.0	525.4	501.5	455.1	483.8	518.1	471.0	564.6	474.7	High	High	High	High	High	High	High	High	High	High
-6546826877833173036	False	High	IsMasterProtein	TGGT1_208842-t26_1-p1	transcript=TGGT1_208842-t26_1 | gene=TGGT1_208842 | organism=Toxoplasma_gondii_GT1 | gene_product=DEAD/DEAH box helicase domain-containing protein [Source:UniProtKB/TrEMBL;Acc:S7UIL1] | transcript_product=DEAD/DEAH box helicase domain-containing protein | location=TGGT1_chrIb:908631-921678(-) | protein_length=1844 | sequence_SO=chromosome | SO=protein_coding_gene | is_pseudo=false	0.004	3.689	1	2	2	2	1844	202.8	8.06	1.95	2	0.976	-0.03	0.867984341924983	83.6	85.6	8.48	10.53	98.7	83.6	87.4	81.6	83.5	97.0	80.6	95.8	73.9	92.4	75.5	85.6	80.3	97.5	76.4	87.4	High	High	High	High	High	High	High	High	High	High
-8171535252424704313	False	Medium	IsMasterProtein	TGGT1_208850-t26_1-p1	transcript=TGGT1_208850-t26_1 | gene=TGGT1_208850 | organism=Toxoplasma_gondii_GT1 | gene_product=SAG domain-containing protein [Source:UniProtKB/TrEMBL;Acc:A0A125YN91] | transcript_product=SAG-related sequence SRS11 | location=TGGT1_chrIb:924676-925248(+) | protein_length=190 | sequence_SO=chromosome | SO=protein_coding_gene | is_pseudo=false	0.014	2.594	9	1	1	1	190	19.5	7.91	0.00	1																								High	High	High	High	High	High	High	High	High	High
-8313102039231643089	False	High	IsMasterProtein	TGGT1_208970-t26_1-p1	transcript=TGGT1_208970-t26_1 | gene=TGGT1_208970 | organism=Toxoplasma_gondii_GT1 | gene_product=RRM domain-containing protein [Source:UniProtKB/TrEMBL;Acc:S7VS87] | transcript_product=RNA recognition motif-containing protein | location=TGGT1_chrIb:942283-944701(-) | protein_length=283 | sequence_SO=chromosome | SO=protein_coding_gene | is_pseudo=false	0.000	19.812	16	4	10	4	283	33.7	10.33	18.99	4	1.078	0.11	0.493164593183271	115.1	106.7	6.36	14.57	104.2	126.1	123.0	111.8	112.2	117.6	115.1	121.6	106.0	106.7	68.3	102.6	107.4	114.9	97.2	112.1	High	High	High	High	High	High	High	High	High	High
-9132738747251480607	False	High	IsMasterProtein	TGGT1_209000-t26_1-p1	transcript=TGGT1_209000-t26_1 | gene=TGGT1_209000 | organism=Toxoplasma_gondii_GT1 | gene_product=HECT-domain (Ubiquitin-transferase) domain-containing protein [Source:UniProtKB/TrEMBL;Acc:S7UJI8] | transcript_product=HECT-domain (ubiquitin-transferase) domain-containing protein | location=TGGT1_chrIb:956370-995183(-) | protein_length=12302 | sequence_SO=chromosome | SO=protein_coding_gene | is_p…	0.000	6.034	0	2	2	2	12302	1311.2	7.09	2.80	2	1.069	0.10	0.947448534268931	47.8	44.8	14.71	20.18	57.2	39.4	56.1	43.5	47.8	57.3	45.6	54.4	40.3	41.4	51.3	64.6	62.4	44.8	40.5	39.3	High	High	High	High	High	High	High	High	High	High
-667581381871500496	False	High	IsMasterProtein	TGGT1_209010-t26_1-p1	transcript=TGGT1_209010-t26_1 | gene=TGGT1_209010 | organism=Toxoplasma_gondii_GT1 | gene_product=Elongation factor Ts, mitochondrial [Source:UniProtKB/TrEMBL;Acc:S7VY22] | transcript_product=elongation factor TS protein | location=TGGT1_chrIb:999828-1001755(+) | protein_length=518 | sequence_SO=chromosome | SO=protein_coding_gene | is_pseudo=false	0.000	13.330	12	5	5	5	518	54.9	7.12	8.26	5	1.192	0.25	0.592350124870717	96.3	80.8	16.82	17.40	113.7	112.6	79.2	96.3	76.3	79.9	98.7	80.8	73.0	88.3	57.1	71.8	93.1	90.0	106.0	77.9	High	High	High	High	High	High	High	High	High	High
-4522325248785438188	False	Medium	IsMasterProtein	TGGT1_209020-t26_1-p1	transcript=TGGT1_209020-t26_1 | gene=TGGT1_209020 | organism=Toxoplasma_gondii_GT1 | gene_product=hypothetical protein | transcript_product=hypothetical protein | location=TGGT1_chrIb:1003267-1010006(-) | protein_length=934 | sequence_SO=chromosome | SO=protein_coding_gene | is_pseudo=false	0.018	2.311	1	1	1	1	934	101.8	9.20	0.00	1	1.055	0.08	0.904253244843312	14.4	13.7	12.52	27.86	16.1	15.1	15.0	14.4	10.7	12.9	14.1	9.1	12.6	20.2	20.2	15.2	20.9	12.2	13.7	13.1	High	High	High	High	High	High	High	High	High	High
3921168536772663369	False	High	IsMasterProtein	TGGT1_209030-t26_1-p1	transcript=TGGT1_209030-t26_1 | gene=TGGT1_209030 | organism=Toxoplasma_gondii_GT1 | gene_product=Actin ACT1 [Source:UniProtKB/TrEMBL;Acc:A0A125YH17] | transcript_product=actin ACT1 | location=TGGT1_chrIb:1014618-1016180(+) | protein_length=376 | sequence_SO=chromosome | SO=protein_coding_gene | is_pseudo=false	0.000	162.076	66	19	364	17	376	41.9	5.16	850.14	19	1.020	0.03	0.772230688398573	13944.6	13674.0	1.18	2.73	13944.6	14081.9	13624.2	13835.7	13769.0	13987.9	14042.8	13640.8	13406.1	14632.4	13616.4	13674.0	13806.9	13401.1	13674.8	14016.8	High	High	High	High	High	High	High	High	High	High
3141862646373865010	False	High	IsMasterProtein	TGGT1_209060-t26_1-p1	transcript=TGGT1_209060-t26_1 | gene=TGGT1_209060 | organism=Toxoplasma_gondii_GT1 | gene_product=Thrombospondin type 1 domain-containing protein [Source:UniProtKB/TrEMBL;Acc:S7VS95] | transcript_product=thrombospondin type 1 domain-containing protein | location=TGGT1_chrIb:1036856-1043815(+) | protein_length=876 | sequence_SO=chromosome | SO=protein_coding_gene | is_pseudo=false	0.000	11.005	6	5	5	5	876	93.6	5.43	3.96	5	1.038	0.05	0.80745884423066	223.2	215.1	9.56	5.91	212.6	270.5	223.2	225.7	213.2	208.0	240.4	204.8	213.7	214.5	222.7	215.1	222.8	207.7	248.9	224.7	High	High	High	High	High	High	High	High	High	High
-3446716855590904395	False	High	IsMasterProtein	TGGT1_209090-t26_1-p1	transcript=TGGT1_209090-t26_1 | gene=TGGT1_209090 | organism=Toxoplasma_gondii_GT1 | gene_product=Proteasome maturation factor ump1 protein [Source:UniProtKB/TrEMBL;Acc:A0A125YUZ0] | transcript_product=proteasome maturation factor ump1 protein | location=TGGT1_chrIb:1051009-1051515(+) | protein_length=168 | sequence_SO=chromosome | SO=protein_coding_gene | is_pseudo=false	0.000	8.832	17	2	2	2	168	18.1	6.52	7.21	2	0.963	-0.05	0.853703995843256	108.3	112.4	5.33	11.62	115.2	109.5	100.8	112.5	108.3	99.5	107.8	112.4	102.9	120.3	135.4	99.1	92.9	106.2	121.0	113.3	High	High	High	High	High	High	High	High	High	High
-5890880810564417648	False	High	IsMasterProtein	TGGT1_209100-t26_1-p1	transcript=TGGT1_209100-t26_1 | gene=TGGT1_209100 | organism=Toxoplasma_gondii_GT1 | gene_product=PUB domain-containing protein [Source:UniProtKB/TrEMBL;Acc:S7VS99] | transcript_product=PUB domain-containing protein | location=TGGT1_chrIb:1054806-1062365(-) | protein_length=620 | sequence_SO=chromosome | SO=protein_coding_gene | is_pseudo=false	0.000	39.189	23	11	20	11	620	67.2	7.88	44.47	11	1.046	0.07	0.155787791921136	868.1	829.8	2.61	2.66	886.4	852.2	901.4	897.5	868.1	843.3	859.4	827.7	822.0	845.7	814.4	858.1	819.0	839.1	884.5	829.8	High	High	High	High	High	High	High	High	High	High
6513653144761564356	False	High	IsMasterProtein	TGGT1_209108-t26_1-p1	transcript=TGGT1_209108-t26_1 | gene=TGGT1_209108 | organism=Toxoplasma_gondii_GT1 | gene_product=hypothetical protein | transcript_product=hypothetical protein | location=TGGT1_chrIb:1065815-1068510(-) | protein_length=400 | sequence_SO=chromosome | SO=protein_coding_gene | is_pseudo=false	0.000	10.174	9	3	3	3	400	41.0	8.34	10.27	3	1.095	0.13	0.923736210073897	88.7	81.0	8.49	14.46	79.8	75.7	88.7	89.1	91.3	80.7	96.0	90.0	72.4	110.0	68.9	92.6	86.2	80.9	81.0	78.8	High	High	High	High	High	High	High	High	High	High
-6184259692841389322	False	High	IsMasterProtein	TGGT1_209140-t26_1-p1	transcript=TGGT1_209140-t26_1 | gene=TGGT1_209140 | organism=Toxoplasma_gondii_GT1 | gene_product=Anti-silencing protein, ASF1 family protein [Source:UniProtKB/TrEMBL;Acc:S7VXV9] | transcript_product=anti-silencing protein, ASF1 family protein | location=TGGT1_chrIb:1087305-1090870(-) | protein_length=269 | sequence_SO=chromosome | SO=protein_coding_gene | is_pseudo=false	0.000	11.198	16	4	8	4	269	28.9	4.55	13.70	4	1.031	0.04	0.869558436623295	305.1	296.1	5.79	8.33	325.5	307.6	319.4	293.6	304.8	271.8	305.1	256.9	289.8	310.5	329.2	283.4	272.3	329.1	296.1	311.3	High	High	High	High	High	High	High	High	High	High
-5930241740687066809	False	High	IsMasterProtein	TGGT1_209150-t26_1-p1	transcript=TGGT1_209150-t26_1 | gene=TGGT1_209150 | organism=Toxoplasma_gondii_GT1 | gene_product=Pyr_redox_2 domain-containing protein [Source:UniProtKB/TrEMBL;Acc:S7VS32] | transcript_product=non-proton pumping type-II NADH dehydrogenase I | location=TGGT1_chrIb:1092807-1095489(+) | protein_length=618 | sequence_SO=chromosome | SO=protein_coding_gene | is_pseudo=false	0.000	69.356	34	17	34	17	618	67.0	8.32	81.05	17	0.999	0.00	0.868781086031138	1801.6	1803.1	3.28	2.19	1908.3	1899.8	1792.6	1764.0	1813.8	1801.6	1765.8	1773.0	1818.0	1875.7	1835.2	1825.9	1747.0	1779.0	1803.1	1775.6	High	High	High	High	High	High	High	High	High	High
8158332994473299283	False	High	IsMasterProtein	TGGT1_209160-t26_1-p1	transcript=TGGT1_209160-t26_1 | gene=TGGT1_209160 | organism=Toxoplasma_gondii_GT1 | gene_product=Glycylpeptide N-tetradecanoyltransferase [Source:UniProtKB/TrEMBL;Acc:S7UJD9] | transcript_product=myristoyl CoA:protein N-myristoyltransferase | location=TGGT1_chrIb:1097244-1105321(-) | protein_length=463 | sequence_SO=chromosome | SO=protein_coding_gene | is_pseudo=false	0.000	63.207	40	15	28	15	463	52.3	7.30	72.19	15	1.025	0.04	0.922675690459917	2251.5	2196.1	3.93	2.41	2301.7	2114.5	2295.8	2100.3	2189.9	2296.7	2251.5	2169.9	2258.8	2139.8	2215.8	2207.8	2196.1	2314.3	2182.5	2166.5	High	High	High	High	High	High	High	High	High	High
5295538881360629503	False	High	IsMasterProtein	TGGT1_209170-t26_1-p1	transcript=TGGT1_209170-t26_1 | gene=TGGT1_209170 | organism=Toxoplasma_gondii_GT1 | gene_product=hypothetical protein | transcript_product=hypothetical protein | location=TGGT1_chrIb:1108738-1109988(-) | protein_length=416 | sequence_SO=chromosome | SO=protein_coding_gene | is_pseudo=false	0.000	30.003	29	10	15	10	416	45.5	6.13	42.75	10	1.036	0.05	0.803647207714581	717.8	692.5	5.46	4.18	791.3	678.6	729.7	698.2	676.6	717.8	723.6	714.4	654.2	705.8	749.6	689.9	686.6	692.5	735.4	678.5	High	High	High	High	High	High	High	High	High	High
5395084358362503969	False	High	IsMasterProtein	TGGT1_209190-t26_1-p1	transcript=TGGT1_209190-t26_1 | gene=TGGT1_209190 | organism=Toxoplasma_gondii_GT1 | gene_product=ABC transporter transmembrane region domain-containing protein [Source:UniProtKB/TrEMBL;Acc:S7VXW5] | transcript_product=ABC transporter transmembrane region domain-containing protein | location=TGGT1_chrIb:1120264-1125110(-) | protein_length=798 | sequence_SO=chromosome | SO=protein_coding_gene | is…	0.000	12.707	7	5	5	5	798	85.5	7.75	7.60	5	0.914	-0.13	0.556055869279808	133.3	145.7	11.75	6.87	132.7	133.3	97.5	131.5	145.8	133.8	138.5	147.6	147.2	143.0	122.7	155.3	147.5	145.0	145.7	131.4	High	High	High	High	High	High	High	High	High	High
9157535890071962483	False	High	IsMasterProtein	TGGT1_209210-t26_1-p1	transcript=TGGT1_209210-t26_1 | gene=TGGT1_209210 | organism=Toxoplasma_gondii_GT1 | gene_product=hypothetical protein | transcript_product=hypothetical protein | location=TGGT1_chrIb:1139917-1148599(+) | protein_length=1492 | sequence_SO=chromosome | SO=protein_coding_gene | is_pseudo=false	0.000	83.924	20	26	40	26	1492	166.8	5.54	62.89	26	0.982	-0.03	0.741519305082117	1717.9	1749.0	1.79	2.64	1759.4	1700.0	1693.5	1767.9	1717.9	1705.2	1751.3	1749.7	1739.8	1815.7	1696.9	1749.0	1751.8	1697.8	1826.5	1714.1	High	High	High	High	High	High	High	High	High	High
5965856668797068962	False	High	IsMasterProtein	TGGT1_209250-t26_1-p1	transcript=TGGT1_209250-t26_1 | gene=TGGT1_209250 | organism=Toxoplasma_gondii_GT1 | gene_product=hypothetical protein | transcript_product=hypothetical protein | location=TGGT1_chrIb:1161236-1166853(+) | protein_length=1018 | sequence_SO=chromosome | SO=protein_coding_gene | is_pseudo=false	0.000	13.376	6	5	5	5	1018	108.8	7.08	4.98	5	1.106	0.15	0.487482549252376	40.2	36.3	12.28	14.52	40.4	35.3	46.1	49.2	37.1	37.9	40.2	35.5	41.5	41.7	26.6	36.9	40.6	36.3	29.3	36.3	High	High	High	High	High	High	High	High	High	High
-3851028535185872437	False	High	IsMasterProtein	TGGT1_209260-t26_1-p1	transcript=TGGT1_209260-t26_1 | gene=TGGT1_209260 | organism=Toxoplasma_gondii_GT1 | gene_product=Putative cytochrome c oxidase subunit [Source:UniProtKB/TrEMBL;Acc:A0A125YRQ4] | transcript_product=putative cytochrome c oxidase subunit | location=TGGT1_chrIb:1169758-1172481(-) | protein_length=310 | sequence_SO=chromosome | SO=protein_coding_gene | is_pseudo=false	0.000	30.876	28	8	18	8	310	34.7	6.54	37.06	8	0.981	-0.03	0.577651611406315	718.8	732.8	4.46	4.73	767.4	682.1	696.7	718.8	719.4	724.3	671.9	720.7	693.3	777.4	785.4	732.8	720.6	765.5	757.5	691.3	High	High	High	High	High	High	High	High	High	High
5475879499492849882	False	High	IsMasterProtein	TGGT1_209280-t26_1-p1	transcript=TGGT1_209280-t26_1 | gene=TGGT1_209280 | organism=Toxoplasma_gondii_GT1 | gene_product=hypothetical protein | transcript_product=hypothetical protein | location=TGGT1_chrIb:1194711-1203766(+) | protein_length=1602 | sequence_SO=chromosome | SO=protein_coding_gene | is_pseudo=false	0.000	20.231	5	7	9	7	1602	178.4	6.77	19.48	7	0.994	-0.01	0.750162532986307	178.2	179.3	8.84	8.24	142.5	184.7	178.2	182.2	173.8	168.4	187.9	172.9	204.6	189.2	199.4	168.1	179.3	167.0	194.6	165.5	High	High	High	High	High	High	High	High	High	High
3469225817236965062	False	High	IsMasterProtein	TGGT1_209290-t26_1-p1	transcript=TGGT1_209290-t26_1 | gene=TGGT1_209290 | organism=Toxoplasma_gondii_GT1 | gene_product=Ribosomal protein RPS28 [Source:UniProtKB/TrEMBL;Acc:S7UIH9] | transcript_product=ribosomal protein RPS28 | location=TGGT1_chrIb:1207027-1207383(-) | protein_length=118 | sequence_SO=chromosome | SO=protein_coding_gene | is_pseudo=false	0.000	18.683	25	3	33	3	118	13.2	10.76	79.94	3	0.936	-0.10	0.0957311674116118	355.4	379.9	3.22	5.87	355.4	367.1	364.7	342.1	376.4	353.5	350.7	379.9	397.0	395.1	377.9	371.9	396.3	363.1	440.6	375.4	High	High	High	High	High	High	High	High	High	High
6585355961721744675	False	High	IsMasterProtein	TGGT1_209420-t26_1-p1	transcript=TGGT1_209420-t26_1 | gene=TGGT1_209420 | organism=Toxoplasma_gondii_GT1 | gene_product=hypothetical protein | transcript_product=hypothetical protein | location=TGGT1_chrIb:1224171-1225667(-) | protein_length=250 | sequence_SO=chromosome | SO=protein_coding_gene | is_pseudo=false	0.000	33.958	36	9	19	9	250	26.8	5.72	39.08	9	0.971	-0.04	0.335711445644156	1247.2	1284.2	2.20	3.14	1271.1	1211.5	1213.3	1259.3	1247.2	1210.1	1265.1	1301.4	1342.4	1284.2	1237.6	1266.0	1306.1	1225.3	1234.2	1307.8	High	High	High	High	High	High	High	High	High	High
-5302557868732771822	False	High	IsMasterProtein	TGGT1_209430-t26_1-p1	transcript=TGGT1_209430-t26_1 | gene=TGGT1_209430 | organism=Toxoplasma_gondii_GT1 | gene_product=S4 RNA-binding domain-containing protein [Source:UniProtKB/TrEMBL;Acc:A0A125YJB9] | transcript_product=putative 40S ribosomal protein S4 | location=TGGT1_chrIb:1226666-1229484(+) | protein_length=183 | sequence_SO=chromosome | SO=protein_coding_gene | is_pseudo=false	0.003	4.088	9	2	2	2	183	21.5	9.29	2.00	2	0.917	-0.12	0.744649399290247	34.6	37.7	19.31	12.46	45.7	23.7	33.8	41.4	36.4	33.9	34.6	35.5	32.9	42.8	42.5	45.6	43.8	37.7	33.3	35.7	High	High	High	High	High	High	High	High	High	High
6004913494130596574	False	High	IsMasterProtein	TGGT1_209450-t26_1-p1	transcript=TGGT1_209450-t26_1 | gene=TGGT1_209450 | organism=Toxoplasma_gondii_GT1 | gene_product=TLDc domain-containing protein [Source:UniProtKB/TrEMBL;Acc:S7UJE0] | transcript_product=TLD protein | location=TGGT1_chrIb:1247683-1255332(-) | protein_length=882 | sequence_SO=chromosome | SO=protein_coding_gene | is_pseudo=false	0.000	19.436	9	7	7	7	882	92.2	8.40	13.98	7	1.057	0.08	0.393875501210604	153.4	145.1	4.35	14.61	155.2	169.7	152.7	162.5	153.4	151.1	153.0	145.1	128.0	152.3	108.5	177.2	152.1	124.1	129.6	154.9	High	High	High	High	High	High	High	High	High	High
5937180737156774433	False	High	IsMasterProtein	TGGT1_209500-t26_1-p1	transcript=TGGT1_209500-t26_1 | gene=TGGT1_209500 | organism=Toxoplasma_gondii_GT1 | gene_product=hypothetical protein | transcript_product=hypothetical protein | location=TGGT1_chrIb:1286279-1296397(+) | protein_length=2936 | sequence_SO=chromosome | SO=protein_coding_gene | is_pseudo=false	0.000	22.095	4	8	8	8	2936	312.9	6.93	11.37	8	0.829	-0.27	0.0673209386429624	135.2	163.1	6.62	14.80	135.2	130.4	128.4	142.6	136.1	120.1	146.5	163.1	138.0	196.8	205.6	149.0	163.9	149.8	192.7	147.3	High	High	High	High	High	High	High	High	High	High
4430219823689260656	False	High	IsMasterProtein	TGGT1_209600-t26_1-p1	transcript=TGGT1_209600-t26_1 | gene=TGGT1_209600 | organism=Toxoplasma_gondii_GT1 | gene_product=hypothetical protein | transcript_product=hypothetical protein | location=TGGT1_chrIb:1372263-1374087(-) | protein_length=451 | sequence_SO=chromosome | SO=protein_coding_gene | is_pseudo=false	0.000	72.125	42	16	45	16	451	50.2	5.30	96.41	16	1.057	0.08	0.0483605397492403	2851.5	2697.0	2.00	2.79	2924.8	2851.5	2884.1	2751.6	2888.1	2833.4	2814.0	2687.5	2835.2	2606.3	2769.8	2651.0	2662.7	2697.0	2706.4	2807.3	High	High	High	High	High	High	High	High	High	High
-7803646080843645653	False	High	IsMasterProtein	TGGT1_209680-t26_1-p1	transcript=TGGT1_209680-t26_1 | gene=TGGT1_209680 | organism=Toxoplasma_gondii_GT1 | gene_product=hypothetical protein | transcript_product=hypothetical protein | location=TGGT1_chrIb:1410547-1416416(+) | protein_length=595 | sequence_SO=chromosome | SO=protein_coding_gene | is_pseudo=false	0.000	22.374	15	9	10	9	595	64.3	7.49	13.65	9	1.013	0.02	0.783694320815958	538.7	531.8	4.99	5.25	594.6	522.9	514.8	549.7	538.7	564.2	532.4	531.8	513.6	493.7	595.3	532.5	527.5	516.7	545.1	535.3	High	High	High	High	High	High	High	High	High	High
-7084062344668429052	False	High	IsMasterProtein	TGGT1_209690-t26_1-p1	transcript=TGGT1_209690-t26_1 | gene=TGGT1_209690 | organism=Toxoplasma_gondii_GT1 | gene_product=Small nuclear ribonucleoprotein [Source:UniProtKB/TrEMBL;Acc:A0A125YM13] | transcript_product=small nuclear ribonucleoprotein | location=TGGT1_chrIb:1418742-1420074(+) | protein_length=233 | sequence_SO=chromosome | SO=protein_coding_gene | is_pseudo=false	0.000	16.374	19	3	4	3	233	24.9	9.73	11.12	3	0.981	-0.03	0.711110308030085	429.4	437.5	5.60	5.85	372.3	417.6	422.6	442.4	436.1	435.7	429.4	421.4	417.1	419.4	495.6	439.1	443.6	449.7	437.5	411.7	High	High	High	High	High	High	High	High	High	High
-2420987044586553101	False	High	IsMasterProtein	TGGT1_209720-t26_1-p1	transcript=TGGT1_209720-t26_1 | gene=TGGT1_209720 | organism=Toxoplasma_gondii_GT1 | gene_product=DUF4149 domain-containing protein [Source:UniProtKB/TrEMBL;Acc:A0A125YSM3] | transcript_product=hypothetical protein | location=TGGT1_chrIb:1427445-1428943(+) | protein_length=218 | sequence_SO=chromosome | SO=protein_coding_gene | is_pseudo=false	0.000	6.246	8	1	7	1	218	23.4	8.12	29.28	1	0.997	0.00	0.993358879837475	105.9	106.2	10.38	6.80	87.4	116.4	117.9	105.9	105.2	98.4	115.1	105.1	109.5	106.2	97.6	101.6	119.7	96.2	108.5	111.0	High	High	High	High	High	High	High	High	High	High
-5644100338930888645	False	Medium	IsMasterProtein	TGGT1_209730-t26_1-p1	transcript=TGGT1_209730-t26_1 | gene=TGGT1_209730 | organism=Toxoplasma_gondii_GT1 | gene_product=hypothetical protein | transcript_product=hypothetical protein | location=TGGT1_chrIb:1430449-1438561(-) | protein_length=1465 | sequence_SO=chromosome | SO=protein_coding_gene | is_pseudo=false	0.049	1.505	1	1	1	1	1465	159.8	6.13	0.00	1	0.803	-0.32	0.987551021486412	12.4	15.5	24.48	36.81	12.1	16.9	20.8	12.4	11.0	15.0	12.1	10.6	20.5	20.7		21.6	10.2	6.7	15.1	15.9	High	High	High	High	High	High	High	High	High	High
-7955046952892435679	False	Medium	IsMasterProtein	TGGT1_209790-t26_1-p1	transcript=TGGT1_209790-t26_1 | gene=TGGT1_209790 | organism=Toxoplasma_gondii_GT1 | gene_product=Radical_SAM domain-containing protein [Source:UniProtKB/TrEMBL;Acc:S7UIE8] | transcript_product=radical SAM domain-containing protein | location=TGGT1_chrIb:1467646-1474198(+) | protein_length=610 | sequence_SO=chromosome | SO=protein_coding_gene | is_pseudo=false	0.019	2.235	2	1	2	1	610	67.8	5.87	0.00	1																								High	High	High	High	High	High	High	High	High	High
7431620461084767056	False	High	IsMasterProtein	TGGT1_209800-t26_1-p1	transcript=TGGT1_209800-t26_1 | gene=TGGT1_209800 | organism=Toxoplasma_gondii_GT1 | gene_product=Formate/nitrite transporter protein [Source:UniProtKB/TrEMBL;Acc:A0A125YSC6] | transcript_product=formate/nitrite transporter protein | location=TGGT1_chrIb:1476667-1477905(+) | protein_length=412 | sequence_SO=chromosome | SO=protein_coding_gene | is_pseudo=false	0.000	27.423	19	7	16	7	412	44.3	5.52	38.08	7	1.061	0.08	0.324810416312081	653.2	615.8	3.44	4.37	671.6	624.6	643.5	610.2	654.8	667.0	653.2	615.8	677.6	613.3	621.1	598.5	616.8	590.8	590.5	637.3	High	High	High	High	High	High	High	High	High	High
-5780892506510449969	False	High	IsMasterProtein	TGGT1_209850-t26_1-p1	transcript=TGGT1_209850-t26_1 | gene=TGGT1_209850 | organism=Toxoplasma_gondii_GT1 | gene_product=RNA recognition motif-containing protein [Source:UniProtKB/TrEMBL;Acc:S7UJA3] | transcript_product=RNA recognition motif-containing protein | location=TGGT1_chrIb:1501964-1507671(-) | protein_length=1412 | sequence_SO=chromosome | SO=protein_coding_gene | is_pseudo=false	0.000	36.183	8	12	23	12	1412	170.9	10.52	50.15	12	1.005	0.01	0.975438341224016	1316.7	1309.8	2.42	4.21	1283.2	1370.9	1282.2	1293.2	1333.8	1316.7	1317.3	1259.5	1312.9	1384.3	1307.1	1241.5	1420.9	1305.7	1309.8	1318.0	High	High	High	High	High	High	High	High	High	High
2718497848472023245	False	High	IsMasterProtein	TGGT1_209860-t26_1-p1	transcript=TGGT1_209860-t26_1 | gene=TGGT1_209860 | organism=Toxoplasma_gondii_GT1 | gene_product=SRP40_C domain-containing protein [Source:UniProtKB/TrEMBL;Acc:S7VXU1] | transcript_product=SRP40, C-terminal domain-containing protein | location=TGGT1_chrIb:1509068-1514507(+) | protein_length=424 | sequence_SO=chromosome | SO=protein_coding_gene | is_pseudo=false	0.000	18.211	13	6	9	6	424	47.5	9.91	14.24	6	0.945	-0.08	0.228308146280956	503.7	533.1	3.90	6.43	537.0	503.7	483.1	499.8	479.7	509.9	516.3	508.0	554.8	614.3	568.3	530.5	503.5	515.2	536.9	533.1	High	High	High	High	High	High	High	High	High	High
4744761394626164495	False	High	IsMasterProtein	TGGT1_209870-t26_1-p1	transcript=TGGT1_209870-t26_1 | gene=TGGT1_209870 | organism=Toxoplasma_gondii_GT1 | gene_product=HAD hydrolase, family IIA protein [Source:UniProtKB/TrEMBL;Acc:S7VS14] | transcript_product=HAD hydrolase, family IIA protein | location=TGGT1_chrIb:1516645-1522781(-) | protein_length=870 | sequence_SO=chromosome | SO=protein_coding_gene | is_pseudo=false	0.000	33.401	13	11	20	11	870	96.4	9.42	36.78	11	1.007	0.01	0.95193363975154	838.9	833.2	2.56	4.76	844.8	844.2	802.4	838.9	800.5	854.1	829.2	834.6	823.3	882.2	833.2	835.2	899.2	757.7	826.0	825.7	High	High	High	High	High	High	High	High	High	High
4096609533121043982	False	High	IsMasterProtein	TGGT1_209890-t26_1-p1	transcript=TGGT1_209890-t26_1 | gene=TGGT1_209890 | organism=Toxoplasma_gondii_GT1 | gene_product=hypothetical protein | transcript_product=hypothetical protein | location=TGGT1_chrIb:1551261-1553117(-) | protein_length=193 | sequence_SO=chromosome | SO=protein_coding_gene | is_pseudo=false	0.000	17.634	31	5	7	5	193	22.0	5.12	16.19	5	0.947	-0.08	0.829856331297865	344.0	363.3	4.13	6.38	365.7	321.8	349.2	340.3	335.2	355.6	344.0	342.7	328.4	365.5	371.4	356.5	367.6	305.6	363.3	369.0	High	High	High	High	High	High	High	High	High	High
3825897868019198617	False	High	IsMasterProtein	TGGT1_209910-t26_1-p1	transcript=TGGT1_209910-t26_1 | gene=TGGT1_209910 | organism=Toxoplasma_gondii_GT1 | gene_product=Histone H2B [Source:UniProtKB/TrEMBL;Acc:A0A125YMF4] | transcript_product=histone H2Bv | location=TGGT1_chrIb:1562803-1563174(+) | protein_length=123 | sequence_SO=chromosome | SO=protein_coding_gene | is_pseudo=false	0.000	30.307	54	8	65	6	123	13.7	10.55	150.13	8	1.034	0.05	0.258948601903857	1391.8	1345.8	1.14	3.93	1393.9	1370.4	1411.3	1391.8	1381.6	1415.2	1385.9	1345.8	1387.7	1303.7	1428.6	1304.8	1322.9	1255.6	1384.8	1354.4	High	High	High	High	High	High	High	High	High	High
-7173036556457559789	False	High	IsMasterProtein	TGGT1_209950-t26_1-p1	transcript=TGGT1_209950-t26_1 | gene=TGGT1_209950 | organism=Toxoplasma_gondii_GT1 | gene_product=Thioredoxin domain-containing protein [Source:UniProtKB/TrEMBL;Acc:A0A125YJX1] | transcript_product=putative thioredoxin | location=TGGT1_chrIb:1585569-1589285(-) | protein_length=424 | sequence_SO=chromosome | SO=protein_coding_gene | is_pseudo=false	0.000	107.195	59	21	111	21	424	47.7	8.34	181.55	21	1.036	0.05	0.754563244842543	5039.1	4863.5	3.57	4.57	4755.7	4952.6	5325.6	5166.6	4953.2	5039.1	5059.4	4753.2	4909.4	4813.9	5403.3	4897.4	4863.5	4713.3	5208.9	4845.5	High	High	High	High	High	High	High	High	High	High
4226802510591208891	False	High	IsMasterProtein	TGGT1_209960-t26_1-p1	transcript=TGGT1_209960-t26_1 | gene=TGGT1_209960 | organism=Toxoplasma_gondii_GT1 | gene_product=Aamy domain-containing protein [Source:UniProtKB/TrEMBL;Acc:A0A125YK23] | transcript_product=glycosyltransferase | location=TGGT1_chrIb:1594537-1608640(+) | protein_length=1707 | sequence_SO=chromosome | SO=protein_coding_gene | is_pseudo=false	0.000	44.997	10	17	22	17	1707	188.8	6.16	34.63	17	0.998	0.00	0.956648076065693	611.2	612.8	2.51	4.39	620.3	612.2	585.6	618.5	605.4	582.7	611.2	618.7	567.2	570.0	630.0	589.4	579.2	612.8	632.3	626.8	High	High	High	High	High	High	High	High	High	High
-3665678542607109300	False	Medium	IsMasterProtein	TGGT1_209970-t26_1-p1	transcript=TGGT1_209970-t26_1 | gene=TGGT1_209970 | organism=Toxoplasma_gondii_GT1 | gene_product=Spc97 / Spc98 family protein [Source:UniProtKB/TrEMBL;Acc:S7UJ94] | transcript_product=Spc97 / Spc98 family protein | location=TGGT1_chrIb:1611847-1627249(+) | protein_length=2032 | sequence_SO=chromosome | SO=protein_coding_gene | is_pseudo=false	0.014	2.578	0	1	1	1	2032	220.7	7.81	2.35	1	0.757	-0.40	0.177402001778879	20.1	26.6	13.01	20.56	21.7	15.5	18.9	20.4	18.3	23.6	20.1	23.7	29.4	29.5	17.6	22.5	30.1	33.9	26.6	20.0	High	High	High	High	High	High	High	High	High	High
-9179291542284937496	False	High	IsMasterProtein	TGGT1_209985-t26_1-p1	transcript=TGGT1_209985-t26_1 | gene=TGGT1_209985 | organism=Toxoplasma_gondii_GT1 | gene_product=Protein kinase domain-containing protein [Source:UniProtKB/TrEMBL;Acc:S7VXT1] | transcript_product=cAMP-dependent protein kinase | location=TGGT1_chrIb:1628949-1629743(-) | protein_length=264 | sequence_SO=chromosome | SO=protein_coding_gene | is_pseudo=false	0.000	27.772	34	7	18	6	264	29.6	9.35	27.14	7	1.085	0.12	0.213606181546382	473.2	436.2	3.39	7.53	473.2	492.2	490.8	472.5	448.8	464.9	490.1	427.3	439.9	498.3	387.1	436.2	423.4	423.0	450.5	482.3	High	High	High	High	High	High	High	High	High	High
5745332725609812393	False	High	IsMasterProtein	TGGT1_210095-t26_1-p1	transcript=TGGT1_210095-t26_1 | gene=TGGT1_210095 | organism=Toxoplasma_gondii_GT1 | gene_product=hypothetical protein | transcript_product=hypothetical protein | location=TGGT1_chrIb:1629844-1631103(-) | protein_length=365 | sequence_SO=chromosome | SO=protein_coding_gene | is_pseudo=false	0.000	14.385	15	4	6	2	365	38.6	8.75	9.47	4	1.082	0.11	0.868781086031138	52.0	48.0	14.08	16.36	52.4	55.7	37.8	42.0	52.0	49.6	56.0	44.1	54.3	50.6	33.2	53.1	42.1	40.6	48.0	57.2	High	High	High	High	High	High	High	High	High	High
-3719090846395238550	False	Medium	IsMasterProtein	TGGT1_210230-t26_1-p1	transcript=TGGT1_210230-t26_1 | gene=TGGT1_210230 | organism=Toxoplasma_gondii_GT1 | gene_product=S4 RNA-binding domain-containing protein [Source:UniProtKB/TrEMBL;Acc:S7VXD4] | transcript_product=hypothetical protein | location=TGGT1_chrIX:4741989-4747832(-) | protein_length=640 | sequence_SO=chromosome | SO=protein_coding_gene | is_pseudo=false	0.033	1.737	2	1	1	1	640	70.4	8.16	0.00	1	1.037	0.05	0.908832222131071	41.2	39.7	10.87	26.91	37.9	48.3	43.1	37.5	38.5	48.0	41.2	41.1	36.2	60.5	20.4	39.4	39.7	50.4	36.5	47.9	High	High	High	High	High	High	High	High	High	High
3020675587090053667	False	Low	IsMasterProtein	TGGT1_210245-t26_1-p1	transcript=TGGT1_210245-t26_1 | gene=TGGT1_210245 | organism=Toxoplasma_gondii_GT1 | gene_product=hypothetical protein | transcript_product=hypothetical protein | location=TGGT1_chrIX:4724974-4735706(+) | protein_length=2635 | sequence_SO=chromosome | SO=protein_coding_gene | is_pseudo=false	0.056	1.422	1	1	1	1	2635	285.5	7.84	2.11	1	1.078	0.11	0.981488544128719	77.3	71.8	8.10	12.62	77.5	84.5	77.3	74.3	66.6	79.3	69.0	70.0	71.8	98.6	76.3	79.8	75.1	66.7	71.2	69.7	High	High	High	High	High	High	High	High	High	High
-1718325571206757088	False	High	IsMasterProtein	TGGT1_210300-t26_1-p1	transcript=TGGT1_210300-t26_1 | gene=TGGT1_210300 | organism=Toxoplasma_gondii_GT1 | gene_product=hypothetical protein | transcript_product=hypothetical protein | location=TGGT1_chrIX:4679284-4689544(+) | protein_length=2469 | sequence_SO=chromosome | SO=protein_coding_gene | is_pseudo=false	0.000	7.236	1	3	4	3	2469	259.6	6.35	1.64	3	0.908	-0.14	0.569173846498178	149.2	164.3	5.87	10.47	168.5	145.9	149.2	141.0	155.9	149.6	147.7	186.0	144.4	164.3	170.6	184.8	147.8	140.0	152.4	168.3	High	High	High	High	High	High	High	High	High	High
-9175445556987569300	False	High	IsMasterProtein	TGGT1_210360-t26_1-p1	transcript=TGGT1_210360-t26_1 | gene=TGGT1_210360 | organism=Toxoplasma_gondii_GT1 | gene_product=DEAD (Asp-Glu-Ala-Asp) box polypeptide 41 family protein [Source:UniProtKB/TrEMBL;Acc:S7UPR4] | transcript_product=DEAD (Asp-Glu-Ala-Asp) box polypeptide 41 family protein | location=TGGT1_chrIX:4638505-4645559(-) | protein_length=657 | sequence_SO=chromosome | SO=protein_coding_gene | is_pseudo=false	0.000	25.027	15	8	11	8	657	73.2	6.65	22.72	8	1.142	0.19	0.237355428806856	128.4	112.4	7.64	9.01	130.5	121.4	149.4	118.7	128.4	127.0	129.8	122.1	110.1	106.7	102.6	134.9	122.1	110.0	125.9	112.4	High	High	High	High	High	High	High	High	High	High
7975526133254497815	False	High	IsMasterProtein	TGGT1_210370-t26_1-p1	transcript=TGGT1_210370-t26_1 | gene=TGGT1_210370 | organism=Toxoplasma_gondii_GT1 | gene_product=hypothetical protein | transcript_product=hypothetical protein | location=TGGT1_chrIX:4634440-4635879(-) | protein_length=479 | sequence_SO=chromosome | SO=protein_coding_gene | is_pseudo=false	0.000	14.275	12	4	10	4	479	52.4	9.14	21.55	4	0.999	0.00	0.908832222131071	226.0	226.3	6.71	7.87	207.5	197.8	226.0	229.2	242.6	228.3	223.1	243.1	245.4	220.6	218.5	207.3	235.8	226.3	193.9	243.5	High	High	High	High	High	High	High	High	High	High
-1613341438779967403	False	High	IsMasterProtein	TGGT1_210390-t26_1-p1	transcript=TGGT1_210390-t26_1 | gene=TGGT1_210390 | organism=Toxoplasma_gondii_GT1 | gene_product=WD domain, G-beta repeat-containing protein [Source:UniProtKB/TrEMBL;Acc:S7VXB5] | transcript_product=WD domain, G-beta repeat-containing protein | location=TGGT1_chrIX:4620093-4623204(+) | protein_length=549 | sequence_SO=chromosome | SO=protein_coding_gene | is_pseudo=false	0.000	5.926	5	2	3	2	549	58.5	5.94	2.49	2	1.034	0.05	0.968128684927225	27.5	26.6	16.99	23.22	34.8	27.4	28.5	19.5	27.8	24.3	27.5	26.6	21.1	21.4	37.0	39.6	26.9	24.5	28.7	24.7	High	High	High	High	High	High	High	High	High	High
8500647255537739245	False	High	IsMasterProtein	TGGT1_210408-t26_1-p1	transcript=TGGT1_210408-t26_1 | gene=TGGT1_210408 | organism=Toxoplasma_gondii_GT1 | gene_product=HMG box domain-containing protein [Source:UniProtKB/TrEMBL;Acc:S7UPQ8] | transcript_product=HMG (high mobility group) box domain-containing protein | location=TGGT1_chrIX:4609915-4610199(+) | protein_length=94 | sequence_SO=chromosome | SO=protein_coding_gene | is_pseudo=false	0.000	16.568	34	4	12	3	94	10.7	10.10	26.58	4	1.153	0.21	0.597204422273897	820.9	712.2	9.53	10.10	791.4	723.2	879.4	868.1	709.2	909.6	820.9	691.3	710.6	701.7	912.9	729.4	712.2	710.9	837.3	795.9	High	High	High	High	High	High	High	High	High	High
-9114210803492769276	False	Low	IsMasterProtein	TGGT1_210430-t26_1-p1	transcript=TGGT1_210430-t26_1 | gene=TGGT1_210430 | organism=Toxoplasma_gondii_GT1 | gene_product=J domain-containing protein [Source:UniProtKB/TrEMBL;Acc:S7VXA8] | transcript_product=DnaJ domain-containing protein | location=TGGT1_chrIX:4589516-4598135(-) | protein_length=2010 | sequence_SO=chromosome | SO=protein_coding_gene | is_pseudo=false	0.050	1.498	0	1	1	1	2010	221.7	6.24	1.71	1	0.976	-0.03	0.791323401987646	44.7	45.7	11.69	15.61	40.4	49.8	42.4	52.7	44.7	43.2	54.3	45.7	50.4	34.4	32.5	43.1	44.1	53.9	46.8	45.9	High	High	High	High	High	High	High	High	High	High
-6322587418286990842	False	Medium	IsMasterProtein	TGGT1_210440-t26_1-p1	transcript=TGGT1_210440-t26_1 | gene=TGGT1_210440 | organism=Toxoplasma_gondii_GT1 | gene_product=Polynucleotide adenylyltransferase [Source:UniProtKB/TrEMBL;Acc:S7W3U9] | transcript_product=polynucleotide adenylyltransferase | location=TGGT1_chrIX:4581255-4587074(+) | protein_length=835 | sequence_SO=chromosome | SO=protein_coding_gene | is_pseudo=false	0.024	1.920	3	1	1	1	835	91.9	6.49	0.00	1																								Not Found	Not Found	Not Found	Not Found	High	Not Found	Not Found	Not Found	Not Found	Not Found
837385882792993490	False	High	IsMasterProtein	TGGT1_210690-t26_1-p1	transcript=TGGT1_210690-t26_1 | gene=TGGT1_210690 | organism=Toxoplasma_gondii_GT1 | gene_product=40S ribosomal protein S6 [Source:UniProtKB/TrEMBL;Acc:A0A125YZ10] | transcript_product=ribosomal protein RPS6 | location=TGGT1_chrIV:2087216-2087986(+) | protein_length=256 | sequence_SO=chromosome | SO=protein_coding_gene | is_pseudo=false	0.000	53.403	41	10	69	10	256	28.9	10.80	154.13	10	0.921	-0.12	0.0219251892722229	7002.9	7603.9	2.58	3.01	7048.0	7002.9	6935.8	7206.4	6927.8	7418.2	6938.5	7602.3	7789.9	7339.5	7716.5	7596.8	7731.8	7830.5	7603.9	7120.8	High	High	High	High	High	High	High	High	High	High
734423980783979837	False	High	IsMasterProtein	TGGT1_210700-t26_1-p1	transcript=TGGT1_210700-t26_1 | gene=TGGT1_210700 | organism=Toxoplasma_gondii_GT1 | gene_product=VPS13_C domain-containing protein [Source:UniProtKB/TrEMBL;Acc:S7VZ64] | transcript_product=hypothetical protein | location=TGGT1_chrIV:2051389-2084250(+) | protein_length=8642 | sequence_SO=chromosome | SO=protein_coding_gene | is_pseudo=false	0.000	10.441	1	4	4	4	8642	925.9	6.89	5.17	4	0.994	-0.01	0.975586039046459	75.9	76.4	10.26	17.93	88.4	80.6	66.6	75.9	73.4	67.5	80.8	65.8	76.4	106.8	55.5	78.5	79.6	75.6	75.6	85.0	High	High	High	High	High	High	High	High	High	High
-7029465497385969961	False	High	IsMasterProtein	TGGT1_210730-t26_1-p1	transcript=TGGT1_210730-t26_1 | gene=TGGT1_210730 | organism=Toxoplasma_gondii_GT1 | gene_product=Putative ATP-dependent hsl protease ATP-binding subunit hslU [Source:UniProtKB/TrEMBL;Acc:S7UKN3] | transcript_product=putative ATP-dependent hsl protease ATP-binding subunit hslU | location=TGGT1_chrIV:2033378-2047586(-) | protein_length=672 | sequence_SO=chromosome | SO=protein_coding_gene | is_pse…	0.000	27.095	13	6	8	6	672	73.0	7.58	18.97	6	1.013	0.02	0.981488544128719	220.2	217.4	7.99	9.54	237.7	246.8	210.4	203.3	198.8	220.2	220.9	195.7	199.1	247.4	242.4	210.5	197.3	217.4	244.7	217.8	High	High	High	High	High	High	High	High	High	High
-3641761331820763690	False	High	IsMasterProtein	TGGT1_210778-t26_1-p1	transcript=TGGT1_210778-t26_1 | gene=TGGT1_210778 | organism=Toxoplasma_gondii_GT1 | gene_product=YccV-like domain-containing protein [Source:UniProtKB/TrEMBL;Acc:S7UKN8] | transcript_product=hemimethylated DNA binding domain-containing protein | location=TGGT1_chrIV:2010615-2016692(+) | protein_length=609 | sequence_SO=chromosome | SO=protein_coding_gene | is_pseudo=false	0.000	5.958	8	4	4	4	609	68.8	7.05	0.00	4	0.957	-0.06	0.699157922514926	104.9	109.5	7.71	18.93	104.9	111.3	90.7	95.9	109.4	106.4	96.0	95.1	94.1	129.8	159.5	93.1	113.1	109.5	110.6	104.2	High	High	High	High	High	High	High	High	High	High
4900910608887406016	False	High	IsMasterProtein	TGGT1_210781-t26_1-p1	transcript=TGGT1_210781-t26_1 | gene=TGGT1_210781 | organism=Toxoplasma_gondii_GT1 | gene_product=USP domain-containing protein [Source:UniProtKB/TrEMBL;Acc:S7UJT4] | transcript_product=ubiquitin carboxyl-terminal hydrolase | location=TGGT1_chrIV:1996744-2008130(+) | protein_length=3602 | sequence_SO=chromosome | SO=protein_coding_gene | is_pseudo=false	0.000	6.756	1	2	2	2	3602	372.1	7.68	5.14	2	0.744	-0.43	0.464080043430516	12.2	16.4	26.78	38.21	15.3	5.7	11.5	13.9	12.2	14.4	10.9	17.3	11.2	21.0	13.7	31.6	13.2	10.2	16.4	17.9	High	High	High	High	High	High	High	High	High	High
2484084129695739307	False	High	IsMasterProtein	TGGT1_210790-t26_1-p1	transcript=TGGT1_210790-t26_1 | gene=TGGT1_210790 | organism=Toxoplasma_gondii_GT1 | gene_product=DHO_dh domain-containing protein [Source:UniProtKB/TrEMBL;Acc:A0A125YJK0] | transcript_product=putative dihydroorotate dehydrogenase reveal | location=TGGT1_chrIV:1980005-1990187(-) | protein_length=592 | sequence_SO=chromosome | SO=protein_coding_gene | is_pseudo=false	0.000	43.018	21	10	16	10	592	65.0	9.52	36.13	10	1.019	0.03	0.885395866689063	494.2	484.9	3.52	5.72	493.2	482.8	519.4	494.2	514.1	496.5	468.3	506.4	482.2	505.6	456.6	545.7	459.1	484.9	468.4	495.0	High	High	High	High	High	High	High	High	High	High
-3909889116611794515	False	High	IsMasterProtein	TGGT1_210800-t26_1-p1	transcript=TGGT1_210800-t26_1 | gene=TGGT1_210800 | organism=Toxoplasma_gondii_GT1 | gene_product=Putative activator of hsp90 ATPase [Source:UniProtKB/TrEMBL;Acc:S7UKP1] | transcript_product=putative activator of hsp90 ATPase | location=TGGT1_chrIV:1971908-1977533(-) | protein_length=381 | sequence_SO=chromosome | SO=protein_coding_gene | is_pseudo=false	0.000	23.322	17	7	9	7	381	42.5	5.45	16.14	7	0.964	-0.05	0.941616765840919	369.1	382.7	3.60	5.86	369.1	358.2	364.4	368.3	385.6	377.1	397.4	372.6	396.6	382.7	325.2	371.4	375.0	384.0	394.7	397.3	High	High	High	High	High	High	High	High	High	High
-5906795849153145765	False	High	IsMasterProtein	TGGT1_210810-t26_1-p1	transcript=TGGT1_210810-t26_1 | gene=TGGT1_210810 | organism=Toxoplasma_gondii_GT1 | gene_product=hypothetical protein | transcript_product=hypothetical protein | location=TGGT1_chrIV:1968347-1970259(+) | protein_length=107 | sequence_SO=chromosome | SO=protein_coding_gene | is_pseudo=false	0.000	10.948	31	3	7	3	107	11.9	5.50	7.21	3	1.017	0.02	0.666678444505985	232.7	228.8	6.26	6.04	254.5	242.1	232.7	244.0	228.0	213.1	219.1	235.5	210.3	199.7	236.9	234.3	228.8	236.1	218.8	214.7	High	High	High	High	High	High	High	High	High	High
-4898458467109150779	False	High	IsMasterProtein	TGGT1_210820-t26_1-p1	transcript=TGGT1_210820-t26_1 | gene=TGGT1_210820 | organism=Toxoplasma_gondii_GT1 | gene_product=hypothetical protein | transcript_product=hypothetical protein | location=TGGT1_chrIV:1959315-1963312(-) | protein_length=1062 | sequence_SO=chromosome | SO=protein_coding_gene | is_pseudo=false	0.000	10.773	4	3	5	3	1062	112.9	6.68	15.67	3	0.927	-0.11	0.33010358626641	54.6	58.9	10.81	17.43	42.3	52.7	59.0	54.8	60.2	53.4	54.6	55.5	63.8	88.2	58.9	53.9	57.0	66.9	72.8	55.9	High	High	High	High	High	High	High	High	High	High
-5722857944678703240	False	High	IsMasterProtein	TGGT1_210830-t26_1-p1	transcript=TGGT1_210830-t26_1 | gene=TGGT1_210830 | organism=Toxoplasma_gondii_GT1 | gene_product=RIO domain-containing protein [Source:UniProtKB/TrEMBL;Acc:S7VTG6] | transcript_product=RIO1 family protein | location=TGGT1_chrIV:1952686-1957204(+) | protein_length=1015 | sequence_SO=chromosome | SO=protein_coding_gene | is_pseudo=false	0.000	25.945	11	8	8	8	1015	112.7	5.57	18.22	8	0.980	-0.03	0.79795852886327	144.0	147.0	12.88	11.36	104.9	148.3	144.0	134.3	146.6	132.6	162.0	147.0	148.5	164.0	160.3	144.8	129.7	118.1	171.3	140.8	High	High	High	High	High	High	High	High	High	High
-7930987918438714408	False	High	IsMasterProtein	TGGT1_210840-t26_1-p1	transcript=TGGT1_210840-t26_1 | gene=TGGT1_210840 | organism=Toxoplasma_gondii_GT1 | gene_product=Arginyl-tRNA synthetase family protein [Source:UniProtKB/TrEMBL;Acc:S7UKP6] | transcript_product=arginyl-tRNA synthetase family protein | location=TGGT1_chrIV:1942834-1951568(-) | protein_length=595 | sequence_SO=chromosome | SO=protein_coding_gene | is_pseudo=false	0.000	75.680	32	20	46	20	595	67.0	6.51	80.03	20	1.024	0.03	0.356102541671311	1797.2	1755.0	2.81	3.87	1913.1	1783.4	1818.6	1800.3	1750.9	1797.2	1790.7	1795.0	1759.3	1763.5	1573.7	1726.2	1755.0	1751.7	1804.1	1747.9	High	High	High	High	High	High	High	High	High	High
233774076831274311	False	High	IsMasterProtein	TGGT1_210960-t26_1-p1	transcript=TGGT1_210960-t26_1 | gene=TGGT1_210960 | organism=Toxoplasma_gondii_GT1 | gene_product=AAA domain-containing protein [Source:UniProtKB/TrEMBL;Acc:S7UKN7] | transcript_product=putative replication factor C subunit 4 | location=TGGT1_chrIV:1930784-1936096(+) | protein_length=351 | sequence_SO=chromosome | SO=protein_coding_gene | is_pseudo=false	0.000	25.365	29	8	12	8	351	39.3	6.65	18.11	8	1.039	0.06	0.70771064401128	184.7	177.7	5.73	8.42	201.2	178.2	204.4	184.7	177.8	181.6	190.0	176.9	190.6	161.9	184.4	177.7	213.5	164.8	175.1	183.3	High	High	High	High	High	High	High	High	High	High
511663217596039037	False	High	IsMasterProtein	TGGT1_210980-t26_1-p1	transcript=TGGT1_210980-t26_1 | gene=TGGT1_210980 | organism=Toxoplasma_gondii_GT1 | gene_product=Putative alternative splicing type 3 and [Source:UniProtKB/TrEMBL;Acc:S7UKQ1] | transcript_product=putative alternative splicing type 3 and | location=TGGT1_chrIV:1920085-1926796(-) | protein_length=554 | sequence_SO=chromosome | SO=protein_coding_gene | is_pseudo=false	0.000	51.170	27	17	28	17	554	64.5	8.00	62.94	17	0.988	-0.02	0.666678444505985	1425.8	1442.9	3.40	3.93	1403.4	1462.6	1367.4	1452.8	1425.8	1453.6	1336.4	1383.4	1497.9	1535.8	1474.7	1442.9	1354.7	1435.1	1490.1	1432.6	High	High	High	High	High	High	High	High	High	High
-630820304422847890	False	High	IsMasterProtein	TGGT1_211020-t26_1-p1	transcript=TGGT1_211020-t26_1 | gene=TGGT1_211020 | organism=Toxoplasma_gondii_GT1 | gene_product=RRM domain-containing protein [Source:UniProtKB/TrEMBL;Acc:S7UKQ6] | transcript_product=RNA recognition motif-containing protein | location=TGGT1_chrIV:1894489-1899543(-) | protein_length=268 | sequence_SO=chromosome | SO=protein_coding_gene | is_pseudo=false	0.000	26.082	34	7	15	7	268	28.7	7.99	25.83	7	0.985	-0.02	0.963069961382634	449.9	456.7	4.97	4.25	484.1	449.9	433.8	412.8	459.1	442.3	457.3	457.6	443.0	464.7	410.1	439.5	456.7	478.5	448.3	457.3	High	High	High	High	High	High	High	High	High	High
4022549475830623403	False	High	IsMasterProtein	TGGT1_211030-t26_1-p1	transcript=TGGT1_211030-t26_1 | gene=TGGT1_211030 | organism=Toxoplasma_gondii_GT1 | gene_product=hypothetical protein | transcript_product=hypothetical protein | location=TGGT1_chrIV:1889471-1891938(-) | protein_length=191 | sequence_SO=chromosome | SO=protein_coding_gene | is_pseudo=false	0.000	76.037	70	13	71	13	191	22.2	5.82	148.63	13	1.016	0.02	0.703514374445896	4753.3	4680.1	1.57	2.51	4764.4	4692.6	4636.5	4669.6	4753.3	4858.0	4764.3	4497.3	4680.1	4573.8	4793.0	4621.3	4864.6	4580.9	4731.2	4734.7	High	High	High	High	High	High	High	High	High	High
4673596306790800390	False	High	IsMasterProtein	TGGT1_211040-t26_1-p1	transcript=TGGT1_211040-t26_1 | gene=TGGT1_211040 | organism=Toxoplasma_gondii_GT1 | gene_product=Protein transport protein Sec61 subunit beta [Source:UniProtKB/TrEMBL;Acc:A0A125YP58] | transcript_product=Sec61beta family protein | location=TGGT1_chrIV:1885778-1887505(+) | protein_length=99 | sequence_SO=chromosome | SO=protein_coding_gene | is_pseudo=false	0.000	15.747	44	4	15	4	99	10.1	10.87	20.07	4	0.993	-0.01	0.919406059560343	754.3	759.9	4.16	6.70	699.5	759.3	708.1	761.1	787.2	754.3	743.0	828.8	791.4	734.4	647.5	759.9	728.7	778.4	746.2	773.4	High	High	High	High	High	High	High	High	High	High
6387822943200779700	False	High	IsMasterProtein	TGGT1_211060-t26_1-p1	transcript=TGGT1_211060-t26_1 | gene=TGGT1_211060 | organism=Toxoplasma_gondii_GT1 | gene_product=hypothetical protein | transcript_product=hypothetical protein | location=TGGT1_chrIV:1873858-1874178(+) | protein_length=106 | sequence_SO=chromosome | SO=protein_coding_gene | is_pseudo=false	0.000	8.382	40	2	2	2	106	11.6	9.83	5.85	2	1.100	0.14	0.883555107702298	37.0	33.6	24.99	23.88	54.8	31.1	43.7	37.0	37.2	26.3	32.6	22.5	34.9	28.9	47.7	42.2	28.9	30.9	44.8	33.6	High	High	High	High	High	High	High	High	High	High
-2012834329228971296	False	High	IsMasterProtein	TGGT1_211090-t26_1-p1	transcript=TGGT1_211090-t26_1 | gene=TGGT1_211090 | organism=Toxoplasma_gondii_GT1 | gene_product=Aminotran_5 domain-containing protein [Source:UniProtKB/TrEMBL;Acc:S7UKQ3] | transcript_product=aminotransferase, class V superfamily protein | location=TGGT1_chrIV:1866785-1871989(-) | protein_length=632 | sequence_SO=chromosome | SO=protein_coding_gene | is_pseudo=false	0.000	14.677	8	4	8	4	632	68.2	8.19	14.90	4	1.018	0.03	0.889963000121824	165.2	162.3	5.28	9.41	169.2	166.2	144.3	168.9	160.8	165.2	161.3	162.3	159.9	194.3	152.8	166.9	164.3	146.9	188.5	158.8	High	High	High	High	High	High	High	High	High	High
8636086188216242725	False	Low	IsMasterProtein	TGGT1_211150-t26_1-p1	transcript=TGGT1_211150-t26_1 | gene=TGGT1_211150 | organism=Toxoplasma_gondii_GT1 | gene_product=hypothetical protein | transcript_product=hypothetical protein | location=TGGT1_chrIV:1850174-1859840(-) | protein_length=1948 | sequence_SO=chromosome | SO=protein_coding_gene | is_pseudo=false	0.053	1.464	0	1	1	1	1948	211.0	8.27	0.00	1																								High	High	High	High	High	High	High	High	High	High
6712411219085321397	False	Medium	IsMasterProtein	TGGT1_211230-t26_1-p1	transcript=TGGT1_211230-t26_1 | gene=TGGT1_211230 | organism=Toxoplasma_gondii_GT1 | gene_product=Putative eukaryotic initiation factor-2B, alpha subunit [Source:UniProtKB/TrEMBL;Acc:S7VTB1] | transcript_product=putative eukaryotic initiation factor-2B, alpha subunit | location=TGGT1_chrIV:1833496-1838383(-) | protein_length=389 | sequence_SO=chromosome | SO=protein_coding_gene | is_pseudo=false	0.023	1.985	2	1	1	1	389	43.4	5.74	0.00	1	0.990	-0.01	0.893828680952688	24.7	25.0	18.32	37.61	34.5	24.5	21.5	24.7	20.9	27.4	29.7	25.9	16.9	14.7	48.0	22.1	27.8	21.8	25.0	25.9	High	High	High	High	High	High	High	High	High	High
9183118934597719812	False	High	IsMasterProtein	TGGT1_211240-t26_1-p1	transcript=TGGT1_211240-t26_1 | gene=TGGT1_211240 | organism=Toxoplasma_gondii_GT1 | gene_product=Putative peptidyl-tRNA hydrolase [Source:UniProtKB/TrEMBL;Acc:S7UKJ2] | transcript_product=putative peptidyl-tRNA hydrolase | location=TGGT1_chrIV:1827895-1830938(+) | protein_length=195 | sequence_SO=chromosome | SO=protein_coding_gene | is_pseudo=false	0.000	8.467	17	3	3	3	195	21.1	8.70	7.19	3	0.909	-0.14	0.0965257660319337	114.6	126.0	5.07	6.28	110.8	114.6	110.3	123.9	125.1	116.2	114.2	139.4	125.1	135.0	126.0	119.1	138.5	132.6	121.0	119.6	High	High	High	High	High	High	High	High	High	High
-38134980817606316	False	High	IsMasterProtein	TGGT1_211250-t26_1-p1	transcript=TGGT1_211250-t26_1 | gene=TGGT1_211250 | organism=Toxoplasma_gondii_GT1 | gene_product=hypothetical protein | transcript_product=hypothetical protein | location=TGGT1_chrIV:1821363-1824761(+) | protein_length=275 | sequence_SO=chromosome | SO=protein_coding_gene | is_pseudo=false	0.000	18.307	21	5	11	5	275	28.6	4.83	19.70	5	0.979	-0.03	0.945189125346431	360.6	368.3	6.87	8.69	314.8	373.0	351.0	346.9	360.6	391.7	373.4	374.3	347.4	388.2	413.1	348.4	368.3	302.7	381.4	347.1	High	High	High	High	High	High	High	High	High	High
8198995509454380852	False	High	IsMasterProtein	TGGT1_211260-t26_1-p1	transcript=TGGT1_211260-t26_1 | gene=TGGT1_211260 | organism=Toxoplasma_gondii_GT1 | gene_product=Protein kinase domain-containing protein [Source:UniProtKB/TrEMBL;Acc:S7UKG8] | transcript_product=rhoptry kinase family protein ROP26 (incomplete catalytic triad) | location=TGGT1_chrIV:1816280-1817587(-) | protein_length=435 | sequence_SO=chromosome | SO=protein_coding_gene | is_pseudo=false	0.000	23.903	16	6	16	6	435	47.8	9.19	21.92	6	0.991	-0.01	0.754563244842543	701.2	707.3	5.07	6.13	701.2	626.8	690.4	704.9	740.2	673.2	705.7	685.0	645.7	707.3	802.6	738.6	691.1	695.4	712.6	734.4	High	High	High	High	High	High	High	High	High	High
-3436700486841392940	False	High	IsMasterProtein	TGGT1_211290-t26_1-p1	transcript=TGGT1_211290-t26_1 | gene=TGGT1_211290 | organism=Toxoplasma_gondii_GT1 | gene_product=Rhoptry protein ROP15 [Source:UniProtKB/TrEMBL;Acc:S7UKJ6] | transcript_product=rhoptry protein ROP15 | location=TGGT1_chrIV:1780392-1782862(-) | protein_length=333 | sequence_SO=chromosome | SO=protein_coding_gene | is_pseudo=false	0.000	53.634	34	12	30	12	333	36.6	8.70	56.39	12	1.036	0.05	0.550882509162748	1406.4	1357.8	2.54	4.28	1349.4	1456.6	1406.8	1401.7	1403.3	1451.6	1406.4	1357.5	1308.0	1336.9	1489.5	1371.0	1436.8	1310.0	1357.8	1373.1	High	High	High	High	High	High	High	High	High	High
7837850619930274717	False	High	IsMasterProtein	TGGT1_211300-t26_1-p1	transcript=TGGT1_211300-t26_1 | gene=TGGT1_211300 | organism=Toxoplasma_gondii_GT1 | gene_product=Putative DUF74 family protein [Source:UniProtKB/TrEMBL;Acc:S7UJQ2] | transcript_product=putative DUF74 family protein | location=TGGT1_chrIV:1777178-1778772(+) | protein_length=373 | sequence_SO=chromosome | SO=protein_coding_gene | is_pseudo=false	0.000	7.537	9	3	4	3	373	39.7	9.58	5.12	3	1.096	0.13	0.70771064401128	161.6	147.4	7.13	10.04	161.6	164.1	166.3	134.4	159.8	164.6	152.2	147.4	128.3	168.3	154.8	141.3	142.8	157.7	173.2	134.3	High	High	High	High	High	High	High	High	High	High
-6293580739425155705	False	Medium	IsMasterProtein	TGGT1_211330-t26_1-p1	transcript=TGGT1_211330-t26_1 | gene=TGGT1_211330 | organism=Toxoplasma_gondii_GT1 | gene_product=Methionine aminopeptidase [Source:UniProtKB/TrEMBL;Acc:S7VTC2] | transcript_product=methionine aminopeptidase | location=TGGT1_chrIV:1754908-1759199(+) | protein_length=697 | sequence_SO=chromosome | SO=protein_coding_gene | is_pseudo=false	0.010	2.878	2	1	1	1	697	76.2	8.48	0.00	1																								High	High	High	High	High	High	High	High	High	High
-1582090619954118996	False	Medium	IsMasterProtein	TGGT1_211340-t26_1-p1	transcript=TGGT1_211340-t26_1 | gene=TGGT1_211340 | organism=Toxoplasma_gondii_GT1 | gene_product=hypothetical protein | transcript_product=hypothetical protein | location=TGGT1_chrIV:1744030-1751855(-) | protein_length=2239 | sequence_SO=chromosome | SO=protein_coding_gene | is_pseudo=false	0.022	2.045	0	1	1	1	2239	239.8	6.51	0.00	1	1.090	0.12	0.975586039046459	48.8	44.7	14.64	10.93	60.3	47.9	50.5	42.6	49.8	37.6	48.8	56.9	42.3	44.7	42.8	44.2	49.2	49.1	54.3	44.6	High	High	High	High	High	High	High	High	High	High
7422129227456059016	False	High	IsMasterProtein	TGGT1_211350-t26_1-p1	transcript=TGGT1_211350-t26_1 | gene=TGGT1_211350 | organism=Toxoplasma_gondii_GT1 | gene_product=CBS domain-containing protein [Source:UniProtKB/TrEMBL;Acc:S7UJQ5] | transcript_product=CBS domain-containing protein | location=TGGT1_chrIV:1730896-1741521(+) | protein_length=1720 | sequence_SO=chromosome | SO=protein_coding_gene | is_pseudo=false	0.000	7.340	2	3	3	3	1720	187.8	6.13	4.17	3	0.855	-0.23	0.960216574091438	33.0	38.6	8.44	26.55	33.0	37.1	31.4	28.1	32.5	34.0	34.5	40.2	43.3	40.7	13.2	34.3	38.6	34.8	43.9	30.8	High	High	High	High	High	High	High	High	High	High
8696544482612410654	False	High	IsMasterProtein	TGGT1_211390-t26_1-p1	transcript=TGGT1_211390-t26_1 | gene=TGGT1_211390 | organism=Toxoplasma_gondii_GT1 | gene_product=ThiF domain-containing protein [Source:UniProtKB/TrEMBL;Acc:S7UJQ9] | transcript_product=hypothetical protein | location=TGGT1_chrIV:1692407-1697995(+) | protein_length=405 | sequence_SO=chromosome | SO=protein_coding_gene | is_pseudo=false	0.000	10.085	9	3	3	3	405	44.0	5.76	7.74	3	0.940	-0.09	0.899010076086421	16.5	17.6	18.39	27.41	16.4	11.2	14.3	17.8	18.3	16.5	20.6	24.3	19.3	21.0	24.3	12.4	16.3	9.9	16.1	17.6	High	High	High	High	High	High	High	High	High	High
-3509848489820727288	False	High	IsMasterProtein	TGGT1_211400-t26_1-p1	transcript=TGGT1_211400-t26_1 | gene=TGGT1_211400 | organism=Toxoplasma_gondii_GT1 | gene_product=DEAD/DEAH box helicase domain-containing protein [Source:UniProtKB/TrEMBL;Acc:S7UKI8] | transcript_product=DEAD/DEAH box helicase domain-containing protein | location=TGGT1_chrIV:1678689-1690435(-) | protein_length=1079 | sequence_SO=chromosome | SO=protein_coding_gene | is_pseudo=false	0.005	3.358	2	2	2	2	1079	120.0	6.02	0.00	2	0.814	-0.30	0.754563244842543	15.4	18.9	23.60	26.03	12.2	16.3	22.6	17.3	15.4	11.3	15.0	20.0	14.1	22.8	15.0	12.1	13.6	18.9	26.3	18.9	High	High	High	High	High	High	High	High	High	High
-9133754943443506504	False	High	IsMasterProtein	TGGT1_211410-t26_1-p1	transcript=TGGT1_211410-t26_1 | gene=TGGT1_211410 | organism=Toxoplasma_gondii_GT1 | gene_product=Translation initiation factor sui1 protein [Source:UniProtKB/TrEMBL;Acc:S7VZ44] | transcript_product=translation initiation factor sui1 protein | location=TGGT1_chrIV:1666821-1676604(+) | protein_length=748 | sequence_SO=chromosome | SO=protein_coding_gene | is_pseudo=false	0.000	45.860	25	15	21	15	748	80.6	6.93	41.52	15	0.961	-0.06	0.789614601374589	1084.8	1129.4	5.52	4.16	1184.4	1065.5	1159.5	1159.9	1052.2	1084.8	1032.0	1129.3	1078.4	1206.7	1093.7	1161.3	1181.3	1137.2	1064.9	1129.4	High	High	High	High	High	High	High	High	High	High
1582904777163218771	False	High	IsMasterProtein	TGGT1_211420-t26_1-p1	transcript=TGGT1_211420-t26_1 | gene=TGGT1_211420 | organism=Toxoplasma_gondii_GT1 | gene_product=RRM domain-containing protein [Source:UniProtKB/TrEMBL;Acc:S7VTD0] | transcript_product=RNA recognition motif-containing protein | location=TGGT1_chrIV:1661239-1664919(-) | protein_length=189 | sequence_SO=chromosome | SO=protein_coding_gene | is_pseudo=false	0.000	40.417	49	10	19	10	189	22.8	7.03	39.41	10	0.982	-0.03	0.987506717375321	1153.0	1173.5	3.39	9.34	1079.4	1180.4	1151.5	1167.0	1195.5	1120.7	1153.0	1197.1	1242.9	1112.6	890.7	1172.7	1173.5	1209.7	1164.1	1247.5	High	High	High	High	High	High	High	High	High	High
-4916194720771168330	False	High	IsMasterProtein	TGGT1_211440-t26_1-p1	transcript=TGGT1_211440-t26_1 | gene=TGGT1_211440 | organism=Toxoplasma_gondii_GT1 | gene_product=hypothetical protein | transcript_product=hypothetical protein | location=TGGT1_chrIV:1640416-1651617(+) | protein_length=1665 | sequence_SO=chromosome | SO=protein_coding_gene | is_pseudo=false	0.000	11.480	3	5	6	4	1665	182.8	6.95	6.20	5	0.947	-0.08	0.829475869589722	50.6	53.4	8.77	12.11	54.1	52.1	45.4	42.1	52.4	50.6	47.6	52.5	53.4	54.4	59.5	41.3	57.8	43.1	53.7	47.7	High	High	High	High	High	High	High	High	High	High
4907637096491418375	False	High	IsMasterProtein	TGGT1_211460-t26_1-p1	transcript=TGGT1_211460-t26_1 | gene=TGGT1_211460 | organism=Toxoplasma_gondii_GT1 | gene_product=hypothetical protein | transcript_product=hypothetical protein | location=TGGT1_chrIV:1626832-1629780(+) | protein_length=982 | sequence_SO=chromosome | SO=protein_coding_gene | is_pseudo=false	0.000	27.431	10	9	12	9	982	105.6	5.26	21.79	9	1.114	0.16	0.607184683233759	337.1	302.5	5.34	11.58	319.5	350.4	343.4	351.8	321.4	304.8	337.1	296.4	282.9	328.3	387.7	279.5	274.4	335.1	302.5	330.6	High	High	High	High	High	High	High	High	High	High
3977368038636653334	False	High	IsMasterProtein	TGGT1_211630-t26_1-p1	transcript=TGGT1_211630-t26_1 | gene=TGGT1_211630 | organism=Toxoplasma_gondii_GT1 | gene_product=hypothetical protein | transcript_product=hypothetical protein | location=TGGT1_chrIV:1587042-1589369(+) | protein_length=213 | sequence_SO=chromosome | SO=protein_coding_gene | is_pseudo=false	0.000	12.950	15	3	5	3	213	23.6	9.01	8.65	3	0.955	-0.07	0.790743162414058	231.4	242.4	9.22	7.48	236.7	231.4	266.7	197.2	235.4	223.3	217.9	248.8	242.4	252.6	265.3	238.7	225.3	249.4	219.1	209.3	High	High	High	High	High	High	High	High	High	High
4555661252320823396	False	Medium	IsMasterProtein	TGGT1_211640-t26_1-p1	transcript=TGGT1_211640-t26_1 | gene=TGGT1_211640 | organism=Toxoplasma_gondii_GT1 | gene_product=hypothetical protein | transcript_product=hypothetical protein | location=TGGT1_chrIV:1574581-1584544(-) | protein_length=2874 | sequence_SO=chromosome | SO=protein_coding_gene | is_pseudo=false	0.026	1.884	0	1	1	1	2874	311.4	7.37	0.00	1	1.015	0.02	0.927333511329579	62.0	61.1	12.15	18.01	74.1	60.3	62.0	52.7	64.9	70.7	55.9	61.1	54.9	84.4	81.0	60.4	56.8	52.3	74.5	61.3	High	High	High	High	High	High	High	High	High	High
2237099497231764785	False	High	IsMasterProtein	TGGT1_211670-t26_1-p1	transcript=TGGT1_211670-t26_1 | gene=TGGT1_211670 | organism=Toxoplasma_gondii_GT1 | gene_product=S1 RNA binding domain-containing protein [Source:UniProtKB/TrEMBL;Acc:A0A125YJ43] | transcript_product=S1 RNA binding domain-containing protein | location=TGGT1_chrIV:1560254-1562332(-) | protein_length=378 | sequence_SO=chromosome | SO=protein_coding_gene | is_pseudo=false	0.000	23.300	27	8	9	8	378	42.2	9.41	16.76	8	1.030	0.04	0.972524186626075	182.9	177.6	10.41	11.00	206.2	197.1	147.9	186.0	169.7	181.2	182.9	160.3	170.3	225.2	174.0	178.3	177.6	194.7	179.2	161.3	High	High	High	High	High	High	High	High	High	High
-3363152440554284001	False	High	IsMasterProtein	TGGT1_211680-t26_1-p1	transcript=TGGT1_211680-t26_1 | gene=TGGT1_211680 | organism=Toxoplasma_gondii_GT1 | gene_product=Protein disulfide-isomerase [Source:UniProtKB/TrEMBL;Acc:A0A125YQI9] | transcript_product=protein disulfide isomerase | location=TGGT1_chrIV:1556190-1558014(+) | protein_length=471 | sequence_SO=chromosome | SO=protein_coding_gene | is_pseudo=false	0.000	141.033	64	28	196	26	471	52.8	5.22	407.35	28	0.994	-0.01	0.841387127472916	14176.3	14260.2	0.85	2.51	14176.3	14172.2	14115.1	14044.1	14318.4	14349.9	14339.1	14382.5	14390.3	13845.4	13583.5	13859.7	14623.5	14365.4	13810.2	14260.2	High	High	High	High	High	High	High	High	High	High
-7569033191812484411	False	High	IsMasterProtein	TGGT1_211690-t26_1-p1	transcript=TGGT1_211690-t26_1 | gene=TGGT1_211690 | organism=Toxoplasma_gondii_GT1 | gene_product=DRBM domain-containing protein [Source:UniProtKB/TrEMBL;Acc:S7UKM4] | transcript_product=AAA family protein | location=TGGT1_chrIV:1531700-1551811(-) | protein_length=1538 | sequence_SO=chromosome | SO=protein_coding_gene | is_pseudo=false	0.000	60.575	15	18	22	18	1538	167.1	8.87	53.10	18	0.979	-0.03	0.814900508703678	775.3	792.2	3.02	3.13	811.4	745.9	770.3	759.0	795.9	775.3	798.8	792.2	795.3	803.2	785.0	826.2	784.9	748.9	813.9	757.4	High	High	High	High	High	High	High	High	High	High
-2742318879719077792	False	High	IsMasterProtein	TGGT1_211710-t26_1-p1	transcript=TGGT1_211710-t26_1 | gene=TGGT1_211710 | organism=Toxoplasma_gondii_GT1 | gene_product=TB2/DP1, HVA22 family protein [Source:UniProtKB/TrEMBL;Acc:S7VZ61] | transcript_product=TB2/DP1, HVA22 family protein | location=TGGT1_chrIV:1512749-1513255(+) | protein_length=168 | sequence_SO=chromosome | SO=protein_coding_gene | is_pseudo=false	0.000	8.653	18	2	10	2	168	19.0	7.55	24.91	2	0.978	-0.03	0.96818093268445	202.5	207.0	6.22	8.49	232.1	198.7	207.9	202.2	193.1	202.5	214.9	203.2	172.3	218.3	237.6	203.3	221.7	204.6	207.0	213.3	High	High	High	High	High	High	High	High	High	High
7956135729892476729	False	High	IsMasterProtein	TGGT1_211720-t26_1-p1	transcript=TGGT1_211720-t26_1 | gene=TGGT1_211720 | organism=Toxoplasma_gondii_GT1 | gene_product=AP2/ERF domain-containing protein [Source:UniProtKB/TrEMBL;Acc:S7VTE8] | transcript_product=AP2 domain transcription factor AP2IV-5 | location=TGGT1_chrIV:1499109-1505927(-) | protein_length=1966 | sequence_SO=chromosome | SO=protein_coding_gene | is_pseudo=false	0.000	12.027	3	4	4	4	1966	210.6	5.40	7.93	4	0.999	0.00	0.993939746330555	89.1	89.2	8.00	21.71	102.4	81.1	84.3	86.4	89.1	91.7	95.5	84.7	94.2	124.1	59.3	72.4	87.7	89.2	115.1	101.5	High	High	High	High	High	High	High	High	High	High
-5006626941184150261	False	High	IsMasterProtein	TGGT1_211730-t26_1-p1	transcript=TGGT1_211730-t26_1 | gene=TGGT1_211730 | organism=Toxoplasma_gondii_GT1 | gene_product=SET domain-containing protein [Source:UniProtKB/TrEMBL;Acc:S7UKM8] | transcript_product=histone lysine methyltransferase SET8 | location=TGGT1_chrIV:1486407-1496127(+) | protein_length=1906 | sequence_SO=chromosome | SO=protein_coding_gene | is_pseudo=false	0.000	28.632	8	12	14	11	1906	203.8	6.14	13.65	12	1.019	0.03	0.741383988466388	209.3	205.4	3.62	7.60	221.2	216.0	198.0	215.7	209.3	207.8	206.8	221.6	185.1	230.6	185.7	205.4	201.2	192.1	212.0	207.0	High	High	High	High	High	High	High	High	High	High
-7657536012946603673	False	High	IsMasterProtein	TGGT1_211850-t26_1-p1	transcript=TGGT1_211850-t26_1 | gene=TGGT1_211850 | organism=Toxoplasma_gondii_GT1 | gene_product=hypothetical protein | transcript_product=hypothetical protein | location=TGGT1_chrX:4062162-4062901(-) | protein_length=173 | sequence_SO=chromosome | SO=protein_coding_gene | is_pseudo=false	0.001	5.211	10	2	2	2	173	18.4	7.64	4.54	2	1.052	0.07	0.461491030519029	113.9	108.3	8.77	12.88	136.3	113.9	127.0	110.4	111.0	127.7	111.1	105.9	110.4	102.4	75.5	117.1	105.3	121.1	121.2	108.3	High	High	High	High	High	High	High	High	High	High
5578987914071792132	False	High	IsMasterProtein	TGGT1_212090-t26_1-p1	transcript=TGGT1_212090-t26_1 | gene=TGGT1_212090 | organism=Toxoplasma_gondii_GT1 | gene_product=hypothetical protein | transcript_product=hypothetical protein | location=TGGT1_chrX:3976691-3978589(-) | protein_length=632 | sequence_SO=chromosome | SO=protein_coding_gene | is_pseudo=false	0.000	11.564	7	4	4	4	632	70.2	9.57	7.70	4	0.995	-0.01	0.986229973056019	204.4	205.3	3.30	8.63	199.9	198.9	192.7	209.1	209.2	204.4	211.0	205.3	187.8	220.6	227.3	220.5	200.9	171.3	198.2	210.0	High	High	High	High	High	High	High	High	High	High
4833365695657380990	False	Medium	IsMasterProtein	TGGT1_212100-t26_1-p1	transcript=TGGT1_212100-t26_1 | gene=TGGT1_212100 | organism=Toxoplasma_gondii_GT1 | gene_product=ThiF domain-containing protein [Source:UniProtKB/TrEMBL;Acc:S7W4L1] | transcript_product=ThiF family protein | location=TGGT1_chrX:3968778-3974867(+) | protein_length=1076 | sequence_SO=chromosome | SO=protein_coding_gene | is_pseudo=false	0.021	2.139	1	1	1	1	1076	115.9	7.14	2.65	1	1.062	0.09	0.861467114379775	59.8	56.4	13.01	16.05	53.4	63.9	69.3	56.6	59.8	45.7	61.0	63.1	68.2	56.3	36.1	56.4	54.2	50.7	59.6	57.7	High	High	High	High	High	High	High	High	High	High
6592271368547749197	False	High	IsMasterProtein	TGGT1_212130-t26_1-p1	transcript=TGGT1_212130-t26_1 | gene=TGGT1_212130 | organism=Toxoplasma_gondii_GT1 | gene_product=PNPLA domain-containing protein [Source:UniProtKB/TrEMBL;Acc:S7UWG7] | transcript_product=phospholipase, patatin family protein | location=TGGT1_chrX:3947536-3959836(+) | protein_length=994 | sequence_SO=chromosome | SO=protein_coding_gene | is_pseudo=false	0.000	11.326	5	4	6	4	994	109.8	8.68	4.84	4	0.965	-0.05	0.723372863090102	91.8	95.1	13.89	11.83	65.5	91.8	102.1	86.9	103.6	91.8	92.6	95.3	126.5	93.8	102.0	96.9	86.6	93.2	95.1	90.7	High	High	High	High	High	High	High	High	High	High
5020840110644325274	False	Low	IsMasterProtein	TGGT1_212150-t26_1-p1	transcript=TGGT1_212150-t26_1 | gene=TGGT1_212150 | organism=Toxoplasma_gondii_GT1 | gene_product=Cog4 domain-containing protein [Source:UniProtKB/TrEMBL;Acc:S7W4K6] | transcript_product=hypothetical protein | location=TGGT1_chrX:3912877-3924886(-) | protein_length=1178 | sequence_SO=chromosome | SO=protein_coding_gene | is_pseudo=false	0.053	1.467	1	1	1	1	1178	128.6	5.85	2.17	1	0.873	-0.20	0.789710018609308	44.5	51.0	14.62	24.88	44.5	51.9	46.5	39.2	37.1	33.7	45.3	58.8	51.0	39.3	65.3	56.2	53.7	42.5	26.8	39.7	High	High	High	High	High	High	High	High	High	High
6194846341161599636	False	High	IsMasterProtein	TGGT1_212210-t26_1-p1	transcript=TGGT1_212210-t26_1 | gene=TGGT1_212210 | organism=Toxoplasma_gondii_GT1 | gene_product=hypothetical protein | transcript_product=hypothetical protein | location=TGGT1_chrX:3883183-3884263(-) | protein_length=280 | sequence_SO=chromosome | SO=protein_coding_gene | is_pseudo=false	0.000	24.656	21	4	11	4	280	28.9	4.13	19.78	4	1.207	0.27	0.556055869279808	373.5	309.5	12.29	9.44	376.6	401.9	332.1	373.5	290.8	304.7	388.7	296.9	290.2	284.2	343.6	309.5	321.8	361.1	363.1	301.3	High	High	High	High	High	High	High	High	High	High
2857084618924690025	False	High	IsMasterProtein	TGGT1_212220-t26_1-p1	transcript=TGGT1_212220-t26_1 | gene=TGGT1_212220 | organism=Toxoplasma_gondii_GT1 | gene_product=hypothetical protein | transcript_product=hypothetical protein | location=TGGT1_chrX:3876902-3879847(+) | protein_length=981 | sequence_SO=chromosome | SO=protein_coding_gene | is_pseudo=false	0.000	42.405	16	14	23	14	981	107.9	7.23	45.84	14	0.977	-0.03	0.750162532986307	1056.4	1081.3	2.47	3.37	1066.9	1070.9	1026.3	1110.5	1055.0	1044.7	1056.4	1002.7	1135.0	1105.0	1064.9	1066.2	1097.5	1081.3	1085.2	1066.6	High	High	High	High	High	High	High	High	High	High
2588351114359834223	False	High	IsMasterProtein	TGGT1_212240-t26_1-p1	transcript=TGGT1_212240-t26_1 | gene=TGGT1_212240 | organism=Toxoplasma_gondii_GT1 | gene_product=Tubulin beta chain [Source:UniProtKB/TrEMBL;Acc:A0A125YJU3] | transcript_product=putative beta-1 tubulin | location=TGGT1_chrX:3870160-3872634(-) | protein_length=449 | sequence_SO=chromosome | SO=protein_coding_gene | is_pseudo=false	0.000	140.108	50	18	223	1	449	50.0	4.81	487.25	18																								High	High	High	High	High	High	High	High	High	High
-1580616415415076906	False	High	IsMasterProtein	TGGT1_212250-t26_1-p1	transcript=TGGT1_212250-t26_1 | gene=TGGT1_212250 | organism=Toxoplasma_gondii_GT1 | gene_product=XPG N-terminal domain-containing protein [Source:UniProtKB/TrEMBL;Acc:S7UVX9] | transcript_product=XPG N-terminal domain-containing protein | location=TGGT1_chrX:3863526-3867619(+) | protein_length=767 | sequence_SO=chromosome | SO=protein_coding_gene | is_pseudo=false	0.000	30.185	14	10	20	10	767	86.9	6.89	34.12	10	0.989	-0.02	0.941888910900047	1065.7	1077.3	4.15	4.00	1036.3	1112.1	992.8	1095.6	1065.7	1105.2	1035.4	1045.3	1106.9	1077.3	1087.1	1058.2	1032.7	997.9	1144.0	1082.6	High	High	High	High	High	High	High	High	High	High
-357442629531466180	False	High	IsMasterProtein	TGGT1_212260-t26_1-p1	transcript=TGGT1_212260-t26_1 | gene=TGGT1_212260 | organism=Toxoplasma_gondii_GT1 | gene_product=Sjogren's syndrome/scleroderma autoantigen 1 (Autoantigen p27) protein [Source:UniProtKB/TrEMBL;Acc:S7W4J8] | transcript_product=Sjogren's syndrome/scleroderma autoantigen 1 (Autoantigen p27) protein | location=TGGT1_chrX:3858396-3862236(-) | protein_length=351 | sequence_SO=chromosome | SO=protein_c…	0.000	37.058	28	8	19	8	351	38.0	6.73	38.78	8	0.940	-0.09	0.439799457625612	634.8	675.2	3.99	7.46	634.8	609.3	672.1	617.5	641.8	599.4	649.6	739.8	698.4	576.5	675.2	658.8	703.8	717.7	646.1	630.2	High	High	High	High	High	High	High	High	High	High
-1898855042101417713	False	High	IsMasterProtein	TGGT1_212270-t26_1-p1	transcript=TGGT1_212270-t26_1 | gene=TGGT1_212270 | organism=Toxoplasma_gondii_GT1 | gene_product=hypothetical protein | transcript_product=hypothetical protein | location=TGGT1_chrX:3855671-3857610(+) | protein_length=370 | sequence_SO=chromosome | SO=protein_coding_gene | is_pseudo=false	0.000	30.859	26	9	23	9	370	40.9	6.55	40.39	9	1.050	0.07	0.31445944159629	916.7	872.7	3.78	5.26	979.1	916.7	928.3	918.2	881.5	879.6	892.9	885.9	872.7	903.0	807.2	942.2	837.0	843.1	811.1	901.1	High	High	High	High	High	High	High	High	High	High
-5006875743221658568	False	High	IsMasterProtein	TGGT1_212290-t26_1-p1	transcript=TGGT1_212290-t26_1 | gene=TGGT1_212290 | organism=Toxoplasma_gondii_GT1 | gene_product=Ribosomal protein RPS19 [Source:UniProtKB/TrEMBL;Acc:S7UVX4] | transcript_product=ribosomal protein RPS19 | location=TGGT1_chrX:3845925-3847625(-) | protein_length=313 | sequence_SO=chromosome | SO=protein_coding_gene | is_pseudo=false	0.000	26.980	24	6	17	6	313	34.9	8.68	47.86	6	0.931	-0.10	0.52455528759121	1211.5	1301.5	3.26	10.58	1188.6	1211.5	1246.4	1292.4	1207.3	1279.5	1206.2	1171.7	1341.5	1256.1	1596.1	1301.5	1390.2	1166.5	1455.9	1236.4	High	High	High	High	High	High	High	High	High	High
5892135993699687234	False	High	IsMasterProtein	TGGT1_212300-t26_1-p1	transcript=TGGT1_212300-t26_1 | gene=TGGT1_212300 | organism=Toxoplasma_gondii_GT1 | gene_product=hypothetical protein | transcript_product=hypothetical protein | location=TGGT1_chrX:3837742-3842895(+) | protein_length=683 | sequence_SO=chromosome | SO=protein_coding_gene | is_pseudo=false	0.000	79.139	36	20	39	20	683	75.6	6.51	73.33	20	1.073	0.10	0.330492975497048	1390.0	1295.8	5.03	3.89	1313.9	1390.0	1521.8	1323.6	1384.1	1434.6	1409.5	1340.6	1259.3	1292.1	1295.8	1358.8	1283.0	1281.5	1392.1	1398.6	High	High	High	High	High	High	High	High	High	High
1843163875172225745	False	High	IsMasterProtein	TGGT1_212310-t26_1-p1	transcript=TGGT1_212310-t26_1 | gene=TGGT1_212310 | organism=Toxoplasma_gondii_GT1 | gene_product=V-type proton ATPase proteolipid subunit [Source:UniProtKB/TrEMBL;Acc:S7WBL3] | transcript_product=vacuolar ATP synthetase | location=TGGT1_chrX:3830850-3833361(-) | protein_length=170 | sequence_SO=chromosome | SO=protein_coding_gene | is_pseudo=false	0.000	11.537	21	4	10	4	170	17.5	7.96	7.67	4	1.070	0.10	0.810952536550461	456.1	426.4	8.24	9.06	474.1	408.2	485.8	398.6	464.8	456.1	406.3	415.8	426.4	439.8	478.9	451.9	473.4	369.6	385.2	393.2	High	High	High	High	High	High	High	High	High	High
2416641134225962176	False	High	IsMasterProtein	TGGT1_212410-t26_1-p1	transcript=TGGT1_212410-t26_1 | gene=TGGT1_212410 | organism=Toxoplasma_gondii_GT1 | gene_product=Dense granule protein GRA11 [Source:UniProtKB/TrEMBL;Acc:S7UG79] | transcript_product=dense granule protein GRA11 | location=AAQM03000406:691-2823(-) | protein_length=710 | sequence_SO=contig | SO=protein_coding_gene | is_pseudo=false	0.000	13.639	5	2	4	2	710	75.5	4.06	12.52	2	0.918	-0.12	0.857976785700811	43.9	47.8	14.58	18.72	56.1	45.2	38.0	38.9	43.9	38.1	44.8	54.3	55.0	58.3	32.6	49.8	38.7	39.0	47.8	43.1	High	High	High	High	High	High	High	High	High	High
-9126091573420257283	False	High	IsMasterProtein	TGGT1_212760-t26_1-p1	transcript=TGGT1_212760-t26_1 | gene=TGGT1_212760 | organism=Toxoplasma_gondii_GT1 | gene_product=hypothetical protein | transcript_product=hypothetical protein | location=TGGT1_chrV:452613-452834(-) | protein_length=73 | sequence_SO=chromosome | SO=protein_coding_gene | is_pseudo=false	0.001	5.175	30	3	3	3	73	8.1	8.18	1.69	3	1.089	0.12	0.623951925810944	139.1	127.8	7.70	11.33	152.1	139.1	142.4	128.4	146.1	120.9	135.5	136.4	127.8	122.5	100.6	132.0	120.0	137.9	153.9	126.3	High	High	High	High	High	High	High	High	High	High
-2883193707410341448	False	High	IsMasterProtein	TGGT1_212770-t26_1-p1	transcript=TGGT1_212770-t26_1 | gene=TGGT1_212770 | organism=Toxoplasma_gondii_GT1 | gene_product=hypothetical protein | transcript_product=hypothetical protein | location=TGGT1_chrV:456259-461225(-) | protein_length=940 | sequence_SO=chromosome | SO=protein_coding_gene | is_pseudo=false	0.000	17.596	8	7	7	7	940	99.8	6.74	7.22	7	1.005	0.01	0.961545420027566	240.0	238.7	5.43	7.69	255.0	237.1	241.5	244.0	218.8	240.0	221.0	229.9	247.4	238.7	262.7	249.3	201.0	220.5	241.0	227.6	High	High	High	High	High	High	High	High	High	High
-3166301073222355022	False	Medium	IsMasterProtein	TGGT1_212780-t26_1-p1	transcript=TGGT1_212780-t26_1 | gene=TGGT1_212780 | organism=Toxoplasma_gondii_GT1 | gene_product=hypothetical protein | transcript_product=hypothetical protein | location=TGGT1_chrV:465584-475302(+) | protein_length=2335 | sequence_SO=chromosome | SO=protein_coding_gene | is_pseudo=false	0.013	2.690	0	1	1	1	2335	253.8	5.39	0.00	1																								Not Found	High	High	High	High	High	High	High	High	High
-4036277002862564273	False	High	IsMasterProtein	TGGT1_212820-t26_1-p1	transcript=TGGT1_212820-t26_1 | gene=TGGT1_212820 | organism=Toxoplasma_gondii_GT1 | gene_product=Ubiquitin-like domain-containing protein [Source:UniProtKB/TrEMBL;Acc:S7W3R9] | transcript_product=ubiquitin family protein | location=TGGT1_chrV:502016-508102(+) | protein_length=1158 | sequence_SO=chromosome | SO=protein_coding_gene | is_pseudo=false	0.000	55.952	16	15	23	15	1158	119.1	5.29	52.40	15	0.977	-0.03	0.73405488373051	644.8	659.8	2.50	4.52	631.6	637.5	644.8	668.4	659.1	671.6	636.8	659.8	680.9	658.9	651.3	687.6	717.0	660.1	608.3	649.2	High	High	High	High	High	High	High	High	High	High
1228797323453365902	False	High	IsMasterProtein	TGGT1_212840-t26_1-p1	transcript=TGGT1_212840-t26_1 | gene=TGGT1_212840 | organism=Toxoplasma_gondii_GT1 | gene_product=HIT-type domain-containing protein [Source:UniProtKB/TrEMBL;Acc:S7VX77] | transcript_product=HIT zinc finger protein | location=TGGT1_chrV:509275-514927(-) | protein_length=588 | sequence_SO=chromosome | SO=protein_coding_gene | is_pseudo=false	0.000	8.919	6	3	3	3	588	64.5	5.47	7.53	3	1.044	0.06	0.843477012695111	32.8	31.4	7.68	23.77	32.8	34.2	28.3	34.7	30.3	34.7	31.2	31.2	41.2	38.9	32.4	37.0	31.4	22.4	20.7	23.9	High	High	High	High	High	High	High	High	High	High
6335243068409648028	False	High	IsMasterProtein	TGGT1_212850-t26_1-p1	transcript=TGGT1_212850-t26_1 | gene=TGGT1_212850 | organism=Toxoplasma_gondii_GT1 | gene_product=PI31_Prot_C domain-containing protein [Source:UniProtKB/TrEMBL;Acc:S7UPF2] | transcript_product=hypothetical protein | location=TGGT1_chrV:515723-519063(+) | protein_length=456 | sequence_SO=chromosome | SO=protein_coding_gene | is_pseudo=false	0.000	5.475	6	2	2	2	456	48.2	5.71	2.20	2	1.140	0.19	0.818557622996802	23.1	20.2	21.50	20.96		14.8	24.8	25.6	21.0	29.0	21.4	22.1	18.3	28.7	18.1	17.3	14.2	22.1	24.4	20.2	Not Found	High	High	High	High	High	High	High	High	High
4963548169533078705	False	High	IsMasterProtein	TGGT1_212860-t26_1-p1	transcript=TGGT1_212860-t26_1 | gene=TGGT1_212860 | organism=Toxoplasma_gondii_GT1 | gene_product=hypothetical protein | transcript_product=hypothetical protein | location=TGGT1_chrV:522401-525373(+) | protein_length=990 | sequence_SO=chromosome | SO=protein_coding_gene | is_pseudo=false	0.000	12.729	4	5	5	5	990	110.1	10.26	10.22	5	0.999	0.00	0.898144575641987	339.1	339.5	7.63	9.46	375.7	310.6	337.7	355.9	350.7	339.1	301.1	392.0	334.6	339.5	321.0	378.7	309.7	381.5	303.2	360.6	High	High	High	High	High	High	High	High	High	High
3117641580765714729	False	High	IsMasterProtein	TGGT1_212880-t26_1-p1	transcript=TGGT1_212880-t26_1 | gene=TGGT1_212880 | organism=Toxoplasma_gondii_GT1 | gene_product=Surface antigen repeat-containing protein [Source:UniProtKB/TrEMBL;Acc:S7UPM6] | transcript_product=surface antigen repeat-containing protein | location=TGGT1_chrV:528602-556929(-) | protein_length=6672 | sequence_SO=chromosome | SO=protein_coding_gene | is_pseudo=false	0.000	14.991	1	6	6	6	6672	762.1	5.40	7.55	6	0.917	-0.13	0.379301522219753	92.2	100.6	13.84	7.04	73.1	91.8	114.7	82.6	93.1	94.1	92.2	99.6	100.6	102.1	115.2	113.5	98.2	95.3	110.5	99.0	High	High	High	High	High	High	High	High	High	High
8024454018405024265	False	High	IsMasterProtein	TGGT1_212930-t26_1-p1	transcript=TGGT1_212930-t26_1 | gene=TGGT1_212930 | organism=Toxoplasma_gondii_GT1 | gene_product=Nfu_N domain-containing protein [Source:UniProtKB/TrEMBL;Acc:S7UNN8] | transcript_product=NifU family domain-containing protein | location=TGGT1_chrV:569656-571705(-) | protein_length=370 | sequence_SO=chromosome | SO=protein_coding_gene | is_pseudo=false	0.000	14.162	18	4	7	4	370	40.5	5.59	19.12	4	1.041	0.06	0.944096943727171	128.0	123.0	6.43	14.75	131.0	135.7	123.7	113.0	128.0	120.0	134.1	128.5	135.2	121.2	93.0	157.7	123.0	107.9	122.8	139.6	High	High	High	High	High	High	High	High	High	High
4548949072610026971	False	High	IsMasterProtein	TGGT1_212950-t26_1-p1	transcript=TGGT1_212950-t26_1 | gene=TGGT1_212950 | organism=Toxoplasma_gondii_GT1 | gene_product=Putative ADP-ribosylation factor family protein 2 [Source:UniProtKB/TrEMBL;Acc:A0A125YQC1] | transcript_product=putative ADP-ribosylation factor family protein 2 | location=TGGT1_chrV:589943-592814(+) | protein_length=185 | sequence_SO=chromosome | SO=protein_coding_gene | is_pseudo=false	0.001	5.412	11	2	3	2	185	21.0	6.80	6.05	2	0.970	-0.04	0.807906789603794	112.5	115.9	8.09	6.01	109.6	96.2	118.8	118.7	112.5	102.3	119.2	115.9	119.5	111.0	109.0	116.1	121.7	101.5	112.9	123.6	High	High	High	High	High	High	High	High	High	High
-332343882529587746	False	High	IsMasterProtein	TGGT1_212960B-t26_1-p1	transcript=TGGT1_212960B-t26_1 | gene=TGGT1_212960B | organism=Toxoplasma_gondii_GT1 | gene_product=hypothetical protein | transcript_product=hypothetical protein | location=TGGT1_chrV:599015-602482(+) | protein_length=370 | sequence_SO=chromosome | SO=protein_coding_gene | is_pseudo=false	0.000	23.720	23	8	12	8	370	42.5	8.95	19.68	8	1.029	0.04	0.919406059560343	298.7	290.4	6.49	6.41	301.5	301.2	250.2	286.0	298.7	303.5	287.1	290.9	272.0	317.2	295.0	279.1	252.8	276.0	290.4	297.8	High	High	High	High	High	High	High	High	High	High
-6553329699646579011	False	High	IsMasterProtein	TGGT1_212980-t26_1-p1	transcript=TGGT1_212980-t26_1 | gene=TGGT1_212980 | organism=Toxoplasma_gondii_GT1 | gene_product=hypothetical protein | transcript_product=hypothetical protein | location=TGGT1_chrV:617528-620094(-) | protein_length=715 | sequence_SO=chromosome | SO=protein_coding_gene | is_pseudo=false	0.000	22.812	12	9	12	9	715	75.7	7.15	22.69	9	1.109	0.15	0.0506018616211847	612.3	552.2	1.24	6.20	618.0	608.0	618.5	597.2	612.3	608.5	616.8	552.2	534.5	484.8	566.8	547.9	551.6	591.3	553.3	605.7	High	High	High	High	High	High	High	High	High	High
-7578306062905039082	False	High	IsMasterProtein	TGGT1_212990-t26_1-p1	transcript=TGGT1_212990-t26_1 | gene=TGGT1_212990 | organism=Toxoplasma_gondii_GT1 | gene_product=hypothetical protein | transcript_product=hypothetical protein | location=TGGT1_chrV:626448-635544(+) | protein_length=1064 | sequence_SO=chromosome | SO=protein_coding_gene | is_pseudo=false	0.000	11.203	5	3	3	3	1064	113.6	8.40	8.29	3	1.044	0.06	0.992976359731455	87.8	84.1	12.98	17.54	74.9	104.1	86.6	89.4	75.3	102.2	87.8	79.9	84.1	123.7	77.9	89.8	85.5	75.5	79.1	103.7	High	High	High	High	High	High	High	High	High	High
3016799658517192442	False	High	IsMasterProtein	TGGT1_213000-t26_1-p1	transcript=TGGT1_213000-t26_1 | gene=TGGT1_213000 | organism=Toxoplasma_gondii_GT1 | gene_product=Rep_fac_C domain-containing protein [Source:UniProtKB/TrEMBL;Acc:S7VWW6] | transcript_product=putative replication factor C, subunit 5 | location=TGGT1_chrV:639318-648336(+) | protein_length=372 | sequence_SO=chromosome | SO=protein_coding_gene | is_pseudo=false	0.000	28.404	27	9	16	9	372	41.2	8.34	13.61	9	0.986	-0.02	0.863126333117425	216.3	219.4	6.46	9.00	230.4	239.2	204.3	204.3	209.3	230.6	216.3	219.4	183.0	213.8	188.6	239.8	224.3	201.8	232.5	222.2	High	High	High	High	High	High	High	High	High	High
-6144906112054708101	False	High	IsMasterProtein	TGGT1_213010-t26_1-p1	transcript=TGGT1_213010-t26_1 | gene=TGGT1_213010 | organism=Toxoplasma_gondii_GT1 | gene_product=hypothetical protein | transcript_product=hypothetical protein | location=TGGT1_chrV:649058-659140(-) | protein_length=1036 | sequence_SO=chromosome | SO=protein_coding_gene | is_pseudo=false	0.000	30.359	11	11	13	11	1036	114.8	7.59	19.24	11	0.960	-0.06	0.492644728851316	432.9	450.7	4.39	5.16	437.2	440.3	432.9	425.9	406.1	467.2	420.7	469.2	438.9	490.5	435.5	450.7	463.6	474.9	432.3	418.9	High	High	High	High	High	High	High	High	High	High
5820949929776727475	False	High	IsMasterProtein	TGGT1_213030-t26_1-p1	transcript=TGGT1_213030-t26_1 | gene=TGGT1_213030 | organism=Toxoplasma_gondii_GT1 | gene_product=Clathrin light chain [Source:UniProtKB/TrEMBL;Acc:S7UPA7] | transcript_product=hypothetical protein | location=TGGT1_chrV:673145-674534(+) | protein_length=324 | sequence_SO=chromosome | SO=protein_coding_gene | is_pseudo=false	0.000	47.427	39	9	38	9	324	35.2	4.69	71.74	9	1.008	0.01	0.592350124870717	1156.1	1146.8	1.79	4.94	1170.5	1192.3	1151.0	1134.7	1157.0	1156.1	1132.3	1135.0	1146.8	1158.7	994.5	1079.9	1149.4	1159.9	1121.5	1170.1	High	High	High	High	High	High	High	High	High	High
7510996462475431861	False	High	IsMasterProtein	TGGT1_213040-t26_1-p1	transcript=TGGT1_213040-t26_1 | gene=TGGT1_213040 | organism=Toxoplasma_gondii_GT1 | gene_product=hypothetical protein | transcript_product=hypothetical protein | location=TGGT1_chrV:678396-686336(+) | protein_length=1824 | sequence_SO=chromosome | SO=protein_coding_gene | is_pseudo=false	0.000	9.207	3	4	4	4	1824	196.7	8.85	5.07	4	1.016	0.02	0.825742870709345	118.9	117.0	9.41	20.15	147.8	118.9	112.8	126.9	117.9	117.9	120.5	117.0	100.8	133.5	68.3	109.3	141.3	115.7	146.5	123.7	High	High	High	High	High	High	High	High	High	High
4345581169183020957	False	High	IsMasterProtein	TGGT1_213050-t26_1-p1	transcript=TGGT1_213050-t26_1 | gene=TGGT1_213050 | organism=Toxoplasma_gondii_GT1 | gene_product=hypothetical protein | transcript_product=hypothetical protein | location=TGGT1_chrV:689391-689969(+) | protein_length=192 | sequence_SO=chromosome | SO=protein_coding_gene | is_pseudo=false	0.000	10.021	18	3	6	3	192	21.2	10.23	14.43	3	1.097	0.13	0.500168701727875	106.2	96.8	7.18	10.99	97.5	106.2	116.7	106.4	99.8	98.7	114.1	101.7	107.3	106.5	80.8	88.2	89.5	96.8	92.4	113.8	High	High	High	High	High	High	High	High	High	High
8376460093407176585	False	Medium	IsMasterProtein	TGGT1_213060-t26_1-p1	transcript=TGGT1_213060-t26_1 | gene=TGGT1_213060 | organism=Toxoplasma_gondii_GT1 | gene_product=WD_REPEATS_REGION domain-containing protein [Source:UniProtKB/TrEMBL;Acc:S7UP51] | transcript_product=WD domain, G-beta repeat-containing protein | location=TGGT1_chrV:694020-707306(+) | protein_length=3089 | sequence_SO=chromosome | SO=protein_coding_gene | is_pseudo=false	0.027	1.837	0	1	1	1	3089	328.1	7.15	0.00	1																								Not Found	High	High	High	High	High	High	High	High	Not Found
4656300861943445558	False	Medium	IsMasterProtein	TGGT1_213067-t26_1-p1	transcript=TGGT1_213067-t26_1 | gene=TGGT1_213067 | organism=Toxoplasma_gondii_GT1 | gene_product=hypothetical protein | transcript_product=hypothetical protein | location=TGGT1_chrV:709637-710995(-) | protein_length=452 | sequence_SO=chromosome | SO=protein_coding_gene | is_pseudo=false	0.041	1.605	2	1	1	1	452	50.1	9.47	0.00	1																								High	High	High	High	High	High	High	High	High	High
6212147658293344875	False	High	IsMasterProtein	TGGT1_213072-t26_1-p1	transcript=TGGT1_213072-t26_1 | gene=TGGT1_213072 | organism=Toxoplasma_gondii_GT1 | gene_product=Sec1 family protein [Source:UniProtKB/TrEMBL;Acc:S7VWX8] | transcript_product=Sec1 family protein | location=TGGT1_chrV:713078-726399(+) | protein_length=1046 | sequence_SO=chromosome | SO=protein_coding_gene | is_pseudo=false	0.000	17.029	9	7	10	7	1046	114.8	9.39	13.45	7	0.954	-0.07	0.941054253620991	240.0	251.6	6.32	11.12	239.2	224.5	236.0	255.0	268.8	240.0	260.5	251.6	237.4	296.8	218.3	275.9	235.1	271.2	212.0	259.4	High	High	High	High	High	High	High	High	High	High
-8943171307401288073	False	High	IsMasterProtein	TGGT1_213280-t26_1-p1	transcript=TGGT1_213280-t26_1 | gene=TGGT1_213280 | organism=Toxoplasma_gondii_GT1 | gene_product=SAG-related sequence SRS25 [Source:UniProtKB/TrEMBL;Acc:A0A125YZD2] | transcript_product=SAG-related sequence SRS25 | location=TGGT1_chrV:764647-765222(-) | protein_length=191 | sequence_SO=chromosome | SO=protein_coding_gene | is_pseudo=false	0.000	36.278	40	5	23	4	191	20.8	6.06	62.17	5	1.147	0.20	0.0268684625977009	1144.9	998.1	4.68	2.98	1104.0	1147.8	1146.1	1082.3	1185.6	1028.1	1144.9	958.3	1037.0	1018.1	971.4	981.1	980.7	998.1	1022.0	1040.5	High	High	High	High	High	High	High	High	High	High
-4322583752504851425	False	High	IsMasterProtein	TGGT1_213300-t26_1-p1	transcript=TGGT1_213300-t26_1 | gene=TGGT1_213300 | organism=Toxoplasma_gondii_GT1 | gene_product=hypothetical protein | transcript_product=hypothetical protein | location=TGGT1_chrV:771094-788399(+) | protein_length=4983 | sequence_SO=chromosome | SO=protein_coding_gene | is_pseudo=false	0.000	12.533	1	6	7	5	4983	538.1	6.30	10.60	6	0.953	-0.07	0.723372863090102	125.9	132.0	4.08	16.29	123.3	124.2	124.8	136.6	126.6	125.9	134.2	139.4	126.2	132.6	193.7	118.3	132.0	124.9	126.7	140.0	High	High	High	High	High	High	High	High	High	High
1665804904446674103	False	High	IsMasterProtein	TGGT1_213310-t26_1-p1	transcript=TGGT1_213310-t26_1 | gene=TGGT1_213310 | organism=Toxoplasma_gondii_GT1 | gene_product=hypothetical protein | transcript_product=hypothetical protein | location=TGGT1_chrV:790347-796988(-) | protein_length=1603 | sequence_SO=chromosome | SO=protein_coding_gene | is_pseudo=false	0.000	8.687	2	3	4	3	1603	170.1	9.86	8.04	3	0.923	-0.12	0.560758494719878	65.3	70.7	8.26	12.68	56.6	74.5	65.0	68.9	65.3	66.8	63.7	76.3	73.6	78.6	89.8	67.4	58.2	70.7	63.6	70.4	High	High	High	High	High	High	High	High	High	High
2375479187919996171	False	High	IsMasterProtein	TGGT1_213350-t26_1-p1	transcript=TGGT1_213350-t26_1 | gene=TGGT1_213350 | organism=Toxoplasma_gondii_GT1 | gene_product=Ribosomal protein RPS15 [Source:UniProtKB/TrEMBL;Acc:A0A125YHZ1] | transcript_product=ribosomal protein RPS15 | location=TGGT1_chrV:820008-821446(-) | protein_length=150 | sequence_SO=chromosome | SO=protein_coding_gene | is_pseudo=false	0.000	21.197	33	4	17	4	150	17.1	10.20	27.72	4	0.924	-0.11	0.22194228580594	1653.6	1788.7	2.64	6.77	1647.0	1574.1	1653.6	1696.8	1708.3	1642.6	1665.1	1810.3	1896.1	1572.4	1788.7	1849.9	1740.8	1955.5	1757.5	1636.5	High	High	High	High	High	High	High	High	High	High
-2414160376839050666	False	Low	IsMasterProtein	TGGT1_213388-t26_1-p1	transcript=TGGT1_213388-t26_1 | gene=TGGT1_213388 | organism=Toxoplasma_gondii_GT1 | gene_product=hypothetical protein | transcript_product=hypothetical protein | location=TGGT1_chrV:842545-846774(+) | protein_length=1342 | sequence_SO=chromosome | SO=protein_coding_gene | is_pseudo=false	0.070	1.329	1	1	1	1	1342	145.4	8.18	0.00	1	1.257	0.33	0.765172919305263	22.3	17.8	21.48	15.69	11.3	23.5	20.5	20.9	23.2	24.7	22.3	17.8	15.2	20.5	17.4	24.1	19.0	16.9	14.7	19.3	High	High	High	High	High	High	High	High	High	High
-6610073589851287019	False	High	IsMasterProtein	TGGT1_213392-t26_1-p1	transcript=TGGT1_213392-t26_1 | gene=TGGT1_213392 | organism=Toxoplasma_gondii_GT1 | gene_product=Surface antigen repeat-containing protein [Source:UniProtKB/TrEMBL;Acc:S7UP73] | transcript_product=surface antigen repeat-containing protein | location=TGGT1_chrV:850154-864700(+) | protein_length=2317 | sequence_SO=chromosome | SO=protein_coding_gene | is_pseudo=false	0.000	74.457	14	28	32	28	2317	253.3	4.93	60.33	28	1.006	0.01	0.80883799422038	821.3	816.6	5.06	7.90	899.8	820.4	821.3	832.3	764.8	797.5	845.4	842.5	802.7	995.7	903.1	793.2	886.5	807.2	802.7	816.6	High	High	High	High	High	High	High	High	High	High
7243319487182730617	False	High	IsMasterProtein	TGGT1_213410-t26_1-p1	transcript=TGGT1_213410-t26_1 | gene=TGGT1_213410 | organism=Toxoplasma_gondii_GT1 | gene_product=Sm domain-containing protein [Source:UniProtKB/TrEMBL;Acc:A0A125YSB2] | transcript_product=putative small nuclear ribonucleoprotein f (snrnp-f) | location=TGGT1_chrV:878051-879971(+) | protein_length=87 | sequence_SO=chromosome | SO=protein_coding_gene | is_pseudo=false	0.000	7.119	25	1	3	1	87	10.1	4.97	3.94	1	1.074	0.10	0.943517490623366	60.6	56.4	10.89	12.83	62.0	60.6	49.2	62.9	56.1	55.2	69.3	56.4	49.4	68.0	57.7	66.3	55.8	48.1	56.0	67.9	High	High	High	High	High	High	High	High	High	High
2937257066005860698	False	Medium	IsMasterProtein	TGGT1_213420-t26_1-p1	transcript=TGGT1_213420-t26_1 | gene=TGGT1_213420 | organism=Toxoplasma_gondii_GT1 | gene_product=RAP domain-containing protein [Source:UniProtKB/TrEMBL;Acc:S7VX02] | transcript_product=RAP domain-containing protein | location=TGGT1_chrV:882634-892441(-) | protein_length=713 | sequence_SO=chromosome | SO=protein_coding_gene | is_pseudo=false	0.011	2.811	3	2	2	2	713	78.5	8.78	0.00	2	0.969	-0.05	0.862903744628985	17.4	18.0	23.16	28.13		24.9	21.1	19.2	14.2	14.5	15.9	15.8	16.5	31.1	19.2	20.0	14.5	27.8	18.0	17.7	High	High	High	High	High	High	High	High	High	High
-3084549527930766806	False	High	IsMasterProtein	TGGT1_213520-t26_1-p1	transcript=TGGT1_213520-t26_1 | gene=TGGT1_213520 | organism=Toxoplasma_gondii_GT1 | gene_product=M20_dimer domain-containing protein [Source:UniProtKB/TrEMBL;Acc:S7UP86] | transcript_product=peptidase M20D, amidohydrolase | location=TGGT1_chrV:983024-989231(-) | protein_length=514 | sequence_SO=chromosome | SO=protein_coding_gene | is_pseudo=false	0.000	29.252	24	9	14	9	514	55.1	6.77	18.32	9	0.963	-0.05	0.729637130387229	236.8	246.0	9.01	5.75	189.3	238.0	231.5	236.8	244.4	217.0	250.6	247.9	249.5	241.9	252.6	247.9	239.1	207.6	232.0	246.0	High	High	High	High	High	High	High	High	High	High
6436425005463788809	False	Medium	IsMasterProtein	TGGT1_213600-t26_1-p1	transcript=TGGT1_213600-t26_1 | gene=TGGT1_213600 | organism=Toxoplasma_gondii_GT1 | gene_product=hypothetical protein | transcript_product=hypothetical protein | location=TGGT1_chrV:1030294-1035283(-) | protein_length=685 | sequence_SO=chromosome | SO=protein_coding_gene | is_pseudo=false	0.043	1.566	1	1	1	1	685	75.6	9.28	0.00	1																								High	High	High	High	High	High	High	High	High	High
8972443282462099898	False	High	IsMasterProtein	TGGT1_213610-t26_1-p1	transcript=TGGT1_213610-t26_1 | gene=TGGT1_213610 | organism=Toxoplasma_gondii_GT1 | gene_product=hypothetical protein | transcript_product=hypothetical protein | location=TGGT1_chrV:1039260-1044139(-) | protein_length=1015 | sequence_SO=chromosome | SO=protein_coding_gene | is_pseudo=false	0.000	41.780	16	14	18	14	1015	111.2	4.81	31.05	14	0.996	-0.01	0.731769257513607	667.2	669.7	5.67	5.73	583.6	685.9	696.5	678.3	655.4	648.2	667.2	636.5	640.4	690.1	753.0	721.0	669.7	656.0	662.7	705.9	High	High	High	High	High	High	High	High	High	High
-4120254801217928052	False	Medium	IsMasterProtein	TGGT1_213650-t26_1-p1	transcript=TGGT1_213650-t26_1 | gene=TGGT1_213650 | organism=Toxoplasma_gondii_GT1 | gene_product=GPN-loop GTPase 3 [Source:UniProtKB/TrEMBL;Acc:S7UNG7] | transcript_product=ATP-binding domain 1 family protein | location=TGGT1_chrV:1074015-1075581(+) | protein_length=345 | sequence_SO=chromosome | SO=protein_coding_gene | is_pseudo=false	0.010	2.892	3	1	1	1	345	38.4	4.50	2.16	1	0.985	-0.02	0.666678444505985	42.9	43.5	21.53	12.47	22.1	37.9	47.7	43.7	37.0	42.9	44.1	40.0	55.6	36.6	47.7	48.6	42.9	45.4	43.5	41.1	High	High	High	High	High	High	High	High	High	High
3063844399639555119	False	High	IsMasterProtein	TGGT1_213660-t26_1-p1	transcript=TGGT1_213660-t26_1 | gene=TGGT1_213660 | organism=Toxoplasma_gondii_GT1 | gene_product=Zinc finger (CCCH type) motif-containing protein [Source:UniProtKB/TrEMBL;Acc:S7UPG3] | transcript_product=zinc finger (CCCH type) motif-containing protein | location=TGGT1_chrV:1080657-1085300(-) | protein_length=1220 | sequence_SO=chromosome | SO=protein_coding_gene | is_pseudo=false	0.000	7.645	2	2	2	2	1220	129.8	5.90	6.13	2	1.054	0.08	0.481607505440717	71.2	67.6	8.91	11.28	71.2	70.4	78.0	60.4	66.7	75.8	77.5	67.8	54.7	76.8	70.0	68.7	64.4	67.6	55.5	58.8	High	High	High	High	High	High	High	High	High	High
-4318277720988873444	False	High	IsMasterProtein	TGGT1_213670-t26_1-p1	transcript=TGGT1_213670-t26_1 | gene=TGGT1_213670 | organism=Toxoplasma_gondii_GT1 | gene_product=hypothetical protein | transcript_product=hypothetical protein | location=TGGT1_chrV:1089922-1097102(-) | protein_length=790 | sequence_SO=chromosome | SO=protein_coding_gene | is_pseudo=false	0.000	29.155	15	10	12	10	790	85.2	7.81	21.30	10	1.015	0.02	0.975586039046459	386.1	380.2	6.02	2.71	419.5	362.5	352.1	399.5	386.1	369.7	387.4	390.6	375.1	368.9	376.4	374.2	396.2	380.2	391.1	396.1	High	High	High	High	High	High	High	High	High	High
6526584402471687899	False	Medium	IsMasterProtein	TGGT1_213680-t26_1-p1	transcript=TGGT1_213680-t26_1 | gene=TGGT1_213680 | organism=Toxoplasma_gondii_GT1 | gene_product=MmgE/PrpD family protein [Source:UniProtKB/TrEMBL;Acc:S7VX23] | transcript_product=MmgE/PrpD family protein | location=TGGT1_chrV:1100097-1108355(-) | protein_length=521 | sequence_SO=chromosome | SO=protein_coding_gene | is_pseudo=false	0.023	1.961	2	1	1	1	521	57.1	7.33	0.00	1	1.059	0.08	0.680363032531616	25.8	24.4	11.67	20.42	30.8	25.8	28.2	25.8	24.9	21.7	29.8	32.0	27.8	25.4	16.9	19.8	22.8	20.0	29.9	24.4	High	High	High	High	High	High	High	High	High	High
1366322407078574233	False	High	IsMasterProtein	TGGT1_213690-t26_1-p1	transcript=TGGT1_213690-t26_1 | gene=TGGT1_213690 | organism=Toxoplasma_gondii_GT1 | gene_product=RING-type domain-containing protein [Source:UniProtKB/TrEMBL;Acc:S7UPA4] | transcript_product=ring box protein 1 family protein | location=TGGT1_chrV:1109257-1110407(+) | protein_length=127 | sequence_SO=chromosome | SO=protein_coding_gene | is_pseudo=false	0.008	3.062	11	1	1	1	127	13.8	5.43	2.33	1	0.864	-0.21	0.815035916455205	39.2	45.4	17.09	18.18	38.5	33.4	40.2	38.6	42.6	39.2	55.9	31.5	35.6	45.4	56.0	48.2	46.6	45.0	38.2	53.8	High	High	High	High	High	High	High	High	High	High
9009048459215821693	False	Medium	IsMasterProtein	TGGT1_213710-t26_1-p1	transcript=TGGT1_213710-t26_1 | gene=TGGT1_213710 | organism=Toxoplasma_gondii_GT1 | gene_product=WD_REPEATS_REGION domain-containing protein [Source:UniProtKB/TrEMBL;Acc:S7UPG9] | transcript_product=WD domain, G-beta repeat-containing protein | location=TGGT1_chrV:1117356-1121845(+) | protein_length=672 | sequence_SO=chromosome | SO=protein_coding_gene | is_pseudo=false	0.012	2.751	3	1	1	1	672	74.0	6.02	0.00	1	1.492	0.58	0.73405488373051	17.3	11.6	53.78	27.85	34.9	24.9	17.8	16.7	10.1		7.6	15.3	8.1	11.8		10.4	16.4	11.3	9.8	18.1	High	High	High	High	High	Not Found	High	High	High	High
-2469165151746651533	False	High	IsMasterProtein	TGGT1_213730-t26_1-p1	transcript=TGGT1_213730-t26_1 | gene=TGGT1_213730 | organism=Toxoplasma_gondii_GT1 | gene_product=Lanthionine synthetase C family protein [Source:UniProtKB/TrEMBL;Acc:S7VX29] | transcript_product=lanthionine synthetase C family protein | location=TGGT1_chrV:1138293-1139567(-) | protein_length=424 | sequence_SO=chromosome | SO=protein_coding_gene | is_pseudo=false	0.000	13.075	13	6	8	6	424	46.4	8.21	8.75	6	1.071	0.10	0.73405488373051	383.8	358.4	6.09	9.44	351.3	383.8	385.5	368.7	395.1	370.1	424.6	358.4	378.5	362.5	317.2	432.7	347.2	354.6	346.8	407.4	High	High	High	High	High	High	High	High	High	High
-7387186140851005144	False	High	IsMasterProtein	TGGT1_213740-t26_1-p1	transcript=TGGT1_213740-t26_1 | gene=TGGT1_213740 | organism=Toxoplasma_gondii_GT1 | gene_product=Methyltranfer_dom domain-containing protein [Source:UniProtKB/TrEMBL;Acc:S7UPB0] | transcript_product=hypothetical protein | location=TGGT1_chrV:1141663-1151087(+) | protein_length=842 | sequence_SO=chromosome | SO=protein_coding_gene | is_pseudo=false	0.000	8.097	3	3	5	3	842	91.9	6.47	5.85	3	0.934	-0.10	0.472782093902015	156.4	167.5	4.84	12.24	156.4	153.9	163.4	155.3	157.2	170.2	146.0	160.2	148.7	207.5	183.1	202.7	157.0	154.3	170.9	167.5	High	High	High	High	High	High	High	High	High	High
4454558095679541642	False	High	IsMasterProtein	TGGT1_213770-t26_1-p1	transcript=TGGT1_213770-t26_1 | gene=TGGT1_213770 | organism=Toxoplasma_gondii_GT1 | gene_product=Putative Superkiller viralicidic activity 2 family 2 [Source:UniProtKB/TrEMBL;Acc:S7UNI4] | transcript_product=putative Superkiller viralicidic activity 2 family 2 | location=TGGT1_chrV:1167997-1179346(-) | protein_length=1206 | sequence_SO=chromosome | SO=protein_coding_gene | is_pseudo=false	0.000	47.777	17	16	24	16	1206	135.0	5.96	40.74	16	0.993	-0.01	0.976273032110991	777.4	782.5	3.52	3.35	812.6	744.0	790.7	810.5	777.4	749.5	766.7	742.2	752.5	787.2	759.3	782.5	820.7	782.9	759.0	807.0	High	High	High	High	High	High	High	High	High	High
1335683458449159887	False	High	IsMasterProtein	TGGT1_213790-t26_1-p1	transcript=TGGT1_213790-t26_1 | gene=TGGT1_213790 | organism=Toxoplasma_gondii_GT1 | gene_product=hypothetical protein | transcript_product=hypothetical protein | location=TGGT1_chrV:1195757-1209601(+) | protein_length=1774 | sequence_SO=chromosome | SO=protein_coding_gene | is_pseudo=false	0.000	9.052	3	4	4	4	1774	191.4	9.11	5.06	4	1.029	0.04	0.944802791603748	69.8	67.8	23.88	23.94	108.5	71.4	63.2	59.4	58.4	69.8	80.9	59.5	73.5	91.2	115.8	64.1	65.4	62.4	79.7	67.8	High	High	High	High	High	High	High	High	High	High
8844440485019527480	False	High	IsMasterProtein	TGGT1_213800-t26_1-p1	transcript=TGGT1_213800-t26_1 | gene=TGGT1_213800 | organism=Toxoplasma_gondii_GT1 | gene_product=putative protein phosphatase 2b regulatory subunit | transcript_product=putative protein phosphatase 2b regulatory subunit | location=TGGT1_chrV:1211677-1214305(-) | protein_length=177 | sequence_SO=chromosome | SO=protein_coding_gene | is_pseudo=false	0.000	50.559	73	9	24	9	177	20.0	4.86	56.72	9	1.392	0.48	0.00381552762069453	798.3	573.6	7.34	7.16	725.3	798.3	866.9	826.9	740.2	718.2	820.0	528.3	591.0	620.8	523.7	522.0	563.9	625.0	573.6	604.7	High	High	High	High	High	High	High	High	High	High
8205149967611846326	False	High	IsMasterProtein	TGGT1_213830-t26_1-p1	transcript=TGGT1_213830-t26_1 | gene=TGGT1_213830 | organism=Toxoplasma_gondii_GT1 | gene_product=Putative Ufm1-conjugating enzyme 1 [Source:UniProtKB/TrEMBL;Acc:A0A125YNM1] | transcript_product=putative Ufm1-conjugating enzyme 1 | location=TGGT1_chrV:1227129-1229532(-) | protein_length=157 | sequence_SO=chromosome | SO=protein_coding_gene | is_pseudo=false	0.000	10.215	20	3	5	3	157	17.9	6.54	10.84	3	0.967	-0.05	0.730275337408208	345.8	357.8	8.11	7.39	318.5	358.1	395.0	326.9	345.8	383.7	337.1	357.8	353.1	392.1	417.3	345.5	363.5	333.1	394.5	356.1	High	High	High	High	High	High	High	High	High	High
-833993789107701693	False	High	IsMasterProtein	TGGT1_213870-t26_1-p1	transcript=TGGT1_213870-t26_1 | gene=TGGT1_213870 | organism=Toxoplasma_gondii_GT1 | gene_product=Ubiquitinyl hydrolase 1 [Source:UniProtKB/TrEMBL;Acc:S7UPJ5] | transcript_product=UBA/TS-N domain-containing protein | location=TGGT1_chrV:1257750-1267360(-) | protein_length=1071 | sequence_SO=chromosome | SO=protein_coding_gene | is_pseudo=false	0.000	87.105	23	20	35	20	1071	117.0	5.10	96.27	20	1.023	0.03	0.972524186626075	1422.3	1390.3	2.04	2.54	1396.6	1425.0	1351.1	1387.3	1425.5	1428.1	1422.3	1366.6	1372.2	1453.5	1462.7	1399.7	1383.5	1390.3	1374.3	1422.9	High	High	High	High	High	High	High	High	High	High
-3594421281977670031	False	High	IsMasterProtein	TGGT1_213890-t26_1-p1	transcript=TGGT1_213890-t26_1 | gene=TGGT1_213890 | organism=Toxoplasma_gondii_GT1 | gene_product=SANT domain-containing protein [Source:UniProtKB/TrEMBL;Acc:S7UPD1] | transcript_product=Myb family DNA-binding domain-containing protein | location=TGGT1_chrV:1272830-1281627(+) | protein_length=1129 | sequence_SO=chromosome | SO=protein_coding_gene | is_pseudo=false	0.000	9.121	4	4	5	4	1129	118.2	9.23	4.55	4	1.078	0.11	0.775089854743525	151.8	140.7	10.53	5.72	165.3	153.6	115.9	151.8	149.5	155.7	143.6	137.5	154.5	146.7	129.3	134.1	144.4	140.7	132.1	145.1	High	High	High	High	High	High	High	High	High	High
-5750657986833265923	False	High	IsMasterProtein	TGGT1_213900-t26_1-p1	transcript=TGGT1_213900-t26_1 | gene=TGGT1_213900 | organism=Toxoplasma_gondii_GT1 | gene_product=RanBP2-type domain-containing protein [Source:UniProtKB/TrEMBL;Acc:S7UNK6] | transcript_product=regulator of chromosome condensation RCC1 | location=TGGT1_chrV:1284029-1290918(-) | protein_length=1155 | sequence_SO=chromosome | SO=protein_coding_gene | is_pseudo=false	0.000	45.203	13	12	20	12	1155	122.5	6.65	34.45	12	0.979	-0.03	0.951206115147812	852.4	870.5	5.04	5.71	925.6	833.7	790.4	852.4	886.6	847.9	882.1	888.7	893.0	807.6	753.2	908.9	842.7	876.6	845.3	870.5	High	High	High	High	High	High	High	High	High	High
1041739701208604074	False	High	IsMasterProtein	TGGT1_213910-t26_1-p1	transcript=TGGT1_213910-t26_1 | gene=TGGT1_213910 | organism=Toxoplasma_gondii_GT1 | gene_product=hypothetical protein | transcript_product=hypothetical protein | location=TGGT1_chrV:1293579-1296140(+) | protein_length=403 | sequence_SO=chromosome | SO=protein_coding_gene | is_pseudo=false	0.000	17.953	17	5	6	5	403	43.6	9.64	16.69	5	0.958	-0.06	0.493164593183271	249.2	260.2	4.22	6.36	238.6	251.9	238.6	249.2	266.1	238.0	254.4	277.2	260.2	283.5	247.4	253.8	263.7	280.1	244.7	237.4	High	High	High	High	High	High	High	High	High	High
-3697785067821094130	False	High	IsMasterProtein	TGGT1_213930-t26_1-p1	transcript=TGGT1_213930-t26_1 | gene=TGGT1_213930 | organism=Toxoplasma_gondii_GT1 | gene_product=RNase_PH domain-containing protein [Source:UniProtKB/TrEMBL;Acc:S7VX62] | transcript_product=3' exoribonuclease family, domain 1 domain-containing protein | location=TGGT1_chrV:1313787-1320289(+) | protein_length=536 | sequence_SO=chromosome | SO=protein_coding_gene | is_pseudo=false	0.000	11.959	14	4	4	4	536	57.9	6.32	6.84	4	0.962	-0.06	0.897442165305694	47.8	49.7	16.81	16.25	47.9	40.8	48.6	43.0	38.1	62.4	47.8	58.8	37.1	52.9	52.8	49.7	47.3	60.1	41.0	41.9	High	High	High	High	High	High	High	High	High	High
-7117058254333769936	False	High	IsMasterProtein	TGGT1_213940-t26_1-p1	transcript=TGGT1_213940-t26_1 | gene=TGGT1_213940 | organism=Toxoplasma_gondii_GT1 | gene_product=CHCH domain-containing protein [Source:UniProtKB/TrEMBL;Acc:A0A125YH05] | transcript_product=CHCH domain-containing protein | location=TGGT1_chrV:1321940-1324413(-) | protein_length=149 | sequence_SO=chromosome | SO=protein_coding_gene | is_pseudo=false	0.000	11.545	37	3	5	3	149	14.9	8.95	16.85	3	0.910	-0.14	0.701100859154154	154.1	169.4	9.09	10.06	142.3	161.6	128.8	170.8	147.4	154.1	158.1	172.3	175.0	159.8	145.4	141.8	169.4	169.6	183.3	137.8	High	High	High	High	High	High	High	High	High	High
6221251985585932565	False	Medium	IsMasterProtein	TGGT1_213950-t26_1-p1	transcript=TGGT1_213950-t26_1 | gene=TGGT1_213950 | organism=Toxoplasma_gondii_GT1 | gene_product=hypothetical protein | transcript_product=hypothetical protein | location=TGGT1_chrV:1327225-1329387(-) | protein_length=720 | sequence_SO=chromosome | SO=protein_coding_gene | is_pseudo=false	0.019	2.225	2	1	1	1	720	77.5	5.47	2.15	1	0.893	-0.16	0.924839828061954	18.0	20.2	20.44	23.25	25.6	17.8	13.3	18.0	22.2	17.4	19.6	19.8	22.8	12.6	20.2	17.9	26.3	14.3	25.8	21.7	High	High	High	High	High	High	High	High	High	High
6041246174412354667	False	High	IsMasterProtein	TGGT1_214080-t26_1-p1	transcript=TGGT1_214080-t26_1 | gene=TGGT1_214080 | organism=Toxoplasma_gondii_GT1 | gene_product=Toxofilin [Source:UniProtKB/TrEMBL;Acc:A0A125YQJ5] | transcript_product=toxofilin | location=TGGT1_chrX:5904318-5905055(+) | protein_length=245 | sequence_SO=chromosome | SO=protein_coding_gene | is_pseudo=false	0.000	109.112	61	15	119	14	245	27.1	9.57	311.32	15	1.024	0.03	0.533594764168691	8761.0	8558.4	2.37	2.42	8593.7	9035.0	8761.0	8587.6	8581.5	9050.7	8885.3	8558.4	8530.2	8643.0	8521.4	8383.5	8808.7	8344.9	8604.4	9020.7	High	High	High	High	High	High	High	High	High	High
-6694256277776532233	False	High	IsMasterProtein	TGGT1_214090-t26_1-p1	transcript=TGGT1_214090-t26_1 | gene=TGGT1_214090 | organism=Toxoplasma_gondii_GT1 | gene_product=Signal peptidase [Source:UniProtKB/TrEMBL;Acc:S7W5I3] | transcript_product=signal peptidase | location=TGGT1_chrX:5908335-5920860(+) | protein_length=1859 | sequence_SO=chromosome | SO=protein_coding_gene | is_pseudo=false	0.000	45.781	12	17	21	17	1859	203.4	5.82	29.41	17	0.962	-0.06	0.324485284928556	434.8	451.7	5.41	8.85	434.8	439.9	398.8	428.0	387.0	446.9	440.3	479.0	463.1	524.3	449.1	451.7	418.6	410.4	527.3	446.9	High	High	High	High	High	High	High	High	High	High
-4421760306091822990	False	High	IsMasterProtein	TGGT1_214110-t26_1-p1	transcript=TGGT1_214110-t26_1 | gene=TGGT1_214110 | organism=Toxoplasma_gondii_GT1 | gene_product=Yip1 domain-containing protein [Source:UniProtKB/TrEMBL;Acc:S7UR15] | transcript_product=putative protein yipf5 | location=TGGT1_chrX:5926034-5929692(+) | protein_length=505 | sequence_SO=chromosome | SO=protein_coding_gene | is_pseudo=false	0.000	16.739	10	5	7	5	505	53.8	6.33	15.66	5	1.015	0.02	0.96319047627712	610.9	601.6	2.86	5.39	586.0	614.1	606.4	610.9	591.5	635.4	625.1	581.6	605.9	650.3	601.6	648.5	580.5	586.7	666.9	596.4	High	High	High	High	High	High	High	High	High	High
2327611247077339615	False	Medium	IsMasterProtein	TGGT1_214130-t26_1-p1	transcript=TGGT1_214130-t26_1 | gene=TGGT1_214130 | organism=Toxoplasma_gondii_GT1 | gene_product=hypothetical protein | transcript_product=hypothetical protein | location=TGGT1_chrX:5940374-5945290(+) | protein_length=1638 | sequence_SO=chromosome | SO=protein_coding_gene | is_pseudo=false	0.015	2.393	1	1	1	1	1638	176.3	9.80	0.00	1																								High	High	High	High	High	High	High	High	High	High
-7499434464663565005	False	High	IsMasterProtein	TGGT1_214140-t26_1-p1	transcript=TGGT1_214140-t26_1 | gene=TGGT1_214140 | organism=Toxoplasma_gondii_GT1 | gene_product=hypothetical protein | transcript_product=hypothetical protein | location=TGGT1_chrX:5950527-5958108(+) | protein_length=1975 | sequence_SO=chromosome | SO=protein_coding_gene | is_pseudo=false	0.000	38.917	9	15	17	15	1975	204.8	7.49	30.32	15	0.967	-0.05	0.964724828539161	447.1	462.2	4.24	3.24	447.1	481.3	446.9	485.4	442.8	472.0	440.0	453.4	448.5	443.2	471.3	467.8	472.6	462.2	443.4	486.5	High	High	High	High	High	High	High	High	High	High
2254316105294347820	False	High	IsMasterProtein	TGGT1_214150-t26_1-p1	transcript=TGGT1_214150-t26_1 | gene=TGGT1_214150 | organism=Toxoplasma_gondii_GT1 | gene_product=Putative mitochondrial inner membrane translocase subunit TIM17 [Source:UniProtKB/TrEMBL;Acc:A0A125YMS8] | transcript_product=putative mitochondrial inner membrane translocase subunit TIM17 | location=TGGT1_chrX:5961865-5964020(-) | protein_length=188 | sequence_SO=chromosome | SO=protein_coding_gene…	0.007	3.171	10	1	1	1	188	19.5	8.78	2.39	1																								Not Found	High	Not Found	High	High	High	High	High	High	High
-1420216750531316277	False	High	IsMasterProtein	TGGT1_214170-t26_1-p1	transcript=TGGT1_214170-t26_1 | gene=TGGT1_214170 | organism=Toxoplasma_gondii_GT1 | gene_product=hypothetical protein | transcript_product=hypothetical protein | location=TGGT1_chrX:5965871-5973534(+) | protein_length=1157 | sequence_SO=chromosome | SO=protein_coding_gene | is_pseudo=false	0.002	4.676	2	2	2	2	1157	126.5	6.77	3.77	2	0.957	-0.06	0.734096636443871	75.1	78.5	8.79	10.81	70.3	79.5	89.7	75.1	72.0	81.8	73.3	77.8	78.5	77.1	87.5	80.4	100.1	73.2	72.7	88.7	High	High	High	High	High	High	High	High	High	High
-986652214404118612	False	High	IsMasterProtein	TGGT1_214180-t26_1-p1	transcript=TGGT1_214180-t26_1 | gene=TGGT1_214180 | organism=Toxoplasma_gondii_GT1 | gene_product=ENTH domain-containing protein [Source:UniProtKB/TrEMBL;Acc:S7W5J5] | transcript_product=ENTH domain-containing protein | location=TGGT1_chrX:5976566-5983770(+) | protein_length=634 | sequence_SO=chromosome | SO=protein_coding_gene | is_pseudo=false	0.000	20.378	12	7	15	7	634	65.9	8.82	31.57	7	0.975	-0.04	0.877810764374593	509.1	522.4	4.49	7.38	475.6	513.4	544.0	509.1	535.7	498.4	504.3	519.2	545.1	491.5	448.7	531.4	538.4	510.6	589.4	522.4	High	High	High	High	High	High	High	High	High	High
-3632405163128709035	False	Medium	IsMasterProtein	TGGT1_214190-t26_1-p1	transcript=TGGT1_214190-t26_1 | gene=TGGT1_214190 | organism=Toxoplasma_gondii_GT1 | gene_product=SAG domain-containing protein [Source:UniProtKB/TrEMBL;Acc:S7VZ54] | transcript_product=SAG-related sequence SRS46 | location=TGGT1_chrX:5986335-5987465(-) | protein_length=376 | sequence_SO=chromosome | SO=protein_coding_gene | is_pseudo=false	0.010	2.921	3	1	1	1	376	38.5	4.74	2.56	1	0.950	-0.07	0.931580872541066	29.6	31.2	12.29	6.34	35.0	28.2	29.6	28.2	36.2	31.5	26.0	30.3	33.1	28.5	29.4	33.1	33.9	28.9	31.5	31.2	High	High	High	High	High	High	High	High	High	High
-122138621463594722	False	High	IsMasterProtein	TGGT1_214200-t26_1-p1	transcript=TGGT1_214200-t26_1 | gene=TGGT1_214200 | organism=Toxoplasma_gondii_GT1 | gene_product=WD domain, G-beta repeat-containing protein [Source:UniProtKB/TrEMBL;Acc:S7UR27] | transcript_product=WD domain, G-beta repeat-containing protein | location=TGGT1_chrX:5990148-5999891(-) | protein_length=1396 | sequence_SO=chromosome | SO=protein_coding_gene | is_pseudo=false	0.000	26.782	8	10	12	10	1396	150.4	5.64	17.52	10	0.943	-0.09	0.269228447818653	445.0	472.1	3.82	5.24	456.3	475.0	461.9	428.1	445.0	432.5	437.2	472.2	485.6	469.4	452.4	467.3	491.9	472.1	522.7	434.2	High	High	High	High	High	High	High	High	High	High
-2044904547503056477	False	High	IsMasterProtein	TGGT1_214210-t26_1-p1	transcript=TGGT1_214210-t26_1 | gene=TGGT1_214210 | organism=Toxoplasma_gondii_GT1 | gene_product=PUA domain-containing protein [Source:UniProtKB/TrEMBL;Acc:A0A125YRK0] | transcript_product=rRNA pseudouridine synthase | location=TGGT1_chrX:6002905-6008379(-) | protein_length=505 | sequence_SO=chromosome | SO=protein_coding_gene | is_pseudo=false	0.000	65.788	30	17	38	17	505	56.7	9.00	93.92	17	0.977	-0.03	0.895074352681956	1898.8	1942.6	3.66	4.16	2022.3	1835.4	1885.8	1945.6	1936.0	1898.8	1817.5	1975.6	1949.2	1835.2	1884.6	2039.0	1991.9	1942.6	1781.5	1938.2	High	High	High	High	High	High	High	High	High	High
6244840162558581709	False	High	IsMasterProtein	TGGT1_214220-t26_1-p1	transcript=TGGT1_214220-t26_1 | gene=TGGT1_214220 | organism=Toxoplasma_gondii_GT1 | gene_product=hypothetical protein | transcript_product=hypothetical protein | location=TGGT1_chrX:6010193-6012510(+) | protein_length=212 | sequence_SO=chromosome | SO=protein_coding_gene | is_pseudo=false	0.000	11.425	15	3	16	3	212	23.4	9.83	41.52	3	1.063	0.09	0.609360211989173	1679.7	1580.3	11.36	10.09	1679.7	1858.9	1616.4	1926.7	1557.5	1533.9	2043.6	1580.3	1582.0	1690.1	1362.3	1499.0	1553.5	1690.2	1950.1	1553.2	High	High	High	High	High	High	High	High	High	High
3600558530829770068	False	High	IsMasterProtein	TGGT1_214230-t26_1-p1	transcript=TGGT1_214230-t26_1 | gene=TGGT1_214230 | organism=Toxoplasma_gondii_GT1 | gene_product=Dopey_N domain-containing protein [Source:UniProtKB/TrEMBL;Acc:S7W5K2] | transcript_product=Dopey, N-terminal domain-containing protein | location=TGGT1_chrX:6016084-6037423(+) | protein_length=3100 | sequence_SO=chromosome | SO=protein_coding_gene | is_pseudo=false	0.000	7.989	1	3	3	3	3100	332.7	6.46	7.89	3	1.047	0.07	0.941888910900047	149.6	142.9	5.04	14.86	152.4	134.8	144.5	158.6	152.5	149.2	149.6	143.8	120.0	142.9	137.9	134.9	190.8	131.9	152.5	173.2	High	High	High	High	High	High	High	High	High	High
8202379408415218757	False	High	IsMasterProtein	TGGT1_214240-t26_1-p1	transcript=TGGT1_214240-t26_1 | gene=TGGT1_214240 | organism=Toxoplasma_gondii_GT1 | gene_product=Bromo domain-containing protein [Source:UniProtKB/TrEMBL;Acc:S7VZ62] | transcript_product=bromodomain-containing protein | location=TGGT1_chrX:6040602-6063049(+) | protein_length=2973 | sequence_SO=chromosome | SO=protein_coding_gene | is_pseudo=false	0.000	11.899	2	5	6	5	2973	320.6	6.25	1.90	5	0.954	-0.07	0.791240798953191	140.9	147.8	6.53	7.95	127.0	153.4	136.9	140.9	135.1	147.7	149.2	159.7	127.5	148.0	147.8	164.4	141.6	134.8	141.6	152.9	High	High	High	High	High	High	High	High	High	High
-7272630385534361392	False	Medium	IsMasterProtein	TGGT1_214250-t26_1-p1	transcript=TGGT1_214250-t26_1 | gene=TGGT1_214250 | organism=Toxoplasma_gondii_GT1 | gene_product=hypothetical protein | transcript_product=hypothetical protein | location=TGGT1_chrX:6065749-6066642(+) | protein_length=80 | sequence_SO=chromosome | SO=protein_coding_gene | is_pseudo=false	0.012	2.742	14	1	3	1	80	9.4	10.08	4.25	1	1.066	0.09	0.782217738323178	108.7	102.0	7.91	12.51	110.8	99.5	118.6	108.7	112.8	103.2	93.9	121.8	112.4	92.9	89.4	106.8	84.2	102.0	114.7	94.2	High	High	High	High	High	High	High	High	High	High
8961638388523801173	False	High	IsMasterProtein	TGGT1_214260-t26_1-p1	transcript=TGGT1_214260-t26_1 | gene=TGGT1_214260 | organism=Toxoplasma_gondii_GT1 | gene_product=PPDK_N domain-containing protein [Source:UniProtKB/TrEMBL;Acc:S7UQ91] | transcript_product=putative alpha-glucan water dikinase 1 | location=TGGT1_chrX:6069350-6083963(+) | protein_length=1715 | sequence_SO=chromosome | SO=protein_coding_gene | is_pseudo=false	0.000	109.833	24	31	45	31	1715	191.4	6.13	93.39	31	1.012	0.02	0.73917950247179	1630.1	1611.1	2.25	2.98	1558.1	1630.1	1677.9	1642.3	1623.0	1642.3	1614.2	1618.8	1547.2	1669.9	1658.3	1634.4	1534.9	1594.8	1563.4	1611.1	High	High	High	High	High	High	High	High	High	High
-7633087219742922156	False	High	IsMasterProtein	TGGT1_214270-t26_1-p1	transcript=TGGT1_214270-t26_1 | gene=TGGT1_214270 | organism=Toxoplasma_gondii_GT1 | gene_product=Tr-type G domain-containing protein [Source:UniProtKB/TrEMBL;Acc:S7UR99] | transcript_product=putative translation initiation factor IF-2 | location=TGGT1_chrX:6085732-6096115(-) | protein_length=1146 | sequence_SO=chromosome | SO=protein_coding_gene | is_pseudo=false	0.000	62.322	17	19	28	19	1146	126.2	6.35	55.54	19	0.986	-0.02	0.832581839795315	1265.2	1283.6	3.44	4.27	1336.1	1265.2	1267.2	1215.5	1230.9	1307.2	1234.6	1292.7	1297.2	1367.4	1361.5	1266.2	1265.9	1213.8	1283.6	1211.1	High	High	High	High	High	High	High	High	High	High
-1337008971214432697	False	High	IsMasterProtein	TGGT1_214290-t26_1-p1	transcript=TGGT1_214290-t26_1 | gene=TGGT1_214290 | organism=Toxoplasma_gondii_GT1 | gene_product=DJ-1_PfpI domain-containing protein [Source:UniProtKB/TrEMBL;Acc:A0A125YQ11] | transcript_product=DJ-1 family protein | location=TGGT1_chrX:6106825-6108652(+) | protein_length=256 | sequence_SO=chromosome | SO=protein_coding_gene | is_pseudo=false	0.000	41.640	38	6	16	6	256	27.9	9.04	44.65	6	1.130	0.18	0.557312263700499	532.5	471.2	5.50	9.60	569.4	500.8	533.9	532.5	480.9	544.7	521.7	470.0	471.2	464.2	579.2	459.2	559.4	485.4	446.2	526.7	High	High	High	High	High	High	High	High	High	High
2930486950887401878	False	High	IsMasterProtein	TGGT1_214320-t26_1-p1	transcript=TGGT1_214320-t26_1 | gene=TGGT1_214320 | organism=Toxoplasma_gondii_GT1 | gene_product=MFS domain-containing protein [Source:UniProtKB/TrEMBL;Acc:A0A125YKB0] | transcript_product=facilitative glucose transporter GT1 | location=TGGT1_chrX:6138702-6140408(+) | protein_length=568 | sequence_SO=chromosome | SO=protein_coding_gene | is_pseudo=false	0.000	36.382	14	8	25	8	568	61.6	6.93	51.11	8	0.997	0.00	0.706028898806191	1711.1	1716.0	2.39	2.41	1796.9	1711.1	1677.8	1696.1	1734.3	1735.9	1683.2	1626.8	1659.2	1719.3	1729.8	1684.9	1716.0	1648.9	1744.1	1717.7	High	High	High	High	High	High	High	High	High	High
-2511194178448291482	False	High	IsMasterProtein	TGGT1_214340-t26_1-p1	transcript=TGGT1_214340-t26_1 | gene=TGGT1_214340 | organism=Toxoplasma_gondii_GT1 | gene_product=hypothetical protein | transcript_product=hypothetical protein | location=TGGT1_chrX:6144306-6147671(+) | protein_length=326 | sequence_SO=chromosome | SO=protein_coding_gene | is_pseudo=false	0.000	8.282	11	4	5	4	326	36.5	5.22	5.83	4	0.984	-0.02	0.629353498232629	211.5	214.9	5.36	4.84	222.3	217.7	211.5	201.3	217.0	193.7	197.3	210.7	204.1	214.9	241.1	211.8	219.9	218.7	210.1	218.8	High	High	High	High	High	High	High	High	High	High
-3535214357797133760	False	High	IsMasterProtein	TGGT1_214350-t26_1-p1	transcript=TGGT1_214350-t26_1 | gene=TGGT1_214350 | organism=Toxoplasma_gondii_GT1 | gene_product=Obg-like ATPase 1 [Source:UniProtKB/TrEMBL;Acc:A0A125YQA5] | transcript_product=putative GTP-binding protein | location=TGGT1_chrX:6150425-6154448(+) | protein_length=396 | sequence_SO=chromosome | SO=protein_coding_gene | is_pseudo=false	0.000	70.367	44	15	42	15	396	44.5	7.02	91.55	15	0.951	-0.07	0.181371828077034	1853.8	1949.9	2.38	3.11	1841.6	1849.9	1922.0	1866.9	1853.8	1771.8	1853.8	1950.9	1997.2	1963.2	1821.1	1898.4	1995.2	1949.9	1910.0	1860.9	High	High	High	High	High	High	High	High	High	High
-2318091982518198523	False	High	IsMasterProtein	TGGT1_214440-t26_1-p1	transcript=TGGT1_214440-t26_1 | gene=TGGT1_214440 | organism=Toxoplasma_gondii_GT1 | gene_product=ACPS domain-containing protein [Source:UniProtKB/TrEMBL;Acc:A0A125YH67] | transcript_product=4'-phosphopantetheinyl transferase superfamily protein | location=TGGT1_chrX:6181577-6185359(+) | protein_length=437 | sequence_SO=chromosome | SO=protein_coding_gene | is_pseudo=false	0.000	62.158	43	15	42	15	437	48.5	6.95	97.12	15	1.036	0.05	0.332297750180118	1718.1	1658.0	2.42	3.99	1718.1	1785.3	1693.6	1751.8	1665.1	1697.5	1752.1	1614.6	1682.2	1577.5	1584.5	1744.3	1699.2	1658.0	1627.4	1761.5	High	High	High	High	High	High	High	High	High	High
2489485345322912237	False	High	IsMasterProtein	TGGT1_214470-t26_1-p1	transcript=TGGT1_214470-t26_1 | gene=TGGT1_214470 | organism=Toxoplasma_gondii_GT1 | gene_product=ULP_PROTEASE domain-containing protein [Source:UniProtKB/TrEMBL;Acc:S7UQB5] | transcript_product=Ulp1 protease family, C-terminal catalytic domain-containing protein | location=TGGT1_chrX:6187338-6194769(-) | protein_length=771 | sequence_SO=chromosome | SO=protein_coding_gene | is_pseudo=false	0.000	12.017	5	4	5	4	771	85.2	7.71	10.88	4	1.064	0.09	0.473029098647713	218.4	205.2	7.74	10.95	243.0	253.3	218.4	210.6	218.1	219.3	206.1	211.7	205.2	250.1	169.9	199.1	197.6	207.0	187.5	224.0	High	High	High	High	High	High	High	High	High	High
9211885270485638530	False	Medium	IsMasterProtein	TGGT1_214480-t26_1-p1	transcript=TGGT1_214480-t26_1 | gene=TGGT1_214480 | organism=Toxoplasma_gondii_GT1 | gene_product=Replication factor a protein 3 protein [Source:UniProtKB/TrEMBL;Acc:S7URC5] | transcript_product=replication factor a protein 3 protein | location=TGGT1_chrX:6196524-6198205(+) | protein_length=205 | sequence_SO=chromosome | SO=protein_coding_gene | is_pseudo=false	0.025	1.902	4	1	1	1	205	21.6	5.47	0.00	1	0.942	-0.09	0.782126462781052	75.9	80.6	13.63	14.08	75.8	99.6	66.7	78.5	75.3	75.9	89.9	78.2	80.6	74.9	98.7	74.6	75.9	101.4	103.8	83.4	High	High	High	High	High	High	High	High	High	High
-2697831921943592427	False	High	IsMasterProtein	TGGT1_214490-t26_1-p1	transcript=TGGT1_214490-t26_1 | gene=TGGT1_214490 | organism=Toxoplasma_gondii_GT1 | gene_product=Peptidase M16 inactive domain-containing protein [Source:UniProtKB/TrEMBL;Acc:S7W5N7] | transcript_product=peptidase M16 inactive domain-containing protein | location=TGGT1_chrX:6200575-6209880(-) | protein_length=1353 | sequence_SO=chromosome | SO=protein_coding_gene | is_pseudo=false	0.000	75.540	19	24	49	24	1353	148.8	5.33	76.98	24	1.006	0.01	0.968864894170784	2113.1	2100.6	3.24	3.15	2132.4	2052.2	2102.1	2173.0	2113.1	2140.5	1968.7	2137.7	2118.2	2030.7	1987.9	2100.6	2209.1	2090.0	2036.7	2113.6	High	High	High	High	High	High	High	High	High	High
4773888516670610747	False	High	IsMasterProtein	TGGT1_214500-t26_1-p1	transcript=TGGT1_214500-t26_1 | gene=TGGT1_214500 | organism=Toxoplasma_gondii_GT1 | gene_product=ANK_REP_REGION domain-containing protein [Source:UniProtKB/TrEMBL;Acc:S7VZ88] | transcript_product=ankyrin repeat-containing protein | location=TGGT1_chrX:6210662-6213564(+) | protein_length=455 | sequence_SO=chromosome | SO=protein_coding_gene | is_pseudo=false	0.000	10.935	10	4	4	4	455	49.2	6.67	6.52	4	1.036	0.05	0.803647207714581	72.6	70.1	8.92	22.57	72.6	82.8	70.6	75.7	74.5	61.6	69.6	71.2	85.1	81.5	33.0	78.6	70.1	66.0	67.3	60.3	High	High	High	High	High	High	High	High	High	High
8994650628699608503	False	High	IsMasterProtein	TGGT1_214520-t26_1-p1	transcript=TGGT1_214520-t26_1 | gene=TGGT1_214520 | organism=Toxoplasma_gondii_GT1 | gene_product=General transcription factor IIH subunit 4 [Source:UniProtKB/TrEMBL;Acc:S7UQC2] | transcript_product=general transcription factor IIH polypeptide 4 GTF2H4 | location=TGGT1_chrX:6220422-6224905(-) | protein_length=865 | sequence_SO=chromosome | SO=protein_coding_gene | is_pseudo=false	0.002	4.926	2	2	2	2	865	92.5	9.39	2.60	2	1.175	0.23	0.80883799422038	65.8	56.0	12.03	16.52	52.7	68.2	61.7	65.8	65.9	68.0	50.1	61.1	56.0	77.5	53.9	63.8	51.3	47.2	49.0	65.7	High	High	High	High	High	High	High	High	High	High
6216557580187843789	False	High	IsMasterProtein	TGGT1_214530-t26_1-p1	transcript=TGGT1_214530-t26_1 | gene=TGGT1_214530 | organism=Toxoplasma_gondii_GT1 | gene_product=J domain-containing protein [Source:UniProtKB/TrEMBL;Acc:S7URD3] | transcript_product=DnaJ domain-containing protein | location=TGGT1_chrX:6227740-6232966(-) | protein_length=755 | sequence_SO=chromosome | SO=protein_coding_gene | is_pseudo=false	0.008	3.012	2	1	1	1	755	82.1	10.17	0.00	1	1.057	0.08	0.741383988466388	21.0	19.9	13.50	28.38		24.1	27.6	21.0	19.5	20.6	21.0	20.8	19.9	23.0	25.6	17.7	15.3	11.4	31.1	18.3	Not Found	High	High	High	High	High	High	High	High	High
4015894554063039706	False	Low	IsMasterProtein	TGGT1_214560-t26_1-p1	transcript=TGGT1_214560-t26_1 | gene=TGGT1_214560 | organism=Toxoplasma_gondii_GT1 | gene_product=hypothetical protein | transcript_product=hypothetical protein | location=TGGT1_chrX:6244621-6254504(-) | protein_length=1552 | sequence_SO=chromosome | SO=protein_coding_gene | is_pseudo=false	0.053	1.463	0	1	1	1	1552	166.1	5.31	1.69	1	0.946	-0.08	0.919406059560343	47.5	50.3	9.46	14.54	47.5	44.0	52.7	46.9	56.3	45.4	53.7	53.6	50.3	46.6	49.3	50.9	53.7	38.5	36.4	57.8	High	High	High	High	High	High	High	High	High	High
-6011854883105608804	False	High	IsMasterProtein	TGGT1_214575-t26_1-p1	transcript=TGGT1_214575-t26_1 | gene=TGGT1_214575 | organism=Toxoplasma_gondii_GT1 | gene_product=hypothetical protein | transcript_product=hypothetical protein | location=TGGT1_chrX:6262414-6262784(+) | protein_length=92 | sequence_SO=chromosome | SO=protein_coding_gene | is_pseudo=false	0.000	18.721	46	3	14	3	92	10.3	8.92	49.45	3	1.099	0.14	0.0875542380570457	1135.2	1033.4	2.01	5.20	1136.7	1174.5	1135.2	1099.6	1144.8	1126.4	1122.9	1027.2	1033.4	1024.7	1185.6	1032.4	1060.6	1014.7	1047.6	1109.7	High	High	High	High	High	High	High	High	High	High
-4607912946191400950	False	High	IsMasterProtein	TGGT1_214590-t26_1-p1	transcript=TGGT1_214590-t26_1 | gene=TGGT1_214590 | organism=Toxoplasma_gondii_GT1 | gene_product=MFAP1 domain-containing protein [Source:UniProtKB/TrEMBL;Acc:A0A125YVK7] | transcript_product=micro-fibrillar-associated protein 1 | location=TGGT1_chrX:6277388-6283666(+) | protein_length=438 | sequence_SO=chromosome | SO=protein_coding_gene | is_pseudo=false	0.000	19.941	21	9	9	8	438	51.9	5.15	12.58	9	0.955	-0.07	0.505817741693181	291.6	305.3	4.14	4.32	305.7	271.1	283.9	294.8	291.6	298.4	278.6	286.1	289.3	310.8	305.3	309.6	297.0	306.5	281.3	320.3	High	High	High	High	High	High	High	High	High	High
-961923455260802412	False	High	IsMasterProtein	TGGT1_214600-t26_1-p1	transcript=TGGT1_214600-t26_1 | gene=TGGT1_214600 | organism=Toxoplasma_gondii_GT1 | gene_product=hypothetical protein | transcript_product=hypothetical protein | location=TGGT1_chrX:6286080-6303782(-) | protein_length=4050 | sequence_SO=chromosome | SO=protein_coding_gene | is_pseudo=false	0.000	36.693	4	12	13	12	4050	432.8	7.17	26.42	12	0.934	-0.10	0.428413752042207	308.2	329.9	2.40	9.70	313.9	315.2	306.4	294.2	313.8	304.3	308.2	329.9	292.2	360.4	390.1	345.5	316.0	289.2	342.0	320.1	High	High	High	High	High	High	High	High	High	High
-8454720915203742773	False	High	IsMasterProtein	TGGT1_214610-t26_1-p1	transcript=TGGT1_214610-t26_1 | gene=TGGT1_214610 | organism=Toxoplasma_gondii_GT1 | gene_product=hypothetical protein | transcript_product=hypothetical protein | location=TGGT1_chrX:6307104-6324292(-) | protein_length=3371 | sequence_SO=chromosome | SO=protein_coding_gene | is_pseudo=false	0.000	24.283	3	8	9	8	3371	353.2	7.02	19.72	8	0.987	-0.02	0.885395866689063	147.1	149.1	7.87	7.52	128.5	147.1	154.2	142.2	145.5	165.7	154.9	153.3	176.8	158.9	149.1	148.4	143.2	143.4	137.8	154.5	High	High	High	High	High	High	High	High	High	High
-5653625012159722295	False	High	IsMasterProtein	TGGT1_214620-t26_1-p1	transcript=TGGT1_214620-t26_1 | gene=TGGT1_214620 | organism=Toxoplasma_gondii_GT1 | gene_product=P4Hc domain-containing protein [Source:UniProtKB/TrEMBL;Acc:S7W5Q5] | transcript_product=putative hypoxia- inducible factor prolyl hydroxylase (phd2) | location=TGGT1_chrX:6329330-6336804(+) | protein_length=577 | sequence_SO=chromosome | SO=protein_coding_gene | is_pseudo=false	0.000	17.609	11	6	6	6	577	64.0	6.42	12.05	6	0.987	-0.02	0.952822683401478	263.6	267.1	8.64	9.77	263.6	246.1	308.1	240.6	268.8	250.7	275.8	272.6	251.8	297.4	248.2	276.9	246.5	236.1	316.9	267.1	High	High	High	High	High	High	High	High	High	High
1865689055124522759	False	High	IsMasterProtein	TGGT1_214740-t26_1-p1	transcript=TGGT1_214740-t26_1 | gene=TGGT1_214740 | organism=Toxoplasma_gondii_GT1 | gene_product=hypothetical protein | transcript_product=hypothetical protein | location=TGGT1_chrX:6349454-6354178(+) | protein_length=1574 | sequence_SO=chromosome | SO=protein_coding_gene | is_pseudo=false	0.004	3.718	2	2	2	2	1574	166.3	8.40	0.00	2																								High	High	High	High	High	High	High	High	High	High
7750844504238012504	False	High	IsMasterProtein	TGGT1_214750-t26_1-p1	transcript=TGGT1_214750-t26_1 | gene=TGGT1_214750 | organism=Toxoplasma_gondii_GT1 | gene_product=hypothetical protein | transcript_product=hypothetical protein | location=TGGT1_chrX:6356533-6365733(-) | protein_length=1108 | sequence_SO=chromosome | SO=protein_coding_gene | is_pseudo=false	0.000	63.545	18	18	33	18	1108	119.9	6.93	57.23	18	0.962	-0.06	0.161964257218543	1209.9	1257.9	0.93	3.33	1209.9	1225.5	1215.4	1202.3	1192.2	1219.1	1204.6	1257.9	1287.6	1335.4	1266.4	1182.5	1233.9	1236.1	1266.1	1242.6	High	High	High	High	High	High	High	High	High	High
-3553447454467331017	False	High	IsMasterProtein	TGGT1_214760-t26_1-p1	transcript=TGGT1_214760-t26_1 | gene=TGGT1_214760 | organism=Toxoplasma_gondii_GT1 | gene_product=2-Hacid_dh_C domain-containing protein [Source:UniProtKB/TrEMBL;Acc:S7URF8] | transcript_product=erythronate-4-phosphate dehydrogenase domain-containing protein | location=TGGT1_chrX:6369076-6372982(+) | protein_length=382 | sequence_SO=chromosome | SO=protein_coding_gene | is_pseudo=false	0.000	14.418	16	6	6	6	382	42.1	7.53	9.61	6	1.034	0.05	0.775440822338599	198.5	191.9	7.48	5.45	193.4	205.1	219.6	198.5	184.1	176.6	209.5	181.9	172.7	199.8	197.2	185.2	202.8	187.0	203.2	191.9	High	High	High	High	High	High	High	High	High	High
4433406809925841253	False	High	IsMasterProtein	TGGT1_214770-t26_1-p1	transcript=TGGT1_214770-t26_1 | gene=TGGT1_214770 | organism=Toxoplasma_gondii_GT1 | gene_product=Putative small GTP binding protein rab1a [Source:UniProtKB/TrEMBL;Acc:S7W5S1] | transcript_product=putative small GTP binding protein rab1a | location=TGGT1_chrX:6376684-6380380(+) | protein_length=202 | sequence_SO=chromosome | SO=protein_coding_gene | is_pseudo=false	0.000	46.460	58	11	35	9	202	22.9	7.72	76.98	11	1.016	0.02	0.591285548186099	2793.0	2749.6	2.08	2.68	2755.2	2846.8	2793.0	2685.2	2843.4	2823.1	2761.5	2679.5	2760.4	2719.1	2597.6	2749.6	2846.1	2795.8	2692.4	2779.7	High	High	High	High	High	High	High	High	High	High
-7326230074519207857	False	High	IsMasterProtein	TGGT1_214780-t26_1-p1	transcript=TGGT1_214780-t26_1 | gene=TGGT1_214780 | organism=Toxoplasma_gondii_GT1 | gene_product=Nudix hydrolase domain-containing protein [Source:UniProtKB/TrEMBL;Acc:S7VZD7] | transcript_product=hydrolase, NUDIX family protein | location=TGGT1_chrX:6381449-6384378(-) | protein_length=220 | sequence_SO=chromosome | SO=protein_coding_gene | is_pseudo=false	0.000	6.775	9	2	2	2	220	25.2	6.54	5.52	2	1.106	0.14	0.360788236955355	139.1	125.8	7.91	9.51	130.0	136.3	149.6	142.8	139.1	125.4	157.6	121.6	131.1	152.9	111.1	130.7	135.1	115.6	125.8	124.9	High	High	High	High	High	High	High	High	High	High
-7426647306828653798	False	High	IsMasterProtein	TGGT1_214790-t26_1-p1	transcript=TGGT1_214790-t26_1 | gene=TGGT1_214790 | organism=Toxoplasma_gondii_GT1 | gene_product=Glycoprotein [Source:UniProtKB/TrEMBL;Acc:A0A125YXQ6] | transcript_product=glycoprotein | location=TGGT1_chrX:6386376-6388397(+) | protein_length=283 | sequence_SO=chromosome | SO=protein_coding_gene | is_pseudo=false	0.000	23.465	17	4	19	4	283	31.4	4.77	54.79	4	0.997	0.00	0.814900508703678	1056.9	1060.5	2.40	3.76	1003.7	1078.9	1052.7	1056.9	1064.1	1069.7	1035.4	1089.2	1052.3	998.3	1051.8	1105.7	1060.5	1066.8	1134.1	1033.0	High	High	High	High	High	High	High	High	High	High
-89805940177492364	False	Medium	IsMasterProtein	TGGT1_214800-t26_1-p1	transcript=TGGT1_214800-t26_1 | gene=TGGT1_214800 | organism=Toxoplasma_gondii_GT1 | gene_product=hypothetical protein | transcript_product=hypothetical protein | location=TGGT1_chrX:6390288-6392567(-) | protein_length=759 | sequence_SO=chromosome | SO=protein_coding_gene | is_pseudo=false	0.048	1.516	2	1	1	1	759	82.4	5.66	0.00	1	1.387	0.47	0.646021124872453	26.0	18.7	21.10	32.05	28.7	27.7	28.5	26.0	22.3	14.7	21.2	20.5	20.2	35.5	15.5	18.7	12.6	18.6	24.4	17.4	High	High	High	High	High	High	High	High	High	High
-1527650247310706809	False	High	IsMasterProtein	TGGT1_214810-t26_1-p1	transcript=TGGT1_214810-t26_1 | gene=TGGT1_214810 | organism=Toxoplasma_gondii_GT1 | gene_product=hypothetical protein | transcript_product=hypothetical protein | location=TGGT1_chrX:6396714-6398400(+) | protein_length=322 | sequence_SO=chromosome | SO=protein_coding_gene | is_pseudo=false	0.002	4.537	5	1	3	1	322	33.5	8.10	9.12	1	0.924	-0.11	0.885395866689063	69.6	75.3	14.09	13.66	88.9	76.9	68.9	69.4	69.8	55.6	69.6	72.0	76.3	86.8	86.1	58.4	65.0	84.0	75.3	65.1	High	High	High	High	High	High	High	High	High	High
9122571202848420033	False	High	IsMasterProtein	TGGT1_214820-t26_1-p1	transcript=TGGT1_214820-t26_1 | gene=TGGT1_214820 | organism=Toxoplasma_gondii_GT1 | gene_product=G-patch domain-containing protein [Source:UniProtKB/TrEMBL;Acc:S7W5T1] | transcript_product=G-patch domain-containing protein | location=TGGT1_chrX:6402048-6404851(+) | protein_length=466 | sequence_SO=chromosome | SO=protein_coding_gene | is_pseudo=false	0.000	20.325	15	6	10	6	466	49.6	5.29	11.98	6	1.065	0.09	0.678679189290118	144.2	135.4	19.54	9.85	127.2	144.2	196.4	195.9	133.3	160.3	128.0	134.4	153.6	156.5	146.7	113.6	135.4	131.7	126.7	144.2	High	High	High	High	High	High	High	High	High	High
4838030932714169401	False	High	IsMasterProtein	TGGT1_214830-t26_1-p1	transcript=TGGT1_214830-t26_1 | gene=TGGT1_214830 | organism=Toxoplasma_gondii_GT1 | gene_product=Exportin-T [Source:UniProtKB/TrEMBL;Acc:S7VZE0] | transcript_product=hypothetical protein | location=TGGT1_chrX:6407759-6417959(+) | protein_length=1511 | sequence_SO=chromosome | SO=protein_coding_gene | is_pseudo=false	0.000	9.214	3	3	3	3	1511	163.9	6.28	8.40	3	0.992	-0.01	0.803647207714581	95.5	96.3	16.72	12.93	123.4	87.4	96.7	95.5	98.4	72.6	84.4	96.3	85.3	119.2	111.3	116.9	92.8	85.7	91.6	101.7	High	High	High	High	High	High	High	High	High	High
691228130645560127	False	High	IsMasterProtein	TGGT1_214840-t26_1-p1	transcript=TGGT1_214840-t26_1 | gene=TGGT1_214840 | organism=Toxoplasma_gondii_GT1 | gene_product=AP2 domain transcription factor AP2X-7 [Source:UniProtKB/TrEMBL;Acc:S7UQH1] | transcript_product=AP2 domain transcription factor AP2X-7 | location=TGGT1_chrX:6426532-6432141(+) | protein_length=1869 | sequence_SO=chromosome | SO=protein_coding_gene | is_pseudo=false	0.000	88.842	19	25	40	25	1869	183.9	5.15	86.40	25	0.955	-0.07	0.528197329748876	1355.8	1419.0	2.80	4.88	1406.5	1341.0	1333.9	1355.8	1361.4	1368.9	1282.6	1331.3	1419.0	1409.8	1424.0	1475.2	1355.3	1440.1	1470.4	1268.3	High	High	High	High	High	High	High	High	High	High
-5208333534270338643	False	High	IsMasterProtein	TGGT1_214870-t26_1-p1	transcript=TGGT1_214870-t26_1 | gene=TGGT1_214870 | organism=Toxoplasma_gondii_GT1 | gene_product=RIBOSOMAL_L9 domain-containing protein [Source:UniProtKB/TrEMBL;Acc:S7VZE4] | transcript_product=ribosomal protein L9, N-terminal domain-containing protein | location=TGGT1_chrX:6446776-6448774(+) | protein_length=491 | sequence_SO=chromosome | SO=protein_coding_gene | is_pseudo=false	0.000	6.778	5	2	3	2	491	53.8	8.84	7.73	2	1.044	0.06	0.975693776214192	20.6	19.8	15.21	15.64	16.8	20.6	23.0	20.4	16.2	24.1	23.3	17.4	18.6	19.8	22.8	18.9	22.6	21.4	18.2	27.9	High	High	High	High	High	High	High	High	High	High
-1435709853395540246	False	High	IsMasterProtein	TGGT1_214880-t26_1-p1	transcript=TGGT1_214880-t26_1 | gene=TGGT1_214880 | organism=Toxoplasma_gondii_GT1 | gene_product=hypothetical protein | transcript_product=hypothetical protein | location=TGGT1_chrX:6454346-6458141(-) | protein_length=931 | sequence_SO=chromosome | SO=protein_coding_gene | is_pseudo=false	0.000	31.212	14	10	11	10	931	98.1	7.24	24.07	10	0.987	-0.02	0.940960397138386	178.4	180.8	8.75	9.85	186.1	179.5	187.6	146.1	178.4	177.0	159.2	191.2	176.9	138.5	180.2	185.3	180.8	181.5	194.7	159.3	High	High	High	High	High	High	High	High	High	High
6989580844114389462	False	High	IsMasterProtein	TGGT1_214930-t26_1-p1	transcript=TGGT1_214930-t26_1 | gene=TGGT1_214930 | organism=Toxoplasma_gondii_GT1 | gene_product=hypothetical protein | transcript_product=hypothetical protein | location=TGGT1_chrX:6492717-6493133(-) | protein_length=138 | sequence_SO=chromosome | SO=protein_coding_gene | is_pseudo=false	0.000	20.908	51	6	13	6	138	15.1	7.28	26.89	6	1.033	0.05	0.981488544128719	828.8	802.4	7.03	4.01	705.6	867.5	831.7	857.4	828.8	763.6	816.5	785.2	824.9	847.1	748.5	794.4	785.3	831.3	843.1	802.4	High	High	High	High	High	High	High	High	High	High
6971314052923901664	False	High	IsMasterProtein	TGGT1_214940-t26_1-p1	transcript=TGGT1_214940-t26_1 | gene=TGGT1_214940 | organism=Toxoplasma_gondii_GT1 | gene_product=MIC2-associated protein M2AP [Source:UniProtKB/TrEMBL;Acc:A0A125YM06] | transcript_product=MIC2-associated protein M2AP | location=TGGT1_chrX:6494811-6496996(+) | protein_length=330 | sequence_SO=chromosome | SO=protein_coding_gene | is_pseudo=false	0.000	36.958	31	7	26	7	330	34.6	4.39	76.00	7	1.097	0.13	0.0788888388270777	2843.7	2593.1	2.94	4.57	2951.3	2843.7	2746.5	2759.7	2770.9	2936.0	2857.0	2580.6	2568.2	2689.3	2854.6	2564.5	2593.1	2489.6	2724.6	2793.7	High	High	High	High	High	High	High	High	High	High
8410521168844472105	False	High	IsMasterProtein	TGGT1_214950-t26_1-p1	transcript=TGGT1_214950-t26_1 | gene=TGGT1_214950 | organism=Toxoplasma_gondii_GT1 | gene_product=hypothetical protein | transcript_product=hypothetical protein | location=TGGT1_chrX:6501033-6502602(+) | protein_length=195 | sequence_SO=chromosome | SO=protein_coding_gene | is_pseudo=false	0.000	11.831	13	2	6	2	195	21.5	3.68	12.54	2	0.968	-0.05	0.331611831812123	434.5	448.9	3.20	6.78	437.6	418.8	434.5	449.0	440.7	419.8	411.1	518.4	441.4	424.4	430.8	457.9	452.1	496.9	448.9	442.1	High	High	High	High	High	High	High	High	High	High
-4204952746131985797	False	High	IsMasterProtein	TGGT1_214960-t26_1-p1	transcript=TGGT1_214960-t26_1 | gene=TGGT1_214960 | organism=Toxoplasma_gondii_GT1 | gene_product=AP2 domain transcription factor AP2X-8 [Source:UniProtKB/TrEMBL;Acc:S7URI0] | transcript_product=AP2 domain transcription factor AP2X-8 | location=TGGT1_chrX:6507474-6521102(+) | protein_length=3817 | sequence_SO=chromosome | SO=protein_coding_gene | is_pseudo=false	0.000	10.525	1	4	4	4	3817	399.4	6.67	2.14	4	0.889	-0.17	0.789614601374589	41.9	47.1	81.16	22.23	35.6	36.7	41.9	168.4	47.6	41.8	170.2	43.8	39.5	69.4	30.9	47.5	48.5	55.4	46.5	47.1	High	High	High	High	High	High	High	High	High	High
-1723464675127666279	False	High	IsMasterProtein	TGGT1_214970-t26_1-p1	transcript=TGGT1_214970-t26_1 | gene=TGGT1_214970 | organism=Toxoplasma_gondii_GT1 | gene_product=DNA helicase [Source:UniProtKB/TrEMBL;Acc:S7W5U3] | transcript_product=putative DNA replication licensing factor | location=TGGT1_chrX:6526260-6536268(+) | protein_length=1049 | sequence_SO=chromosome | SO=protein_coding_gene | is_pseudo=false	0.000	135.516	36	33	72	32	1049	117.2	5.62	161.07	33	0.968	-0.05	0.387096088645014	2858.9	2953.3	1.68	3.21	2835.0	2956.7	2857.3	2890.9	2802.6	2868.0	2858.9	2892.4	3038.1	3001.9	3031.3	2902.8	3047.9	2883.2	2953.3	2762.5	High	High	High	High	High	High	High	High	High	High
4262093982331116062	False	High	IsMasterProtein	TGGT1_214980-t26_1-p1	transcript=TGGT1_214980-t26_1 | gene=TGGT1_214980 | organism=Toxoplasma_gondii_GT1 | gene_product=hypothetical protein | transcript_product=hypothetical protein | location=TGGT1_chrX:6539930-6543566(-) | protein_length=1109 | sequence_SO=chromosome | SO=protein_coding_gene | is_pseudo=false	0.007	3.120	1	1	1	1	1109	117.1	9.63	2.60	1																								Not Found	High	High	High	High	High	High	High	High	High
-1558339789720862091	False	High	IsMasterProtein	TGGT1_215010-t26_1-p1	transcript=TGGT1_215010-t26_1 | gene=TGGT1_215010 | organism=Toxoplasma_gondii_GT1 | gene_product=hypothetical protein | transcript_product=hypothetical protein | location=TGGT1_chrX:6568179-6572484(+) | protein_length=777 | sequence_SO=chromosome | SO=protein_coding_gene | is_pseudo=false	0.000	9.488	4	2	4	2	777	81.6	7.97	5.60	2	0.967	-0.05	0.975586039046459	92.3	95.4	8.98	11.94	101.6	92.3	76.6	97.1	98.0	89.9	88.4	74.1	85.6	101.4	103.7	101.8	85.9	78.2	95.4	97.9	High	High	High	High	High	High	High	High	High	High
-5910009779489190844	False	Medium	IsMasterProtein	TGGT1_215030-t26_1-p1	transcript=TGGT1_215030-t26_1 | gene=TGGT1_215030 | organism=Toxoplasma_gondii_GT1 | gene_product=hypothetical protein | transcript_product=hypothetical protein | location=TGGT1_chrX:6581453-6591120(+) | protein_length=1893 | sequence_SO=chromosome | SO=protein_coding_gene | is_pseudo=false	0.027	1.827	0	1	1	1	1893	202.0	9.07	0.00	1	1.070	0.10	0.998812276498603	46.8	43.8	20.87	18.79	65.7	40.4	34.4	51.0	43.7	46.8	47.1	48.8	41.1	59.4	34.5	42.3	50.4	43.8	61.0	41.1	High	High	High	High	High	High	High	High	High	High
306500913261354960	False	High	IsMasterProtein	TGGT1_215040-t26_1-p1	transcript=TGGT1_215040-t26_1 | gene=TGGT1_215040 | organism=Toxoplasma_gondii_GT1 | gene_product=TIP120 domain-containing protein [Source:UniProtKB/TrEMBL;Acc:S7VZF7] | transcript_product=HEAT repeat-containing protein | location=TGGT1_chrX:6593584-6609735(-) | protein_length=1697 | sequence_SO=chromosome | SO=protein_coding_gene | is_pseudo=false	0.000	76.128	18	22	24	22	1697	181.8	5.30	65.78	22	1.042	0.06	0.963069961382634	581.6	558.3	5.11	6.40	587.3	515.9	592.0	592.5	558.5	545.6	581.6	547.6	558.3	559.5	652.3	609.6	542.2	544.4	573.6	555.5	High	High	High	High	High	High	High	High	High	High
4370927620233781129	False	High	IsMasterProtein	TGGT1_215060-t26_1-p1	transcript=TGGT1_215060-t26_1 | gene=TGGT1_215060 | organism=Toxoplasma_gondii_GT1 | gene_product=Putative small GTP-binding protein sar1 [Source:UniProtKB/TrEMBL;Acc:A0A125YHQ9] | transcript_product=putative small GTP-binding protein sar1 | location=TGGT1_chrX:6612856-6615947(-) | protein_length=192 | sequence_SO=chromosome | SO=protein_coding_gene | is_pseudo=false	0.000	36.972	55	8	19	8	192	22.1	7.64	38.00	8	0.959	-0.06	0.814900508703678	1811.5	1888.4	5.88	3.13	1725.5	1871.0	1811.5	2063.4	1773.3	1867.4	1808.2	1888.4	1763.6	1825.5	1890.7	1908.3	1882.4	1950.7	1952.3	1877.9	High	High	High	High	High	High	High	High	High	High
-5958195029881205751	False	High	IsMasterProtein	TGGT1_215070-t26_1-p1	transcript=TGGT1_215070-t26_1 | gene=TGGT1_215070 | organism=Toxoplasma_gondii_GT1 | gene_product=Ferredoxin [Source:UniProtKB/TrEMBL;Acc:S7URI7] | transcript_product=ferodoxin FD | location=TGGT1_chrX:6620031-6622031(-) | protein_length=325 | sequence_SO=chromosome | SO=protein_coding_gene | is_pseudo=false	0.000	12.149	16	3	3	3	325	34.2	7.75	7.32	3	1.007	0.01	0.86615483526267	68.5	68.0	9.57	23.27	57.7	64.9	68.1	78.2	68.5	73.3	72.7	60.5	63.0	62.0	116.3	79.9	72.2	75.3	66.8	68.0	High	High	High	High	High	High	High	High	High	High
-7883330955720082441	False	High	IsMasterProtein	TGGT1_215150-t26_1-p1	transcript=TGGT1_215150-t26_1 | gene=TGGT1_215150 | organism=Toxoplasma_gondii_GT1 | gene_product=AP2/ERF domain-containing protein [Source:UniProtKB/TrEMBL;Acc:S7VYW5] | transcript_product=AP2 domain transcription factor AP2X-9 | location=TGGT1_chrX:6666725-6672664(-) | protein_length=1876 | sequence_SO=chromosome | SO=protein_coding_gene | is_pseudo=false	0.000	8.460	2	3	3	3	1876	192.0	6.04	7.49	3	1.162	0.22	0.666678444505985	89.6	77.1	14.34	11.90	68.2	75.7	89.0	96.9	95.7	89.6	104.9	74.6	76.7	76.2	98.9	87.6	66.6	77.1	88.9	78.3	High	High	High	High	High	High	High	High	High	High
-1316600190880646477	False	High	IsMasterProtein	TGGT1_215160-t26_1-p1	transcript=TGGT1_215160-t26_1 | gene=TGGT1_215160 | organism=Toxoplasma_gondii_GT1 | gene_product=hypothetical protein | transcript_product=hypothetical protein | location=TGGT1_chrX:6680496-6681765(+) | protein_length=269 | sequence_SO=chromosome | SO=protein_coding_gene | is_pseudo=false	0.000	20.110	25	6	9	6	269	31.2	9.09	17.68	6	1.030	0.04	0.754563244842543	352.7	342.5	8.79	6.71	306.7	356.9	351.3	319.1	401.8	352.7	360.2	342.5	298.9	346.0	342.5	320.6	351.0	374.3	315.9	323.8	High	High	High	High	High	High	High	High	High	High
-2732579121163368345	False	High	IsMasterProtein	TGGT1_215170-t26_1-p1	transcript=TGGT1_215170-t26_1 | gene=TGGT1_215170 | organism=Toxoplasma_gondii_GT1 | gene_product=Serine/threonine-protein phosphatase [Source:UniProtKB/TrEMBL;Acc:S7UR31] | transcript_product=putative serine/threonine-protein phosphatase 2A catalytic subunit beta isoform | location=TGGT1_chrX:6687141-6692981(-) | protein_length=552 | sequence_SO=chromosome | SO=protein_coding_gene | is_pseudo=fa…	0.000	6.249	7	3	3	3	552	60.4	5.64	2.48	3	1.014	0.02	0.944802791603748	97.4	96.0	11.92	7.58	99.7	105.3	100.1	78.4	93.1	97.4	77.0	96.0	97.3	88.1	86.4	101.4	99.8	89.1	104.0	84.7	High	High	High	High	High	High	High	High	High	High
4370985465437732253	False	High	IsMasterProtein	TGGT1_215220-t26_1-p1	transcript=TGGT1_215220-t26_1 | gene=TGGT1_215220 | organism=Toxoplasma_gondii_GT1 | gene_product=hypothetical protein | transcript_product=hypothetical protein | location=TGGT1_chrX:6716950-6719044(+) | protein_length=502 | sequence_SO=chromosome | SO=protein_coding_gene | is_pseudo=false	0.000	46.396	43	11	41	11	502	55.1	5.36	93.66	11	1.101	0.14	0.0348062460633195	3781.5	3434.5	1.17	5.60	3759.6	3840.2	3784.8	3768.2	3769.3	3877.8	3781.5	3454.4	3487.2	3434.5	3120.0	3379.7	3552.6	3352.3	3370.5	3844.8	High	High	High	High	High	High	High	High	High	High
6557565223603684078	False	High	IsMasterProtein	TGGT1_215230-t26_1-p1	transcript=TGGT1_215230-t26_1 | gene=TGGT1_215230 | organism=Toxoplasma_gondii_GT1 | gene_product=RRM domain-containing protein [Source:UniProtKB/TrEMBL;Acc:S7VYN7] | transcript_product=RNA recognition motif-containing protein | location=TGGT1_chrX:6720798-6728105(-) | protein_length=728 | sequence_SO=chromosome | SO=protein_coding_gene | is_pseudo=false	0.000	18.537	11	6	8	6	728	80.7	4.82	13.13	6	1.064	0.09	0.627179151072533	284.3	267.2	4.84	8.08	305.4	284.3	275.6	284.9	278.3	305.2	270.6	286.3	279.1	265.0	230.8	267.2	300.2	302.9	261.3	267.2	High	High	High	High	High	High	High	High	High	High
6673267546680012731	False	Low	IsMasterProtein	TGGT1_215250-t26_1-p1	transcript=TGGT1_215250-t26_1 | gene=TGGT1_215250 | organism=Toxoplasma_gondii_GT1 | gene_product=TPK_B1_binding domain-containing protein [Source:UniProtKB/TrEMBL;Acc:S7UQP1] | transcript_product=thiamin pyrophosphokinase, catalytic domain-containing protein | location=TGGT1_chrX:6729513-6734697(+) | protein_length=816 | sequence_SO=chromosome | SO=protein_coding_gene | is_pseudo=false	0.052	1.471	1	1	1	1	816	89.0	8.54	0.00	1																								Not Found	High	High	High	High	High	High	High	High	High
8565996799357704600	False	High	IsMasterProtein	TGGT1_215260-t26_1-p1	transcript=TGGT1_215260-t26_1 | gene=TGGT1_215260 | organism=Toxoplasma_gondii_GT1 | gene_product=Carbamoylphosphate synthetase [Source:UniProtKB/TrEMBL;Acc:S7UPU1] | transcript_product=carbamoylphosphate synthetase | location=TGGT1_chrX:6736108-6760149(-) | protein_length=1699 | sequence_SO=chromosome | SO=protein_coding_gene | is_pseudo=false	0.000	113.552	22	33	67	33	1699	187.0	6.47	127.03	33	0.986	-0.02	0.550882509162748	2024.5	2053.2	2.61	0.79	1913.9	1990.7	2007.0	2031.6	2061.2	2024.5	2071.2	2045.7	2054.8	2045.5	2053.2	2045.7	2066.5	2076.8	2061.3	2019.8	High	High	High	High	High	High	High	High	High	High
-5150719149073252820	False	High	IsMasterProtein	TGGT1_215280-t26_1-p1	transcript=TGGT1_215280-t26_1 | gene=TGGT1_215280 | organism=Toxoplasma_gondii_GT1 | gene_product=Succinate dehydrogenase [ubiquinone] iron-sulfur subunit, mitochondrial [Source:UniProtKB/TrEMBL;Acc:A0A125YH78] | transcript_product=succinate dehydrogenase [ubiquinone] iron-sulfur protein | location=TGGT1_chrX:6762757-6766076(+) | protein_length=342 | sequence_SO=chromosome | SO=protein_coding_gen…	0.000	22.753	21	7	13	7	342	38.6	8.24	27.64	7	0.942	-0.09	0.412457051793253	457.9	486.3	5.19	3.24	433.9	455.5	502.1	495.1	457.9	453.5	470.4	489.9	472.5	502.2	524.7	485.1	478.7	476.3	486.3	488.0	High	High	High	High	High	High	High	High	High	High
-8392837911383118376	False	High	IsMasterProtein	TGGT1_215290-t26_1-p1	transcript=TGGT1_215290-t26_1 | gene=TGGT1_215290 | organism=Toxoplasma_gondii_GT1 | gene_product=Sacchrp_dh_NADP domain-containing protein [Source:UniProtKB/TrEMBL;Acc:A0A125YHC9] | transcript_product=saccharopine dehydrogenase domain-containing protein | location=TGGT1_chrX:6770133-6775131(+) | protein_length=440 | sequence_SO=chromosome | SO=protein_coding_gene | is_pseudo=false	0.000	6.270	8	3	3	3	440	48.2	6.99	3.00	3	1.013	0.02	0.863126333117425	137.0	135.2	9.80	10.60	114.9	137.0	137.6	135.3	152.0	118.5	143.0	124.6	135.2	132.9	138.8	164.3	151.2	116.6	151.5	134.3	High	High	High	High	High	High	High	High	High	High
8036495603556231222	False	High	IsMasterProtein	TGGT1_215300-t26_1-p1	transcript=TGGT1_215300-t26_1 | gene=TGGT1_215300 | organism=Toxoplasma_gondii_GT1 | gene_product=hypothetical protein | transcript_product=hypothetical protein | location=TGGT1_chrX:6777250-6779867(+) | protein_length=593 | sequence_SO=chromosome | SO=protein_coding_gene | is_pseudo=false	0.000	9.934	7	4	4	4	593	64.8	4.23	7.96	4	0.969	-0.05	0.81748524137332	106.3	109.7	17.37	10.59	79.7	112.8	141.0	106.5	103.6	106.3	96.4	115.8	102.3	109.7	117.2	133.2	99.7	98.2	126.1	109.7	High	High	High	High	High	High	High	High	High	High
5672962778282096346	False	High	IsMasterProtein	TGGT1_215350-t26_1-p1	transcript=TGGT1_215350-t26_1 | gene=TGGT1_215350 | organism=Toxoplasma_gondii_GT1 | gene_product=hypothetical protein | transcript_product=hypothetical protein | location=TGGT1_chrX:6812523-6813631(-) | protein_length=145 | sequence_SO=chromosome | SO=protein_coding_gene | is_pseudo=false	0.000	22.020	39	5	14	5	145	16.1	9.07	23.01	5	1.039	0.06	0.908832222131071	606.6	583.9	5.51	5.98	636.4	595.6	615.7	569.1	621.4	540.8	606.6	560.6	620.8	659.0	542.4	564.9	583.9	609.7	582.0	588.6	High	High	High	High	High	High	High	High	High	High
2077794200781172863	False	High	IsMasterProtein	TGGT1_215360-t26_1-p1	transcript=TGGT1_215360-t26_1 | gene=TGGT1_215360 | organism=Toxoplasma_gondii_GT1 | gene_product=hypothetical protein | transcript_product=hypothetical protein | location=TGGT1_chrX:6816137-6817312(+) | protein_length=391 | sequence_SO=chromosome | SO=protein_coding_gene | is_pseudo=false	0.000	12.586	13	5	5	5	391	43.3	9.07	9.89	5	1.018	0.03	0.789614601374589	201.6	198.2	8.02	8.25	233.1	223.8	220.9	199.3	187.9	201.6	196.8	197.8	198.2	219.4	175.0	187.9	207.3	221.7	218.2	185.7	High	High	High	High	High	High	High	High	High	High
-7574214670149920616	False	Medium	IsMasterProtein	TGGT1_215370-t26_1-p1	transcript=TGGT1_215370-t26_1 | gene=TGGT1_215370 | organism=Toxoplasma_gondii_GT1 | gene_product=hypothetical protein | transcript_product=hypothetical protein | location=TGGT1_chrX:6820303-6824577(+) | protein_length=1142 | sequence_SO=chromosome | SO=protein_coding_gene | is_pseudo=false	0.013	2.639	1	1	1	1	1142	126.9	7.94	2.30	1	1.009	0.01	0.915066634970811	32.8	32.5	16.14	23.77	29.7	45.3	32.8	37.0	31.8	29.2	34.5	20.9	47.6	39.7	29.3	39.4	30.3	26.8	34.3	32.5	High	High	High	High	High	High	High	High	High	High
-261476927387089231	False	High	IsMasterProtein	TGGT1_215380-t26_1-p1	transcript=TGGT1_215380-t26_1 | gene=TGGT1_215380 | organism=Toxoplasma_gondii_GT1 | gene_product=hypothetical protein | transcript_product=hypothetical protein | location=TGGT1_chrX:6826641-6829034(-) | protein_length=797 | sequence_SO=chromosome | SO=protein_coding_gene | is_pseudo=false	0.000	13.385	9	6	7	6	797	85.3	4.86	2.13	6	0.990	-0.01	0.803647207714581	167.6	169.2	10.66	8.15	188.7	167.4	167.6	182.2	181.6	146.8	142.3	183.5	169.2	203.8	161.4	185.0	167.6	180.9	159.9	165.4	High	High	High	High	High	High	High	High	High	High
2967085444387960073	False	High	IsMasterProtein	TGGT1_215400-t26_1-p1	transcript=TGGT1_215400-t26_1 | gene=TGGT1_215400 | organism=Toxoplasma_gondii_GT1 | gene_product=RRM domain-containing protein [Source:UniProtKB/TrEMBL;Acc:A0A125YMD0] | transcript_product=RNA recognition motif-containing protein | location=TGGT1_chrX:6833154-6834269(+) | protein_length=371 | sequence_SO=chromosome | SO=protein_coding_gene | is_pseudo=false	0.000	20.628	18	6	7	6	371	41.3	10.58	15.51	6	0.928	-0.11	0.194389446687101	244.6	263.6	3.87	9.32	240.7	244.6	251.0	260.1	251.3	229.9	244.4	276.9	254.4	309.1	317.6	269.9	255.5	254.6	263.6	245.7	High	High	High	High	High	High	High	High	High	High
-570122139620749042	False	High	IsMasterProtein	TGGT1_215420-t26_1-p1	transcript=TGGT1_215420-t26_1 | gene=TGGT1_215420 | organism=Toxoplasma_gondii_GT1 | gene_product=SNARE protein [Source:UniProtKB/TrEMBL;Acc:S7UQR6] | transcript_product=SNARE protein | location=TGGT1_chrX:6838840-6840734(-) | protein_length=230 | sequence_SO=chromosome | SO=protein_coding_gene | is_pseudo=false	0.000	20.290	33	7	9	7	230	26.1	7.46	13.16	7	1.012	0.02	0.807906789603794	458.6	453.0	4.50	5.17	418.0	443.7	475.2	463.2	458.6	478.5	456.8	476.3	447.2	453.0	509.4	483.6	439.1	447.1	450.5	488.7	High	High	High	High	High	High	High	High	High	High
-635599520273912185	False	High	IsMasterProtein	TGGT1_215430-t26_1-p1	transcript=TGGT1_215430-t26_1 | gene=TGGT1_215430 | organism=Toxoplasma_gondii_GT1 | gene_product=hypothetical protein | transcript_product=hypothetical protein | location=TGGT1_chrX:6843523-6847906(-) | protein_length=244 | sequence_SO=chromosome | SO=protein_coding_gene | is_pseudo=false	0.000	54.749	41	9	47	9	244	27.5	5.54	122.80	9	0.997	0.00	0.975586039046459	3533.7	3543.5	0.72	1.75	3485.4	3527.5	3557.5	3546.3	3533.7	3522.5	3559.1	3457.8	3584.7	3602.3	3543.5	3473.0	3593.7	3531.4	3452.0	3592.9	High	High	High	High	High	High	High	High	High	High
8749222437532203692	False	High	IsMasterProtein	TGGT1_215450-t26_1-p1	transcript=TGGT1_215450-t26_1 | gene=TGGT1_215450 | organism=Toxoplasma_gondii_GT1 | gene_product=Aquaporin 1 [Source:UniProtKB/TrEMBL;Acc:A0A125YZH8] | transcript_product=aquaporin 1 | location=TGGT1_chrX:6860999-6861790(+) | protein_length=263 | sequence_SO=chromosome | SO=protein_coding_gene | is_pseudo=false	0.010	2.941	6	1	2	1	263	28.1	5.47	2.02	1	1.103	0.14	0.899132112083896	12.4	11.2	23.84	48.28	15.1	14.8	6.4	12.4	11.1	13.5	12.4	14.0	9.4	12.2	29.8		15.0	10.4	10.3	10.3	High	High	High	High	High	High	High	High	High	High
2934666162673060360	False	High	IsMasterProtein	TGGT1_215460-t26_1-p1	transcript=TGGT1_215460-t26_1 | gene=TGGT1_215460 | organism=Toxoplasma_gondii_GT1 | gene_product=40S ribosomal protein S24 [Source:UniProtKB/TrEMBL;Acc:S7UQS1] | transcript_product=ribosomal protein RPS24 | location=TGGT1_chrX:6863478-6865141(-) | protein_length=267 | sequence_SO=chromosome | SO=protein_coding_gene | is_pseudo=false	0.000	19.050	18	4	20	4	267	30.4	11.08	45.44	4	0.950	-0.07	0.256473706049536	1656.6	1743.8	4.71	6.38	1665.5	1624.6	1578.1	1719.8	1656.6	1787.0	1565.8	1898.1	1743.8	1642.6	1923.8	1940.6	1760.0	1707.5	1732.2	1659.5	High	High	High	High	High	High	High	High	High	High
-2418386557419549172	False	High	IsMasterProtein	TGGT1_215470-t26_1-p1	transcript=TGGT1_215470-t26_1 | gene=TGGT1_215470 | organism=Toxoplasma_gondii_GT1 | gene_product=Ribosomal protein [Source:UniProtKB/TrEMBL;Acc:A0A125YJN6] | transcript_product=ribosomal protein RPL10A | location=TGGT1_chrX:6865357-6867300(+) | protein_length=217 | sequence_SO=chromosome | SO=protein_coding_gene | is_pseudo=false	0.000	46.161	39	8	43	8	217	24.6	9.88	104.59	8	0.933	-0.10	0.0419821620391998	4231.1	4534.9	0.72	3.81	4258.9	4213.6	4189.7	4244.5	4202.0	4231.1	4272.9	4534.9	4687.1	4355.4	4791.4	4478.9	4587.1	4635.7	4319.3	4299.7	High	High	High	High	High	High	High	High	High	High
-3295316957038854112	False	High	IsMasterProtein	TGGT1_215490-t26_1-p1	transcript=TGGT1_215490-t26_1 | gene=TGGT1_215490 | organism=Toxoplasma_gondii_GT1 | gene_product=Transporter, major facilitator family protein [Source:UniProtKB/TrEMBL;Acc:S7W572] | transcript_product=transporter, major facilitator family protein | location=TGGT1_chrX:6872539-6874346(+) | protein_length=534 | sequence_SO=chromosome | SO=protein_coding_gene | is_pseudo=false	0.000	8.575	5	2	4	2	534	58.1	5.95	5.52	2	0.877	-0.19	0.70771064401128	75.4	86.1	10.78	20.32	65.3	80.4	81.4	61.4	67.6	76.8	75.4	86.1	92.4	101.3	49.6	68.5	88.1	81.8	99.5	69.9	High	High	High	High	High	High	High	High	High	High
1279638579601389665	False	High	IsMasterProtein	TGGT1_215560-t26_1-p1	transcript=TGGT1_215560-t26_1 | gene=TGGT1_215560 | organism=Toxoplasma_gondii_GT1 | gene_product=Histone arginine methyltransferase PRMT5 [Source:UniProtKB/TrEMBL;Acc:S7UQT1] | transcript_product=histone arginine methyltransferase PRMT5 | location=TGGT1_chrX:6909223-6912162(+) | protein_length=979 | sequence_SO=chromosome | SO=protein_coding_gene | is_pseudo=false	0.000	32.681	12	10	14	10	979	107.0	6.83	32.29	10	0.949	-0.08	0.434739607308899	504.9	532.0	7.18	5.50	432.1	496.8	528.7	504.9	529.7	540.1	496.5	545.4	502.0	518.0	595.7	523.6	535.7	525.5	577.6	532.0	High	High	High	High	High	High	High	High	High	High
-7901145295390084621	False	High	IsMasterProtein	TGGT1_215590-t26_1-p1	transcript=TGGT1_215590-t26_1 | gene=TGGT1_215590 | organism=Toxoplasma_gondii_GT1 | gene_product=Succinate dehydrogenase [ubiquinone] flavoprotein subunit, mitochondrial [Source:UniProtKB/TrEMBL;Acc:A0A125YLN0] | transcript_product=flavoprotein subunit of succinate dehydrogenase | location=TGGT1_chrX:6924001-6933881(-) | protein_length=669 | sequence_SO=chromosome | SO=protein_coding_gene | is_p…	0.000	62.969	26	15	49	15	669	72.7	8.19	80.16	15	1.017	0.02	0.493164593183271	1699.5	1671.0	2.68	2.85	1757.4	1667.6	1749.7	1711.7	1682.9	1627.9	1699.5	1684.8	1671.0	1671.5	1596.1	1593.2	1603.4	1687.9	1727.4	1669.1	High	High	High	High	High	High	High	High	High	High
8354213275799400587	False	High	IsMasterProtein	TGGT1_215600-t26_1-p1	transcript=TGGT1_215600-t26_1 | gene=TGGT1_215600 | organism=Toxoplasma_gondii_GT1 | gene_product=hypothetical protein | transcript_product=hypothetical protein | location=TGGT1_chrX:6935886-6937960(+) | protein_length=329 | sequence_SO=chromosome | SO=protein_coding_gene | is_pseudo=false	0.007	3.136	3	1	1	1	329	34.1	4.61	2.97	1	1.106	0.14	0.958689993282087	21.5	19.5	20.25	24.64	19.3	18.0	22.6	21.5	23.6	13.4	26.1	23.5	16.5	19.5	18.0	27.6	14.7	17.5	26.5	28.7	High	High	High	High	High	High	High	High	High	High
2785455169906660117	False	High	IsMasterProtein	TGGT1_215610-t26_1-p1	transcript=TGGT1_215610-t26_1 | gene=TGGT1_215610 | organism=Toxoplasma_gondii_GT1 | gene_product=hypothetical protein | transcript_product=hypothetical protein | location=TGGT1_chrX:6939641-6941252(-) | protein_length=111 | sequence_SO=chromosome | SO=protein_coding_gene | is_pseudo=false	0.000	8.984	30	3	5	3	111	13.0	10.61	15.40	3	0.966	-0.05	0.557171063397169	506.0	524.0	5.85	4.10	440.5	523.6	515.0	503.6	484.5	522.5	506.0	538.0	505.6	528.1	545.3	553.5	515.6	524.0	488.2	502.3	High	High	High	High	High	High	High	High	High	High
-5704025843332386275	False	High	IsMasterProtein	TGGT1_215640-t26_1-p1	transcript=TGGT1_215640-t26_1 | gene=TGGT1_215640 | organism=Toxoplasma_gondii_GT1 | gene_product=RING-type domain-containing protein [Source:UniProtKB/TrEMBL;Acc:S7UR11] | transcript_product=zinc finger, C3HC4 type (RING finger) domain-containing protein | location=TGGT1_chrX:6952646-6959156(-) | protein_length=1498 | sequence_SO=chromosome | SO=protein_coding_gene | is_pseudo=false	0.006	3.289	2	2	2	2	1498	162.1	8.51	0.00	2	1.020	0.03	0.989830981604147	99.8	97.8	10.10	7.21	99.8	101.6	80.3	93.0	101.8	95.9	112.5	87.2	93.2	93.8	100.4	99.1	106.6	109.5	97.8	92.7	High	High	High	High	High	High	High	High	High	High
-8699387443261527782	False	High	IsMasterProtein	TGGT1_215680-t26_1-p1	transcript=TGGT1_215680-t26_1 | gene=TGGT1_215680 | organism=Toxoplasma_gondii_GT1 | gene_product=SAG-related sequence SRS18 [Source:UniProtKB/TrEMBL;Acc:S7UPZ0] | transcript_product=SAG-related sequence SRS18 | location=TGGT1_chrX:6976284-6977972(-) | protein_length=368 | sequence_SO=chromosome | SO=protein_coding_gene | is_pseudo=false	0.000	6.746	7	2	5	2	368	39.4	4.98	15.30	2	1.113	0.15	0.500437565507572	95.2	85.6	7.11	14.63	109.0	93.0	88.8	97.0	95.2	101.8	91.3	79.6	86.7	107.1	85.6	97.1	80.6	106.2	77.8	70.5	High	High	High	High	High	High	High	High	High	High
8596467493202825430	False	High	IsMasterProtein	TGGT1_215700-t26_1-p1	transcript=TGGT1_215700-t26_1 | gene=TGGT1_215700 | organism=Toxoplasma_gondii_GT1 | gene_product=Phosphatidylinositol 3-and 4-kinase [Source:UniProtKB/TrEMBL;Acc:S7W5A1] | transcript_product=phosphatidylinositol 3- and 4-kinase | location=TGGT1_chrX:6992178-7006444(-) | protein_length=2981 | sequence_SO=chromosome | SO=protein_coding_gene | is_pseudo=false	0.000	10.620	2	4	4	4	2981	317.1	6.48	8.04	4	1.007	0.01	0.850119122197666	101.9	101.2	11.73	8.79	76.2	93.4	109.2	101.9	97.2	105.0	109.2	108.7	100.0	101.0	88.7	90.6	105.6	101.2	114.6	113.2	High	High	High	High	High	High	High	High	High	High
-8699077269405483279	False	High	IsMasterProtein	TGGT1_215710-t26_1-p1	transcript=TGGT1_215710-t26_1 | gene=TGGT1_215710 | organism=Toxoplasma_gondii_GT1 | gene_product=hypothetical protein | transcript_product=hypothetical protein | location=TGGT1_chrX:7008463-7019753(+) | protein_length=810 | sequence_SO=chromosome | SO=protein_coding_gene | is_pseudo=false	0.000	17.063	10	7	7	7	810	89.2	8.24	9.89	7	1.037	0.05	0.908832222131071	201.8	194.6	9.77	12.86	165.1	226.8	200.3	182.1	202.8	202.6	201.8	194.6	185.0	244.0	211.2	175.6	182.9	177.2	238.0	219.4	High	High	High	High	High	High	High	High	High	High
-2474484294186077055	False	High	IsMasterProtein	TGGT1_215730-t26_1-p1	transcript=TGGT1_215730-t26_1 | gene=TGGT1_215730 | organism=Toxoplasma_gondii_GT1 | gene_product=Putative Gas41 [Source:UniProtKB/TrEMBL;Acc:S7UQU8] | transcript_product=putative Gas41 | location=TGGT1_chrX:7024834-7028755(+) | protein_length=517 | sequence_SO=chromosome | SO=protein_coding_gene | is_pseudo=false	0.000	7.228	5	2	2	2	517	54.7	6.80	6.01	2	1.024	0.03	0.919559289270376	45.9	44.8	23.09	14.54	49.2	48.7	22.5	36.2	45.9	41.3	47.2	35.1	44.8	49.3	49.3	34.2	49.3	37.1	40.4	45.5	High	High	High	High	High	High	High	High	High	High
504622216004912580	False	High	IsMasterProtein	TGGT1_215740-t26_1-p1	transcript=TGGT1_215740-t26_1 | gene=TGGT1_215740 | organism=Toxoplasma_gondii_GT1 | gene_product=WD_REPEATS_REGION domain-containing protein [Source:UniProtKB/TrEMBL;Acc:A0A125YN31] | transcript_product=putative notchless | location=TGGT1_chrX:7030643-7037897(-) | protein_length=527 | sequence_SO=chromosome | SO=protein_coding_gene | is_pseudo=false	0.000	12.450	9	4	4	4	527	57.7	7.25	8.61	4	1.051	0.07	0.58525597996512	165.4	157.4	8.21	14.44	195.0	165.4	162.1	160.5	177.3	176.3	153.3	173.9	173.7	155.2	106.6	157.4	134.3	174.5	155.0	167.7	High	High	High	High	High	High	High	High	High	High
2870425338697551426	False	High	IsMasterProtein	TGGT1_215775-t26_1-p1	transcript=TGGT1_215775-t26_1 | gene=TGGT1_215775 | organism=Toxoplasma_gondii_GT1 | gene_product=Protein kinase domain-containing protein [Source:UniProtKB/TrEMBL;Acc:A0A125YM30] | transcript_product=rhoptry protein ROP8 | location=TGGT1_chrX:7045451-7047178(+) | protein_length=575 | sequence_SO=chromosome | SO=protein_coding_gene | is_pseudo=false	0.000	74.040	34	14	48	10	575	65.4	9.09	119.13	14	1.118	0.16	0.14142840925624	690.8	617.9	7.30	6.04	668.1	690.8	667.7	770.5	632.6	737.4	753.0	617.9	588.0	647.8	616.8	610.4	637.8	585.7	641.3	711.3	High	High	High	High	High	High	High	High	High	High
-3483707733708528221	False	High	IsMasterProtein	TGGT1_215890-t26_1-p1	transcript=TGGT1_215890-t26_1 | gene=TGGT1_215890 | organism=Toxoplasma_gondii_GT1 | gene_product=hypothetical protein | transcript_product=hypothetical protein | location=TGGT1_chrXI:6486186-6496186(+) | protein_length=1427 | sequence_SO=chromosome | SO=protein_coding_gene | is_pseudo=false	0.004	3.508	1	2	2	2	1427	155.0	6.01	0.00	2	1.027	0.04	0.885395866689063	17.2	16.8	21.07	35.98	17.2	21.9	18.7	21.0	15.7	13.0	12.7	9.6	16.8	29.0	17.0	12.7	19.2	19.2	12.6	11.1	High	High	High	High	High	High	High	High	High	High
6044560429950415204	False	High	IsMasterProtein	TGGT1_215910-t26_1-p1	transcript=TGGT1_215910-t26_1 | gene=TGGT1_215910 | organism=Toxoplasma_gondii_GT1 | gene_product=bMG10 domain-containing protein [Source:UniProtKB/TrEMBL;Acc:S7ULS1] | transcript_product=hypothetical protein | location=TGGT1_chrXI:6452010-6464550(+) | protein_length=3029 | sequence_SO=chromosome | SO=protein_coding_gene | is_pseudo=false	0.000	71.707	9	25	31	25	3029	327.8	6.81	66.93	25	1.052	0.07	0.764025391866317	980.6	932.0	6.97	2.43	856.6	980.6	1047.5	966.0	988.6	886.3	1003.6	954.1	900.8	947.5	968.0	932.0	905.9	933.2	911.2	931.6	High	High	High	High	High	High	High	High	High	High
-3493161742451500635	False	Medium	IsMasterProtein	TGGT1_215920-t26_1-p1	transcript=TGGT1_215920-t26_1 | gene=TGGT1_215920 | organism=Toxoplasma_gondii_GT1 | gene_product=hypothetical protein | transcript_product=hypothetical protein | location=TGGT1_chrXI:6444017-6446919(+) | protein_length=357 | sequence_SO=chromosome | SO=protein_coding_gene | is_pseudo=false	0.025	1.898	3	1	1	1	357	39.5	11.17	0.00	1	0.957	-0.06	0.73405488373051	18.7	19.5	14.50	16.81		21.8	17.7	19.7	16.5	21.6	15.2	19.5	25.7	16.5	18.0	19.3	26.2	22.6	17.8	19.6	Not Found	High	High	High	High	High	High	High	High	High
-5993334670011631284	False	Medium	IsMasterProtein	TGGT1_215940-t26_1-p1	transcript=TGGT1_215940-t26_1 | gene=TGGT1_215940 | organism=Toxoplasma_gondii_GT1 | gene_product=Putative Acetyl-coenzyme A transporter [Source:UniProtKB/TrEMBL;Acc:A0A125YUW6] | transcript_product=putative Acetyl-coenzyme A transporter | location=TGGT1_chrXI:6430488-6438193(-) | protein_length=605 | sequence_SO=chromosome | SO=protein_coding_gene | is_pseudo=false	0.035	1.690	1	1	1	1	605	65.4	5.80	0.00	1	1.073	0.10	0.632014923073995	29.8	27.8	18.36	15.09	42.5	28.8	29.8	36.9	24.9	29.2	32.1	28.8	28.8	26.6	24.4	35.2	23.2	34.7	24.8	27.8	High	High	High	High	High	High	High	High	High	High
-9050444871551313359	False	High	IsMasterProtein	TGGT1_215950-t26_1-p1	transcript=TGGT1_215950-t26_1 | gene=TGGT1_215950 | organism=Toxoplasma_gondii_GT1 | gene_product=HTH CENPB-type domain-containing protein [Source:UniProtKB/TrEMBL;Acc:A0A125YHY3] | transcript_product=hypothetical protein | location=TGGT1_chrXI:6422869-6428022(+) | protein_length=1717 | sequence_SO=chromosome | SO=protein_coding_gene | is_pseudo=false	0.000	17.024	5	7	8	7	1717	168.5	5.24	7.26	7	0.953	-0.07	0.862552900311736	159.7	167.6	11.81	10.37	123.5	151.8	166.4	159.7	154.7	176.4	179.5	157.1	166.6	126.1	174.5	188.5	168.9	175.1	163.2	167.6	High	High	High	High	High	High	High	High	High	High
-512462907364031000	False	High	IsMasterProtein	TGGT1_215980-t26_1-p1	transcript=TGGT1_215980-t26_1 | gene=TGGT1_215980 | organism=Toxoplasma_gondii_GT1 | gene_product=hypothetical protein | transcript_product=hypothetical protein | location=TGGT1_chrXI:6414554-6415186(+) | protein_length=210 | sequence_SO=chromosome | SO=protein_coding_gene | is_pseudo=false	0.000	27.378	32	5	25	5	210	24.5	8.34	61.02	5	1.093	0.13	0.0737857208694517	3003.6	2748.1	4.00	6.75	2956.9	3003.6	3165.4	2969.3	3052.4	3277.5	2963.0	2748.1	2767.6	2474.0	2996.5	2688.0	2815.0	2616.6	2711.4	3093.0	High	High	High	High	High	High	High	High	High	High
1926952767974419669	False	High	IsMasterProtein	TGGT1_216000-t26_1-p1	transcript=TGGT1_216000-t26_1 | gene=TGGT1_216000 | organism=Toxoplasma_gondii_GT1 | gene_product=Alveolin domain containing intermediate filament IMC3 [Source:UniProtKB/TrEMBL;Acc:A0A125YIN0] | transcript_product=alveolin domain containing intermediate filament IMC3 | location=TGGT1_chrXI:6395592-6397208(+) | protein_length=538 | sequence_SO=chromosome | SO=protein_coding_gene | is_pseudo=false	0.000	44.964	27	8	21	8	538	58.0	5.34	51.55	8	1.011	0.02	0.802243522528748	1025.8	1014.8	9.68	6.27	1025.8	1121.3	970.1	1230.3	946.7	1137.0	1007.4	1094.4	905.4	1070.9	1012.3	1033.0	1014.8	988.9	1106.5	966.4	High	High	High	High	High	High	High	High	High	High
7246421523639943591	False	High	IsMasterProtein	TGGT1_216010-t26_1-p1	transcript=TGGT1_216010-t26_1 | gene=TGGT1_216010 | organism=Toxoplasma_gondii_GT1 | gene_product=KOW domain-containing protein [Source:UniProtKB/TrEMBL;Acc:A0A125YTV3] | transcript_product=ribosomal protein RPL24 | location=TGGT1_chrXI:6389053-6392718(+) | protein_length=438 | sequence_SO=chromosome | SO=protein_coding_gene | is_pseudo=false	0.000	6.297	6	3	3	3	438	48.0	10.14	3.46	3	0.990	-0.01	0.919559289270376	84.6	85.4	7.45	7.20	70.2	82.0	77.3	86.1	85.3	87.2	84.6	86.2	87.6	71.1	85.4	82.2	77.8	86.6	90.8	80.3	High	High	High	High	High	High	High	High	High	High
-5664282266963558139	False	High	IsMasterProtein	TGGT1_216020-t26_1-p1	transcript=TGGT1_216020-t26_1 | gene=TGGT1_216020 | organism=Toxoplasma_gondii_GT1 | gene_product=Peptidase family c78 protein [Source:UniProtKB/TrEMBL;Acc:A0A125YI55] | transcript_product=peptidase family c78 protein | location=TGGT1_chrXI:6382177-6386702(+) | protein_length=853 | sequence_SO=chromosome | SO=protein_coding_gene | is_pseudo=false	0.000	24.850	11	8	12	8	853	91.7	6.84	31.56	8	0.999	0.00	0.989918613259129	622.7	623.1	2.38	3.69	636.4	622.7	637.7	639.3	609.7	606.6	608.3	625.2	625.7	672.3	595.0	614.9	623.1	637.9	611.7	598.9	High	High	High	High	High	High	High	High	High	High
4186312115292239311	False	High	IsMasterProtein	TGGT1_216030A-t26_1-p1	transcript=TGGT1_216030A-t26_1 | gene=TGGT1_216030A | organism=Toxoplasma_gondii_GT1 | gene_product=VHS domain-containing protein [Source:UniProtKB/TrEMBL;Acc:S7VUC1] | transcript_product=hypothetical protein | location=TGGT1_chrXI:6370763-6377548(-) | protein_length=1127 | sequence_SO=chromosome | SO=protein_coding_gene | is_pseudo=false	0.000	7.944	4	2	2	2	1127	116.3	6.09	5.41	2																								Not Found	High	High	High	High	High	High	High	Not Found	Not Found
2391293957196913321	False	High	IsMasterProtein	TGGT1_216050-t26_1-p1	transcript=TGGT1_216050-t26_1 | gene=TGGT1_216050 | organism=Toxoplasma_gondii_GT1 | gene_product=Tetratricopeptide repeat-containing protein [Source:UniProtKB/TrEMBL;Acc:A0A125YPN8] | transcript_product=tetratricopeptide repeat-containing protein | location=TGGT1_chrXI:6357272-6362581(-) | protein_length=560 | sequence_SO=chromosome | SO=protein_coding_gene | is_pseudo=false	0.000	43.170	22	11	23	11	560	59.5	5.77	43.47	11	0.996	-0.01	0.803647207714581	1050.3	1054.9	4.34	3.54	987.7	1084.2	1133.9	1050.3	1049.2	1054.8	1024.9	1108.8	1037.9	1050.3	1144.9	1100.1	1054.9	1036.4	1044.6	1084.2	High	High	High	High	High	High	High	High	High	High
7830207013956618390	False	High	IsMasterProtein	TGGT1_216060-t26_1-p1	transcript=TGGT1_216060-t26_1 | gene=TGGT1_216060 | organism=Toxoplasma_gondii_GT1 | gene_product=hypothetical protein | transcript_product=hypothetical protein | location=TGGT1_chrXI:6344229-6346967(-) | protein_length=784 | sequence_SO=chromosome | SO=protein_coding_gene | is_pseudo=false	0.000	50.787	22	13	21	13	784	84.3	7.24	44.30	13	0.961	-0.06	0.550882509162748	744.2	774.2	3.49	5.35	744.2	691.5	755.8	758.1	726.0	717.4	760.2	806.5	774.2	791.7	765.1	669.2	769.7	779.8	796.6	742.0	High	High	High	High	High	High	High	High	High	High
-3606509543880473542	False	High	IsMasterProtein	TGGT1_216080-t26_1-p1	transcript=TGGT1_216080-t26_1 | gene=TGGT1_216080 | organism=Toxoplasma_gondii_GT1 | gene_product=SET domain-containing protein [Source:UniProtKB/TrEMBL;Acc:A0A125YQK7] | transcript_product=apical complex lysine methyltransferase | location=TGGT1_chrXI:6322234-6324708(-) | protein_length=709 | sequence_SO=chromosome | SO=protein_coding_gene | is_pseudo=false	0.000	10.690	4	3	6	3	709	79.4	4.41	13.37	3	1.060	0.08	0.550882509162748	329.2	310.6	3.80	8.15	327.8	348.9	341.9	310.1	323.4	329.2	332.1	276.0	294.0	348.3	312.1	294.5	340.6	310.6	305.5	346.2	High	High	High	High	High	High	High	High	High	High
6753128088224111291	False	High	IsMasterProtein	TGGT1_216120-t26_1-p1	transcript=TGGT1_216120-t26_1 | gene=TGGT1_216120 | organism=Toxoplasma_gondii_GT1 | gene_product=hypothetical protein | transcript_product=hypothetical protein | location=TGGT1_chrXI:6313282-6318525(-) | protein_length=834 | sequence_SO=chromosome | SO=protein_coding_gene | is_pseudo=false	0.000	22.101	11	7	9	7	834	90.3	7.12	14.17	7	0.952	-0.07	0.81748524137332	165.8	174.2	6.16	7.90	160.1	162.5	191.3	170.4	165.8	164.4	170.7	177.2	164.5	190.2	182.2	195.3	174.2	151.6	171.8	162.5	High	High	High	High	High	High	High	High	High	High
6327955313930879734	False	High	IsMasterProtein	TGGT1_216130-t26_1-p1	transcript=TGGT1_216130-t26_1 | gene=TGGT1_216130 | organism=Toxoplasma_gondii_GT1 | gene_product=UBIQUITIN_CONJUGAT_2 domain-containing protein [Source:UniProtKB/TrEMBL;Acc:A0A125YWQ1] | transcript_product=putative ubiquitin conjugating enzyme E2 | location=TGGT1_chrXI:6308331-6310970(-) | protein_length=227 | sequence_SO=chromosome | SO=protein_coding_gene | is_pseudo=false	0.000	7.876	18	2	2	2	227	24.6	5.22	3.14	2	1.070	0.10	0.560758494719878	113.3	105.9	9.63	7.44	106.6	113.3	132.3	105.7	116.6	98.1	114.0	97.4	99.9	107.5	102.5	105.9	111.7	109.5	89.8	114.6	High	High	High	High	High	High	High	High	High	High
-5862080205188973308	False	High	IsMasterProtein	TGGT1_216180-t26_1-p1	transcript=TGGT1_216180-t26_1 | gene=TGGT1_216180 | organism=Toxoplasma_gondii_GT1 | gene_product=hypothetical protein | transcript_product=hypothetical protein | location=TGGT1_chrXI:6280054-6280497(-) | protein_length=147 | sequence_SO=chromosome | SO=protein_coding_gene | is_pseudo=false	0.000	18.732	22	3	14	3	147	16.4	8.88	33.48	3	1.022	0.03	0.885395866689063	946.5	926.0	10.69	5.83	944.7	966.9	895.7	955.8	1148.0	809.7	946.5	926.0	907.0	915.5	813.8	979.3	897.9	1003.8	947.8	933.8	High	High	High	High	High	High	High	High	High	High
-7074380896080199231	False	High	IsMasterProtein	TGGT1_216210-t26_1-p1	transcript=TGGT1_216210-t26_1 | gene=TGGT1_216210 | organism=Toxoplasma_gondii_GT1 | gene_product=DRIM domain-containing protein [Source:UniProtKB/TrEMBL;Acc:S7W0K6] | transcript_product=hypothetical protein | location=TGGT1_chrXI:6240177-6264090(+) | protein_length=5565 | sequence_SO=chromosome | SO=protein_coding_gene | is_pseudo=false	0.000	42.903	4	17	17	17	5565	603.4	6.35	29.85	17	0.965	-0.05	0.653667678368546	386.0	400.1	3.52	10.19	399.6	386.0	418.0	385.6	387.1	381.0	378.4	400.1	399.4	443.1	491.9	410.1	355.3	450.5	386.8	377.7	High	High	High	High	High	High	High	High	High	High
4755722450509735608	False	High	IsMasterProtein	TGGT1_216220-t26_1-p1	transcript=TGGT1_216220-t26_1 | gene=TGGT1_216220 | organism=Toxoplasma_gondii_GT1 | gene_product=AP2/ERF domain-containing protein [Source:UniProtKB/TrEMBL;Acc:S7ULU5] | transcript_product=AP2 domain transcription factor AP2XI-5 | location=TGGT1_chrXI:6230908-6234153(-) | protein_length=868 | sequence_SO=chromosome | SO=protein_coding_gene | is_pseudo=false	0.000	12.653	9	4	4	4	868	89.4	5.64	7.59	4	1.083	0.11	0.957477230348932	97.2	89.8	9.36	9.11	99.1	77.4	90.4	97.7	101.1	85.4	97.2	110.0	95.5	85.3	86.1	98.3	89.8	102.2	86.9	88.5	High	High	High	High	High	High	High	High	High	High
-4869015478129918017	False	Medium	IsMasterProtein	TGGT1_216240-t26_1-p1	transcript=TGGT1_216240-t26_1 | gene=TGGT1_216240 | organism=Toxoplasma_gondii_GT1 | gene_product=C-CAP/cofactor C-like domain-containing protein [Source:UniProtKB/TrEMBL;Acc:S7ULM3] | transcript_product=hypothetical protein | location=TGGT1_chrXI:6217503-6226871(+) | protein_length=804 | sequence_SO=chromosome | SO=protein_coding_gene | is_pseudo=false	0.012	2.726	2	1	1	1	804	86.6	5.63	2.10	1																								Not Found	High	Not Found	High	High	High	High	High	High	Not Found
2118231305652342451	False	High	IsMasterProtein	TGGT1_216260-t26_1-p1	transcript=TGGT1_216260-t26_1 | gene=TGGT1_216260 | organism=Toxoplasma_gondii_GT1 | gene_product=NTP_transf_3 domain-containing protein [Source:UniProtKB/TrEMBL;Acc:S7W0K0] | transcript_product=putative eukaryotic initiation factor-2B, gamma subunit | location=TGGT1_chrXI:6191789-6198714(+) | protein_length=525 | sequence_SO=chromosome | SO=protein_coding_gene | is_pseudo=false	0.000	31.947	24	11	19	11	525	58.0	6.74	31.15	11	1.015	0.02	0.841680000623021	833.0	820.3	3.76	5.65	823.9	913.2	847.3	833.0	828.4	843.9	821.9	809.3	841.3	848.5	944.1	784.7	803.4	800.1	827.7	820.3	High	High	High	High	High	High	High	High	High	High
8045906399125389367	False	High	IsMasterProtein	TGGT1_216410-t26_1-p1	transcript=TGGT1_216410-t26_1 | gene=TGGT1_216410 | organism=Toxoplasma_gondii_GT1 | gene_product=hypothetical protein | transcript_product=hypothetical protein | location=TGGT1_chrXI:6088277-6089486(+) | protein_length=188 | sequence_SO=chromosome | SO=protein_coding_gene | is_pseudo=false	0.000	6.039	16	3	4	3	188	21.2	5.63	3.88	3	1.018	0.03	0.978925650397899	100.9	99.1	12.36	10.72	82.2	103.0	89.7	97.0	113.2	117.7	100.9	92.0	104.4	93.7	85.2	119.2	111.5	100.5	91.7	99.1	High	High	High	High	High	High	High	High	High	High
-1454148784907952157	False	High	IsMasterProtein	TGGT1_216435-t26_1-p1	transcript=TGGT1_216435-t26_1 | gene=TGGT1_216435 | organism=Toxoplasma_gondii_GT1 | gene_product=hypothetical protein | transcript_product=hypothetical protein | location=TGGT1_chrXI:6068037-6070827(+) | protein_length=350 | sequence_SO=chromosome | SO=protein_coding_gene | is_pseudo=false	0.004	3.678	3	1	1	1	350	38.3	10.49	3.46	1	1.244	0.32	0.975693776214192	13.8	11.1	37.14	40.61	19.1	13.8	7.9	15.2	8.3	17.4	7.9	11.5	10.7	9.8	16.6		18.4	6.9	22.7	9.5	High	High	High	High	High	High	High	High	High	High
1571610937722240268	False	High	IsMasterProtein	TGGT1_216450-t26_1-p1	transcript=TGGT1_216450-t26_1 | gene=TGGT1_216450 | organism=Toxoplasma_gondii_GT1 | gene_product=Proteasome subunit alpha type [Source:UniProtKB/TrEMBL;Acc:S7VUL7] | transcript_product=peptidase, T1 family protein | location=TGGT1_chrXI:6058951-6061605(+) | protein_length=260 | sequence_SO=chromosome | SO=protein_coding_gene | is_pseudo=false	0.000	45.291	46	13	35	13	260	27.9	5.20	59.36	13	1.031	0.04	0.741383988466388	1563.6	1516.4	3.21	4.08	1439.3	1575.7	1560.3	1574.2	1582.1	1563.6	1553.1	1539.3	1531.6	1415.4	1501.6	1574.2	1471.6	1516.4	1491.2	1633.5	High	High	High	High	High	High	High	High	High	High
3514669573941399122	False	High	IsMasterProtein	TGGT1_216460-t26_1-p1	transcript=TGGT1_216460-t26_1 | gene=TGGT1_216460 | organism=Toxoplasma_gondii_GT1 | gene_product=hypothetical protein | transcript_product=hypothetical protein | location=TGGT1_chrXI:6052022-6054177(+) | protein_length=604 | sequence_SO=chromosome | SO=protein_coding_gene | is_pseudo=false	0.000	7.267	7	3	5	3	604	65.1	5.73	6.51	3	1.185	0.24	0.579314570733237	31.6	26.6	11.96	36.59	37.0	31.6	31.7	28.2	26.1	28.6	33.8	25.5	10.4	41.6	15.3	21.1	34.0	26.6	31.2	28.0	High	High	High	High	High	High	High	High	High	High
3980910788982951124	False	Medium	IsMasterProtein	TGGT1_216470-t26_1-p1	transcript=TGGT1_216470-t26_1 | gene=TGGT1_216470 | organism=Toxoplasma_gondii_GT1 | gene_product=hypothetical protein | transcript_product=hypothetical protein | location=TGGT1_chrXI:6046807-6048771(-) | protein_length=501 | sequence_SO=chromosome | SO=protein_coding_gene | is_pseudo=false	0.022	2.072	2	1	1	1	501	54.1	4.60	0.00	1																								High	High	High	High	High	High	High	High	High	High
-127149618105169523	False	High	IsMasterProtein	TGGT1_216480-t26_1-p1	transcript=TGGT1_216480-t26_1 | gene=TGGT1_216480 | organism=Toxoplasma_gondii_GT1 | gene_product=NMD3 domain-containing protein [Source:UniProtKB/TrEMBL;Acc:S7UKY3] | transcript_product=NMD3 family protein | location=TGGT1_chrXI:6042136-6045440(+) | protein_length=799 | sequence_SO=chromosome | SO=protein_coding_gene | is_pseudo=false	0.000	22.684	12	8	8	8	799	87.4	7.85	13.76	8	0.983	-0.02	0.337701158683039	106.5	108.3	11.12	13.04	82.3	107.5	98.6	111.6	109.9	89.3	106.5	108.3	106.5	105.0	144.9	116.7	101.3	134.9	104.7	120.4	High	High	High	High	High	High	High	High	High	High
-8647759593329089026	False	High	IsMasterProtein	TGGT1_216510-t26_1-p1	transcript=TGGT1_216510-t26_1 | gene=TGGT1_216510 | organism=Toxoplasma_gondii_GT1 | gene_product=Putative thioredoxin [Source:UniProtKB/TrEMBL;Acc:S7W0R1] | transcript_product=putative thioredoxin | location=TGGT1_chrXI:6017453-6023903(+) | protein_length=714 | sequence_SO=chromosome | SO=protein_coding_gene | is_pseudo=false	0.000	24.144	13	9	10	9	714	78.9	6.04	23.37	9	0.958	-0.06	0.73405488373051	424.8	443.4	6.60	4.05	397.9	424.8	479.3	460.5	429.8	424.2	408.4	464.2	434.9	435.2	413.6	443.4	441.0	473.8	459.6	447.1	High	High	High	High	High	High	High	High	High	High
-3639700228135578054	False	High	IsMasterProtein	TGGT1_216530-t26_1-p1	transcript=TGGT1_216530-t26_1 | gene=TGGT1_216530 | organism=Toxoplasma_gondii_GT1 | gene_product=RRF domain-containing protein [Source:UniProtKB/TrEMBL;Acc:S7UM11] | transcript_product=ribosome recycling factor protein | location=TGGT1_chrXI:6012909-6015643(-) | protein_length=257 | sequence_SO=chromosome | SO=protein_coding_gene | is_pseudo=false	0.000	7.469	15	3	3	3	257	28.5	9.10	4.76	3	0.838	-0.25	0.723372863090102	19.8	23.6	24.92	17.39	13.2	16.1	28.2	17.7	19.8	23.6	20.6	26.1	18.3	19.8	27.0	15.7	25.5	24.6	23.6	21.2	High	High	High	High	High	High	High	High	High	High
5990502578822689652	False	Medium	IsMasterProtein	TGGT1_216540-t26_1-p1	transcript=TGGT1_216540-t26_1 | gene=TGGT1_216540 | organism=Toxoplasma_gondii_GT1 | gene_product=Dolichyl-phosphate beta-glucosyltransferase [Source:UniProtKB/TrEMBL;Acc:S7UKX8] | transcript_product=dolichyl-phosphate beta-glucosyltransferase | location=TGGT1_chrXI:6008082-6011078(+) | protein_length=689 | sequence_SO=chromosome | SO=protein_coding_gene | is_pseudo=false	0.010	2.912	2	1	1	1	689	74.3	6.76	0.00	1																								Not Found	High	Not Found	High	High	Not Found	High	High	Not Found	High
2049200071603422438	False	High	IsMasterProtein	TGGT1_216560-t26_1-p1	transcript=TGGT1_216560-t26_1 | gene=TGGT1_216560 | organism=Toxoplasma_gondii_GT1 | gene_product=Ribosomal RNA-processing protein 8 [Source:UniProtKB/TrEMBL;Acc:S7ULR7] | transcript_product=methyltransferase domain-containing protein | location=TGGT1_chrXI:6001736-6005776(-) | protein_length=532 | sequence_SO=chromosome | SO=protein_coding_gene | is_pseudo=false	0.000	14.354	11	5	5	5	532	58.5	10.04	11.20	5	0.962	-0.06	0.661221472798429	207.2	215.4	5.89	9.37	202.8	207.2	197.4	216.5	207.4	192.5	229.1	201.9	230.0	259.0	215.4	234.8	194.1	203.5	225.9	205.4	High	High	High	High	High	High	High	High	High	High
-3523368449758157108	False	High	IsMasterProtein	TGGT1_216580-t26_1-p1	transcript=TGGT1_216580-t26_1 | gene=TGGT1_216580 | organism=Toxoplasma_gondii_GT1 | gene_product=hypothetical protein | transcript_product=hypothetical protein | location=TGGT1_chrXI:5993384-5998282(-) | protein_length=1327 | sequence_SO=chromosome | SO=protein_coding_gene | is_pseudo=false	0.000	44.465	13	12	15	12	1327	130.4	9.89	40.91	12	0.975	-0.04	0.922259444647505	402.8	413.2	8.48	3.36	461.4	422.2	460.6	398.8	402.8	364.9	399.3	413.2	401.7	397.9	430.8	420.8	386.2	399.3	414.2	417.0	High	High	High	High	High	High	High	High	High	High
3143728975205757790	False	High	IsMasterProtein	TGGT1_216590-t26_1-p1	transcript=TGGT1_216590-t26_1 | gene=TGGT1_216590 | organism=Toxoplasma_gondii_GT1 | gene_product=Importin N-terminal domain-containing protein [Source:UniProtKB/TrEMBL;Acc:S7UM02] | transcript_product=HEAT repeat-containing protein | location=TGGT1_chrXI:5982217-5988765(-) | protein_length=1010 | sequence_SO=chromosome | SO=protein_coding_gene | is_pseudo=false	0.000	39.276	12	12	23	12	1010	111.1	5.14	43.90	12	0.973	-0.04	0.744649399290247	640.2	658.0	3.12	5.59	655.1	638.5	677.2	620.1	640.2	657.1	623.6	676.0	690.8	595.4	625.0	713.7	639.6	691.3	658.0	657.1	High	High	High	High	High	High	High	High	High	High
4737222454218226675	False	High	IsMasterProtein	TGGT1_216600-t26_1-p1	transcript=TGGT1_216600-t26_1 | gene=TGGT1_216600 | organism=Toxoplasma_gondii_GT1 | gene_product=DNA-(apurinic or apyrimidinic site) lyase [Source:UniProtKB/TrEMBL;Acc:S7UKX1] | transcript_product=exonuclease III APE | location=TGGT1_chrXI:5970848-5978564(-) | protein_length=616 | sequence_SO=chromosome | SO=protein_coding_gene | is_pseudo=false	0.000	5.966	4	2	3	2	616	67.7	8.06	7.74	2	0.842	-0.25	0.487482549252376	44.9	53.3	27.66	9.83	22.6	43.4	56.2	44.9	55.2	33.2	47.3	52.7	52.1	53.6	62.8	58.2	58.9	45.0	49.7	53.3	High	High	High	High	High	High	High	High	High	High
8883614315497930019	False	High	IsMasterProtein	TGGT1_216620-t26_1-p1	transcript=TGGT1_216620-t26_1 | gene=TGGT1_216620 | organism=Toxoplasma_gondii_GT1 | gene_product=EF hand domain-containing protein [Source:UniProtKB/TrEMBL;Acc:S7VUJ8] | transcript_product=EF hand domain-containing protein | location=TGGT1_chrXI:5927325-5957645(+) | protein_length=3700 | sequence_SO=chromosome | SO=protein_coding_gene | is_pseudo=false	0.000	106.179	13	36	39	36	3700	411.7	6.32	81.40	36	0.999	0.00	0.862803997439887	1273.2	1274.2	3.72	2.77	1347.8	1237.2	1355.2	1252.2	1303.3	1251.0	1273.2	1288.1	1236.1	1233.9	1275.8	1256.7	1249.7	1274.2	1344.1	1304.6	High	High	High	High	High	High	High	High	High	High
-3837677183694594528	False	High	IsMasterProtein	TGGT1_216630-t26_1-p1	transcript=TGGT1_216630-t26_1 | gene=TGGT1_216630 | organism=Toxoplasma_gondii_GT1 | gene_product=Putative trigger factor protein [Source:UniProtKB/TrEMBL;Acc:S7W0P5] | transcript_product=putative trigger factor protein | location=TGGT1_chrXI:5913271-5922526(-) | protein_length=1039 | sequence_SO=chromosome | SO=protein_coding_gene | is_pseudo=false	0.004	3.811	2	2	2	2	1039	114.1	6.38	2.35	2	1.140	0.19	0.868692306187803	31.8	27.9	9.25	28.75	27.9	27.8	33.1	32.9	27.5	33.8	31.8	32.2	33.8	42.2	16.6	22.5	27.9	23.6	41.0	26.7	High	High	High	High	High	High	High	High	High	High
9040824399919682209	False	High	IsMasterProtein	TGGT1_216650-t26_1-p1	transcript=TGGT1_216650-t26_1 | gene=TGGT1_216650 | organism=Toxoplasma_gondii_GT1 | gene_product=S15 sporozoite-expressed protein [Source:UniProtKB/TrEMBL;Acc:S7UKW3] | transcript_product=S15 sporozoite-expressed protein | location=TGGT1_chrXI:5902644-5904672(-) | protein_length=400 | sequence_SO=chromosome | SO=protein_coding_gene | is_pseudo=false	0.000	57.091	31	12	30	12	400	45.1	7.28	67.33	12	1.031	0.04	0.737236625432353	2893.0	2806.0	2.47	3.56	2762.7	2907.4	2814.0	2886.8	2893.0	2956.9	2954.3	2769.3	2806.0	2791.7	3061.8	2855.9	2907.0	2816.2	2709.5	2799.1	High	High	High	High	High	High	High	High	High	High
2693559401970965348	False	High	IsMasterProtein	TGGT1_216660-t26_1-p1	transcript=TGGT1_216660-t26_1 | gene=TGGT1_216660 | organism=Toxoplasma_gondii_GT1 | gene_product=hypothetical protein | transcript_product=hypothetical protein | location=TGGT1_chrXI:5898750-5900135(+) | protein_length=461 | sequence_SO=chromosome | SO=protein_coding_gene | is_pseudo=false	0.000	7.225	7	3	3	3	461	49.0	9.69	3.27	3	0.981	-0.03	0.999768105430185	73.9	75.4	10.60	11.14	70.0	73.1	72.0	76.3	73.9	94.0	74.0	76.9	69.7	89.2	61.3	87.4	78.8	74.4	73.3	75.4	High	High	High	High	High	High	High	High	High	High
7153063659996444505	False	High	IsMasterProtein	TGGT1_216670-t26_1-p1	transcript=TGGT1_216670-t26_1 | gene=TGGT1_216670 | organism=Toxoplasma_gondii_GT1 | gene_product=FUSE-binding protein 2 / KH-type splicing regulatory protein [Source:UniProtKB/TrEMBL;Acc:S7VUJ0] | transcript_product=FUSE-binding protein 2 / KH-type splicing regulatory protein | location=TGGT1_chrXI:5891708-5895741(-) | protein_length=941 | sequence_SO=chromosome | SO=protein_coding_gene | is_pse…	0.000	183.924	46	39	146	39	941	100.0	8.95	323.03	39	0.986	-0.02	0.654936914853518	8783.0	8907.4	1.74	2.09	8505.0	8977.0	8783.0	8841.6	8774.8	8934.4	8763.0	8907.4	9142.6	8588.8	8943.9	8798.1	9057.3	8800.3	8825.3	9167.9	High	High	High	High	High	High	High	High	High	High
946800602712547111	False	High	IsMasterProtein	TGGT1_216680-t26_1-p1	transcript=TGGT1_216680-t26_1 | gene=TGGT1_216680 | organism=Toxoplasma_gondii_GT1 | gene_product=ANK_REP_REGION domain-containing protein [Source:UniProtKB/TrEMBL;Acc:S7W0N7] | transcript_product=ankyrin repeat-containing protein | location=TGGT1_chrXI:5876765-5888176(+) | protein_length=397 | sequence_SO=chromosome | SO=protein_coding_gene | is_pseudo=false	0.000	24.406	27	9	15	9	397	44.6	6.49	19.82	9	1.034	0.05	0.666678444505985	747.9	723.3	4.15	3.99	761.9	745.7	747.9	701.2	795.6	716.0	757.2	696.5	723.3	761.8	715.8	746.1	726.6	676.7	722.7	766.3	High	High	High	High	High	High	High	High	High	High
8872365765863438414	False	High	IsMasterProtein	TGGT1_216720-t26_1-p1	transcript=TGGT1_216720-t26_1 | gene=TGGT1_216720 | organism=Toxoplasma_gondii_GT1 | gene_product=hypothetical protein | transcript_product=hypothetical protein | location=TGGT1_chrXI:5865264-5865815(+) | protein_length=183 | sequence_SO=chromosome | SO=protein_coding_gene | is_pseudo=false	0.001	5.322	10	2	3	2	183	20.0	6.54	5.19	2	1.031	0.04	0.814900508703678	318.5	309.0	6.53	8.22	283.2	337.7	303.4	332.4	318.5	342.0	314.5	324.0	284.6	359.0	275.0	327.2	290.5	309.0	304.2	311.8	High	High	High	High	High	High	High	High	High	High
-8097032770159603392	False	High	IsMasterProtein	TGGT1_216730-t26_1-p1	transcript=TGGT1_216730-t26_1 | gene=TGGT1_216730 | organism=Toxoplasma_gondii_GT1 | gene_product=MCM domain-containing protein [Source:UniProtKB/TrEMBL;Acc:S7VUI4] | transcript_product=MCM2/3/5 family protein | location=TGGT1_chrXI:5853958-5863220(-) | protein_length=1028 | sequence_SO=chromosome | SO=protein_coding_gene | is_pseudo=false	0.000	157.984	44	35	81	35	1028	113.2	5.21	183.31	35	0.992	-0.01	0.337701158683039	3303.5	3331.6	0.83	1.99	3310.1	3316.0	3296.3	3238.1	3303.5	3304.9	3274.0	3262.8	3424.9	3375.2	3402.2	3331.6	3326.4	3438.7	3328.9	3250.8	High	High	High	High	High	High	High	High	High	High
-8666267619109435093	False	High	IsMasterProtein	TGGT1_216750-t26_1-p1	transcript=TGGT1_216750-t26_1 | gene=TGGT1_216750 | organism=Toxoplasma_gondii_GT1 | gene_product=Paf1/RNA polymerase II complex component LEO1 [Source:UniProtKB/TrEMBL;Acc:S7UM80] | transcript_product=Paf1/RNA polymerase II complex component LEO1 | location=TGGT1_chrXI:5836978-5843100(-) | protein_length=377 | sequence_SO=chromosome | SO=protein_coding_gene | is_pseudo=false	0.000	8.916	9	4	4	4	377	42.5	4.87	7.37	4	1.058	0.08	0.515958806462913	283.7	268.2	5.18	7.19	320.1	282.3	280.8	285.5	283.7	274.5	284.8	265.5	289.8	244.4	257.6	284.1	272.0	261.2	310.4	268.2	High	High	High	High	High	High	High	High	High	High
5477803152374764055	False	High	IsMasterProtein	TGGT1_216770-t26_1-p1	transcript=TGGT1_216770-t26_1 | gene=TGGT1_216770 | organism=Toxoplasma_gondii_GT1 | gene_product=hypothetical protein | transcript_product=hypothetical protein | location=TGGT1_chrXI:5822150-5822641(+) | protein_length=163 | sequence_SO=chromosome | SO=protein_coding_gene | is_pseudo=false	0.002	4.733	17	2	2	2	163	17.6	9.88	0.00	2	1.065	0.09	0.79795852886327	62.1	58.3	16.04	25.65	43.5	60.5	76.0	63.6	62.1	66.5	57.6	62.1	64.5	45.9	25.4	78.1	61.9	56.2	55.0	58.3	High	High	High	High	High	High	High	High	High	High
-6745522495445720543	False	High	IsMasterProtein	TGGT1_216780-t26_1-p1	transcript=TGGT1_216780-t26_1 | gene=TGGT1_216780 | organism=Toxoplasma_gondii_GT1 | gene_product=hypothetical protein | transcript_product=hypothetical protein | location=TGGT1_chrXI:5809251-5816728(+) | protein_length=1003 | sequence_SO=chromosome | SO=protein_coding_gene | is_pseudo=false	0.004	3.536	1	1	1	1	1003	105.2	5.05	2.53	1																								Not Found	High	High	High	High	High	High	High	High	High
5266382243480224480	False	High	IsMasterProtein	TGGT1_216790-t26_1-p1	transcript=TGGT1_216790-t26_1 | gene=TGGT1_216790 | organism=Toxoplasma_gondii_GT1 | gene_product=Putative ATP-binding cassette sub-family E member 1 [Source:UniProtKB/TrEMBL;Acc:A0A125YMA0] | transcript_product=putative ATP-binding cassette sub-family E member 1 | location=TGGT1_chrXI:5800419-5807047(-) | protein_length=613 | sequence_SO=chromosome | SO=protein_coding_gene | is_pseudo=false	0.000	47.903	21	13	37	13	613	69.2	8.07	74.42	13	0.997	0.00	0.835431418279358	1227.9	1231.8	3.03	3.70	1298.2	1230.3	1187.3	1219.5	1227.9	1214.6	1272.4	1234.7	1218.4	1133.0	1245.3	1282.5	1231.8	1261.0	1180.7	1195.1	High	High	High	High	High	High	High	High	High	High
-226384106966107443	False	High	IsMasterProtein	TGGT1_216810-t26_1-p1	transcript=TGGT1_216810-t26_1 | gene=TGGT1_216810 | organism=Toxoplasma_gondii_GT1 | gene_product=5'-nucleotidase, C-terminal domain-containing protein [Source:UniProtKB/TrEMBL;Acc:S7ULY6] | transcript_product=5'-nucleotidase, C-terminal domain-containing protein | location=TGGT1_chrXI:5792355-5794487(-) | protein_length=710 | sequence_SO=chromosome | SO=protein_coding_gene | is_pseudo=false	0.000	44.096	26	15	20	15	710	78.3	5.33	29.60	15	0.998	0.00	0.963915063873165	719.0	720.1	3.91	3.37	723.1	744.3	723.4	719.0	714.2	654.4	712.9	732.3	660.2	730.0	713.5	721.8	689.1	720.1	728.0	696.3	High	High	High	High	High	High	High	High	High	High
3232120450292581385	False	High	IsMasterProtein	TGGT1_216820-t26_1-p1	transcript=TGGT1_216820-t26_1 | gene=TGGT1_216820 | organism=Toxoplasma_gondii_GT1 | gene_product=MFS domain-containing protein [Source:UniProtKB/TrEMBL;Acc:S7VUR4] | transcript_product=transporter, major facilitator family protein | location=TGGT1_chrXI:5783529-5788618(-) | protein_length=560 | sequence_SO=chromosome | SO=protein_coding_gene | is_pseudo=false	0.000	7.048	6	2	2	2	560	60.4	5.74	5.73	2	1.000	0.00	0.937736294840908	68.0	67.9	11.70	12.84	82.8	73.5	65.9	58.9	68.0	72.4	61.5	69.4	64.6	80.7	82.1	59.7	65.7	61.5	83.0	67.9	High	High	High	High	High	High	High	High	High	High
-8550470189276296892	False	High	IsMasterProtein	TGGT1_216840-t26_1-p1	transcript=TGGT1_216840-t26_1 | gene=TGGT1_216840 | organism=Toxoplasma_gondii_GT1 | gene_product=hypothetical protein | transcript_product=hypothetical protein | location=TGGT1_chrXI:5774432-5778599(+) | protein_length=1028 | sequence_SO=chromosome | SO=protein_coding_gene | is_pseudo=false	0.007	3.110	1	1	1	1	1028	112.2	8.34	2.62	1																								High	High	High	High	High	High	High	High	High	High
-6930132560554676197	False	High	IsMasterProtein	TGGT1_216860-t26_1-p1	transcript=TGGT1_216860-t26_1 | gene=TGGT1_216860 | organism=Toxoplasma_gondii_GT1 | gene_product=DEAD (Asp-Glu-Ala-Asp) box polypeptide DDX39 [Source:UniProtKB/TrEMBL;Acc:A0A125YNR1] | transcript_product=DEAD (Asp-Glu-Ala-Asp) box polypeptide DDX39 | location=TGGT1_chrXI:5764687-5768776(+) | protein_length=434 | sequence_SO=chromosome | SO=protein_coding_gene | is_pseudo=false	0.000	106.405	53	19	87	19	434	49.1	5.85	207.71	19	0.988	-0.02	0.892754923760945	5482.4	5549.4	1.52	1.55	5458.2	5478.9	5694.4	5475.9	5571.1	5561.2	5482.4	5457.7	5549.4	5334.8	5567.0	5557.6	5561.5	5531.5	5421.4	5594.5	High	High	High	High	High	High	High	High	High	High
-820499840033519237	False	High	IsMasterProtein	TGGT1_216880-t26_1-p1	transcript=TGGT1_216880-t26_1 | gene=TGGT1_216880 | organism=Toxoplasma_gondii_GT1 | gene_product=WD_REPEATS_REGION domain-containing protein [Source:UniProtKB/TrEMBL;Acc:A0A125YYR8] | transcript_product=guanine nucleotide-binding protein | location=TGGT1_chrXI:5736268-5739860(-) | protein_length=321 | sequence_SO=chromosome | SO=protein_coding_gene | is_pseudo=false	0.000	68.002	57	13	51	13	321	35.1	6.34	99.48	13	0.943	-0.09	0.175998211870028	2151.6	2282.7	2.60	5.89	2151.6	2114.7	2232.9	2153.9	2137.0	2160.3	2046.8	2189.2	2282.7	2389.0	2580.4	2177.1	2332.6	2294.2	2174.6	2176.6	High	High	High	High	High	High	High	High	High	High
-2425184921941121421	False	High	IsMasterProtein	TGGT1_216890-t26_1-p1	transcript=TGGT1_216890-t26_1 | gene=TGGT1_216890 | organism=Toxoplasma_gondii_GT1 | gene_product=GpcrRhopsn4 domain-containing protein [Source:UniProtKB/TrEMBL;Acc:S7UL38] | transcript_product=hypothetical protein | location=TGGT1_chrXI:5722480-5732877(+) | protein_length=999 | sequence_SO=chromosome | SO=protein_coding_gene | is_pseudo=false	0.006	3.321	3	2	2	2	999	110.8	10.02	1.63	2	1.121	0.16	0.866807489250909	15.1	13.5	21.24	31.04	18.4	16.0	12.2	16.5	13.2	9.3	15.1	11.2	6.3	17.6		14.1	14.9	10.6	19.4	12.9	High	High	High	High	High	High	High	High	High	High
-844363498295303354	False	High	IsMasterProtein	TGGT1_216900-t26_1-p1	transcript=TGGT1_216900-t26_1 | gene=TGGT1_216900 | organism=Toxoplasma_gondii_GT1 | gene_product=Anamorsin homolog [Source:UniProtKB/TrEMBL;Acc:S7ULY0] | transcript_product=cytokine induced apoptosis inhibitor 1 family protein | location=TGGT1_chrXI:5717643-5721591(-) | protein_length=443 | sequence_SO=chromosome | SO=protein_coding_gene | is_pseudo=false	0.000	21.871	17	6	7	6	443	47.5	6.57	20.14	6	1.025	0.03	0.941888910900047	730.6	713.1	2.36	5.57	712.0	730.6	751.6	742.6	712.0	712.1	743.5	709.9	713.1	785.6	788.5	698.1	687.4	674.8	729.2	742.0	High	High	High	High	High	High	High	High	High	High
455509054711357876	False	High	IsMasterProtein	TGGT1_216930-t26_1-p1	transcript=TGGT1_216930-t26_1 | gene=TGGT1_216930 | organism=Toxoplasma_gondii_GT1 | gene_product=CTP_transf_like domain-containing protein [Source:UniProtKB/TrEMBL;Acc:S7UM67] | transcript_product=cholinephosphate cytidylyltransferase | location=TGGT1_chrXI:5704786-5707455(-) | protein_length=329 | sequence_SO=chromosome | SO=protein_coding_gene | is_pseudo=false	0.000	21.681	29	7	13	7	329	37.7	8.09	20.12	7	0.997	0.00	0.72115465257948	341.6	342.8	6.74	6.16	324.5	335.3	380.8	385.8	360.2	337.8	341.6	343.5	366.4	327.5	297.5	337.0	356.1	342.8	322.9	356.1	High	High	High	High	High	High	High	High	High	High
56531015598910479	False	High	IsMasterProtein	TGGT1_216960-t26_1-p1	transcript=TGGT1_216960-t26_1 | gene=TGGT1_216960 | organism=Toxoplasma_gondii_GT1 | gene_product=Tr-type G domain-containing protein [Source:UniProtKB/TrEMBL;Acc:S7VUQ4] | transcript_product=elongation factor Tu GTP binding domain-containing protein | location=TGGT1_chrXI:5687605-5695433(-) | protein_length=863 | sequence_SO=chromosome | SO=protein_coding_gene | is_pseudo=false	0.000	9.532	6	4	4	4	863	92.0	8.24	4.62	4	0.967	-0.05	0.952433749221131	85.4	88.3	10.68	6.92	89.2	84.5	106.6	85.4	92.5	76.7	83.4	91.9	88.6	88.3	78.0	85.5	95.9	87.3	77.7	90.6	High	High	High	High	High	High	High	High	High	High
-4400918811162793651	False	Medium	IsMasterProtein	TGGT1_216970-t26_1-p1	transcript=TGGT1_216970-t26_1 | gene=TGGT1_216970 | organism=Toxoplasma_gondii_GT1 | gene_product=WD_REPEATS_REGION domain-containing protein [Source:UniProtKB/TrEMBL;Acc:S7UM63] | transcript_product=putative coronin | location=TGGT1_chrXI:5670966-5682010(-) | protein_length=621 | sequence_SO=chromosome | SO=protein_coding_gene | is_pseudo=false	0.025	1.902	2	1	1	1	621	68.4	5.69	0.00	1	1.016	0.02	0.869429001191291	39.6	39.0	12.30	26.71	41.8	34.7	48.5	38.3	42.1	34.2	39.6	33.8	47.5	24.4	22.3	41.3	51.1	36.8	48.6	39.0	High	High	High	High	High	High	High	High	High	High
1692035442263980420	False	High	IsMasterProtein	TGGT1_217000-t26_1-p1	transcript=TGGT1_217000-t26_1 | gene=TGGT1_217000 | organism=Toxoplasma_gondii_GT1 | gene_product=hypothetical protein | transcript_product=hypothetical protein | location=TGGT1_chrXI:5650694-5654179(+) | protein_length=696 | sequence_SO=chromosome | SO=protein_coding_gene | is_pseudo=false	0.000	21.627	14	8	9	8	696	75.8	8.31	15.66	8	0.978	-0.03	0.931783020968929	372.8	381.2	9.31	6.10	395.5	358.6	445.0	372.8	331.0	370.0	384.9	378.9	391.1	404.2	405.3	359.4	376.1	344.9	419.4	381.2	High	High	High	High	High	High	High	High	High	High
-6734595257302101	False	High	IsMasterProtein	TGGT1_217010-t26_1-p1	transcript=TGGT1_217010-t26_1 | gene=TGGT1_217010 | organism=Toxoplasma_gondii_GT1 | gene_product=GYF domain-containing protein [Source:UniProtKB/TrEMBL;Acc:S7W0V5] | transcript_product=hypothetical protein | location=TGGT1_chrXI:5644864-5649332(-) | protein_length=572 | sequence_SO=chromosome | SO=protein_coding_gene | is_pseudo=false	0.000	15.824	13	6	6	5	572	65.0	4.82	14.23	6	1.049	0.07	0.661393679103766	407.4	388.3	3.87	6.00	374.1	399.2	424.0	401.7	413.9	407.4	410.4	385.9	395.4	411.7	381.3	388.3	413.5	383.1	341.7	419.9	High	High	High	High	High	High	High	High	High	High
4374922363403487919	False	High	IsMasterProtein	TGGT1_217020-t26_1-p1	transcript=TGGT1_217020-t26_1 | gene=TGGT1_217020 | organism=Toxoplasma_gondii_GT1 | gene_product=ATPase, AFG1 family protein [Source:UniProtKB/TrEMBL;Acc:S7UM60] | transcript_product=ATPase, AFG1 family protein | location=TGGT1_chrXI:5634337-5643151(+) | protein_length=708 | sequence_SO=chromosome | SO=protein_coding_gene | is_pseudo=false	0.000	10.159	9	4	4	4	708	79.7	7.21	6.68	4	1.106	0.15	0.387096088645014	80.6	72.9	11.61	11.57	96.3	80.8	68.0	79.4	70.9	80.6	84.9	75.6	55.4	62.9	83.7	66.3	73.5	71.6	72.9	74.2	High	High	High	High	High	High	High	High	High	High
-3931573407988833773	False	Medium	IsMasterProtein	TGGT1_217030-t26_1-p1	transcript=TGGT1_217030-t26_1 | gene=TGGT1_217030 | organism=Toxoplasma_gondii_GT1 | gene_product=hypothetical protein | transcript_product=hypothetical protein | location=TGGT1_chrXI:5632777-5633593(-) | protein_length=218 | sequence_SO=chromosome | SO=protein_coding_gene | is_pseudo=false	0.014	2.509	5	1	1	1	218	23.5	8.82	2.40	1	0.909	-0.14	0.922259444647505	62.1	68.4	16.47	19.28	43.7	62.1	76.8	62.7	56.2	67.4	61.9	47.8	60.8	68.4	75.8	70.7	77.0	76.2	44.0	57.8	High	High	High	High	High	High	High	High	High	High
-7373650967694916498	False	High	IsMasterProtein	TGGT1_217050-t26_1-p1	transcript=TGGT1_217050-t26_1 | gene=TGGT1_217050 | organism=Toxoplasma_gondii_GT1 | gene_product=ADA2-A transcriptional co-activator SAGA component [Source:UniProtKB/TrEMBL;Acc:S7VUP8] | transcript_product=ADA2-A transcriptional co-activator SAGA component | location=TGGT1_chrXI:5621435-5629631(+) | protein_length=1212 | sequence_SO=chromosome | SO=protein_coding_gene | is_pseudo=false	0.000	54.792	17	14	22	14	1212	127.1	6.64	43.62	14	0.991	-0.01	0.970692280312258	595.0	600.5	2.87	4.12	619.2	602.6	629.0	595.0	589.5	582.0	589.3	611.3	600.5	650.1	598.3	605.4	567.1	581.9	626.3	585.1	High	High	High	High	High	High	High	High	High	High
2194197561417884979	False	High	IsMasterProtein	TGGT1_217220-t26_1-p1	transcript=TGGT1_217220-t26_1 | gene=TGGT1_217220 | organism=Toxoplasma_gondii_GT1 | gene_product=E3 ubiquitin protein ligase [Source:UniProtKB/TrEMBL;Acc:S7VUP6] | transcript_product=zinc finger, C3HC4 type (RING finger) domain-containing protein | location=TGGT1_chrXI:5563422-5578268(-) | protein_length=1027 | sequence_SO=chromosome | SO=protein_coding_gene | is_pseudo=false	0.000	18.771	6	6	10	6	1027	115.4	5.90	14.10	6	1.005	0.01	0.907179510298857	130.2	129.5	8.11	11.25	126.3	129.1	157.3	129.7	130.2	135.2	143.8	119.3	129.5	161.1	128.8	152.2	132.4	129.2	112.9	133.7	High	High	High	High	High	High	High	High	High	High
1830362803286417754	False	High	IsMasterProtein	TGGT1_217350-t26_1-p1	transcript=TGGT1_217350-t26_1 | gene=TGGT1_217350 | organism=Toxoplasma_gondii_GT1 | gene_product=Putative methyltransferase MTA70 [Source:UniProtKB/TrEMBL;Acc:S7V1G6] | transcript_product=putative methyltransferase MTA70 | location=TGGT1_chrXII:1703631-1709840(-) | protein_length=823 | sequence_SO=chromosome | SO=protein_coding_gene | is_pseudo=false	0.000	6.478	5	3	3	3	823	88.3	8.12	2.09	3	0.904	-0.15	0.856405000088769	55.8	61.7	11.36	19.27	43.1	54.6	58.7	55.8	53.1	60.7	61.8	51.1	42.9	71.9	61.7	68.6	44.0	57.3	73.7	62.3	High	High	High	High	High	High	High	High	High	High
-7011410973200089018	False	Medium	IsMasterProtein	TGGT1_217360-t26_1-p1	transcript=TGGT1_217360-t26_1 | gene=TGGT1_217360 | organism=Toxoplasma_gondii_GT1 | gene_product=hypothetical protein | transcript_product=hypothetical protein | location=TGGT1_chrXII:1715649-1723920(+) | protein_length=2084 | sequence_SO=chromosome | SO=protein_coding_gene | is_pseudo=false	0.049	1.505	1	1	3	1	2084	232.0	7.97	0.00	1	0.996	-0.01	0.908832222131071	29.3	29.4	22.84	25.82	44.0	29.3	31.2	32.0	24.2	23.1	28.2	24.6	33.3	50.4	39.4	30.6	28.9	24.4	27.5	29.4	High	High	High	High	High	High	High	High	High	High
6633823050932735248	False	High	IsMasterProtein	TGGT1_217400-t26_1-p1	transcript=TGGT1_217400-t26_1 | gene=TGGT1_217400 | organism=Toxoplasma_gondii_GT1 | gene_product=hypothetical protein | transcript_product=hypothetical protein | location=TGGT1_chrXII:1751068-1756262(+) | protein_length=771 | sequence_SO=chromosome | SO=protein_coding_gene | is_pseudo=false	0.000	9.528	4	3	3	3	771	85.8	8.06	4.84	3	0.936	-0.09	0.970340575296571	134.1	143.2	20.26	10.38	201.6	135.5	137.8	118.5	126.3	123.0	134.1	146.0	119.0	156.1	150.2	142.3	143.2	112.7	140.9	149.4	High	High	High	High	High	High	High	High	High	High
1932139583148221322	False	High	IsMasterProtein	TGGT1_217410-t26_1-p1	transcript=TGGT1_217410-t26_1 | gene=TGGT1_217410 | organism=Toxoplasma_gondii_GT1 | gene_product=hypothetical protein | transcript_product=hypothetical protein | location=TGGT1_chrXII:1757930-1763159(-) | protein_length=874 | sequence_SO=chromosome | SO=protein_coding_gene | is_pseudo=false	0.000	9.514	4	2	2	2	874	93.0	9.29	8.99	2	0.968	-0.05	0.917667376448826	25.1	25.9	22.66	24.46	16.7	22.4	30.0	29.0	26.8	25.1	17.0	35.3	25.9	31.1	15.7	21.1	26.5	29.8	21.4	20.3	High	High	High	High	High	High	High	High	High	High
-4139329907201542165	False	High	IsMasterProtein	TGGT1_217430-t26_1-p1	transcript=TGGT1_217430-t26_1 | gene=TGGT1_217430 | organism=Toxoplasma_gondii_GT1 | gene_product=SERPIN domain-containing protein [Source:UniProtKB/TrEMBL;Acc:S7WHL0] | transcript_product=protease inhibitor PI1 | location=TGGT1_chrXII:1771495-1773890(-) | protein_length=439 | sequence_SO=chromosome | SO=protein_coding_gene | is_pseudo=false	0.000	16.426	15	5	6	5	439	47.8	5.16	10.96	5	0.943	-0.08	0.970340575296571	93.3	98.9	11.02	8.87	84.2	104.0	114.1	89.9	93.3	93.2	108.3	98.9	92.7	91.6	101.7	86.4	109.4	86.0	99.2	108.5	High	High	High	High	High	High	High	High	High	High
-2665345662839816189	False	High	IsMasterProtein	TGGT1_217460-t26_1-p1	transcript=TGGT1_217460-t26_1 | gene=TGGT1_217460 | organism=Toxoplasma_gondii_GT1 | gene_product=Glutaminyl-tRNA synthetase (GlnRS) [Source:UniProtKB/TrEMBL;Acc:S7V1H6] | transcript_product=glutaminyl-tRNA synthetase (GlnRS) | location=TGGT1_chrXII:1787579-1795013(-) | protein_length=860 | sequence_SO=chromosome | SO=protein_coding_gene | is_pseudo=false	0.000	138.691	47	32	97	32	860	95.4	7.39	176.77	32	1.018	0.03	0.390084956721347	5346.1	5249.4	1.24	2.85	5307.8	5346.1	5327.3	5387.9	5486.6	5429.3	5316.3	5376.2	5228.1	4901.2	5204.7	5327.9	5343.8	5223.2	5249.4	5401.1	High	High	High	High	High	High	High	High	High	High
-3696878133508901891	False	High	IsMasterProtein	TGGT1_217480-t26_1-p1	transcript=TGGT1_217480-t26_1 | gene=TGGT1_217480 | organism=Toxoplasma_gondii_GT1 | gene_product=hypothetical protein | transcript_product=hypothetical protein | location=TGGT1_chrXII:1806127-1813999(+) | protein_length=1589 | sequence_SO=chromosome | SO=protein_coding_gene | is_pseudo=false	0.000	26.728	8	10	13	10	1589	174.6	8.63	17.01	10	1.045	0.06	0.750162532986307	336.9	322.3	5.72	7.19	316.1	347.8	340.4	336.9	326.2	300.9	355.8	320.5	324.0	282.7	369.1	322.3	316.8	301.4	328.0	325.9	High	High	High	High	High	High	High	High	High	High
-5862519657740319397	False	Medium	IsMasterProtein	TGGT1_217500-t26_1-p1	transcript=TGGT1_217500-t26_1 | gene=TGGT1_217500 | organism=Toxoplasma_gondii_GT1 | gene_product=HMG box domain-containing protein [Source:UniProtKB/TrEMBL;Acc:S7V1H9] | transcript_product=HMG (high mobility group) box domain-containing protein | location=TGGT1_chrXII:1817499-1823489(-) | protein_length=347 | sequence_SO=chromosome | SO=protein_coding_gene | is_pseudo=false	0.015	2.393	2	1	1	1	347	38.5	9.26	1.94	1	0.924	-0.11	0.570476416579307	69.8	75.6	7.57	12.83	68.0	69.9	72.8	70.6	69.8	66.8	57.0	81.3	76.5	61.7	61.7	70.7	71.8	75.7	92.4	75.6	High	High	High	High	High	High	High	High	High	High
-731423622094715481	False	High	IsMasterProtein	TGGT1_217510-t26_1-p1	transcript=TGGT1_217510-t26_1 | gene=TGGT1_217510 | organism=Toxoplasma_gondii_GT1 | gene_product=hypothetical protein | transcript_product=hypothetical protein | location=TGGT1_chrXII:1824650-1826480(+) | protein_length=380 | sequence_SO=chromosome | SO=protein_coding_gene | is_pseudo=false	0.000	40.925	34	11	24	11	380	42.1	8.79	41.36	11	0.985	-0.02	0.898038367545333	864.9	877.9	5.80	4.09	771.8	877.0	936.6	864.9	886.5	842.1	855.2	877.9	844.4	911.0	916.9	891.9	853.9	868.3	803.2	892.0	High	High	High	High	High	High	High	High	High	High
4291951487469539543	False	High	IsMasterProtein	TGGT1_217530-t26_1-p1	transcript=TGGT1_217530-t26_1 | gene=TGGT1_217530 | organism=Toxoplasma_gondii_GT1 | gene_product=hypothetical protein | transcript_product=hypothetical protein | location=TGGT1_chrXII:1831059-1833717(+) | protein_length=577 | sequence_SO=chromosome | SO=protein_coding_gene | is_pseudo=false	0.000	8.532	5	3	4	3	577	63.7	7.30	8.03	3	0.991	-0.01	0.922799193902721	184.5	186.2	5.30	7.48	183.4	197.6	184.5	180.1	189.2	186.0	165.6	187.4	179.0	170.1	172.1	218.3	189.6	186.2	185.9	187.7	High	High	High	High	High	High	High	High	High	High
4597785413655095052	False	High	IsMasterProtein	TGGT1_217540-t26_1-p1	transcript=TGGT1_217540-t26_1 | gene=TGGT1_217540 | organism=Toxoplasma_gondii_GT1 | gene_product=RNA recognition motif-containing protein [Source:UniProtKB/TrEMBL;Acc:S7WAA2] | transcript_product=RNA recognition motif-containing protein | location=TGGT1_chrXII:1835563-1837479(-) | protein_length=351 | sequence_SO=chromosome | SO=protein_coding_gene | is_pseudo=false	0.000	38.414	30	9	32	9	351	38.1	9.61	68.64	9	1.000	0.00	0.631275703258904	1701.9	1702.1	2.17	2.26	1713.2	1698.9	1701.9	1785.0	1754.7	1700.6	1678.3	1702.1	1727.4	1705.3	1607.2	1719.0	1653.3	1692.5	1694.9	1719.7	High	High	High	High	High	High	High	High	High	High
-6510454338832803099	False	High	IsMasterProtein	TGGT1_217555-t26_1-p1	transcript=TGGT1_217555-t26_1 | gene=TGGT1_217555 | organism=Toxoplasma_gondii_GT1 | gene_product=hypothetical protein | transcript_product=hypothetical protein | location=TGGT1_chrXII:1846906-1848251(+) | protein_length=108 | sequence_SO=chromosome | SO=protein_coding_gene | is_pseudo=false	0.000	10.225	30	2	4	2	108	11.6	8.29	8.66	2	0.972	-0.04	0.789859797678636	132.0	135.9	8.29	13.44	137.6	131.4	105.1	132.5	130.2	132.0	132.2	148.7	142.6	119.7	115.5	126.1	145.3	172.3	119.2	135.9	High	High	High	High	High	High	High	High	High	High
-2877849263938717255	False	High	IsMasterProtein	TGGT1_217560-t26_1-p1	transcript=TGGT1_217560-t26_1 | gene=TGGT1_217560 | organism=Toxoplasma_gondii_GT1 | gene_product=DNA-directed RNA polymerase II RPB10 [Source:UniProtKB/TrEMBL;Acc:A0A125YU82] | transcript_product=DNA-directed RNA polymerase II RPB10 | location=TGGT1_chrXII:1849703-1850903(-) | protein_length=72 | sequence_SO=chromosome | SO=protein_coding_gene | is_pseudo=false	0.003	4.021	24	2	3	2	72	8.5	5.41	4.28	2	1.218	0.28	0.376753414034885	103.8	85.2	18.92	19.51	103.5	114.7	103.0	130.0	81.4	103.8	146.6	83.5	76.0	85.8	93.3	85.2	79.3	112.5	128.7	77.7	High	High	High	High	High	High	High	High	High	High
738137101501868009	False	High	IsMasterProtein	TGGT1_217570-t26_1-p1	transcript=TGGT1_217570-t26_1 | gene=TGGT1_217570 | organism=Toxoplasma_gondii_GT1 | gene_product=Ribosomal protein RPS27 [Source:UniProtKB/TrEMBL;Acc:S7WHM0] | transcript_product=ribosomal protein RPS27 | location=TGGT1_chrXII:1851792-1853599(+) | protein_length=151 | sequence_SO=chromosome | SO=protein_coding_gene | is_pseudo=false	0.000	7.961	14	2	7	2	151	16.9	9.31	14.59	2	0.960	-0.06	0.553336292633936	808.7	842.7	1.79	8.53	808.7	812.2	828.3	785.4	795.7	820.3	804.7	841.2	965.9	739.9	938.3	842.7	866.7	896.1	803.3	783.5	High	High	High	High	High	High	High	High	High	High
-1726297722548194325	False	Medium	IsMasterProtein	TGGT1_217580-t26_1-p1	transcript=TGGT1_217580-t26_1 | gene=TGGT1_217580 | organism=Toxoplasma_gondii_GT1 | gene_product=DNA-directed RNA polymerase III RPC6 [Source:UniProtKB/TrEMBL;Acc:A0A125YNE8] | transcript_product=DNA-directed RNA polymerase III RPC6 | location=TGGT1_chrXII:1855335-1866130(-) | protein_length=325 | sequence_SO=chromosome | SO=protein_coding_gene | is_pseudo=false	0.022	2.088	3	1	1	1	325	35.6	6.77	0.00	1	1.140	0.19	0.931783020968929	13.9	12.2	11.63	31.94	14.1	14.9	12.8	10.6	14.8	12.1	13.9	9.6	15.0	12.7	16.4	12.2	12.1	9.2	22.4	9.7	High	High	High	High	High	High	High	High	High	High
-6940306916238963331	False	High	IsMasterProtein	TGGT1_217600-t26_1-p1	transcript=TGGT1_217600-t26_1 | gene=TGGT1_217600 | organism=Toxoplasma_gondii_GT1 | gene_product=Calcium-dependent protein kinase CDPK9 [Source:UniProtKB/TrEMBL;Acc:S7V1I8] | transcript_product=calcium-dependent protein kinase CDPK9 | location=TGGT1_chrXII:1876249-1890897(+) | protein_length=666 | sequence_SO=chromosome | SO=protein_coding_gene | is_pseudo=false	0.000	47.277	29	17	22	17	666	75.6	7.27	38.31	17	1.012	0.02	0.88836477749496	741.7	732.9	4.61	5.87	740.7	820.3	707.6	735.6	741.7	744.7	744.9	687.9	698.4	764.8	829.9	720.8	732.9	756.3	705.4	743.0	High	High	High	High	High	High	High	High	High	High
-215310720608392632	False	Medium	IsMasterProtein	TGGT1_217640-t26_1-p1	transcript=TGGT1_217640-t26_1 | gene=TGGT1_217640 | organism=Toxoplasma_gondii_GT1 | gene_product=hypothetical protein | transcript_product=hypothetical protein | location=TGGT1_chrXII:1907449-1908442(-) | protein_length=130 | sequence_SO=chromosome | SO=protein_coding_gene | is_pseudo=false	0.041	1.616	8	1	1	1	130	13.7	6.76	0.00	1	0.940	-0.09	0.908832222131071	20.8	22.1	21.59	29.29	15.9	20.8	13.2	23.7	22.2	25.8	20.4	23.7	22.8	23.0	35.7	18.9	11.0	18.9	21.7	22.1	High	High	High	High	High	High	High	High	High	High
7371900966361370661	False	Medium	IsMasterProtein	TGGT1_217665-t26_1-p1	transcript=TGGT1_217665-t26_1 | gene=TGGT1_217665 | organism=Toxoplasma_gondii_GT1 | gene_product=Alba domain-containing protein [Source:UniProtKB/TrEMBL;Acc:S7WHM9] | transcript_product=hypothetical protein | location=TGGT1_chrXII:1919712-1921502(-) | protein_length=195 | sequence_SO=chromosome | SO=protein_coding_gene | is_pseudo=false	0.018	2.316	5	1	1	1	195	20.8	8.07	2.07	1	0.936	-0.10	0.981363916336452	40.6	43.4	16.66	19.27	52.9	36.7	36.5	35.6	41.2	40.6	50.6	39.2	49.1	43.4	29.7	55.1	48.7	47.4	34.2	36.8	High	High	High	High	High	High	High	High	High	High
-2469879143749498173	False	High	IsMasterProtein	TGGT1_217680-t26_1-p1	transcript=TGGT1_217680-t26_1 | gene=TGGT1_217680 | organism=Toxoplasma_gondii_GT1 | gene_product=hypothetical protein | transcript_product=hypothetical protein | location=TGGT1_chrXII:1930956-1942802(-) | protein_length=2213 | sequence_SO=chromosome | SO=protein_coding_gene | is_pseudo=false	0.000	136.515	23	42	72	42	2213	242.9	5.39	143.29	42	1.051	0.07	0.0309523055379735	2066.4	1966.1	1.75	2.52	2048.5	2018.8	2095.5	2066.4	2080.4	2109.6	2017.3	1976.0	1934.4	2003.9	1934.2	1966.1	1939.4	1880.7	2050.3	1998.3	High	High	High	High	High	High	High	High	High	High
2175054192397163037	False	High	IsMasterProtein	TGGT1_217700-t26_1-p1	transcript=TGGT1_217700-t26_1 | gene=TGGT1_217700 | organism=Toxoplasma_gondii_GT1 | gene_product=AP2/ERF domain-containing protein [Source:UniProtKB/TrEMBL;Acc:S7WHN6] | transcript_product=AP2 domain transcription factor AP2XII-2 | location=TGGT1_chrXII:1965064-1970277(+) | protein_length=1737 | sequence_SO=chromosome | SO=protein_coding_gene | is_pseudo=false	0.000	8.510	3	3	3	3	1737	179.4	6.09	5.12	3	0.926	-0.11	0.79795852886327	26.4	28.5	12.73	27.63	28.9	20.6	26.4	21.5	28.5	27.3	26.3	30.3	23.2	28.5	45.9	27.7	18.0	33.2	30.6	22.4	High	High	High	High	High	High	High	High	High	High
1789325562717046544	False	High	IsMasterProtein	TGGT1_217740-t26_1-p1	transcript=TGGT1_217740-t26_1 | gene=TGGT1_217740 | organism=Toxoplasma_gondii_GT1 | gene_product=3-ketoacyl-(Acyl-carrier-protein) reductase [Source:UniProtKB/TrEMBL;Acc:S7V1K3] | transcript_product=3-ketoacyl-(acyl-carrier-protein) reductase | location=TGGT1_chrXII:2024723-2028460(+) | protein_length=376 | sequence_SO=chromosome | SO=protein_coding_gene | is_pseudo=false	0.000	22.532	18	4	8	4	376	39.0	9.23	27.10	4	1.010	0.01	0.949704465550126	860.8	852.6	3.52	6.87	827.1	841.4	882.1	848.0	918.3	860.8	876.6	833.8	836.9	826.3	1018.2	884.4	833.1	852.6	867.9	895.1	High	High	High	High	High	High	High	High	High	High
7441604201223498623	False	High	IsMasterProtein	TGGT1_217820-t26_1-p1	transcript=TGGT1_217820-t26_1 | gene=TGGT1_217820 | organism=Toxoplasma_gondii_GT1 | gene_product=Eukaryotic translation initiation factor 3 subunit M [Source:UniProtKB/TrEMBL;Acc:A0A125YQU9] | transcript_product=PCI domain-containing protein | location=TGGT1_chrXII:2088870-2094251(+) | protein_length=463 | sequence_SO=chromosome | SO=protein_coding_gene | is_pseudo=false	0.000	75.270	43	16	54	16	463	51.7	5.94	83.79	16	0.988	-0.02	0.434739607308899	2633.8	2664.7	1.66	4.24	2683.8	2633.8	2657.2	2583.9	2597.6	2659.6	2568.3	2602.4	2644.4	2664.7	2986.7	2706.5	2735.8	2757.8	2658.5	2634.5	High	High	High	High	High	High	High	High	High	High
8635053466788265171	False	High	IsMasterProtein	TGGT1_217850-t26_1-p1	transcript=TGGT1_217850-t26_1 | gene=TGGT1_217850 | organism=Toxoplasma_gondii_GT1 | gene_product=Sucrose-6F-phosphate phosphohydrolase [Source:UniProtKB/TrEMBL;Acc:S7WA27] | transcript_product=Sucrose-6F-phosphate phosphohydrolase | location=TGGT1_chrXII:2106606-2113540(-) | protein_length=542 | sequence_SO=chromosome | SO=protein_coding_gene | is_pseudo=false	0.004	3.526	3	2	2	2	542	59.6	6.19	2.12	2	0.879	-0.19	0.75398233933416	37.5	42.7	24.06	15.17	34.5	48.6	45.2	36.9	37.5	21.8	47.6	43.2	56.7	36.9	36.8	37.9	40.4	42.7	49.7	43.4	High	High	High	High	High	High	High	High	High	High
-9105469286894773529	False	High	IsMasterProtein	TGGT1_217890-t26_1-p1	transcript=TGGT1_217890-t26_1 | gene=TGGT1_217890 | organism=Toxoplasma_gondii_GT1 | gene_product=Peroxiredoxin [Source:UniProtKB/TrEMBL;Acc:A0A125YNG7] | transcript_product=putative alkyl hydroperoxide reductase/ Thiol specific antioxidant/ Mal allergen | location=TGGT1_chrXII:2143499-2144089(-) | protein_length=196 | sequence_SO=chromosome | SO=protein_coding_gene | is_pseudo=false	0.000	79.089	54	11	90	11	196	21.7	6.87	265.32	11	1.038	0.05	0.473029098647713	7164.5	6899.1	1.93	3.46	7112.6	7268.2	7325.2	7164.5	6984.6	7272.6	6985.7	6718.0	6754.7	7130.8	7487.5	6814.8	6899.1	6854.2	7079.5	7061.8	High	High	High	High	High	High	High	High	High	High
-150110754553486286	False	High	IsMasterProtein	TGGT1_217900-t26_1-p1	transcript=TGGT1_217900-t26_1 | gene=TGGT1_217900 | organism=Toxoplasma_gondii_GT1 | gene_product=hypothetical protein | transcript_product=hypothetical protein | location=TGGT1_chrXII:2146424-2147777(-) | protein_length=182 | sequence_SO=chromosome | SO=protein_coding_gene | is_pseudo=false	0.003	4.236	9	2	3	2	182	20.7	4.54	5.33	2	1.181	0.24	0.556055869279808	366.6	310.3	12.70	13.58	437.2	382.4	314.1	366.6	315.4	318.1	367.0	310.3	297.3	361.7	239.7	346.4	301.3	353.9	378.4	293.2	High	High	High	High	High	High	High	High	High	High
4908837614261877196	False	High	IsMasterProtein	TGGT1_217910-t26_1-p1	transcript=TGGT1_217910-t26_1 | gene=TGGT1_217910 | organism=Toxoplasma_gondii_GT1 | gene_product=DNA polymerase (Pol2) superfamily protein [Source:UniProtKB/TrEMBL;Acc:S7V1U9] | transcript_product=DNA polymerase (pol2) superfamily protein | location=TGGT1_chrXII:2150863-2160504(-) | protein_length=2017 | sequence_SO=chromosome | SO=protein_coding_gene | is_pseudo=false	0.000	9.819	2	3	3	3	2017	223.2	7.15	7.64	3	0.925	-0.11	0.79795852886327	31.2	33.7	26.29	29.77	19.1	31.2	21.1	37.0	41.2	29.6	31.3	30.4	34.7	56.9	19.5	33.7	31.5	36.3	26.8	39.3	High	High	High	High	High	High	High	High	High	High
-2943593317360419583	False	High	IsMasterProtein	TGGT1_218070-t26_1-p1	transcript=TGGT1_218070-t26_1 | gene=TGGT1_218070 | organism=Toxoplasma_gondii_GT1 | gene_product=NOC3p domain-containing protein [Source:UniProtKB/TrEMBL;Acc:S7V1Z3] | transcript_product=hypothetical protein | location=TGGT1_chrXII:1669273-1677304(-) | protein_length=1742 | sequence_SO=chromosome | SO=protein_coding_gene | is_pseudo=false	0.000	5.575	2	2	2	2	1742	185.7	7.55	2.33	2	1.128	0.17	0.70771064401128	44.7	39.7	14.91	16.07	32.3	44.7	43.5	46.2	42.6	53.9	48.9	37.2	35.3	49.6	29.0	39.7	42.4	38.5	43.9	48.6	High	High	High	High	High	High	High	High	High	High
8834788409797896622	False	High	IsMasterProtein	TGGT1_218200-t26_1-p1	transcript=TGGT1_218200-t26_1 | gene=TGGT1_218200 | organism=Toxoplasma_gondii_GT1 | gene_product=UDP-sugar pyrophospharylase [Source:UniProtKB/TrEMBL;Acc:S7WA78] | transcript_product=UDP-sugar pyrophospharylase | location=TGGT1_chrXII:1640365-1645988(-) | protein_length=623 | sequence_SO=chromosome | SO=protein_coding_gene | is_pseudo=false	0.000	18.111	12	7	7	7	623	67.9	6.43	8.07	7	1.036	0.05	0.843477012695111	169.8	164.0	8.06	12.61	181.5	156.1	185.4	151.3	174.5	155.8	169.8	172.5	155.1	196.0	166.5	164.0	160.2	132.9	132.9	179.6	High	High	High	High	High	High	High	High	High	High
960845377276447528	False	High	IsMasterProtein	TGGT1_218220-t26_1-p1	transcript=TGGT1_218220-t26_1 | gene=TGGT1_218220 | organism=Toxoplasma_gondii_GT1 | gene_product=Protein kinase domain-containing protein [Source:UniProtKB/TrEMBL;Acc:A0A125YRL6] | transcript_product=putative cell-cycle-associated protein kinase CDK | location=TGGT1_chrXII:1607473-1610937(+) | protein_length=300 | sequence_SO=chromosome | SO=protein_coding_gene | is_pseudo=false	0.000	20.188	22	6	11	6	300	34.3	7.09	19.09	6	1.052	0.07	0.653758526071555	347.6	330.4	6.03	5.63	347.6	379.0	360.3	341.3	332.8	379.7	326.6	355.8	329.1	364.7	342.3	362.2	330.4	324.4	309.5	326.0	High	High	High	High	High	High	High	High	High	High
3477118199610070833	False	High	IsMasterProtein	TGGT1_218240-t26_1-p1	transcript=TGGT1_218240-t26_1 | gene=TGGT1_218240 | organism=Toxoplasma_gondii_GT1 | gene_product=hypothetical protein | transcript_product=hypothetical protein | location=TGGT1_chrXII:1592419-1596488(-) | protein_length=1249 | sequence_SO=chromosome | SO=protein_coding_gene | is_pseudo=false	0.000	58.458	17	17	29	17	1249	132.5	5.21	59.42	17	0.999	0.00	0.712467133985808	1712.5	1713.7	2.06	3.56	1655.4	1698.3	1747.2	1762.9	1733.8	1710.4	1712.5	1713.7	1741.1	1599.0	1743.6	1635.9	1738.9	1750.1	1654.2	1624.1	High	High	High	High	High	High	High	High	High	High
-8337285779969031877	False	High	IsMasterProtein	TGGT1_218250-t26_1-p1	transcript=TGGT1_218250-t26_1 | gene=TGGT1_218250 | organism=Toxoplasma_gondii_GT1 | gene_product=TAP42 family protein [Source:UniProtKB/TrEMBL;Acc:S7WHJ6] | transcript_product=TAP42 family protein | location=TGGT1_chrXII:1580097-1590047(-) | protein_length=512 | sequence_SO=chromosome | SO=protein_coding_gene | is_pseudo=false	0.000	22.411	18	9	10	9	512	56.8	5.31	16.29	9	1.042	0.06	0.31573316518218	840.3	806.6	2.66	3.44	826.9	843.1	840.3	847.7	825.2	881.0	810.8	806.6	824.4	836.9	860.6	788.0	789.4	821.9	777.6	785.1	High	High	High	High	High	High	High	High	High	High
-8992316806851928654	False	High	IsMasterProtein	TGGT1_218260-t26_1-p1	transcript=TGGT1_218260-t26_1 | gene=TGGT1_218260 | organism=Toxoplasma_gondii_GT1 | gene_product=Histone H3 [Source:UniProtKB/TrEMBL;Acc:A0A125YLK7] | transcript_product=histone H3.3 | location=TGGT1_chrXII:1578063-1578473(+) | protein_length=136 | sequence_SO=chromosome | SO=protein_coding_gene | is_pseudo=false	0.000	17.664	12	2	34	2	136	15.4	11.30	67.41	2	1.012	0.02	0.661393679103766	3944.6	3898.7	2.79	3.75	4163.8	3875.6	4025.9	3944.6	4100.3	3897.1	3906.6	4042.4	3898.7	3645.7	3773.3	4097.9	3822.5	3836.5	3986.2	4016.3	High	High	High	High	High	High	High	High	High	High
9097610566696895777	False	Medium	IsMasterProtein	TGGT1_218270-t26_1-p1	transcript=TGGT1_218270-t26_1 | gene=TGGT1_218270 | organism=Toxoplasma_gondii_GT1 | gene_product=hypothetical protein | transcript_product=hypothetical protein | location=TGGT1_chrXII:1575192-1576283(-) | protein_length=363 | sequence_SO=chromosome | SO=protein_coding_gene | is_pseudo=false	0.019	2.244	2	1	2	1	363	39.0	6.93	1.74	1	1.085	0.12	0.684546234340342	163.9	151.2	8.60	11.30	163.9	142.8	169.1	162.1	168.5	191.1	162.2	137.9	135.7	151.2	186.2	165.4	146.5	155.4	146.6	179.4	High	High	High	High	High	High	High	High	High	High
-8606384394602243269	False	High	IsMasterProtein	TGGT1_218280-t26_1-p1	transcript=TGGT1_218280-t26_1 | gene=TGGT1_218280 | organism=Toxoplasma_gondii_GT1 | gene_product=Putative eukaryotic porin [Source:UniProtKB/TrEMBL;Acc:S7V1F0] | transcript_product=putative eukaryotic porin | location=TGGT1_chrXII:1568398-1573590(+) | protein_length=466 | sequence_SO=chromosome | SO=protein_coding_gene | is_pseudo=false	0.000	38.100	22	9	19	9	466	50.5	6.35	45.45	9	0.982	-0.03	0.893828680952688	1563.8	1592.3	6.37	5.32	1563.8	1538.7	1448.6	1629.5	1483.5	1741.9	1639.3	1592.3	1528.3	1456.6	1612.8	1599.4	1515.2	1607.1	1653.6	1401.7	High	High	High	High	High	High	High	High	High	High
-1704433729410761315	False	High	IsMasterProtein	TGGT1_218300-t26_1-p1	transcript=TGGT1_218300-t26_1 | gene=TGGT1_218300 | organism=Toxoplasma_gondii_GT1 | gene_product=Zinc finger (CCCH type) motif-containing protein [Source:UniProtKB/TrEMBL;Acc:S7WHJ3] | transcript_product=zinc finger (CCCH type) motif-containing protein | location=TGGT1_chrXII:1547799-1552883(-) | protein_length=1199 | sequence_SO=chromosome | SO=protein_coding_gene | is_pseudo=false	0.000	17.952	9	8	11	8	1199	124.0	8.73	14.99	8	1.032	0.05	0.977562343332004	274.7	266.1	7.08	12.62	229.8	275.0	274.7	265.0	256.6	275.9	288.0	252.0	264.4	281.7	308.8	303.3	281.5	237.7	200.3	266.1	High	High	High	High	High	High	High	High	High	High
4647944530517052728	False	High	IsMasterProtein	TGGT1_218358-t26_1-p1	transcript=TGGT1_218358-t26_1 | gene=TGGT1_218358 | organism=Toxoplasma_gondii_GT1 | gene_product=Zinc knuckle domain-containing protein [Source:UniProtKB/TrEMBL;Acc:S7WA64] | transcript_product=zinc knuckle domain-containing protein | location=TGGT1_chrXII:1511909-1514768(-) | protein_length=442 | sequence_SO=chromosome | SO=protein_coding_gene | is_pseudo=false	0.000	10.164	10	5	6	5	442	48.5	9.85	6.20	5	0.964	-0.05	0.744649399290247	546.5	567.2	3.92	6.30	546.5	507.7	537.3	563.4	567.4	550.5	524.1	585.7	568.3	495.5	573.3	535.6	531.4	550.5	617.5	567.2	High	High	High	High	High	High	High	High	High	High
-6330044870852106810	False	High	IsMasterProtein	TGGT1_218370-t26_1-p1	transcript=TGGT1_218370-t26_1 | gene=TGGT1_218370 | organism=Toxoplasma_gondii_GT1 | gene_product=hypothetical protein | transcript_product=hypothetical protein | location=TGGT1_chrXII:1495860-1500811(+) | protein_length=319 | sequence_SO=chromosome | SO=protein_coding_gene | is_pseudo=false	0.000	10.188	7	1	2	1	319	34.1	9.72	8.54	1	1.003	0.00	0.9671735280407	28.1	28.0	18.13	30.74	29.8	26.5	22.9	28.1	27.6	39.7	32.6	28.0	18.5	23.7	49.9	36.6	24.2	28.1	26.5	31.7	High	High	High	High	High	High	High	High	High	High
-8389949389962128019	False	High	IsMasterProtein	TGGT1_218410-t26_1-p1	transcript=TGGT1_218410-t26_1 | gene=TGGT1_218410 | organism=Toxoplasma_gondii_GT1 | gene_product=60S acidic ribosomal protein P0 [Source:UniProtKB/TrEMBL;Acc:A0A125YFP0] | transcript_product=ribosomal protein RPP0 | location=TGGT1_chrXII:1471598-1473146(+) | protein_length=314 | sequence_SO=chromosome | SO=protein_coding_gene | is_pseudo=false	0.000	65.077	44	10	44	10	314	34.1	5.60	92.29	10	0.952	-0.07	0.208079555630829	3042.6	3194.9	3.59	4.31	2897.4	3145.7	3042.6	2990.9	2910.2	3181.5	3063.5	3088.0	3194.9	3453.3	3344.8	3096.1	3242.7	3180.6	3227.5	2997.7	High	High	High	High	High	High	High	High	High	High
-6475536524859608865	False	High	IsMasterProtein	TGGT1_218420-t26_1-p1	transcript=TGGT1_218420-t26_1 | gene=TGGT1_218420 | organism=Toxoplasma_gondii_GT1 | gene_product=WD_REPEATS_REGION domain-containing protein [Source:UniProtKB/TrEMBL;Acc:S7WHI6] | transcript_product=WD domain, G-beta repeat-containing protein | location=TGGT1_chrXII:1464452-1469210(-) | protein_length=577 | sequence_SO=chromosome | SO=protein_coding_gene | is_pseudo=false	0.000	17.466	13	6	10	6	577	62.6	6.92	17.98	6	1.030	0.04	0.963069961382634	274.5	266.5	8.01	10.54	226.2	263.3	288.9	265.5	276.6	274.5	289.7	266.2	270.8	252.7	322.6	220.2	285.8	245.8	273.2	266.5	High	High	High	High	High	High	High	High	High	High
-1749784194208994397	False	High	IsMasterProtein	TGGT1_218520-t26_1-p1	transcript=TGGT1_218520-t26_1 | gene=TGGT1_218520 | organism=Toxoplasma_gondii_GT1 | gene_product=Microneme protein MIC6 [Source:UniProtKB/TrEMBL;Acc:S7V1D9] | transcript_product=microneme protein MIC6 | location=TGGT1_chrXII:1418869-1419918(-) | protein_length=349 | sequence_SO=chromosome | SO=protein_coding_gene | is_pseudo=false	0.000	81.514	44	17	60	17	349	36.6	4.69	163.70	17	1.062	0.09	0.0646380382649238	2948.1	2776.6	3.13	2.54	2854.8	2966.0	2948.1	2862.4	3112.4	3045.4	2946.9	2763.9	2772.5	2693.0	2795.0	2843.6	2776.6	2810.8	2762.8	2951.1	High	High	High	High	High	High	High	High	High	High
-7252216930088939486	False	High	IsMasterProtein	TGGT1_218530-t26_1-p1	transcript=TGGT1_218530-t26_1 | gene=TGGT1_218530 | organism=Toxoplasma_gondii_GT1 | gene_product=PITH domain-containing protein [Source:UniProtKB/TrEMBL;Acc:S7V1D3] | transcript_product=proteasome-interacting thioredoxin domain-containing protein | location=TGGT1_chrXII:1414684-1417409(+) | protein_length=345 | sequence_SO=chromosome | SO=protein_coding_gene | is_pseudo=false	0.000	14.685	13	4	8	4	345	38.0	7.85	12.38	4	1.015	0.02	0.750162532986307	544.7	536.6	4.05	5.91	586.1	530.5	516.1	544.7	535.3	548.7	553.7	547.1	546.7	463.7	573.8	515.3	531.5	552.1	513.5	536.6	High	High	High	High	High	High	High	High	High	High
2333869708119575112	False	High	IsMasterProtein	TGGT1_218540-t26_1-p1	transcript=TGGT1_218540-t26_1 | gene=TGGT1_218540 | organism=Toxoplasma_gondii_GT1 | gene_product=AB hydrolase-1 domain-containing protein [Source:UniProtKB/TrEMBL;Acc:A0A125YXV8] | transcript_product=putative peptidase S15 | location=TGGT1_chrXII:1410645-1414447(-) | protein_length=412 | sequence_SO=chromosome | SO=protein_coding_gene | is_pseudo=false	0.000	38.263	27	9	26	9	412	45.1	8.91	62.14	9	0.989	-0.02	0.818557622996802	1389.7	1405.6	3.05	2.98	1430.9	1319.6	1389.7	1358.6	1419.3	1352.0	1421.4	1475.1	1426.7	1360.4	1405.6	1417.0	1400.2	1425.8	1369.6	1335.6	High	High	High	High	High	High	High	High	High	High
7814785624299724782	False	High	IsMasterProtein	TGGT1_218570-t26_1-p1	transcript=TGGT1_218570-t26_1 | gene=TGGT1_218570 | organism=Toxoplasma_gondii_GT1 | gene_product=Nin one binding (NOB1) Zn-ribbon family protein [Source:UniProtKB/TrEMBL;Acc:S7V1D5] | transcript_product=Nin one binding (NOB1) Zn-ribbon family protein | location=TGGT1_chrXII:1360459-1363596(-) | protein_length=560 | sequence_SO=chromosome | SO=protein_coding_gene | is_pseudo=false	0.002	4.597	4	2	2	2	560	61.8	5.05	2.22	2	1.001	0.00	0.919559289270376	90.0	89.9	9.91	11.99	77.9	87.5	104.2	84.5	95.9	99.1	90.0	104.0	79.9	82.6	106.4	82.4	107.4	89.9	101.7	88.1	High	High	High	High	High	High	High	High	High	High
-6535438890067456946	False	High	IsMasterProtein	TGGT1_218580-t26_1-p1	transcript=TGGT1_218580-t26_1 | gene=TGGT1_218580 | organism=Toxoplasma_gondii_GT1 | gene_product=SpoU_methylase domain-containing protein [Source:UniProtKB/TrEMBL;Acc:S7V1D0] | transcript_product=RNA methyltransferase, TrmH family protein | location=TGGT1_chrXII:1343203-1357999(+) | protein_length=2905 | sequence_SO=chromosome | SO=protein_coding_gene | is_pseudo=false	0.000	19.356	3	7	8	7	2905	311.4	6.46	13.69	7	1.082	0.11	0.908090285094376	147.0	135.8	8.00	10.14	121.5	149.2	153.5	136.5	145.9	147.0	154.2	149.2	135.8	126.4	157.0	128.0	133.6	132.2	168.7	138.4	High	High	High	High	High	High	High	High	High	High
1516102886824351822	False	High	IsMasterProtein	TGGT1_218590-t26_1-p1	transcript=TGGT1_218590-t26_1 | gene=TGGT1_218590 | organism=Toxoplasma_gondii_GT1 | gene_product=PPM-type phosphatase domain-containing protein [Source:UniProtKB/TrEMBL;Acc:S7WA48] | transcript_product=protein phosphatase 2C domain-containing protein | location=TGGT1_chrXII:1332729-1338512(-) | protein_length=901 | sequence_SO=chromosome | SO=protein_coding_gene | is_pseudo=false	0.000	18.053	11	7	7	7	901	97.6	9.22	9.21	7	1.077	0.11	0.493164593183271	167.9	155.9	4.80	7.35	170.0	155.4	156.8	176.9	169.0	159.8	167.9	157.6	168.0	146.4	166.4	155.9	145.6	141.6	150.0	174.9	High	High	High	High	High	High	High	High	High	High
7460734450835422137	False	High	IsMasterProtein	TGGT1_218600-t26_1-p1	transcript=TGGT1_218600-t26_1 | gene=TGGT1_218600 | organism=Toxoplasma_gondii_GT1 | gene_product=RRM domain-containing protein [Source:UniProtKB/TrEMBL;Acc:S7WHH5] | transcript_product=RNA recognition motif-containing protein | location=TGGT1_chrXII:1316835-1323130(+) | protein_length=752 | sequence_SO=chromosome | SO=protein_coding_gene | is_pseudo=false	0.000	25.609	11	8	11	8	752	84.1	10.21	16.43	8	0.943	-0.08	0.395007156780903	251.1	266.3	9.28	5.03	193.5	257.5	244.7	251.1	252.8	235.8	255.6	257.5	269.7	266.3	272.8	272.0	284.3	266.1	241.8	247.2	High	High	High	High	High	High	High	High	High	High
-2260242059357334127	False	High	IsMasterProtein	TGGT1_218610-t26_1-p1	transcript=TGGT1_218610-t26_1 | gene=TGGT1_218610 | organism=Toxoplasma_gondii_GT1 | gene_product=RNA cytidine acetyltransferase [Source:UniProtKB/TrEMBL;Acc:S7V1W2] | transcript_product=ATPase (DUF699) protein | location=TGGT1_chrXII:1305454-1315334(-) | protein_length=1247 | sequence_SO=chromosome | SO=protein_coding_gene | is_pseudo=false	0.000	14.658	6	6	6	6	1247	136.2	7.81	7.59	6	0.942	-0.09	0.908832222131071	115.9	123.0	10.36	18.19	106.4	115.9	125.2	107.8	105.6	139.0	117.3	137.9	96.3	101.0	156.8	123.0	142.0	134.6	107.4	97.6	High	High	High	High	High	High	High	High	High	High
3214120007182221911	False	High	IsMasterProtein	TGGT1_218720-t26_1-p1	transcript=TGGT1_218720-t26_1 | gene=TGGT1_218720 | organism=Toxoplasma_gondii_GT1 | gene_product=Calcium-dependent protein kinase CDPK6 [Source:UniProtKB/TrEMBL;Acc:S7V1C9] | transcript_product=calcium-dependent protein kinase CDPK6 | location=TGGT1_chrXII:1292458-1303855(+) | protein_length=1477 | sequence_SO=chromosome | SO=protein_coding_gene | is_pseudo=false	0.000	16.948	4	6	7	6	1477	160.6	8.76	12.56	6	0.986	-0.02	0.888668112786971	158.8	161.1	4.98	8.59	153.9	176.9	165.2	155.8	158.5	158.8	168.1	153.7	161.1	132.1	152.4	164.5	168.4	154.5	179.7	170.9	High	High	High	High	High	High	High	High	High	High
-9216636001974029571	False	High	IsMasterProtein	TGGT1_218730-t26_1-p1	transcript=TGGT1_218730-t26_1 | gene=TGGT1_218730 | organism=Toxoplasma_gondii_GT1 | gene_product=hypothetical protein | transcript_product=hypothetical protein | location=TGGT1_chrXII:1285339-1286622(+) | protein_length=256 | sequence_SO=chromosome | SO=protein_coding_gene | is_pseudo=false	0.000	5.717	5	1	2	1	256	27.5	7.53	4.39	1	0.928	-0.11	0.841387127472916	26.7	28.8	29.10	28.81	14.4	40.0	29.2	23.9	24.5	32.7	26.7	28.8	20.1	35.2	41.0	24.2	20.1	33.4	45.0	27.3	High	High	High	High	High	High	High	High	High	High
-8964356404168737516	False	High	IsMasterProtein	TGGT1_218760-t26_1-p1	transcript=TGGT1_218760-t26_1 | gene=TGGT1_218760 | organism=Toxoplasma_gondii_GT1 | gene_product=Putative SNAP protein (Soluble N-ethylmaleimide-sensitive factor Attachment Protein) [Source:UniProtKB/TrEMBL;Acc:A0A125YYE8] | transcript_product=putative SNAP protein (soluble N-ethylmaleimide-sensitive factor Attachment Protein) | location=TGGT1_chrXII:1264192-1267346(+) | protein_length=329 | seq…	0.000	36.886	43	10	23	10	329	35.8	5.07	48.40	10	1.005	0.01	0.712467133985808	580.7	577.9	5.32	4.17	543.4	580.7	589.1	536.8	597.2	525.3	592.6	577.9	575.2	566.1	609.6	550.3	578.4	630.6	567.9	591.5	High	High	High	High	High	High	High	High	High	High
-7443511905939472289	False	High	IsMasterProtein	TGGT1_218780-t26_1-p1	transcript=TGGT1_218780-t26_1 | gene=TGGT1_218780 | organism=Toxoplasma_gondii_GT1 | gene_product=Putative phosphoserine aminotransferase [Source:UniProtKB/TrEMBL;Acc:S7V1C2] | transcript_product=putative phosphoserine aminotransferase | location=TGGT1_chrXII:1247991-1254054(-) | protein_length=481 | sequence_SO=chromosome | SO=protein_coding_gene | is_pseudo=false	0.000	42.244	29	11	33	11	481	52.8	5.36	34.94	11	1.027	0.04	0.863126333117425	875.1	852.5	4.38	5.50	923.3	900.7	932.5	817.8	875.1	868.7	872.0	803.8	910.9	962.5	836.8	904.1	840.9	852.2	852.5	869.8	High	High	High	High	High	High	High	High	High	High
-217007842066819187	False	Medium	IsMasterProtein	TGGT1_218790-t26_1-p1	transcript=TGGT1_218790-t26_1 | gene=TGGT1_218790 | organism=Toxoplasma_gondii_GT1 | gene_product=EFG_C domain-containing protein [Source:UniProtKB/TrEMBL;Acc:S7WA42] | transcript_product=elongation factor G C-terminus domain-containing protein | location=TGGT1_chrXII:1240487-1247496(+) | protein_length=867 | sequence_SO=chromosome | SO=protein_coding_gene | is_pseudo=false	0.014	2.494	1	1	1	1	867	92.7	6.23	2.31	1	0.928	-0.11	0.981488544128719	23.4	25.3	12.43	27.61	23.4	27.2	23.3	23.0	20.6	26.5	29.7	20.7	18.1	35.8	18.5	17.4	27.8	32.3	31.9	25.3	High	High	High	High	High	High	High	High	High	High
4312323379939777985	False	High	IsMasterProtein	TGGT1_218810-t26_1-p1	transcript=TGGT1_218810-t26_1 | gene=TGGT1_218810 | organism=Toxoplasma_gondii_GT1 | gene_product=Histidyl-tRNA synthetase [Source:UniProtKB/TrEMBL;Acc:S7V1V2] | transcript_product=histidyl-tRNA synthetase | location=TGGT1_chrXII:1223986-1227193(+) | protein_length=170 | sequence_SO=chromosome | SO=protein_coding_gene | is_pseudo=false	0.004	3.642	9	1	1	1	170	19.1	7.97	2.91	1	0.894	-0.16	0.387096088645014	64.2	71.8	6.50	10.36	61.6	65.8	64.0	74.0	61.5	64.2	66.5	67.5	76.6	75.8	78.7	58.0	71.8	65.1	82.0	71.4	High	High	High	High	High	High	High	High	High	High
[truncated: 3,213 more rows]
[truncated: 8 more columns]
