# Supplementary material for: Temporal and thermal profiling of the Toxoplasma proteome implicates parasite Protein Phosphatase 1 in the regulation of Ca2+-responsive pathways
Source: eLife. 2022 Aug 17;11:e80336. doi: 10.7554/eLife.80336 (PMC9436416; doi:10.7554/eLife.80336)
Supplement: Supplementary file 6. — Mclust cluster assignments (column 2) of phosphopeptides dynamically changing during zaprinast treatment when PP1 is depleted. [file elife-80336-supp6.txt]

Peptide_ID	Cluster	Protein_ID	Description	Sequence	Protein_Modifications	PSMs	Annotation	Peptide_Modifications	Checked	Confidence	Qvality.PEP	Qvality.q.value	Number.of.Protein.Groups	Number.of.Proteins	Positions.in.Master.Proteins	Number.of.Missed.Cleavages	Theo.MHplus.in.Da	Abundance.Ratio.IAA.10..IAA.0	Abundance.Ratio.IAA.30..IAA.0	Abundance.Ratio.IAA.60..IAA.0	Abundance.Ratio.IAA.0..PBS.0	Abundance.Ratio.IAA.10..PBS.0	Abundance.Ratio.IAA.30..PBS.0	Abundance.Ratio.IAA.60..PBS.0	Abundance.Ratio.IAA.10..PBS.10	Abundance.Ratio.IAA.30..PBS.30	Abundance.Ratio.IAA.60..PBS.60	Abundance.Ratio.PBS.10..PBS.0	Abundance.Ratio.PBS.30..PBS.0	Abundance.Ratio.PBS.60..PBS.0	Abundance.Ratio.log2.IAA.10..IAA.0	Abundance.Ratio.log2.IAA.30..IAA.0	Abundance.Ratio.log2.IAA.60..IAA.0	Abundance.Ratio.log2.IAA.0..PBS.0	Abundance.Ratio.log2.IAA.10..PBS.0	Abundance.Ratio.log2.IAA.30..PBS.0	Abundance.Ratio.log2.IAA.60..PBS.0	Abundance.Ratio.log2.IAA.10..PBS.10	Abundance.Ratio.log2.IAA.30..PBS.30	Abundance.Ratio.log2.IAA.60..PBS.60	Abundance.Ratio.log2.PBS.10..PBS.0	Abundance.Ratio.log2.PBS.30..PBS.0	Abundance.Ratio.log2.PBS.60..PBS.0	Abundance.Ratio.Adj.P.Value.IAA.10..IAA.0	Abundance.Ratio.Adj.P.Value.IAA.30..IAA.0	Abundance.Ratio.Adj.P.Value.IAA.60..IAA.0	Abundance.Ratio.Adj.P.Value.IAA.0..PBS.0	Abundance.Ratio.Adj.P.Value.IAA.10..PBS.0	Abundance.Ratio.Adj.P.Value.IAA.30..PBS.0
11597	5	TGGT1_246730	hypothetical protein	[R].GELESER.[E]	TGGT1_246730-t26_1-p1 1xPhospho [S330(100)]	1	transcript=TGGT1_246730-t26_1 | gene=TGGT1_246730 | organism=Toxoplasma_gondii_GT1 | gene_product=hypothetical protein | transcript_product=hypothetical protein | location=TGGT1_chrXII:2879058-2882486(+) | protein_length=349 | sequence_SO=chromosome | SO=protein_coding_gene | is_pseudo=false	1xTMTpro [N-Term]; 1xPhospho [S5(100)]	FALSE	High	0.080086	0.00744137	1	1	TGGT1_246730-t26_1-p1 [326-332]	0	1203.55776	0.996	0.798	0.678	4.509	4.49	3.597	3.056	2.753	1.593	2.279	1.631	2.258	1.341	-0.01	-0.33	-0.56	2.17	2.17	1.85	1.61	1.46	0.67	1.19	0.71	1.18	0.42	1	1	1	0.4844372	0.597571399	1
7754	4	TGGT1_319880	MORN repeat-containing protein	[R].ELAAASSPR.[S]		2	transcript=TGGT1_319880-t26_1 | gene=TGGT1_319880 | organism=Toxoplasma_gondii_GT1 | gene_product=MORN repeat-containing protein [Source:UniProtKB/TrEMBL;Acc:S7VYR6] | transcript_product=MORN repeat-containing protein | location=TGGT1_chrIV:642636-655529(+) | protein_length=1872 | sequence_SO=chromosome | SO=protein_coding_gene | is_pseudo=false	1xTMTpro [N-Term]; 1xPhospho [S]	FALSE	High	0.016328	0.00203704	1	1	TGGT1_319880-t26_1-p1 [1621-1629]	0	1285.64725	1.816	1.768	2.011	0.61	1.108	1.079	1.227	0.977	2.408	0.98	1.135	0.448	1.252	0.86	0.82	1.01	-0.71	0.15	0.11	0.3	-0.03	1.27	-0.03	0.18	-1.16	0.32	1	1	1	1	1	1
6748	2	TGGT1_307810	hypothetical protein	[R].EEDADAGRDEEEDDWVEAQSK.[R]	TGGT1_307810-t26_1-p1 1xPhospho [S115(100)]	10	transcript=TGGT1_307810-t26_1 | gene=TGGT1_307810 | organism=Toxoplasma_gondii_GT1 | gene_product=hypothetical protein | transcript_product=hypothetical protein | location=TGGT1_chrXII:366832-371762(-) | protein_length=433 | sequence_SO=chromosome | SO=protein_coding_gene | is_pseudo=false	1xTMTpro [K21]; 1xTMTpro [N-Term]; 1xPhospho [S20(100)]	FALSE	High	2.32E-06	0.000103235	1	1	TGGT1_307810-t26_1-p1 [96-116]	1	3111.35595	1.598	1.478	1.414	0.635	1.015	0.938	0.898	0.987	0.923	1.004	1.028	1.017	0.894	0.68	0.56	0.5	-0.66	0.02	-0.09	-0.16	-0.02	-0.12	0.01	0.04	0.02	-0.16	1	1	1	1	1	1
15988	4	TGGT1_308920	splicing factor U2AF protein	[K].HLKTEDEEEEEDDLADGER.[M]	TGGT1_308920-t26_1-p1 1xPhospho [T462(100)]	5	transcript=TGGT1_308920-t26_1 | gene=TGGT1_308920 | organism=Toxoplasma_gondii_GT1 | gene_product=Splicing factor U2AF protein [Source:UniProtKB/TrEMBL;Acc:S7W7M9] | transcript_product=splicing factor U2AF protein | location=TGGT1_chrXI:318912-325751(-) | protein_length=770 | sequence_SO=chromosome | SO=protein_coding_gene | is_pseudo=false	1xTMTpro [K3]; 1xTMTpro [N-Term]; 1xPhospho [T4(100)]	FALSE	High	1.29E-15	0.000103235	1	1	TGGT1_308920-t26_1-p1 [459-477]	1	2947.33376	0.994	0.806	1.024	1.228	1.221	0.99	1.257	1.809	7.155	1.619	0.675	0.138	0.777	-0.01	-0.31	0.03	0.3	0.29	-0.01	0.33	0.85	2.84	0.69	-0.57	-2.85	-0.36	1	1	1	1	1	1
4598	2	TGGT1_246940	hypothetical protein	[R].DHIELPEDEEENGFEGEEEPEEEVSEK.[E]	TGGT1_246940-t26_1-p1 1xPhospho [S107(100)]	9	transcript=TGGT1_246940-t26_1 | gene=TGGT1_246940 | organism=Toxoplasma_gondii_GT1 | gene_product=hypothetical protein | transcript_product=hypothetical protein | location=TGGT1_chrXII:2958189-2959370(+) | protein_length=393 | sequence_SO=chromosome | SO=protein_coding_gene | is_pseudo=false	1xTMTpro [K27]; 1xTMTpro [N-Term]; 1xPhospho [S25(100)]	FALSE	High	1.55E-15	0.000103235	1	1	TGGT1_246940-t26_1-p1 [83-109]	0	3861.6883	1.762	1.501	1.377	0.763	1.344	1.145	1.051	1.081	1.25	1.028	1.244	0.916	1.022	0.82	0.59	0.46	-0.39	0.43	0.2	0.07	0.11	0.32	0.04	0.32	-0.13	0.03	1	1	1	1	1	1
21256	3	TGGT1_297730	putative transcription elongation factor 1	[R].NEEDAGSGRDEALFEDDE.[-]	TGGT1_297730-t26_1-p1 1xPhospho [S215(100)]	4	transcript=TGGT1_297730-t26_1 | gene=TGGT1_297730 | organism=Toxoplasma_gondii_GT1 | gene_product=Transcription elongation factor 1 homolog [Source:UniProtKB/TrEMBL;Acc:A0A125YVV4] | transcript_product=putative transcription elongation factor 1 | location=TGGT1_chrII:1935013-1936221(-) | protein_length=226 | sequence_SO=chromosome | SO=protein_coding_gene | is_pseudo=false	1xTMTpro [N-Term]; 1xPhospho [S7(100)]	FALSE	High	0.000103354	0.000103235	1	1	TGGT1_297730-t26_1-p1 [209-226]	1	2381.95775	1.257	2.213	1.537	0.471	0.593	1.044	0.725	0.866	1.13	0.764	0.684	0.924	0.948	0.33	1.15	0.62	-1.08	-0.75	0.06	-0.46	-0.21	0.18	-0.39	-0.55	-0.11	-0.08	1	1	1	1	1	1
10890	2	TGGT1_223150	START domain-containing protein	[R].GCGTPGHGDGR.[V]	TGGT1_223150-t26_1-p1 1xMethylthio [C184]; 1xPhospho [T186(100)]	2	transcript=TGGT1_223150-t26_1 | gene=TGGT1_223150 | organism=Toxoplasma_gondii_GT1 | gene_product=START domain-containing protein [Source:UniProtKB/TrEMBL;Acc:S7UL08] | transcript_product=START domain-containing protein | location=AAQM03000272:3482-7343(-) | protein_length=424 | sequence_SO=contig | SO=protein_coding_gene | is_pseudo=false	1xMethylthio [C2]; 1xTMTpro [N-Term]; 1xPhospho [T4(100)]	FALSE	High	3.61E-05	0.000103235	1	1	TGGT1_223150-t26_1-p1 [183-193]	0	1443.58295	1.295	1.371	1.414	0.685	0.887	0.939	0.969	1.103	1.37	1.048	0.804	0.685	0.924	0.37	0.45	0.5	-0.55	-0.17	-0.09	-0.05	0.14	0.45	0.07	-0.31	-0.55	-0.11	1	1	1	1	1	1
21662	2	TGGT1_246720	hypothetical protein	[R].NRSAADIPLPPVADR.[L]	TGGT1_246720-t26_1-p1 1xPhospho [S235(100)]	3	transcript=TGGT1_246720-t26_1 | gene=TGGT1_246720 | organism=Toxoplasma_gondii_GT1 | gene_product=hypothetical protein | transcript_product=hypothetical protein | location=TGGT1_chrXII:2874731-2876239(+) | protein_length=502 | sequence_SO=chromosome | SO=protein_coding_gene | is_pseudo=false	1xTMTpro [N-Term]; 1xPhospho [S3(100)]	FALSE	High	3.67E-13	0.000103235	1	1	TGGT1_246720-t26_1-p1 [233-247]	1	1976.02856	1.536	1.369	1.465	0.483	0.742	0.661	0.707	0.885	0.977	0.776	0.838	0.677	0.911	0.62	0.45	0.55	-1.05	-0.43	-0.6	-0.5	-0.18	-0.03	-0.37	-0.25	-0.56	-0.13	1	1	1	1	1	1
10976	3	TGGT1_213060	WD domain, G-beta repeat-containing protein	[R].GDASPGCAEPDRSR.[S]	TGGT1_213060-t26_1-p1 1xMethylthio [C1965]; 2xPhospho [S1962(100); S1971(100)]	4	transcript=TGGT1_213060-t26_1 | gene=TGGT1_213060 | organism=Toxoplasma_gondii_GT1 | gene_product=WD_REPEATS_REGION domain-containing protein [Source:UniProtKB/TrEMBL;Acc:S7UP51] | transcript_product=WD domain, G-beta repeat-containing protein | location=TGGT1_chrV:694020-707306(+) | protein_length=3089 | sequence_SO=chromosome | SO=protein_coding_gene | is_pseudo=false	1xMethylthio [C7]; 1xTMTpro [N-Term]; 2xPhospho [S4(100); S13(100)]	FALSE	High	0.000155155	0.000103235	1	1	TGGT1_213060-t26_1-p1 [1959-1972]	1	1927.73999	2.937	2.69	2.674	0.494	1.45	1.328	1.32	1.533	0.79	1.208	0.945	1.682	1.092	1.55	1.43	1.42	-1.02	0.54	0.41	0.4	0.62	-0.34	0.27	-0.08	0.75	0.13	1	1	1	1	1	1
12228	2	TGGT1_210700	hypothetical protein	[K].GGGPPAGHELGVSR.[A]	TGGT1_210700-t26_1-p1 1xPhospho [S7731(100)]	3	transcript=TGGT1_210700-t26_1 | gene=TGGT1_210700 | organism=Toxoplasma_gondii_GT1 | gene_product=VPS13_C domain-containing protein [Source:UniProtKB/TrEMBL;Acc:S7VZ64] | transcript_product=hypothetical protein | location=TGGT1_chrIV:2051389-2084250(+) | protein_length=8642 | sequence_SO=chromosome | SO=protein_coding_gene | is_pseudo=false	1xTMTpro [N-Term]; 1xPhospho [S13(100)]	FALSE	High	1.96E-08	0.000103235	1	1	TGGT1_210700-t26_1-p1 [7719-7732]	0	1674.8284	1.176	1.117	1.027	0.794	0.933	0.886	0.815	0.919	0.755	1.102	1.015	1.174	0.739	0.23	0.16	0.04	-0.33	-0.1	-0.17	-0.3	-0.12	-0.41	0.14	0.02	0.23	-0.44	1	1	1	1	1	1
27040	2	TGGT1_224260	PHD-finger domain-containing protein	[R].RVADSDAEDLEGK.[E]	TGGT1_224260-t26_1-p1 1xPhospho [S3326(100)]	4	transcript=TGGT1_224260-t26_1 | gene=TGGT1_224260 | organism=Toxoplasma_gondii_GT1 | gene_product=PHD-finger domain-containing protein [Source:UniProtKB/TrEMBL;Acc:S7WBT2] | transcript_product=PHD-finger domain-containing protein | location=TGGT1_chrX:3059832-3081619(-) | protein_length=5658 | sequence_SO=chromosome | SO=protein_coding_gene | is_pseudo=false	1xTMTpro [K13]; 1xTMTpro [N-Term]; 1xPhospho [S5(100)]	FALSE	High	3.95E-07	0.000103235	1	1	TGGT1_224260-t26_1-p1 [3322-3334]	1	2093.04075	1.487	1.18	1.673	0.814	1.21	0.96	1.361	0.948	0.861	1.042	1.276	1.114	1.307	0.57	0.24	0.74	-0.3	0.28	-0.06	0.44	-0.08	-0.22	0.06	0.35	0.16	0.39	1	1	1	1	1	1
15617	3	TGGT1_299100	hypothetical protein	[R].HALSCADR.[R]	TGGT1_299100-t26_1-p1 1xMethylthio [C342]; 1xPhospho [S341(100)]	1	transcript=TGGT1_299100-t26_1 | gene=TGGT1_299100 | organism=Toxoplasma_gondii_GT1 | gene_product=hypothetical protein | transcript_product=hypothetical protein | location=TGGT1_chrIII:2162728-2169237(-) | protein_length=2169 | sequence_SO=chromosome | SO=protein_coding_gene | is_pseudo=false	1xMethylthio [C5]; 1xTMTpro [N-Term]; 1xPhospho [S4(100)]	FALSE	High	0.00238302	0.000494442	1	1	TGGT1_299100-t26_1-p1 [338-345]	0	1302.56551	1.597	1.96	1.649	0.446	0.712	0.874	0.735	1.001	1.317	0.905	0.712	0.663	0.812	0.68	0.97	0.72	-1.17	-0.49	-0.2	-0.44	0	0.4	-0.14	-0.49	-0.59	-0.3	1	1	1	1	1	1
16982	3	TGGT1_241820	putative membrane protein	[R].KLATEFDEEI.[-]	TGGT1_241820-t26_1-p1 1xPhospho [T285(100)]	1	transcript=TGGT1_241820-t26_1 | gene=TGGT1_241820 | organism=Toxoplasma_gondii_GT1 | gene_product=Putative membrane protein [Source:UniProtKB/TrEMBL;Acc:S7URK6] | transcript_product=putative membrane protein | location=TGGT1_chrVI:1664658-1665533(+) | protein_length=291 | sequence_SO=chromosome | SO=protein_coding_gene | is_pseudo=false	1xTMTpro [K1]; 1xTMTpro [N-Term]; 1xPhospho [T4(100)]	FALSE	High	1.07E-05	0.000103235	1	1	TGGT1_241820-t26_1-p1 [282-291]	1	1882.96948	1.496	1.479	1.944	0.598	0.894	0.884	1.161	0.734	0.619	0.859	1.218	1.427	1.351	0.58	0.56	0.96	-0.74	-0.16	-0.18	0.22	-0.45	-0.69	-0.22	0.28	0.51	0.43	1	1	1	1	1	1
20595	NA	TGGT1_232030	hypothetical protein	[R].MQTDILEEHEQLMR.[E]	TGGT1_232030-t26_1-p1 1xPhospho [T114(100)]	15	transcript=TGGT1_232030-t26_1 | gene=TGGT1_232030 | organism=Toxoplasma_gondii_GT1 | gene_product=hypothetical protein | transcript_product=hypothetical protein | location=TGGT1_chrVIII:1768528-1771709(+) | protein_length=208 | sequence_SO=chromosome | SO=protein_coding_gene | is_pseudo=false	1xOxidation [M]; 1xTMTpro [N-Term]; 1xPhospho [T3(100)]	FALSE	High	1.36E-14	0.000103235	1	1	TGGT1_232030-t26_1-p1 [112-125]	0	2172.99897	1.519	2.132	2.322	0.692	1.052	1.476	1.607	1.42	1.02	0.897	0.741	1.447	1.793	0.6	1.09	1.22	-0.53	0.07	0.56	0.68	0.51	0.03	-0.16	-0.43	0.53	0.84	1	1	1	1	1	1
13	4	TGGT1_227900	AP2 domain transcription factor AP2X-1	[R].AAAGLPLPASPHK.[V]	TGGT1_227900-t26_1-p1 1xPhospho [S506(100)]	2	transcript=TGGT1_227900-t26_1 | gene=TGGT1_227900 | organism=Toxoplasma_gondii_GT1 | gene_product=AP2 domain transcription factor AP2X-1 [Source:UniProtKB/TrEMBL;Acc:S7W5X1] | transcript_product=AP2 domain transcription factor AP2X-1 | location=TGGT1_chrX:654907-659009(-) | protein_length=1292 | sequence_SO=chromosome | SO=protein_coding_gene | is_pseudo=false	1xTMTpro [K13]; 1xTMTpro [N-Term]; 1xPhospho [S10(100)]	FALSE	High	7.94E-06	0.000103235	1	1	TGGT1_227900-t26_1-p1 [497-509]	0	1918.08071	1.533	1.529	1.656	0.607	0.931	0.928	1.005	0.89	3.071	0.801	1.046	0.302	1.254	0.62	0.61	0.73	-0.72	-0.1	-0.11	0.01	-0.17	1.62	-0.32	0.06	-1.73	0.33	1	1	1	1	1	1
27403	3	TGGT1_201760	hypothetical protein	[R].SAGQHCMLNASGGSER.[A]	TGGT1_201760-t26_1-p1 1xMethylthio [C296]; 1xPhospho [S291(100)]	2	transcript=TGGT1_201760-t26_1 | gene=TGGT1_201760 | organism=Toxoplasma_gondii_GT1 | gene_product=hypothetical protein | transcript_product=hypothetical protein | location=TGGT1_chrVIIa:3716556-3719107(+) | protein_length=336 | sequence_SO=chromosome | SO=protein_coding_gene | is_pseudo=false	1xOxidation [M7]; 1xMethylthio [C6]; 1xTMTpro [N-Term]; 1xPhospho [S1(100)]	FALSE	High	1.73E-07	0.000103235	1	1	TGGT1_201760-t26_1-p1 [291-306]	0	2050.84651	2.248	2.627	2.078	0.676	1.519	1.775	1.404	1.299	3.307	1.315	1.17	0.537	1.068	1.17	1.39	1.05	-0.57	0.6	0.83	0.49	0.38	1.73	0.4	0.23	-0.9	0.09	1	1	1	1	1	1
20596	NA	TGGT1_232030	hypothetical protein	[R].MQTDILEEHEQLMR.[E]	TGGT1_232030-t26_1-p1 1xPhospho [T114(100)]	16	transcript=TGGT1_232030-t26_1 | gene=TGGT1_232030 | organism=Toxoplasma_gondii_GT1 | gene_product=hypothetical protein | transcript_product=hypothetical protein | location=TGGT1_chrVIII:1768528-1771709(+) | protein_length=208 | sequence_SO=chromosome | SO=protein_coding_gene | is_pseudo=false	2xOxidation [M1; M13]; 1xTMTpro [N-Term]; 1xPhospho [T3(100)]	FALSE	High	1.16E-14	0.000103235	1	1	TGGT1_232030-t26_1-p1 [112-125]	0	2188.99389	2.013	2.546	2.724	0.774	1.557	1.97	2.107	1.295	0.987	0.852	1.202	1.996	2.474	1.01	1.35	1.45	-0.37	0.64	0.98	1.08	0.37	-0.02	-0.23	0.27	1	1.31	1	1	1	1	1	1
29277	3	TGGT1_285425	hypothetical protein	[K].SLGADLGLLPADDGRK.[I]	TGGT1_285425-t26_1-p1 1xPhospho [S1950(100)]	1	transcript=TGGT1_285425-t26_1 | gene=TGGT1_285425 | organism=Toxoplasma_gondii_GT1 | gene_product=hypothetical protein | transcript_product=hypothetical protein | location=TGGT1_chrV:2286066-2294390(-) | protein_length=2128 | sequence_SO=chromosome | SO=protein_coding_gene | is_pseudo=false	1xTMTpro [K16]; 1xTMTpro [N-Term]; 1xPhospho [S1(100)]	FALSE	High	3.88E-05	0.000103235	1	1	TGGT1_285425-t26_1-p1 [1950-1965]	1	2286.23503	1.871	2.106	1.397	0.533	0.997	1.122	0.745	0.856	2.167	1.065	1.165	0.518	0.699	0.9	1.07	0.48	-0.91	0	0.17	-0.43	-0.22	1.12	0.09	0.22	-0.95	-0.52	1	1	1	1	1	1
24524	3	TGGT1_214990	hypothetical protein	[R].RFGDGESEGAGTTSGDAAGVGEPGGVLQCATPK.[T]	TGGT1_214990-t26_1-p1 1xMethylthio [C3180]; 1xPhospho [T3182(100)]	1	transcript=TGGT1_214990-t26_1 | gene=TGGT1_214990 | organism=Toxoplasma_gondii_GT1 | gene_product=hypothetical protein | transcript_product=hypothetical protein | location=TGGT1_chrX:6550174-6562207(-) | protein_length=3441 | sequence_SO=chromosome | SO=protein_coding_gene | is_pseudo=false	1xMethylthio [C29]; 1xTMTpro [K33]; 1xTMTpro [N-Term]; 1xPhospho [T31(100)]	FALSE	High	3.10E-11	0.000103235	1	1	TGGT1_214990-t26_1-p1 [3152-3184]	1	3812.77524	1.848	1.902	1.892	0.45	0.832	0.856	0.852	1.172	0.987	1.505	0.71	0.867	0.566	0.89	0.93	0.92	-1.15	-0.26	-0.22	-0.23	0.23	-0.02	0.59	-0.49	-0.21	-0.82	1	1	1	1	1	1
1296	2	TGGT1_222400	hypothetical protein	[R].AHGENDAHSR.[D]	TGGT1_222400-t26_1-p1 1xPhospho [S548(100)]	8	transcript=TGGT1_222400-t26_1 | gene=TGGT1_222400 | organism=Toxoplasma_gondii_GT1 | gene_product=hypothetical protein | transcript_product=hypothetical protein | location=TGGT1_chrII:1096079-1099979(+) | protein_length=628 | sequence_SO=chromosome | SO=protein_coding_gene | is_pseudo=false	1xTMTpro [N-Term]; 1xPhospho [S9(100)]	FALSE	High	1.36E-08	0.000103235	1	1	TGGT1_222400-t26_1-p1 [540-549]	0	1477.65044	1.14	0.976	0.924	0.588	0.671	0.574	0.544	0.686	0.506	0.6	0.977	1.136	0.906	0.19	-0.03	-0.11	-0.77	-0.58	-0.8	-0.88	-0.54	-0.98	-0.74	-0.03	0.18	-0.14	1	1	1	1	1	1
10551	3	TGGT1_234970	Tyrosine kinase-like (TKL) protein	[R].GAGVESGEETHLLGR.[D]	TGGT1_234970-t26_1-p1 2xPhospho [S1163(100); T1167(100)]	4	transcript=TGGT1_234970-t26_1 | gene=TGGT1_234970 | organism=Toxoplasma_gondii_GT1 | gene_product=Protein kinase domain-containing protein [Source:UniProtKB/TrEMBL;Acc:S7UVW5] | transcript_product=Tyrosine kinase-like (TKL) protein | location=TGGT1_chrX:4456511-4472425(+) | protein_length=1976 | sequence_SO=chromosome | SO=protein_coding_gene | is_pseudo=false	1xTMTpro [N-Term]; 2xPhospho [S6(100); T10(100)]	FALSE	High	3.69E-07	0.000103235	1	1	TGGT1_234970-t26_1-p1 [1158-1172]	0	1975.88467	1.651	1.813	1.748	0.612	1.011	1.11	1.069	1.184	0.911	1.004	0.854	1.218	1.065	0.72	0.86	0.81	-0.71	0.02	0.15	0.1	0.24	-0.13	0.01	-0.23	0.28	0.09	1	1	1	1	1	1
15819	2	TGGT1_304520	hypothetical protein	[R].HFASGSQDGGK.[L]	TGGT1_304520-t26_1-p1 2xPhospho [S318(100); S320(100)]	2	transcript=TGGT1_304520-t26_1 | gene=TGGT1_304520 | organism=Toxoplasma_gondii_GT1 | gene_product=hypothetical protein | transcript_product=hypothetical protein | location=TGGT1_chrVIIa:508692-521331(+) | protein_length=1015 | sequence_SO=chromosome | SO=protein_coding_gene | is_pseudo=false	1xTMTpro [K11]; 1xTMTpro [N-Term]; 2xPhospho [S4(100); S6(100)]	FALSE	High	7.18E-06	0.000103235	1	1	TGGT1_304520-t26_1-p1 [315-325]	0	1858.83817	1.131	1.26	1.284	0.7	0.792	0.882	0.899	0.802	0.884	0.859	0.987	0.998	1.046	0.18	0.33	0.36	-0.51	-0.34	-0.18	-0.15	-0.32	-0.18	-0.22	-0.02	0	0.07	1	1	1	1	1	1
12920	3	TGGT1_306400	hypothetical protein	[R].GLHEPVGSR.[S]	TGGT1_306400-t26_1-p1 1xPhospho [S1075(100)]	4	transcript=TGGT1_306400-t26_1 | gene=TGGT1_306400 | organism=Toxoplasma_gondii_GT1 | gene_product=C3H1-type domain-containing protein [Source:UniProtKB/TrEMBL;Acc:S7UHB0] | transcript_product=hypothetical protein | location=TGGT1_chrIX:5832391-5837378(+) | protein_length=1403 | sequence_SO=chromosome | SO=protein_coding_gene | is_pseudo=false	1xTMTpro [N-Term]; 1xPhospho [S8(100)]	FALSE	High	1.45E-05	0.000103235	1	1	TGGT1_306400-t26_1-p1 [1068-1076]	0	1335.67413	2.603	3.075	2.629	0.297	0.774	0.914	0.782	0.886	0.781	1.106	0.874	1.171	0.707	1.38	1.62	1.39	-1.75	-0.37	-0.13	-0.36	-0.17	-0.36	0.15	-0.19	0.23	-0.5	1	1	1	1	1	1
6482	3	TGGT1_273560	putative kinesin heavy chain	[K].EDEATDVEEELEEEDREQLK.[E]	TGGT1_273560-t26_1-p1 1xPhospho [T837(100)]	5	transcript=TGGT1_273560-t26_1 | gene=TGGT1_273560 | organism=Toxoplasma_gondii_GT1 | gene_product=Kinesin motor domain-containing protein [Source:UniProtKB/TrEMBL;Acc:S7V3F2] | transcript_product=putative kinesin heavy chain | location=TGGT1_chrVIII:3381230-3400326(-) | protein_length=1641 | sequence_SO=chromosome | SO=protein_coding_gene | is_pseudo=false	1xTMTpro [K20]; 1xTMTpro [N-Term]; 1xPhospho [T5(100)]	FALSE	High	1.29E-09	0.000103235	1	1	TGGT1_273560-t26_1-p1 [833-852]	1	3123.43862	2.131	1.819	1.176	0.473	1.009	0.861	0.557	1.848	0.823	0.678	0.546	1.046	0.821	1.09	0.86	0.23	-1.08	0.01	-0.22	-0.85	0.89	-0.28	-0.56	-0.87	0.06	-0.28	1	1	1	1	1	1
34942	2	TGGT1_249380	DHHC zinc finger domain-containing protein	[R].VHEEDPAPSGAPEK.[K]	TGGT1_249380-t26_1-p1 1xPhospho [S347(100)]	2	transcript=TGGT1_249380-t26_1 | gene=TGGT1_249380 | organism=Toxoplasma_gondii_GT1 | gene_product=Palmitoyltransferase [Source:UniProtKB/TrEMBL;Acc:S7WGH8] | transcript_product=DHHC zinc finger domain-containing protein | location=TGGT1_chrXII:4434731-4437166(+) | protein_length=465 | sequence_SO=chromosome | SO=protein_coding_gene | is_pseudo=false	1xTMTpro [K14]; 1xTMTpro [N-Term]; 1xPhospho [S9(100)]	FALSE	High	1.74E-07	0.000103235	1	1	TGGT1_249380-t26_1-p1 [339-352]	0	2151.06149	1.249	1.367	1.521	0.566	0.707	0.773	0.861	0.644	0.864	0.881	1.097	0.896	0.977	0.32	0.45	0.6	-0.82	-0.5	-0.37	-0.22	-0.63	-0.21	-0.18	0.13	-0.16	-0.03	1	1	1	1	1	1
24940	3	TGGT1_247380	hypothetical protein	[R].RGSQEPDGLAAPMSPR.[E]	TGGT1_247380-t26_1-p1 2xPhospho [S68(100); S79(100)]	5	transcript=TGGT1_247380-t26_1 | gene=TGGT1_247380 | organism=Toxoplasma_gondii_GT1 | gene_product=hypothetical protein | transcript_product=hypothetical protein | location=TGGT1_chrXII:3230314-3236812(-) | protein_length=1107 | sequence_SO=chromosome | SO=protein_coding_gene | is_pseudo=false	1xOxidation [M13]; 1xTMTpro [N-Term]; 2xPhospho [S3(100); S14(100)]	FALSE	High	2.37E-05	0.000103235	1	1	TGGT1_247380-t26_1-p1 [66-81]	1	2148.94695	3.041	2.344	3.008	0.468	1.424	1.098	1.409	0.942	0.981	0.852	1.512	1.119	1.654	1.6	1.23	1.59	-1.09	0.51	0.13	0.49	-0.09	-0.03	-0.23	0.6	0.16	0.73	1	1	1	1	1	1
26981	2	TGGT1_320450	ribosome biogenesis regulatory protein (rrs1) protein	[R].RTSQQVECPFEAK.[A]	TGGT1_320450-t26_1-p1 1xMethylthio [C188]	7	transcript=TGGT1_320450-t26_1 | gene=TGGT1_320450 | organism=Toxoplasma_gondii_GT1 | gene_product=Ribosome biogenesis regulatory protein [Source:UniProtKB/TrEMBL;Acc:S7VSP0] | transcript_product=ribosome biogenesis regulatory protein (rrs1) protein | location=TGGT1_chrIV:287536-291495(-) | protein_length=319 | sequence_SO=chromosome | SO=protein_coding_gene | is_pseudo=false	1xMethylthio [C8]; 1xTMTpro [K13]; 1xTMTpro [N-Term]; 1xPhospho [T/S]	FALSE	High	1.48E-05	0.000103235	1	1	TGGT1_320450-t26_1-p1 [181-193]	1	2257.1002	0.828	0.914	0.807	2.377	1.969	2.173	1.918	2.178	2.327	2.12	0.904	0.934	0.905	-0.27	-0.13	-0.31	1.25	0.98	1.12	0.94	1.12	1.22	1.08	-0.15	-0.1	-0.14	1	1	1	0.597932591	1	1
1140	3	TGGT1_245460	ribosomal protein RPS8	[K].AGQEEEGSGK.[V]	TGGT1_245460-t26_1-p1 1xPhospho [S133(100)]	1	transcript=TGGT1_245460-t26_1 | gene=TGGT1_245460 | organism=Toxoplasma_gondii_GT1 | gene_product=40S ribosomal protein S8 [Source:UniProtKB/TrEMBL;Acc:S7WHE0] | transcript_product=ribosomal protein RPS8 | location=TGGT1_chrXII:2220293-2224095(-) | protein_length=205 | sequence_SO=chromosome | SO=protein_coding_gene | is_pseudo=false	1xTMTpro [K10]; 1xTMTpro [N-Term]; 1xPhospho [S8(100)]	FALSE	High	0.000167654	0.000103235	1	1	TGGT1_245460-t26_1-p1 [126-135]	0	1679.81332	1.549	1.948	1.409	0.573	0.888	1.116	0.807	0.939	1.087	0.729	0.945	1.027	1.107	0.63	0.96	0.49	-0.8	-0.17	0.16	-0.31	-0.09	0.12	-0.46	-0.08	0.04	0.15	1	1	1	1	1	1
7784	NA	TGGT1_269460	Ser/Thr phosphatase family protein	[R].ELDPHLASR.[L]	TGGT1_269460-t26_1-p1 1xPhospho [S550(100)]	2	transcript=TGGT1_269460-t26_1 | gene=TGGT1_269460 | organism=Toxoplasma_gondii_GT1 | gene_product=Serine/threonine-protein phosphatase [Source:UniProtKB/TrEMBL;Acc:S7WL31] | transcript_product=Ser/Thr phosphatase family protein | location=TGGT1_chrVIII:5776112-5787896(+) | protein_length=2066 | sequence_SO=chromosome | SO=protein_coding_gene | is_pseudo=false	1xTMTpro [N-Term]; 1xPhospho [S8(100)]	FALSE	High	0.0152986	0.00193862	1	1	TGGT1_269460-t26_1-p1 [543-551]	0	1421.71091	2.138	5.467	11.324	0.518	1.107	2.831	5.865	1.125	0.987	0.769	0.985	2.869	7.625	1.1	2.45	3.5	-0.95	0.15	1.5	2.55	0.17	-0.02	-0.38	-0.02	1.52	2.93	1	1	1	1	1	1
5146	3	TGGT1_230140	vacuolar sorting protein 9 (vps9) domain-containing protein	[R].DRGVDAAAAFPFASASASSPR.[E]		1	transcript=TGGT1_230140-t26_1 | gene=TGGT1_230140 | organism=Toxoplasma_gondii_GT1 | gene_product=VPS9 domain-containing protein [Source:UniProtKB/TrEMBL;Acc:S7V303] | transcript_product=vacuolar sorting protein 9 (vps9) domain-containing protein | location=TGGT1_chrVIII:629820-633800(+) | protein_length=1326 | sequence_SO=chromosome | SO=protein_coding_gene | is_pseudo=false	1xTMTpro [N-Term]; 1xPhospho [S]	FALSE	High	2.13E-06	0.000103235	1	1	TGGT1_230140-t26_1-p1 [227-247]	1	2435.16757	1.826	1.476	1.133	0.695	1.268	1.025	0.787	1.084	0.71	0.763	1.17	1.444	1.031	0.87	0.56	0.18	-0.53	0.34	0.04	-0.35	0.12	-0.49	-0.39	0.23	0.53	0.04	1	1	1	1	1	1
29234	3	TGGT1_253750	PLU-1 family protein	[R].SLEDAGLVHASDASVR.[D]	TGGT1_253750-t26_1-p1 1xPhospho [S3937(100)]	2	transcript=TGGT1_253750-t26_1 | gene=TGGT1_253750 | organism=Toxoplasma_gondii_GT1 | gene_product=PLU-1 domain-containing protein [Source:UniProtKB/TrEMBL;Acc:S7ULT6] | transcript_product=PLU-1 family protein | location=TGGT1_chrIII:1126566-1154665(-) | protein_length=8088 | sequence_SO=chromosome | SO=protein_coding_gene | is_pseudo=false	1xTMTpro [N-Term]; 1xPhospho [S1(100)]	FALSE	High	2.94E-11	0.000103235	1	1	TGGT1_253750-t26_1-p1 [3937-3952]	0	2010.98167	1.358	1.135	1.291	0.753	1.022	0.854	0.972	0.929	0.58	0.732	1.1	1.473	1.328	0.44	0.18	0.37	-0.41	0.03	-0.23	-0.04	-0.11	-0.79	-0.45	0.14	0.56	0.41	1	1	1	1	1	1
16548	3	TGGT1_312360	hypothetical protein	[R].HVEGLDSFAEDGK.[E]	TGGT1_312360-t26_1-p1 1xPhospho [S610(100)]	2	transcript=TGGT1_312360-t26_1 | gene=TGGT1_312360 | organism=Toxoplasma_gondii_GT1 | gene_product=hypothetical protein | transcript_product=hypothetical protein | location=TGGT1_chrXI:2595607-2599470(+) | protein_length=1191 | sequence_SO=chromosome | SO=protein_coding_gene | is_pseudo=false	1xTMTpro [K13]; 1xTMTpro [N-Term]; 1xPhospho [S7(100)]	FALSE	High	2.58E-10	0.000103235	1	1	TGGT1_312360-t26_1-p1 [604-616]	0	2092.02437	1.331	2.093	2.279	0.485	0.645	1.015	1.106	0.67	0.896	1.192	0.963	1.133	0.928	0.41	1.07	1.19	-1.04	-0.63	0.02	0.14	-0.58	-0.16	0.25	-0.05	0.18	-0.11	1	1	1	1	1	1
24251	3	TGGT1_305810	hypothetical protein	[R].REGYTPAAAAAAAASASPR.[H]		3	transcript=TGGT1_305810-t26_1 | gene=TGGT1_305810 | organism=Toxoplasma_gondii_GT1 | gene_product=hypothetical protein | transcript_product=hypothetical protein | location=TGGT1_chrIX:5379937-5381646(+) | protein_length=407 | sequence_SO=chromosome | SO=protein_coding_gene | is_pseudo=false	1xTMTpro [N-Term]; 1xPhospho [S/Y/T]	FALSE	High	2.89E-08	0.000103235	1	1	TGGT1_305810-t26_1-p1 [297-315]	1	2173.07221	1.73	1.903	1.575	0.55	0.951	1.046	0.866	0.885	1.286	0.865	1.075	0.814	1.001	0.79	0.93	0.66	-0.86	-0.07	0.07	-0.21	-0.18	0.36	-0.21	0.1	-0.3	0	1	1	1	1	1	1
16847	3	TGGT1_248780	SRR1 protein	[R].KESLPGAAAHAAER.[R]	TGGT1_248780-t26_1-p1 1xPhospho [S216(100)]	2	transcript=TGGT1_248780-t26_1 | gene=TGGT1_248780 | organism=Toxoplasma_gondii_GT1 | gene_product=SRR1 domain-containing protein [Source:UniProtKB/TrEMBL;Acc:S7V0P1] | transcript_product=SRR1 protein | location=TGGT1_chrXII:4102493-4105099(+) | protein_length=868 | sequence_SO=chromosome | SO=protein_coding_gene | is_pseudo=false	1xTMTpro [K1]; 1xTMTpro [N-Term]; 1xPhospho [S3(100)]	FALSE	High	6.62E-10	0.000103235	1	1	TGGT1_248780-t26_1-p1 [214-227]	1	2096.11452	1.508	1.098	1.613	0.547	0.825	0.6	0.882	1.352	0.561	1.026	0.61	1.07	0.86	0.59	0.13	0.69	-0.87	-0.28	-0.74	-0.18	0.43	-0.83	0.04	-0.71	0.1	-0.22	1	1	1	1	1	1
34918	NA	TGGT1_309190	hypothetical protein	[R].VGTHADFGER.[G]	TGGT1_309190-t26_1-p1 1xPhospho [T585(100)]	5	transcript=TGGT1_309190-t26_1 | gene=TGGT1_309190 | organism=Toxoplasma_gondii_GT1 | gene_product=hypothetical protein | transcript_product=hypothetical protein | location=TGGT1_chrXI:506755-512407(+) | protein_length=822 | sequence_SO=chromosome | SO=protein_coding_gene | is_pseudo=false	1xTMTpro [N-Term]; 1xPhospho [T3(100)]	FALSE	High	0.000101019	0.000103235	1	1	TGGT1_309190-t26_1-p1 [583-592]	0	1472.68542	2.882	4.895	4.173	0.684	1.972	3.35	2.856	1.537	1.143	0.738	1.283	2.931	3.867	1.53	2.29	2.06	-0.55	0.98	1.74	1.51	0.62	0.19	-0.44	0.36	1.55	1.95	1	1	1	1	1	1
24598	4	TGGT1_203860	hypothetical protein	[K].RGDDRSPGCSPR.[A]	TGGT1_203860-t26_1-p1 1xMethylthio [C465]; 2xPhospho [S462(100); S466(100)]	2	transcript=TGGT1_203860-t26_1 | gene=TGGT1_203860 | organism=Toxoplasma_gondii_GT1 | gene_product=hypothetical protein | transcript_product=hypothetical protein | location=TGGT1_chrVIIa:2078127-2080127(-) | protein_length=495 | sequence_SO=chromosome | SO=protein_coding_gene | is_pseudo=false	1xMethylthio [C9]; 1xTMTpro [N-Term]; 2xPhospho [S6(100); S10(100)]	FALSE	High	0.0022785	0.000494442	1	1	TGGT1_203860-t26_1-p1 [457-468]	2	1812.72429	0.916	1.047	0.753	0.881	0.807	0.922	0.663	0.961	2.953	0.67	0.84	0.312	0.99	-0.13	0.07	-0.41	-0.18	-0.31	-0.12	-0.59	-0.06	1.56	-0.58	-0.25	-1.68	-0.01	1	1	1	1	1	1
18672	3	TGGT1_244130	hypothetical protein	[K].LNGDSEEDENGGCFVEDGDRK.[E]	TGGT1_244130-t26_1-p1 1xMethylthio [C223]; 1xPhospho [S215(100)]	2	transcript=TGGT1_244130-t26_1 | gene=TGGT1_244130 | organism=Toxoplasma_gondii_GT1 | gene_product=hypothetical protein | transcript_product=hypothetical protein | location=TGGT1_chrVI:2963739-2972106(+) | protein_length=2426 | sequence_SO=chromosome | SO=protein_coding_gene | is_pseudo=false	1xMethylthio [C13]; 1xTMTpro [K21]; 1xTMTpro [N-Term]; 1xPhospho [S5(100)]	FALSE	High	7.08E-06	0.000103235	1	1	TGGT1_244130-t26_1-p1 [211-231]	1	3019.29422	1.626	1.703	1.555	0.526	0.856	0.896	0.819	0.954	1.621	1.048	0.897	0.553	0.781	0.7	0.77	0.64	-0.93	-0.22	-0.16	-0.29	-0.07	0.7	0.07	-0.16	-0.85	-0.36	1	1	1	1	1	1
18613	2	TGGT1_293490	hypothetical protein	[K].IMDHDSEAEQER.[A]	TGGT1_293490-t26_1-p1 1xPhospho [S395(100)]	5	transcript=TGGT1_293490-t26_1 | gene=TGGT1_293490 | organism=Toxoplasma_gondii_GT1 | gene_product=hypothetical protein | transcript_product=hypothetical protein | location=TGGT1_chrIa:345539-347104(+) | protein_length=521 | sequence_SO=chromosome | SO=protein_coding_gene | is_pseudo=false	1xOxidation [M2]; 1xTMTpro [N-Term]; 1xPhospho [S6(100)]	FALSE	High	1.62E-05	0.000103235	1	1	TGGT1_293490-t26_1-p1 [390-401]	0	1859.78019	1.592	1.349	1.318	0.738	1.174	0.995	0.972	1.034	1.175	1.1	1.135	0.847	0.884	0.67	0.43	0.4	-0.44	0.23	-0.01	-0.04	0.05	0.23	0.14	0.18	-0.24	-0.18	1	1	1	1	1	1
35160	2	TGGT1_297960A	rhoptry neck protein RON6	[R].VPGEGGHEAEGGSADAHHGGDEQK.[E]	TGGT1_297960A-t26_1-p1 1xPhospho [S1422(100)]	2	transcript=TGGT1_297960A-t26_1 | gene=TGGT1_297960A | organism=Toxoplasma_gondii_GT1 | gene_product=Rhoptry neck protein RON6 [Source:UniProtKB/TrEMBL;Acc:S7UKR5] | transcript_product=rhoptry neck protein RON6 | location=TGGT1_chrII:2113619-2118718(-) | protein_length=1510 | sequence_SO=chromosome | SO=protein_coding_gene | is_pseudo=false	1xTMTpro [K24]; 1xTMTpro [N-Term]; 1xPhospho [S13(100)]	FALSE	High	1.72E-06	0.000103235	1	1	TGGT1_297960A-t26_1-p1 [1410-1433]	0	3016.36779	1.491	1.428	1.229	0.631	0.94	0.901	0.775	1.071	1.477	0.934	0.877	0.61	0.83	0.58	0.51	0.3	-0.67	-0.09	-0.15	-0.37	0.1	0.56	-0.1	-0.19	-0.71	-0.27	1	1	1	1	1	1
12777	5	TGGT1_261580	histone H2AX	[K].GKHGVSQEF.[-]	TGGT1_261580-t26_1-p1 1xPhospho [S132(100)]	1	transcript=TGGT1_261580-t26_1 | gene=TGGT1_261580 | organism=Toxoplasma_gondii_GT1 | gene_product=Histone H2A [Source:UniProtKB/TrEMBL;Acc:A0A125YFR2] | transcript_product=histone H2AX | location=TGGT1_chrVIIb:1624096-1624503(-) | protein_length=135 | sequence_SO=chromosome | SO=protein_coding_gene | is_pseudo=false	1xTMTpro [K2]; 1xTMTpro [N-Term]; 1xPhospho [S6(100)]	FALSE	High	0.0303856	0.00332813	1	1	TGGT1_261580-t26_1-p1 [127-135]	1	1676.86529	1.369	1.294	1.608	0.847	1.16	1.097	1.362	1.05	0.342	1.586	1.105	3.207	0.859	0.45	0.37	0.69	-0.24	0.21	0.13	0.45	0.07	-1.55	0.66	0.14	1.68	-0.22	1	1	1	1	1	1
29248	3	TGGT1_216730	MCM2/3/5 family protein	[R].SLENCQVQPHR.[D]	TGGT1_216730-t26_1-p1 1xMethylthio [C666]; 1xPhospho [S662(100)]	2	transcript=TGGT1_216730-t26_1 | gene=TGGT1_216730 | organism=Toxoplasma_gondii_GT1 | gene_product=MCM domain-containing protein [Source:UniProtKB/TrEMBL;Acc:S7VUI4] | transcript_product=MCM2/3/5 family protein | location=TGGT1_chrXI:5853958-5863220(-) | protein_length=1028 | sequence_SO=chromosome | SO=protein_coding_gene | is_pseudo=false	1xMethylthio [C5]; 1xTMTpro [N-Term]; 1xPhospho [S1(100)]	FALSE	High	1.16E-06	0.000103235	1	1	TGGT1_216730-t26_1-p1 [662-672]	0	1740.78819	1.316	1.654	1.681	0.487	0.641	0.806	0.819	0.819	0.521	0.95	0.783	1.546	0.862	0.4	0.73	0.75	-1.04	-0.64	-0.31	-0.29	-0.29	-0.94	-0.07	-0.35	0.63	-0.21	1	1	1	1	1	1
36417	5	TGGT1_280518	hypothetical protein	[R].YRSEVLDDEEAVFEVK.[K]	TGGT1_280518-t26_1-p1 1xPhospho [S282(100)]	1	transcript=TGGT1_280518-t26_1 | gene=TGGT1_280518 | organism=Toxoplasma_gondii_GT1 | gene_product=hypothetical protein | transcript_product=hypothetical protein | location=TGGT1_chrVIIa:317406-319949(+) | protein_length=523 | sequence_SO=chromosome | SO=protein_coding_gene | is_pseudo=false	1xTMTpro [K16]; 1xTMTpro [N-Term]; 1xPhospho [S3(100)]	FALSE	High	1.77E-06	0.000103235	1	1	TGGT1_280518-t26_1-p1 [280-295]	1	2616.30899	1.044	1.028	1.228	2.931	3.061	3.014	3.599	1.927	1.412	2.3	1.589	2.134	1.565	0.06	0.04	0.3	1.55	1.61	1.59	1.85	0.95	0.5	1.2	0.67	1.09	0.65	1	1	1	1	1	1
22387	2	TGGT1_211690	AAA family protein	[R].QGSAGAHAR.[A]	TGGT1_211690-t26_1-p1 1xPhospho [S1465(100)]	5	transcript=TGGT1_211690-t26_1 | gene=TGGT1_211690 | organism=Toxoplasma_gondii_GT1 | gene_product=DRBM domain-containing protein [Source:UniProtKB/TrEMBL;Acc:S7UKM4] | transcript_product=AAA family protein | location=TGGT1_chrIV:1531700-1551811(-) | protein_length=1538 | sequence_SO=chromosome | SO=protein_coding_gene | is_pseudo=false	1xTMTpro [N-Term]; 1xPhospho [S3(100)]	FALSE	High	2.93E-07	0.000103235	1	1	TGGT1_211690-t26_1-p1 [1463-1471]	0	1238.59622	1.416	1.422	1.371	0.612	0.867	0.87	0.839	0.917	0.627	0.944	0.946	1.387	0.889	0.5	0.51	0.46	-0.71	-0.21	-0.2	-0.25	-0.13	-0.67	-0.08	-0.08	0.47	-0.17	1	1	1	1	1	1
31921	5	TGGT1_254150	hypothetical protein	[K].SVEHEER.[L]	TGGT1_254150-t26_1-p1 1xPhospho [S322(100)]	2	transcript=TGGT1_254150-t26_1 | gene=TGGT1_254150 | organism=Toxoplasma_gondii_GT1 | gene_product=hypothetical protein | transcript_product=hypothetical protein | location=TGGT1_chrIII:1455004-1457943(-) | protein_length=719 | sequence_SO=chromosome | SO=protein_coding_gene | is_pseudo=false	1xTMTpro [N-Term]; 1xPhospho [S1(100)]	FALSE	High	0.000319459	0.000103235	1	1	TGGT1_254150-t26_1-p1 [322-328]	0	1269.57956	0.379	0.5	0.656	1.383	0.524	0.691	0.907	0.65	0.384	0.962	0.807	1.802	0.943	-1.4	-1	-0.61	0.47	-0.93	-0.53	-0.14	-0.62	-1.38	-0.06	-0.31	0.85	-0.08	1	1	1	1	1	1
4365	2	TGGT1_294710	RNA recognition motif-containing protein	[R].DGDSGDEGGRDAR.[M]	TGGT1_294710-t26_1-p1 1xPhospho [S1028(100)]	6	transcript=TGGT1_294710-t26_1 | gene=TGGT1_294710 | organism=Toxoplasma_gondii_GT1 | gene_product=RNA recognition motif-containing protein [Source:UniProtKB/TrEMBL;Acc:A0A125YVJ2] | transcript_product=RNA recognition motif-containing protein | location=TGGT1_chrIa:1067961-1074404(-) | protein_length=1151 | sequence_SO=chromosome | SO=protein_coding_gene | is_pseudo=false	1xTMTpro [N-Term]; 1xPhospho [S4(100)]	FALSE	High	7.57E-05	0.000103235	1	1	TGGT1_294710-t26_1-p1 [1025-1037]	1	1690.6989	1.602	1.601	2.005	0.529	0.847	0.847	1.06	0.775	0.828	0.997	1.094	1.023	1.063	0.68	0.68	1	-0.92	-0.24	-0.24	0.08	-0.37	-0.27	0	0.13	0.03	0.09	1	1	1	1	1	1
29292	3	TGGT1_248290	WD domain, G-beta repeat-containing protein	[K].SLGGAGGAGDGEDDDGELREK.[E]	TGGT1_248290-t26_1-p1 1xPhospho [S1533(100)]	3	transcript=TGGT1_248290-t26_1 | gene=TGGT1_248290 | organism=Toxoplasma_gondii_GT1 | gene_product=WD domain, G-beta repeat-containing protein [Source:UniProtKB/TrEMBL;Acc:S7V0K5] | transcript_product=WD domain, G-beta repeat-containing protein | location=TGGT1_chrXII:3712991-3725587(+) | protein_length=3345 | sequence_SO=chromosome | SO=protein_coding_gene | is_pseudo=false	1xTMTpro [K21]; 1xTMTpro [N-Term]; 1xPhospho [S1(100)]	FALSE	High	1.76E-09	0.000103235	1	1	TGGT1_248290-t26_1-p1 [1533-1553]	1	2693.25472	0.936	1.027	1.115	2.44	2.284	2.505	2.719	3.67	1.536	2.154	0.622	1.63	1.263	-0.1	0.04	0.16	1.29	1.19	1.32	1.44	1.88	0.62	1.11	-0.68	0.71	0.34	1	1	1	1	1	1
34638	2	TGGT1_211630	hypothetical protein	[R].VDTNFGGLNADLPDDASLEGEDRR.[Q]	TGGT1_211630-t26_1-p1 1xPhospho [S113(100)]	4	transcript=TGGT1_211630-t26_1 | gene=TGGT1_211630 | organism=Toxoplasma_gondii_GT1 | gene_product=hypothetical protein | transcript_product=hypothetical protein | location=TGGT1_chrIV:1587042-1589369(+) | protein_length=213 | sequence_SO=chromosome | SO=protein_coding_gene | is_pseudo=false	1xTMTpro [N-Term]; 1xPhospho [S17(100)]	FALSE	High	1.48E-15	0.000103235	1	1	TGGT1_211630-t26_1-p1 [97-120]	1	2960.3594	0.969	1.043	1.006	0.73	0.708	0.762	0.735	0.809	0.898	0.769	0.875	0.849	0.955	-0.05	0.06	0.01	-0.45	-0.5	-0.39	-0.44	-0.31	-0.16	-0.38	-0.19	-0.24	-0.07	1	1	1	1	1	1
22717	3	TGGT1_246740	hypothetical protein	[K].QPSMHAR.[K]	TGGT1_246740-t26_1-p1 1xPhospho [S131(100)]	3	transcript=TGGT1_246740-t26_1 | gene=TGGT1_246740 | organism=Toxoplasma_gondii_GT1 | gene_product=hypothetical protein | transcript_product=hypothetical protein | location=TGGT1_chrXII:2886190-2891358(+) | protein_length=591 | sequence_SO=chromosome | SO=protein_coding_gene | is_pseudo=false	1xTMTpro [N-Term]; 1xPhospho [S3(100)]	FALSE	High	0.00558619	0.00057176	1	1	TGGT1_246740-t26_1-p1 [129-135]	0	1210.57231	1.875	1.629	1.841	0.749	1.405	1.221	1.379	1.045	1.049	0.867	1.345	1.164	1.592	0.91	0.7	0.88	-0.42	0.49	0.29	0.46	0.06	0.07	-0.21	0.43	0.22	0.67	1	1	1	1	1	1
18323	2	TGGT1_256980	glycerol-3-phosphate-acyltransferase	[R].LHQALSAK.[H]	TGGT1_256980-t26_1-p1 1xPhospho [S567(100)]	5	transcript=TGGT1_256980-t26_1 | gene=TGGT1_256980 | organism=Toxoplasma_gondii_GT1 | gene_product=PlsC domain-containing protein [Source:UniProtKB/TrEMBL;Acc:S7UZ60] | transcript_product=glycerol-3-phosphate-acyltransferase | location=TGGT1_chrVIIb:4232332-4243743(-) | protein_length=1002 | sequence_SO=chromosome | SO=protein_coding_gene | is_pseudo=false	1xTMTpro [K8]; 1xTMTpro [N-Term]; 1xPhospho [S6(100)]	FALSE	High	0.00039848	0.000103235	1	1	TGGT1_256980-t26_1-p1 [562-569]	0	1555.8853	1.358	1.59	1.796	0.517	0.702	0.822	0.928	0.823	0.784	1.03	0.853	1.049	0.901	0.44	0.67	0.84	-0.95	-0.51	-0.28	-0.11	-0.28	-0.35	0.04	-0.23	0.07	-0.15	1	1	1	1	1	1
16446	3	TGGT1_251630	slc30a2 protein	[R].HSVGDCGLR.[G]	TGGT1_251630-t26_1-p1 1xMethylthio [C427]; 1xPhospho [S423(100)]	2	transcript=TGGT1_251630-t26_1 | gene=TGGT1_251630 | organism=Toxoplasma_gondii_GT1 | gene_product=Slc30a2 protein [Source:UniProtKB/TrEMBL;Acc:S7V0D3] | transcript_product=slc30a2 protein | location=TGGT1_chrXII:5421720-5427109(+) | protein_length=896 | sequence_SO=chromosome | SO=protein_coding_gene | is_pseudo=false	1xMethylthio [C6]; 1xTMTpro [N-Term]; 1xPhospho [S2(100)]	FALSE	High	7.89E-05	0.000103235	1	1	TGGT1_251630-t26_1-p1 [422-430]	0	1373.60262	1.028	1.994	1.388	0.541	0.556	1.079	0.751	0.592	2.115	0.717	0.94	0.51	1.048	0.04	1	0.47	-0.89	-0.85	0.11	-0.41	-0.76	1.08	-0.48	-0.09	-0.97	0.07	1	1	1	1	1	1
1181	2	TGGT1_272270	radical SAM domain-containing protein	[R].AGSHELPGAETIDDR.[H]	TGGT1_272270-t26_1-p1 1xPhospho [S527(100)]	5	transcript=TGGT1_272270-t26_1 | gene=TGGT1_272270 | organism=Toxoplasma_gondii_GT1 | gene_product=Radical SAM domain-containing protein [Source:UniProtKB/TrEMBL;Acc:S7V3V9] | transcript_product=radical SAM domain-containing protein | location=TGGT1_chrVIII:4103280-4110852(-) | protein_length=1166 | sequence_SO=chromosome | SO=protein_coding_gene | is_pseudo=false	1xTMTpro [N-Term]; 1xPhospho [S3(100)]	FALSE	High	3.67E-08	0.000103235	1	1	TGGT1_272270-t26_1-p1 [525-539]	0	1951.90817	1.663	1.06	1.327	0.73	1.214	0.773	0.968	1.316	0.884	1.016	0.922	0.875	0.953	0.73	0.08	0.41	-0.45	0.28	-0.37	-0.05	0.4	-0.18	0.02	-0.12	-0.19	-0.07	1	1	1	1	1	1
7806	2	TGGT1_307830	hypothetical protein	[K].ELENSIFHLER.[S]	TGGT1_307830-t26_1-p1 1xPhospho [S41(100)]	1	transcript=TGGT1_307830-t26_1 | gene=TGGT1_307830 | organism=Toxoplasma_gondii_GT1 | gene_product=hypothetical protein | transcript_product=hypothetical protein | location=TGGT1_chrXII:381213-382937(-) | protein_length=219 | sequence_SO=chromosome | SO=protein_coding_gene | is_pseudo=false	1xTMTpro [N-Term]; 1xPhospho [S5(100)]	FALSE	High	3.22E-06	0.000103235	1	1	TGGT1_307830-t26_1-p1 [37-47]	0	1770.87468	1.494	1.178	1.147	0.573	0.856	0.675	0.657	1.027	0.968	0.703	0.834	0.697	0.935	0.58	0.24	0.2	-0.8	-0.22	-0.57	-0.61	0.04	-0.05	-0.51	-0.26	-0.52	-0.1	1	1	1	1	1	1
9897	5	TGGT1_261490	hypothetical protein	[R].FGHGGDASEER.[L]	TGGT1_261490-t26_1-p1 1xPhospho [S1852(100)]	1	transcript=TGGT1_261490-t26_1 | gene=TGGT1_261490 | organism=Toxoplasma_gondii_GT1 | gene_product=hypothetical protein | transcript_product=hypothetical protein | location=TGGT1_chrVIIb:1674000-1684152(+) | protein_length=2402 | sequence_SO=chromosome | SO=protein_coding_gene | is_pseudo=false	1xTMTpro [N-Term]; 1xPhospho [S8(100)]	FALSE	High	0.00161308	0.000226269	1	1	TGGT1_261490-t26_1-p1 [1845-1855]	0	1545.66542	0.952	1.088	1.418	0.68	0.647	0.74	0.965	0.582	0.408	1.447	1.113	1.812	0.667	-0.07	0.12	0.5	-0.56	-0.63	-0.43	-0.05	-0.78	-1.29	0.53	0.15	0.86	-0.59	1	1	1	1	1	1
17194	2	TGGT1_318210	hypothetical protein	[R].KRSLDANEEAQQLR.[E]	TGGT1_318210-t26_1-p1 1xPhospho [S1018(100)]	2	transcript=TGGT1_318210-t26_1 | gene=TGGT1_318210 | organism=Toxoplasma_gondii_GT1 | gene_product=hypothetical protein | transcript_product=hypothetical protein | location=TGGT1_chrIV:1423684-1427283(-) | protein_length=1199 | sequence_SO=chromosome | SO=protein_coding_gene | is_pseudo=false	1xTMTpro [K1]; 1xTMTpro [N-Term]; 1xPhospho [S3(100)]	FALSE	High	3.77E-10	0.000103235	1	1	TGGT1_318210-t26_1-p1 [1016-1029]	2	2346.24224	1.486	1.393	1.667	0.727	1.081	1.013	1.212	0.833	0.805	1.371	1.297	1.258	0.884	0.57	0.48	0.74	-0.46	0.11	0.02	0.28	-0.26	-0.31	0.46	0.38	0.33	-0.18	1	1	1	1	1	1
23470	2	TGGT1_214240	bromodomain-containing protein	[R].RASANACAPPLGGPDGEEGPK.[A]	TGGT1_214240-t26_1-p1 1xMethylthio [C475]; 1xPhospho [S471(100)]	2	transcript=TGGT1_214240-t26_1 | gene=TGGT1_214240 | organism=Toxoplasma_gondii_GT1 | gene_product=Bromo domain-containing protein [Source:UniProtKB/TrEMBL;Acc:S7VZ62] | transcript_product=bromodomain-containing protein | location=TGGT1_chrX:6040602-6063049(+) | protein_length=2973 | sequence_SO=chromosome | SO=protein_coding_gene | is_pseudo=false	1xMethylthio [C7]; 1xTMTpro [K21]; 1xTMTpro [N-Term]; 1xPhospho [S3(100)]	FALSE	High	0.000285293	0.000103235	1	1	TGGT1_214240-t26_1-p1 [469-489]	1	2728.30796	1.703	1.637	1.787	0.419	0.713	0.686	0.749	0.724	0.81	1.015	0.985	0.847	0.738	0.77	0.71	0.84	-1.26	-0.49	-0.54	-0.42	-0.47	-0.3	0.02	-0.02	-0.24	-0.44	1	1	1	1	1	1
8506	3	TGGT1_311250	hypothetical protein	[R].EREHAEVEDSPDAR.[S]	TGGT1_311250-t26_1-p1 1xPhospho [S522(100)]	3	transcript=TGGT1_311250-t26_1 | gene=TGGT1_311250 | organism=Toxoplasma_gondii_GT1 | gene_product=BTB domain-containing protein [Source:UniProtKB/TrEMBL;Acc:S7UTR3] | transcript_product=hypothetical protein | location=TGGT1_chrXI:1874376-1883214(+) | protein_length=1848 | sequence_SO=chromosome | SO=protein_coding_gene | is_pseudo=false	1xTMTpro [N-Term]; 1xPhospho [S10(100)]	FALSE	High	0.000106227	0.000103235	1	1	TGGT1_311250-t26_1-p1 [513-526]	1	2023.90414	2.098	1.993	1.868	0.549	1.152	1.094	1.026	0.834	0.979	0.839	1.381	1.117	1.222	1.07	0.99	0.9	-0.87	0.2	0.13	0.04	-0.26	-0.03	-0.25	0.47	0.16	0.29	1	1	1	1	1	1
20294	3	TGGT1_318150	transporter, major facilitator family protein	[K].MHEPETRLSDK.[R]		3	transcript=TGGT1_318150-t26_1 | gene=TGGT1_318150 | organism=Toxoplasma_gondii_GT1 | gene_product=Transporter, major facilitator family protein [Source:UniProtKB/TrEMBL;Acc:A0A125YLF4] | transcript_product=transporter, major facilitator family protein | location=TGGT1_chrIV:1463434-1465233(+) | protein_length=599 | sequence_SO=chromosome | SO=protein_coding_gene | is_pseudo=false	1xTMTpro [K11]; 1xTMTpro [N-Term]; 1xPhospho [T/S]	FALSE	High	0.00193001	0.000226269	1	1	TGGT1_318150-t26_1-p1 [41-51]	1	2031.0226	1.648	2.243	2.201	0.373	0.615	0.838	0.822	0.648	0.87	0.829	0.95	0.962	0.991	0.72	1.17	1.14	-1.42	-0.7	-0.26	-0.28	-0.63	-0.2	-0.27	-0.07	-0.06	-0.01	1	1	1	1	1	1
16960	3	TGGT1_240980	hypothetical protein	[R].KHEEQSPAGR.[L]	TGGT1_240980-t26_1-p1 1xPhospho [S254(100)]	3	transcript=TGGT1_240980-t26_1 | gene=TGGT1_240980 | organism=Toxoplasma_gondii_GT1 | gene_product=hypothetical protein | transcript_product=hypothetical protein | location=TGGT1_chrVI:1573378-1582470(+) | protein_length=1420 | sequence_SO=chromosome | SO=protein_coding_gene | is_pseudo=false	1xTMTpro [K1]; 1xTMTpro [N-Term]; 1xPhospho [S6(100)]	FALSE	High	1.50E-06	0.000103235	1	1	TGGT1_240980-t26_1-p1 [249-258]	1	1826.94058	1.399	1.393	1.683	0.789	1.104	1.099	1.328	1.264	1.573	1.201	0.873	0.698	1.106	0.48	0.48	0.75	-0.34	0.14	0.14	0.41	0.34	0.65	0.26	-0.2	-0.52	0.15	1	1	1	1	1	1
27397	3	TGGT1_253700	transporter, major facilitator family protein	[R].SAGPADVPVLHPYQSR.[G]	TGGT1_253700-t26_1-p1 1xPhospho [S781(100)]	1	transcript=TGGT1_253700-t26_1 | gene=TGGT1_253700 | organism=Toxoplasma_gondii_GT1 | gene_product=MFS domain-containing protein [Source:UniProtKB/TrEMBL;Acc:S7UMU8] | transcript_product=transporter, major facilitator family protein | location=TGGT1_chrIII:1085722-1092339(-) | protein_length=1302 | sequence_SO=chromosome | SO=protein_coding_gene | is_pseudo=false	1xTMTpro [N-Term]; 1xPhospho [S15(100)]	FALSE	High	8.42E-08	0.000103235	1	1	TGGT1_253700-t26_1-p1 [767-782]	0	2078.03912	1.412	1.59	2.225	0.82	1.158	1.304	1.824	0.827	0.724	0.728	1.401	1.801	2.506	0.5	0.67	1.15	-0.29	0.21	0.38	0.87	-0.27	-0.47	-0.46	0.49	0.85	1.33	1	1	1	1	1	1
27134	2	TGGT1_313300	YL1 nuclear protein C-terminal domain-containing protein	[K].RVSFEPAAESEGDFDAESEDEK.[G]	TGGT1_313300-t26_1-p1 2xPhospho [S219(100); S227(100)]	2	transcript=TGGT1_313300-t26_1 | gene=TGGT1_313300 | organism=Toxoplasma_gondii_GT1 | gene_product=YL1_C domain-containing protein [Source:UniProtKB/TrEMBL;Acc:S7UTH5] | transcript_product=YL1 nuclear protein C-terminal domain-containing protein | location=TGGT1_chrXI:3216718-3220045(+) | protein_length=737 | sequence_SO=chromosome | SO=protein_coding_gene | is_pseudo=false	1xTMTpro [K22]; 1xTMTpro [N-Term]; 2xPhospho [S10(100); S18(100)]	FALSE	High	8.70E-06	0.000103235	1	1	TGGT1_313300-t26_1-p1 [210-231]	1	3212.38415	1.265	1.227	1.45	0.595	0.752	0.73	0.863	0.803	0.702	1.043	0.937	1.039	0.827	0.34	0.3	0.54	-0.75	-0.41	-0.45	-0.21	-0.32	-0.51	0.06	-0.09	0.06	-0.27	1	1	1	1	1	1
27195	3	TGGT1_211040	Sec61beta family protein	[R].RVTAGGGASSAAGQR.[S]	TGGT1_211040-t26_1-p1 1xPhospho [T30(100)]	6	transcript=TGGT1_211040-t26_1 | gene=TGGT1_211040 | organism=Toxoplasma_gondii_GT1 | gene_product=Protein transport protein Sec61 subunit beta [Source:UniProtKB/TrEMBL;Acc:A0A125YP58] | transcript_product=Sec61beta family protein | location=TGGT1_chrIV:1885778-1887505(+) | protein_length=99 | sequence_SO=chromosome | SO=protein_coding_gene | is_pseudo=false	1xTMTpro [N-Term]; 1xPhospho [T3(100)]	FALSE	High	6.28E-07	0.000103235	1	1	TGGT1_211040-t26_1-p1 [28-42]	1	1729.86658	1.474	1.905	1.788	0.519	0.766	0.99	0.929	1.153	0.83	0.937	0.664	1.192	0.991	0.56	0.93	0.84	-0.94	-0.38	-0.01	-0.11	0.21	-0.27	-0.09	-0.59	0.25	-0.01	1	1	1	1	1	1
12692	3	TGGT1_305950	tetratricopeptide repeat-containing protein	[K].GHPEQLDKSEDGAEK.[D]	TGGT1_305950-t26_1-p1 1xPhospho [S47(100)]	1	transcript=TGGT1_305950-t26_1 | gene=TGGT1_305950 | organism=Toxoplasma_gondii_GT1 | gene_product=TPR_REGION domain-containing protein [Source:UniProtKB/TrEMBL;Acc:S7UH96] | transcript_product=tetratricopeptide repeat-containing protein | location=TGGT1_chrIX:5470158-5482205(-) | protein_length=936 | sequence_SO=chromosome | SO=protein_coding_gene | is_pseudo=false	2xTMTpro [K8; K15]; 1xTMTpro [N-Term]; 1xPhospho [S9(100)]	FALSE	High	0.00149479	0.000226269	1	1	TGGT1_305950-t26_1-p1 [39-53]	1	2632.34359	2.254	2.021	1.584	0.418	0.943	0.846	0.663	1.085	0.598	0.657	0.869	1.414	1.009	1.17	1.01	0.66	-1.26	-0.08	-0.24	-0.59	0.12	-0.74	-0.61	-0.2	0.5	0.01	1	1	1	1	1	1
22536	3	TGGT1_293220	DHHC zinc finger domain-containing protein	[K].QLHGPPSPPHNAVPAVPAEETQR.[Q]	TGGT1_293220-t26_1-p1 1xPhospho [S1008(100)]	2	transcript=TGGT1_293220-t26_1 | gene=TGGT1_293220 | organism=Toxoplasma_gondii_GT1 | gene_product=DHHC domain-containing protein [Source:UniProtKB/TrEMBL;Acc:S7VRH5] | transcript_product=DHHC zinc finger domain-containing protein | location=TGGT1_chrIa:151541-159618(+) | protein_length=1327 | sequence_SO=chromosome | SO=protein_coding_gene | is_pseudo=false	1xTMTpro [N-Term]; 1xPhospho [S7(100)]	FALSE	High	7.52E-12	0.000103235	1	1	TGGT1_293220-t26_1-p1 [1002-1024]	0	2813.40551	1.323	1.583	1.389	0.692	0.915	1.095	0.961	1.397	0.742	0.773	0.655	1.476	1.243	0.4	0.66	0.47	-0.53	-0.13	0.13	-0.06	0.48	-0.43	-0.37	-0.61	0.56	0.31	1	1	1	1	1	1
8341	2	TGGT1_286450	dense granule protein GRA5	[R].EQQQVQQHEQNEDRSLFER.[G]	TGGT1_286450-t26_1-p1 1xPhospho [S59(100)]	7	transcript=TGGT1_286450-t26_1 | gene=TGGT1_286450 | organism=Toxoplasma_gondii_GT1 | gene_product=Dense granule protein GRA5 [Source:UniProtKB/TrEMBL;Acc:A0A125YQQ2] | transcript_product=dense granule protein GRA5 | location=TGGT1_chrV:1680404-1680766(+) | protein_length=120 | sequence_SO=chromosome | SO=protein_coding_gene | is_pseudo=false	1xTMTpro [N-Term]; 1xPhospho [S15(100)]	FALSE	High	6.74E-11	0.000103235	1	1	TGGT1_286450-t26_1-p1 [45-63]	1	2812.29708	1.188	1.177	0.981	0.705	0.838	0.829	0.691	1.037	0.942	0.831	0.808	0.881	0.832	0.25	0.23	-0.03	-0.5	-0.26	-0.27	-0.53	0.05	-0.09	-0.27	-0.31	-0.18	-0.27	1	1	1	1	1	1
7281	3	TGGT1_224850	putative polyadenylate binding protein	[K].EGEDSGAEEEKEEEGQK.[R]	TGGT1_224850-t26_1-p1 1xPhospho [S337(100)]	7	transcript=TGGT1_224850-t26_1 | gene=TGGT1_224850 | organism=Toxoplasma_gondii_GT1 | gene_product=Polyadenylate-binding protein [Source:UniProtKB/TrEMBL;Acc:S7UWI4] | transcript_product=putative polyadenylate binding protein | location=TGGT1_chrX:2687512-2689821(+) | protein_length=769 | sequence_SO=chromosome | SO=protein_coding_gene | is_pseudo=false	2xTMTpro [K11; K17]; 1xTMTpro [N-Term]; 1xPhospho [S5(100)]	FALSE	High	1.34E-07	0.000103235	1	1	TGGT1_224850-t26_1-p1 [333-349]	1	2872.35533	2.688	3.302	3.254	0.324	0.872	1.071	1.056	1.041	1.268	1.077	0.838	0.845	0.98	1.43	1.72	1.7	-1.62	-0.2	0.1	0.08	0.06	0.34	0.11	-0.25	-0.24	-0.03	1	1	1	1	1	1
16725	3	TGGT1_254940	MIF4G domain-containing protein	[K].KDASPAELFEEK.[S]	TGGT1_254940-t26_1-p1 1xPhospho [S791(100)]	1	transcript=TGGT1_254940-t26_1 | gene=TGGT1_254940 | organism=Toxoplasma_gondii_GT1 | gene_product=MI domain-containing protein [Source:UniProtKB/TrEMBL;Acc:S7W271] | transcript_product=MIF4G domain-containing protein | location=TGGT1_chrIII:2027943-2043635(+) | protein_length=3756 | sequence_SO=chromosome | SO=protein_coding_gene | is_pseudo=false	2xTMTpro [K1; K12]; 1xTMTpro [N-Term]; 1xPhospho [S4(100)]	FALSE	High	0.000253578	0.000103235	1	1	TGGT1_254940-t26_1-p1 [788-799]	1	2356.26176	3.156	2.011	2.175	0.428	1.351	0.861	0.931	1.414	1.641	1.203	0.955	0.524	0.774	1.66	1.01	1.12	-1.22	0.43	-0.22	-0.1	0.5	0.71	0.27	-0.07	-0.93	-0.37	1	1	1	1	1	1
35385	3	TGGT1_248700	alveolin domain containing intermediate filament IMC12	[R].VSEAENDNASER.[A]	TGGT1_248700-t26_1-p1 1xPhospho [S266(100)]	7	transcript=TGGT1_248700-t26_1 | gene=TGGT1_248700 | organism=Toxoplasma_gondii_GT1 | gene_product=Alveolin domain containing intermediate filament IMC12 [Source:UniProtKB/TrEMBL;Acc:S7WGS9] | transcript_product=alveolin domain containing intermediate filament IMC12 | location=TGGT1_chrXII:4033434-4035280(+) | protein_length=277 | sequence_SO=chromosome | SO=protein_coding_gene | is_pseudo=false	1xTMTpro [N-Term]; 1xPhospho [S10(100)]	FALSE	High	2.21E-06	0.000103235	1	1	TGGT1_248700-t26_1-p1 [257-268]	0	1704.7397	1.786	2.16	1.605	0.31	0.554	0.67	0.498	0.443	0.748	0.473	1.25	0.896	1.054	0.84	1.11	0.68	-1.69	-0.85	-0.58	-1.01	-1.17	-0.42	-1.08	0.32	-0.16	0.08	1	1	1	1	1	1
22473	3	TGGT1_298610	GYF domain-containing protein	[R].QHSSGAGGAR.[G]	TGGT1_298610-t26_1-p1 2xPhospho [S665(100); S666(100)]	1	transcript=TGGT1_298610-t26_1 | gene=TGGT1_298610 | organism=Toxoplasma_gondii_GT1 | gene_product=GYF domain-containing protein [Source:UniProtKB/TrEMBL;Acc:S7ULJ6] | transcript_product=GYF domain-containing protein | location=TGGT1_chrXI:6511021-6521705(+) | protein_length=2331 | sequence_SO=chromosome | SO=protein_coding_gene | is_pseudo=false	1xTMTpro [N-Term]; 2xPhospho [S3(100); S4(100)]	FALSE	High	0.000818196	0.000226269	1	1	TGGT1_298610-t26_1-p1 [663-672]	0	1391.57892	1.792	1.821	1.777	0.555	0.995	1.011	0.986	0.822	0.709	1.172	1.211	1.425	0.842	0.84	0.86	0.83	-0.85	-0.01	0.02	-0.02	-0.28	-0.5	0.23	0.28	0.51	-0.25	1	1	1	1	1	1
6138	3	TGGT1_262390	TLD protein	[R].EAILQPGAAPDSLREK.[R]	TGGT1_262390-t26_1-p1 1xPhospho [S191(100)]	1	transcript=TGGT1_262390-t26_1 | gene=TGGT1_262390 | organism=Toxoplasma_gondii_GT1 | gene_product=TLDc domain-containing protein [Source:UniProtKB/TrEMBL;Acc:S7UYB4] | transcript_product=TLD protein | location=TGGT1_chrVIIb:1280695-1289391(+) | protein_length=1392 | sequence_SO=chromosome | SO=protein_coding_gene | is_pseudo=false	1xTMTpro [K16]; 1xTMTpro [N-Term]; 1xPhospho [S12(100)]	FALSE	High	0.000200227	0.000103235	1	1	TGGT1_262390-t26_1-p1 [180-195]	1	2383.2878	2.118	1.746	1.514	0.533	1.129	0.931	0.807	1.199	1.453	0.683	0.942	0.641	1.182	1.08	0.8	0.6	-0.91	0.18	-0.1	-0.31	0.26	0.54	-0.55	-0.09	-0.64	0.24	1	1	1	1	1	1
5834	3	TGGT1_277940	hypothetical protein	[K].DVQHPESEEEK.[E]	TGGT1_277940-t26_1-p1 1xPhospho [S1691(100)]	4	transcript=TGGT1_277940-t26_1 | gene=TGGT1_277940 | organism=Toxoplasma_gondii_GT1 | gene_product=hypothetical protein | transcript_product=hypothetical protein | location=TGGT1_chrXII:6305851-6317746(-) | protein_length=2889 | sequence_SO=chromosome | SO=protein_coding_gene | is_pseudo=false	1xTMTpro [K11]; 1xTMTpro [N-Term]; 1xPhospho [S7(100)]	FALSE	High	0.000631903	0.000226269	1	1	TGGT1_277940-t26_1-p1 [1685-1695]	0	2014.96144	1.407	1.716	1.285	0.588	0.828	1.01	0.756	1.594	1.473	0.912	0.519	0.686	0.83	0.49	0.78	0.36	-0.76	-0.27	0.01	-0.4	0.67	0.56	-0.13	-0.95	-0.54	-0.27	1	1	1	1	1	1
25911	2	TGGT1_269020	hypothetical protein	[R].RQENSGDEENQR.[E]	TGGT1_269020-t26_1-p1 1xPhospho [S33(100)]	3	transcript=TGGT1_269020-t26_1 | gene=TGGT1_269020 | organism=Toxoplasma_gondii_GT1 | gene_product=MSC domain-containing protein [Source:UniProtKB/TrEMBL;Acc:S7V4N4] | transcript_product=hypothetical protein | location=TGGT1_chrVIII:6130581-6133685(+) | protein_length=595 | sequence_SO=chromosome | SO=protein_coding_gene | is_pseudo=false	1xTMTpro [N-Term]; 1xPhospho [S5(100)]	FALSE	High	9.76E-06	0.000103235	1	1	TGGT1_269020-t26_1-p1 [29-40]	1	1845.80476	1.651	1.513	1.517	0.507	0.837	0.767	0.77	0.892	0.642	0.769	0.939	1.195	1.001	0.72	0.6	0.6	-0.98	-0.26	-0.38	-0.38	-0.16	-0.64	-0.38	-0.09	0.26	0	1	1	1	1	1	1
26404	3	TGGT1_319880	MORN repeat-containing protein	[R].RSESPHGEAAR.[G]	TGGT1_319880-t26_1-p1 2xPhospho [S162(100); S164(100)]	1	transcript=TGGT1_319880-t26_1 | gene=TGGT1_319880 | organism=Toxoplasma_gondii_GT1 | gene_product=MORN repeat-containing protein [Source:UniProtKB/TrEMBL;Acc:S7VYR6] | transcript_product=MORN repeat-containing protein | location=TGGT1_chrIV:642636-655529(+) | protein_length=1872 | sequence_SO=chromosome | SO=protein_coding_gene | is_pseudo=false	1xTMTpro [N-Term]; 2xPhospho [S2(100); S4(100)]	FALSE	High	7.23E-05	0.000103235	1	1	TGGT1_319880-t26_1-p1 [161-171]	1	1660.71648	1.644	1.697	1.225	0.885	1.455	1.501	1.084	1.323	0.713	0.869	1.1	2.107	1.247	0.72	0.76	0.29	-0.18	0.54	0.59	0.12	0.4	-0.49	-0.2	0.14	1.08	0.32	1	1	1	1	1	1
35920	2	TGGT1_319900	hypothetical protein	[R].WKDSLEEGAEER.[R]	TGGT1_319900-t26_1-p1 1xPhospho [S1065(100)]	2	transcript=TGGT1_319900-t26_1 | gene=TGGT1_319900 | organism=Toxoplasma_gondii_GT1 | gene_product=hypothetical protein | transcript_product=hypothetical protein | location=TGGT1_chrIV:622899-634009(-) | protein_length=2426 | sequence_SO=chromosome | SO=protein_coding_gene | is_pseudo=false	1xTMTpro [K2]; 1xTMTpro [N-Term]; 1xPhospho [S4(100)]	FALSE	High	0.000441883	0.000103235	1	1	TGGT1_319900-t26_1-p1 [1062-1073]	1	2137.04584	1.876	1.408	1.479	0.358	0.672	0.504	0.53	0.646	0.5	0.573	1.04	1.009	0.925	0.91	0.49	0.56	-1.48	-0.57	-0.99	-0.92	-0.63	-1	-0.8	0.06	0.01	-0.11	1	1	1	1	1	1
26657	3	TGGT1_289150	hypothetical protein	[R].RSSPLSEAACPR.[E]	TGGT1_289150-t26_1-p1 1xMethylthio [C104]	1	transcript=TGGT1_289150-t26_1 | gene=TGGT1_289150 | organism=Toxoplasma_gondii_GT1 | gene_product=hypothetical protein | transcript_product=hypothetical protein | location=TGGT1_chrIX:2834909-2839731(-) | protein_length=1002 | sequence_SO=chromosome | SO=protein_coding_gene | is_pseudo=false	1xMethylthio [C10]; 1xTMTpro [N-Term]; 1xPhospho [S]	FALSE	High	0.0074392	0.000672868	1	1	TGGT1_289150-t26_1-p1 [95-106]	1	1703.79294	0.907	1.467	1.963	0.894	0.811	1.312	1.755	0.79	1.233	1.511	1.028	1.064	1.162	-0.14	0.55	0.97	-0.16	-0.3	0.39	0.81	-0.34	0.3	0.6	0.04	0.09	0.22	1	1	1	1	1	1
1160	3	TGGT1_243960	nuclear transport factor 2 (ntf2) domain-containing protein	[R].AGSAQEESR.[A]	TGGT1_243960-t26_1-p1 1xPhospho [S537(100)]	2	transcript=TGGT1_243960-t26_1 | gene=TGGT1_243960 | organism=Toxoplasma_gondii_GT1 | gene_product=NTF2 domain-containing protein [Source:UniProtKB/TrEMBL;Acc:A0A125YLE0] | transcript_product=nuclear transport factor 2 (ntf2) domain-containing protein | location=TGGT1_chrVI:2828443-2833407(-) | protein_length=797 | sequence_SO=chromosome | SO=protein_coding_gene | is_pseudo=false	1xTMTpro [N-Term]; 1xPhospho [S3(100)]	FALSE	High	0.00670631	0.000672868	1	1	TGGT1_243960-t26_1-p1 [535-543]	0	1318.59594	1.463	1.469	1.458	0.886	1.297	1.302	1.293	1.461	0.901	1.086	0.888	1.444	1.19	0.55	0.55	0.54	-0.17	0.38	0.38	0.37	0.55	-0.15	0.12	-0.17	0.53	0.25	1	1	1	1	1	1
482	3	TGGT1_285950	hypothetical protein	[K].ADEAALSDVEEKK.[A]	TGGT1_285950-t26_1-p1 1xPhospho [S221(100)]	1	transcript=TGGT1_285950-t26_1 | gene=TGGT1_285950 | organism=Toxoplasma_gondii_GT1 | gene_product=hypothetical protein | transcript_product=hypothetical protein | location=TGGT1_chrV:1971631-1977769(+) | protein_length=833 | sequence_SO=chromosome | SO=protein_coding_gene | is_pseudo=false	2xTMTpro [K12; K13]; 1xTMTpro [N-Term]; 1xPhospho [S7(100)]	FALSE	High	0.000898426	0.000226269	1	1	TGGT1_285950-t26_1-p1 [215-227]	1	2397.27305	0.921	1.157	1.206	0.687	0.632	0.795	0.828	1.155	1.175	1.667	0.547	0.676	0.497	-0.12	0.21	0.27	-0.54	-0.66	-0.33	-0.27	0.21	0.23	0.74	-0.87	-0.56	-1.01	1	1	1	1	1	1
206	3	TGGT1_213060	WD domain, G-beta repeat-containing protein	[R].AAPHAESRDEMDLHR.[I]	TGGT1_213060-t26_1-p1 1xPhospho [S1381(100)]	4	transcript=TGGT1_213060-t26_1 | gene=TGGT1_213060 | organism=Toxoplasma_gondii_GT1 | gene_product=WD_REPEATS_REGION domain-containing protein [Source:UniProtKB/TrEMBL;Acc:S7UP51] | transcript_product=WD domain, G-beta repeat-containing protein | location=TGGT1_chrV:694020-707306(+) | protein_length=3089 | sequence_SO=chromosome | SO=protein_coding_gene | is_pseudo=false	1xTMTpro [N-Term]; 1xPhospho [S7(100)]	FALSE	High	8.26E-05	0.000103235	1	1	TGGT1_213060-t26_1-p1 [1375-1389]	1	2118.97112	1.651	1.524	1.083	0.665	1.098	1.014	0.72	1.13	1.071	0.562	0.972	0.947	1.281	0.72	0.61	0.11	-0.59	0.14	0.02	-0.47	0.18	0.1	-0.83	-0.04	-0.08	0.36	1	1	1	1	1	1
35221	5	TGGT1_291620	hypothetical protein	[R].VQEEEGTEGEEGER.[T]	TGGT1_291620-t26_1-p1 1xPhospho [T974(100)]	3	transcript=TGGT1_291620-t26_1 | gene=TGGT1_291620 | organism=Toxoplasma_gondii_GT1 | gene_product=hypothetical protein | transcript_product=hypothetical protein | location=TGGT1_chrIX:4099622-4107729(+) | protein_length=1497 | sequence_SO=chromosome | SO=protein_coding_gene | is_pseudo=false	1xTMTpro [N-Term]; 1xPhospho [T7(100)]	FALSE	High	9.15E-06	0.000103235	1	1	TGGT1_291620-t26_1-p1 [968-981]	0	1961.82964	1.115	0.945	1.715	0.623	0.694	0.588	1.068	0.876	0.608	1.172	0.792	0.968	0.911	0.16	-0.08	0.78	-0.68	-0.53	-0.77	0.09	-0.19	-0.72	0.23	-0.34	-0.05	-0.13	1	1	1	1	1	1
23903	3	TGGT1_312065	hypothetical protein	[K].RDSGLLSAGTVER.[E]	TGGT1_312065-t26_1-p1 1xPhospho [S1666(100)]	2	transcript=TGGT1_312065-t26_1 | gene=TGGT1_312065 | organism=Toxoplasma_gondii_GT1 | gene_product=hypothetical protein | transcript_product=hypothetical protein | location=TGGT1_chrXI:2365577-2378498(-) | protein_length=1793 | sequence_SO=chromosome | SO=protein_coding_gene | is_pseudo=false	1xTMTpro [N-Term]; 1xPhospho [S3(100)]	FALSE	High	7.48E-07	0.000103235	1	1	TGGT1_312065-t26_1-p1 [1664-1676]	1	1744.89139	2.235	2.34	1.745	0.438	0.979	1.025	0.765	0.978	0.884	0.748	1.001	1.159	1.022	1.16	1.23	0.8	-1.19	-0.03	0.04	-0.39	-0.03	-0.18	-0.42	0	0.21	0.03	1	1	1	1	1	1
12849	3	TGGT1_268200	RNA recognition motif-containing protein	[K].GLASPLLAGSLDGAQASAHAK.[E]	TGGT1_268200-t26_1-p1 2xPhospho [S26(100); S32(100)]	1	transcript=TGGT1_268200-t26_1 | gene=TGGT1_268200 | organism=Toxoplasma_gondii_GT1 | gene_product=RNA recognition motif-containing protein [Source:UniProtKB/TrEMBL;Acc:A0A125YJ74] | transcript_product=RNA recognition motif-containing protein | location=TGGT1_chrVIII:6648500-6651532(+) | protein_length=648 | sequence_SO=chromosome | SO=protein_coding_gene | is_pseudo=false	1xTMTpro [K21]; 1xTMTpro [N-Term]; 2xPhospho [S4(100); S10(100)]	FALSE	High	6.09E-12	0.000103235	1	1	TGGT1_268200-t26_1-p1 [23-43]	0	2703.37637	1.627	1.201	1.347	0.451	0.733	0.541	0.607	0.917	0.85	1.185	0.799	0.637	0.512	0.7	0.26	0.43	-1.15	-0.45	-0.89	-0.72	-0.12	-0.24	0.25	-0.32	-0.65	-0.97	1	1	1	1	1	1
7307	2	TGGT1_234230	hypothetical protein	[R].EGEKSEVEEEPPK.[D]	TGGT1_234230-t26_1-p1 1xPhospho [S2795(100)]	1	transcript=TGGT1_234230-t26_1 | gene=TGGT1_234230 | organism=Toxoplasma_gondii_GT1 | gene_product=hypothetical protein | transcript_product=hypothetical protein | location=TGGT1_chrX:4104920-4121364(-) | protein_length=4625 | sequence_SO=chromosome | SO=protein_coding_gene | is_pseudo=false	2xTMTpro [K4; K13]; 1xTMTpro [N-Term]; 1xPhospho [S5(100)]	FALSE	High	3.10E-05	0.000103235	1	1	TGGT1_234230-t26_1-p1 [2791-2803]	1	2479.27853	1.657	1.382	1.386	0.597	0.989	0.825	0.828	1.25	1.05	1.132	0.791	0.786	0.731	0.73	0.47	0.47	-0.74	-0.02	-0.28	-0.27	0.32	0.07	0.18	-0.34	-0.35	-0.45	1	1	1	1	1	1
23929	3	TGGT1_205130	hypothetical protein	[R].RDSQQEAGPAEDGAPQRPTK.[N]	TGGT1_205130-t26_1-p1 1xPhospho [S3596(100)]	2	transcript=TGGT1_205130-t26_1 | gene=TGGT1_205130 | organism=Toxoplasma_gondii_GT1 | gene_product=VOC domain-containing protein [Source:UniProtKB/TrEMBL;Acc:S7UUX9] | transcript_product=hypothetical protein | location=TGGT1_chrVIIa:1506588-1532655(+) | protein_length=4815 | sequence_SO=chromosome | SO=protein_coding_gene | is_pseudo=false	1xTMTpro [K20]; 1xTMTpro [N-Term]; 1xPhospho [S3(100)]	FALSE	High	1.68E-05	0.000103235	1	1	TGGT1_205130-t26_1-p1 [3594-3613]	1	2826.40272	2.013	1.963	1.759	0.48	0.967	0.943	0.845	1.537	1.708	0.87	0.629	0.552	0.971	1.01	0.97	0.81	-1.06	-0.05	-0.08	-0.24	0.62	0.77	-0.2	-0.67	-0.86	-0.04	1	1	1	1	1	1
16746	4	TGGT1_229020	putative cell-cycle-associated protein kinase CDK	[K].KDENEFFHPPSVGEK.[R]	TGGT1_229020-t26_1-p1 1xPhospho [S881(100)]	2	transcript=TGGT1_229020-t26_1 | gene=TGGT1_229020 | organism=Toxoplasma_gondii_GT1 | gene_product=Protein kinase domain-containing protein [Source:UniProtKB/TrEMBL;Acc:S7V2K0] | transcript_product=putative cell-cycle-associated protein kinase CDK | location=TGGT1_chrVIII:25541-33826(-) | protein_length=1259 | sequence_SO=chromosome | SO=protein_coding_gene | is_pseudo=false	2xTMTpro [K1; K15]; 1xTMTpro [N-Term]; 1xPhospho [S11(100)]	FALSE	High	0.00098657	0.000226269	1	1	TGGT1_229020-t26_1-p1 [871-885]	1	2752.41636	1.114	1.356	1.45	0.57	0.635	0.773	0.827	0.714	2.125	0.86	0.889	0.364	0.961	0.16	0.44	0.54	-0.81	-0.66	-0.37	-0.27	-0.49	1.09	-0.22	-0.17	-1.46	-0.06	1	1	1	1	1	1
496	2	TGGT1_210440	polynucleotide adenylyltransferase	[R].ADGEHSGAEEERR.[N]	TGGT1_210440-t26_1-p1 1xPhospho [S32(100)]	3	transcript=TGGT1_210440-t26_1 | gene=TGGT1_210440 | organism=Toxoplasma_gondii_GT1 | gene_product=Polynucleotide adenylyltransferase [Source:UniProtKB/TrEMBL;Acc:S7W3U9] | transcript_product=polynucleotide adenylyltransferase | location=TGGT1_chrIX:4581255-4587074(+) | protein_length=835 | sequence_SO=chromosome | SO=protein_coding_gene | is_pseudo=false	1xTMTpro [N-Term]; 1xPhospho [S6(100)]	FALSE	High	9.63E-06	0.000103235	1	1	TGGT1_210440-t26_1-p1 [27-39]	1	1826.79895	1.841	1.613	1.4	0.603	1.11	0.972	0.844	0.946	1.237	1.025	1.174	0.786	0.823	0.88	0.69	0.48	-0.73	0.15	-0.04	-0.25	-0.08	0.31	0.04	0.23	-0.35	-0.28	1	1	1	1	1	1
31973	3	TGGT1_275990	hypothetical protein	[R].SVHEEEPPASDADGPRPAPAAAPELEADR.[E]	TGGT1_275990-t26_1-p1 1xPhospho [S357(100)]	3	transcript=TGGT1_275990-t26_1 | gene=TGGT1_275990 | organism=Toxoplasma_gondii_GT1 | gene_product=hypothetical protein | transcript_product=hypothetical protein | location=TGGT1_chrIII:142724-149395(+) | protein_length=1172 | sequence_SO=chromosome | SO=protein_coding_gene | is_pseudo=false	1xTMTpro [N-Term]; 1xPhospho [S1(100)]	FALSE	High	2.72E-13	0.000103235	1	1	TGGT1_275990-t26_1-p1 [357-385]	0	3365.56062	2.48	2.137	1.986	0.592	1.469	1.266	1.176	1.074	1.53	1.184	1.368	0.827	0.993	1.31	1.1	0.99	-0.76	0.55	0.34	0.23	0.1	0.61	0.24	0.45	-0.27	-0.01	1	1	1	1	1	1
22710	3	TGGT1_313360	hypothetical protein	[R].QPSEHDGGDAAEER.[N]	TGGT1_313360-t26_1-p1 1xPhospho [S990(100)]	2	transcript=TGGT1_313360-t26_1 | gene=TGGT1_313360 | organism=Toxoplasma_gondii_GT1 | gene_product=hypothetical protein | transcript_product=hypothetical protein | location=TGGT1_chrXI:3271727-3276184(+) | protein_length=1485 | sequence_SO=chromosome | SO=protein_coding_gene | is_pseudo=false	1xTMTpro [N-Term]; 1xPhospho [S3(100)]	FALSE	High	2.15E-05	0.000103235	1	1	TGGT1_313360-t26_1-p1 [988-1001]	0	1881.79353	1.674	1.826	2.319	0.43	0.719	0.785	0.996	1.175	0.7	1.366	0.612	1.122	0.729	0.74	0.87	1.21	-1.22	-0.48	-0.35	-0.01	0.23	-0.52	0.45	-0.71	0.17	-0.46	1	1	1	1	1	1
24585	2	TGGT1_209000	HECT-domain (ubiquitin-transferase) domain-containing protein	[R].RGASVGPDVAETGSR.[L]	TGGT1_209000-t26_1-p1 1xPhospho [S8474(100)]	3	transcript=TGGT1_209000-t26_1 | gene=TGGT1_209000 | organism=Toxoplasma_gondii_GT1 | gene_product=HECT-domain (Ubiquitin-transferase) domain-containing protein [Source:UniProtKB/TrEMBL;Acc:S7UJI8] | transcript_product=HECT-domain (ubiquitin-transferase) domain-containing protein | location=TGGT1_chrIb:956370-995183(-) | protein_length=12302 | sequence_SO=chromosome | SO=protein_coding_gene | is_p…	1xTMTpro [N-Term]; 1xPhospho [S4(100)]	FALSE	High	1.59E-07	0.000103235	1	1	TGGT1_209000-t26_1-p1 [8471-8485]	1	1842.90302	1.383	1.41	1.381	0.708	0.979	0.998	0.978	0.943	0.925	0.762	1.039	1.078	1.283	0.47	0.5	0.47	-0.5	-0.03	0	-0.03	-0.09	-0.11	-0.39	0.05	0.11	0.36	1	1	1	1	1	1
3298	3	TGGT1_244500	Tubulin-tyrosine ligase family protein	[K].CHAPESPVGGK.[H]	TGGT1_244500-t26_1-p1 1xMethylthio [C1521]; 1xPhospho [S1526(100)]	1	transcript=TGGT1_244500-t26_1 | gene=TGGT1_244500 | organism=Toxoplasma_gondii_GT1 | gene_product=Tubulin-tyrosine ligase family protein [Source:UniProtKB/TrEMBL;Acc:S7UFX3] | transcript_product=Tubulin-tyrosine ligase family protein | location=TGGT1_chrVI:3224108-3234719(-) | protein_length=2376 | sequence_SO=chromosome | SO=protein_coding_gene | is_pseudo=false	1xMethylthio [C1]; 1xTMTpro [K11]; 1xTMTpro [N-Term]; 1xPhospho [S6(100)]	FALSE	High	0.00508981	0.00057176	1	1	TGGT1_244500-t26_1-p1 [1521-1531]	0	1815.87785	1.097	1.221	0.873	1.368	1.5	1.671	1.194	1.697	2.228	1.599	0.884	0.75	0.747	0.13	0.29	-0.2	0.45	0.59	0.74	0.26	0.76	1.16	0.68	-0.18	-0.42	-0.42	1	1	1	1	1	1
11024	NA	TGGT1_240050	hypothetical protein	[R].GDEERFPSR.[S]	TGGT1_240050-t26_1-p1 1xPhospho [S1581(100)]	2	transcript=TGGT1_240050-t26_1 | gene=TGGT1_240050 | organism=Toxoplasma_gondii_GT1 | gene_product=hypothetical protein | transcript_product=hypothetical protein | location=TGGT1_chrVI:1016340-1024919(+) | protein_length=1839 | sequence_SO=chromosome | SO=protein_coding_gene | is_pseudo=false	1xTMTpro [N-Term]; 1xPhospho [S8(100)]	FALSE	High	0.0126311	0.00131213	1	1	TGGT1_240050-t26_1-p1 [1574-1582]	1	1476.68034	1.941	2.228	3.716	0.606	1.176	1.351	2.252	1.023	1.09	0.861	1.149	1.239	2.617	0.96	1.16	1.89	-0.72	0.23	0.43	1.17	0.03	0.12	-0.22	0.2	0.31	1.39	1	1	1	1	1	1
25367	3	TGGT1_214090	signal peptidase	[R].RLSPQAHGGDR.[A]	TGGT1_214090-t26_1-p1 1xPhospho [S1279(100)]	2	transcript=TGGT1_214090-t26_1 | gene=TGGT1_214090 | organism=Toxoplasma_gondii_GT1 | gene_product=Signal peptidase [Source:UniProtKB/TrEMBL;Acc:S7W5I3] | transcript_product=signal peptidase | location=TGGT1_chrX:5908335-5920860(+) | protein_length=1859 | sequence_SO=chromosome | SO=protein_coding_gene | is_pseudo=false	1xTMTpro [N-Term]; 1xPhospho [S3(100)]	FALSE	High	3.43E-05	0.000103235	1	1	TGGT1_214090-t26_1-p1 [1277-1287]	1	1577.78687	1.951	1.459	1.496	0.491	0.958	0.716	0.734	1.293	0.658	1.09	0.741	1.089	0.674	0.96	0.55	0.58	-1.03	-0.06	-0.48	-0.45	0.37	-0.6	0.12	-0.43	0.12	-0.57	1	1	1	1	1	1
20657	NA	TGGT1_260200	helicase associated domain (ha2) protein	[R].MRSGWDDEAADEK.[H]	TGGT1_260200-t26_1-p1 1xPhospho [S216(100)]	1	transcript=TGGT1_260200-t26_1 | gene=TGGT1_260200 | organism=Toxoplasma_gondii_GT1 | gene_product=Helicase associated domain (Ha2) protein [Source:UniProtKB/TrEMBL;Acc:S7UY91] | transcript_product=helicase associated domain (ha2) protein | location=TGGT1_chrVIIb:2436028-2444182(-) | protein_length=1280 | sequence_SO=chromosome | SO=protein_coding_gene | is_pseudo=false	1xTMTpro [K13]; 1xTMTpro [N-Term]; 1xPhospho [S3(100)]	FALSE	High	8.66E-07	0.000103235	1	1	TGGT1_260200-t26_1-p1 [214-226]	1	2198.00807	1.753	2.605	2.932	0.49	0.858	1.275	1.435	1.022	1.319	0.674	0.84	0.967	2.128	0.81	1.38	1.55	-1.03	-0.22	0.35	0.52	0.03	0.4	-0.57	-0.25	-0.05	1.09	1	1	1	1	1	1
395	3	TGGT1_286450	dense granule protein GRA5	[R].AAVTGHPVR.[T]	TGGT1_286450-t26_1-p1 1xPhospho [T69(100)]	2	transcript=TGGT1_286450-t26_1 | gene=TGGT1_286450 | organism=Toxoplasma_gondii_GT1 | gene_product=Dense granule protein GRA5 [Source:UniProtKB/TrEMBL;Acc:A0A125YQQ2] | transcript_product=dense granule protein GRA5 | location=TGGT1_chrV:1680404-1680766(+) | protein_length=120 | sequence_SO=chromosome | SO=protein_coding_gene | is_pseudo=false	1xTMTpro [N-Term]; 1xPhospho [T4(100)]	FALSE	High	1.21E-05	0.000103235	1	1	TGGT1_286450-t26_1-p1 [66-74]	0	1291.6843	1.87	1.721	1.214	0.527	0.986	0.907	0.64	1.528	1.353	0.861	0.645	0.671	0.743	0.9	0.78	0.28	-0.92	-0.02	-0.14	-0.64	0.61	0.44	-0.22	-0.63	-0.58	-0.43	1	1	1	1	1	1
24893	2	TGGT1_254940	MIF4G domain-containing protein	[R].RGSFTFSIPEEEEPNVSR.[H]	TGGT1_254940-t26_1-p1 2xPhospho [S985(100); T987(99.5)]	2	transcript=TGGT1_254940-t26_1 | gene=TGGT1_254940 | organism=Toxoplasma_gondii_GT1 | gene_product=MI domain-containing protein [Source:UniProtKB/TrEMBL;Acc:S7W271] | transcript_product=MIF4G domain-containing protein | location=TGGT1_chrIII:2027943-2043635(+) | protein_length=3756 | sequence_SO=chromosome | SO=protein_coding_gene | is_pseudo=false	1xTMTpro [N-Term]; 2xPhospho [S3(100); T5(99.5)]	FALSE	High	4.54E-10	0.000103235	1	1	TGGT1_254940-t26_1-p1 [983-1000]	1	2545.13323	1.45	1.035	1.229	0.697	1.011	0.721	0.857	1.143	0.887	0.956	0.885	0.813	0.896	0.54	0.05	0.3	-0.52	0.02	-0.47	-0.22	0.19	-0.17	-0.07	-0.18	-0.3	-0.16	1	1	1	1	1	1
22259	3	TGGT1_273360	ABC transporter transmembrane region domain-containing protein	[K].QESRESEEETEAEREEK.[D]	TGGT1_273360-t26_1-p1 2xPhospho [S1131(100); S1134(100)]	1	transcript=TGGT1_273360-t26_1 | gene=TGGT1_273360 | organism=Toxoplasma_gondii_GT1 | gene_product=ABC transporter transmembrane region domain-containing protein [Source:UniProtKB/TrEMBL;Acc:S7V3D3] | transcript_product=ABC transporter transmembrane region domain-containing protein | location=TGGT1_chrVIII:3562100-3574403(-) | protein_length=1163 | sequence_SO=chromosome | SO=protein_coding_gene |…	1xTMTpro [K17]; 1xTMTpro [N-Term]; 2xPhospho [S3(100); S6(100)]	FALSE	High	0.0423201	0.00418919	1	1	TGGT1_273360-t26_1-p1 [1129-1145]	2	2863.25274	1.365	1.654	1.741	0.558	0.762	0.923	0.971	0.848	1.405	1.086	0.898	0.657	0.894	0.45	0.73	0.8	-0.84	-0.39	-0.12	-0.04	-0.24	0.49	0.12	-0.16	-0.61	-0.16	1	1	1	1	1	1
10990	3	TGGT1_286690	DNA/RNA-binding protein KIN17 domain-containing protein	[R].GDCEHSK.[T]	TGGT1_286690-t26_1-p1 1xMethylthio [C367]; 1xPhospho [S370(100)]	1	transcript=TGGT1_286690-t26_1 | gene=TGGT1_286690 | organism=Toxoplasma_gondii_GT1 | gene_product=Kin17_mid domain-containing protein [Source:UniProtKB/TrEMBL;Acc:S7W390] | transcript_product=DNA/RNA-binding protein KIN17 domain-containing protein | location=TGGT1_chrV:1574069-1579937(-) | protein_length=516 | sequence_SO=chromosome | SO=protein_coding_gene | is_pseudo=false	1xMethylthio [C3]; 1xTMTpro [K7]; 1xTMTpro [N-Term]; 1xPhospho [S6(100)]	FALSE	High	0.0425337	0.00438279	1	1	TGGT1_286690-t26_1-p1 [365-371]	0	1509.67227	1.711	1.91	1.413	0.533	0.913	1.019	0.754	1.243	0.834	0.763	0.734	1.222	0.988	0.77	0.93	0.5	-0.91	-0.13	0.03	-0.41	0.31	-0.26	-0.39	-0.45	0.29	-0.02	1	1	1	1	1	1
11598	3	TGGT1_246730	hypothetical protein	[R].GELESEREGGGK.[K]	TGGT1_246730-t26_1-p1 1xPhospho [S330(100)]	3	transcript=TGGT1_246730-t26_1 | gene=TGGT1_246730 | organism=Toxoplasma_gondii_GT1 | gene_product=hypothetical protein | transcript_product=hypothetical protein | location=TGGT1_chrXII:2879058-2882486(+) | protein_length=349 | sequence_SO=chromosome | SO=protein_coding_gene | is_pseudo=false	1xTMTpro [K12]; 1xTMTpro [N-Term]; 1xPhospho [S5(100)]	FALSE	High	0.000142278	0.000103235	1	1	TGGT1_246730-t26_1-p1 [326-337]	1	1935.96686	0.97	1.041	1.007	2.622	2.542	2.729	2.64	3.548	3.812	1.846	0.717	0.716	1.43	-0.04	0.06	0.01	1.39	1.35	1.45	1.4	1.83	1.93	0.88	-0.48	-0.48	0.52	1	1	1	1	1	1
10854	3	TGGT1_257780	hypothetical protein	[R].GAWEVRDDSEDEEARR.[V]	TGGT1_257780-t26_1-p1 1xPhospho [S1305(100)]	2	transcript=TGGT1_257780-t26_1 | gene=TGGT1_257780 | organism=Toxoplasma_gondii_GT1 | gene_product=hypothetical protein | transcript_product=hypothetical protein | location=TGGT1_chrVIIb:3753494-3759044(-) | protein_length=1698 | sequence_SO=chromosome | SO=protein_coding_gene | is_pseudo=false	1xTMTpro [N-Term]; 1xPhospho [S9(100)]	FALSE	High	0.000245651	0.000103235	1	1	TGGT1_257780-t26_1-p1 [1297-1312]	2	2304.0213	1.72	1.323	1.836	0.78	1.341	1.032	1.432	1.34	0.653	1.335	1.001	1.58	1.073	0.78	0.4	0.88	-0.36	0.42	0.05	0.52	0.42	-0.61	0.42	0	0.66	0.1	1	1	1	1	1	1
1810	NA	TGGT1_246520	hypothetical protein	[R].APSQAHDR.[R]	TGGT1_246520-t26_1-p1 1xPhospho [S967(100)]	4	transcript=TGGT1_246520-t26_1 | gene=TGGT1_246520 | organism=Toxoplasma_gondii_GT1 | gene_product=BSD domain-containing protein [Source:UniProtKB/TrEMBL;Acc:S7V0S6] | transcript_product=hypothetical protein | location=TGGT1_chrXII:2753376-2763727(-) | protein_length=980 | sequence_SO=chromosome | SO=protein_coding_gene | is_pseudo=false	1xTMTpro [N-Term]; 1xPhospho [S3(100)]	FALSE	High	0.00312065	0.00057176	1	1	TGGT1_246520-t26_1-p1 [965-972]	0	1265.59588	1.528	2.505	2.555	0.665	1.016	1.665	1.698	1.198	2.103	0.704	0.848	0.792	2.414	0.61	1.32	1.35	-0.59	0.02	0.74	0.76	0.26	1.07	-0.51	-0.24	-0.34	1.27	1	1	1	1	1	1
35484	5	TGGT1_278870	myosin F	[R].VSNNADVPHSQEK.[D]	TGGT1_278870-t26_1-p1 1xPhospho [S1097(100)]	1	transcript=TGGT1_278870-t26_1 | gene=TGGT1_278870 | organism=Toxoplasma_gondii_GT1 | gene_product=Myosin F [Source:UniProtKB/TrEMBL;Acc:S7UZI5] | transcript_product=myosin F | location=TGGT1_chrXII:5709485-5725053(+) | protein_length=1953 | sequence_SO=chromosome | SO=protein_coding_gene | is_pseudo=false	1xTMTpro [K13]; 1xTMTpro [N-Term]; 1xPhospho [S2(100)]	FALSE	High	0.00639837	0.000672868	1	1	TGGT1_278870-t26_1-p1 [1096-1108]	0	2113.05707	0.521	0.906	0.872	1.492	0.777	1.352	1.301	0.433	1.468	0.731	1.797	0.921	1.781	-0.94	-0.14	-0.2	0.58	-0.36	0.44	0.38	-1.21	0.55	-0.45	0.85	-0.12	0.83	1	1	1	1	1	1
11984	5	TGGT1_305750	putative nucleolar gtp-binding protein 2	[R].GGAGGEDEGDETAFSRDDPR.[G]		3	transcript=TGGT1_305750-t26_1 | gene=TGGT1_305750 | organism=Toxoplasma_gondii_GT1 | gene_product=Nucleolar GTP-binding protein 2 [Source:UniProtKB/TrEMBL;Acc:S7UI53] | transcript_product=putative nucleolar gtp-binding protein 2 | location=TGGT1_chrIX:5323820-5332283(+) | protein_length=641 | sequence_SO=chromosome | SO=protein_coding_gene | is_pseudo=false	1xTMTpro [N-Term]; 1xPhospho [T/S]	FALSE	High	1.26E-05	0.000103235	1	1	TGGT1_305750-t26_1-p1 [194-213]	1	2422.01152	0.673	0.801	0.844	2.908	1.957	2.328	2.453	1.915	1.725	2.585	1.022	1.349	0.949	-0.57	-0.32	-0.25	1.54	0.97	1.22	1.29	0.94	0.79	1.37	0.03	0.43	-0.08	1	1	1	1	1	1
35007	3	TGGT1_236870	hypothetical protein	[K].VLEPVHADSK.[E]	TGGT1_236870-t26_1-p1 1xPhospho [S108(100)]	2	transcript=TGGT1_236870-t26_1 | gene=TGGT1_236870 | organism=Toxoplasma_gondii_GT1 | gene_product=hypothetical protein | transcript_product=hypothetical protein | location=TGGT1_chrX:5454717-5455361(-) | protein_length=214 | sequence_SO=chromosome | SO=protein_coding_gene | is_pseudo=false	1xTMTpro [K10]; 1xTMTpro [N-Term]; 1xPhospho [S9(100)]	FALSE	High	0.000560196	0.000226269	1	1	TGGT1_236870-t26_1-p1 [100-109]	0	1782.96467	1.655	1.445	0.854	0.487	0.807	0.705	0.416	1.093	0.643	0.532	0.738	1.096	0.783	0.73	0.53	-0.23	-1.04	-0.31	-0.51	-1.26	0.13	-0.64	-0.91	-0.44	0.13	-0.35	1	1	1	1	1	1
18713	3	TGGT1_265080	Tubulin-tyrosine ligase family protein	[R].IPDAIAGHNSDGAER.[S]	TGGT1_265080-t26_1-p1 1xPhospho [S1049(100)]	1	transcript=TGGT1_265080-t26_1 | gene=TGGT1_265080 | organism=Toxoplasma_gondii_GT1 | gene_product=Tubulin-tyrosine ligase family protein [Source:UniProtKB/TrEMBL;Acc:S7UHZ8] | transcript_product=Tubulin-tyrosine ligase family protein | location=TGGT1_chrIX:1614161-1623573(-) | protein_length=1869 | sequence_SO=chromosome | SO=protein_coding_gene | is_pseudo=false	1xTMTpro [N-Term]; 1xPhospho [S10(100)]	FALSE	High	0.000422473	0.000103235	1	1	TGGT1_265080-t26_1-p1 [1040-1054]	0	1906.89794	1.333	2.547	2.269	0.546	0.727	1.39	1.238	0.517	1.141	1.142	1.408	1.218	1.085	0.41	1.35	1.18	-0.87	-0.46	0.48	0.31	-0.95	0.19	0.19	0.49	0.28	0.12	1	1	1	1	1	1
27518	3	TGGT1_267580	cyclin2 related protein	[R].SASAGHPACR.[E]	TGGT1_267580-t26_1-p1 1xMethylthio [C549]	1	transcript=TGGT1_267580-t26_1 | gene=TGGT1_267580 | organism=Toxoplasma_gondii_GT1 | gene_product=Cyclin2 related protein [Source:UniProtKB/TrEMBL;Acc:S7UGP7] | transcript_product=cyclin2 related protein | location=TGGT1_chrIX:384583-388312(+) | protein_length=912 | sequence_SO=chromosome | SO=protein_coding_gene | is_pseudo=false	1xMethylthio [C9]; 1xTMTpro [N-Term]; 1xPhospho [S]	FALSE	High	0.0131757	0.00141808	1	1	TGGT1_267580-t26_1-p1 [541-550]	0	1386.59787	2.223	2.072	2.321	0.481	1.07	0.997	1.117	1.034	1.265	1.279	1.035	0.788	0.873	1.15	1.05	1.21	-1.05	0.1	0	0.16	0.05	0.34	0.36	0.05	-0.34	-0.2	1	1	1	1	1	1
24858	3	TGGT1_232760	protein phosphatase inhibitor IPP2	[R].RGSDAHGDNEK.[N]	TGGT1_232760-t26_1-p1 1xPhospho [S67(100)]	7	transcript=TGGT1_232760-t26_1 | gene=TGGT1_232760 | organism=Toxoplasma_gondii_GT1 | gene_product=Protein phosphatase inhibitor IPP2 [Source:UniProtKB/TrEMBL;Acc:A0A125YXL4] | transcript_product=protein phosphatase inhibitor IPP2 | location=TGGT1_chrVIII:2246948-2248139(+) | protein_length=145 | sequence_SO=chromosome | SO=protein_coding_gene | is_pseudo=false	1xTMTpro [K11]; 1xTMTpro [N-Term]; 1xPhospho [S3(100)]	FALSE	High	1.91E-05	0.000103235	1	1	TGGT1_232760-t26_1-p1 [65-75]	1	1873.90493	1.053	1.227	0.99	1.521	1.601	1.865	1.505	2.795	1.793	1.332	0.573	1.04	1.13	0.07	0.29	-0.02	0.6	0.68	0.9	0.59	1.48	0.84	0.41	-0.8	0.06	0.18	1	1	1	1	1	1
32659	2	TGGT1_286690	DNA/RNA-binding protein KIN17 domain-containing protein	[K].TELHESDDDERKPPAHK.[Y]	TGGT1_286690-t26_1-p1 1xPhospho [S377(100)]	3	transcript=TGGT1_286690-t26_1 | gene=TGGT1_286690 | organism=Toxoplasma_gondii_GT1 | gene_product=Kin17_mid domain-containing protein [Source:UniProtKB/TrEMBL;Acc:S7W390] | transcript_product=DNA/RNA-binding protein KIN17 domain-containing protein | location=TGGT1_chrV:1574069-1579937(-) | protein_length=516 | sequence_SO=chromosome | SO=protein_coding_gene | is_pseudo=false	2xTMTpro [K12; K17]; 1xTMTpro [N-Term]; 1xPhospho [S6(100)]	FALSE	High	0.000210498	0.000103235	1	1	TGGT1_286690-t26_1-p1 [372-388]	1	2996.52949	1.397	1.336	1.691	0.724	1.012	0.968	1.225	0.881	1.047	1.202	1.149	0.924	1.019	0.48	0.42	0.76	-0.47	0.02	-0.05	0.29	-0.18	0.07	0.27	0.2	-0.11	0.03	1	1	1	1	1	1
5234	2	TGGT1_206670	hypothetical protein	[R].DRSPFGPNKR.[Q]	TGGT1_206670-t26_1-p1 1xPhospho [S1787(100)]	5	transcript=TGGT1_206670-t26_1 | gene=TGGT1_206670 | organism=Toxoplasma_gondii_GT1 | gene_product=hypothetical protein | transcript_product=hypothetical protein | location=TGGT1_chrVIIa:705099-714174(-) | protein_length=2072 | sequence_SO=chromosome | SO=protein_coding_gene | is_pseudo=false	1xTMTpro [K9]; 1xTMTpro [N-Term]; 1xPhospho [S3(100)]	FALSE	High	0.000409384	0.000103235	1	1	TGGT1_206670-t26_1-p1 [1785-1794]	2	1861.99295	1.131	1.378	1.377	0.625	0.708	0.862	0.861	0.79	0.886	0.907	0.896	0.973	0.95	0.18	0.46	0.46	-0.68	-0.5	-0.21	-0.22	-0.34	-0.17	-0.14	-0.16	-0.04	-0.07	1	1	1	1	1	1
22625	2	TGGT1_215490	transporter, major facilitator family protein	[K].QMEQEDIRSR.[V]	TGGT1_215490-t26_1-p1 1xPhospho [S520(100)]	4	transcript=TGGT1_215490-t26_1 | gene=TGGT1_215490 | organism=Toxoplasma_gondii_GT1 | gene_product=Transporter, major facilitator family protein [Source:UniProtKB/TrEMBL;Acc:S7W572] | transcript_product=transporter, major facilitator family protein | location=TGGT1_chrX:6872539-6874346(+) | protein_length=534 | sequence_SO=chromosome | SO=protein_coding_gene | is_pseudo=false	1xTMTpro [N-Term]; 1xPhospho [S9(100)]	FALSE	High	0.0116604	0.00109618	1	1	TGGT1_215490-t26_1-p1 [512-521]	1	1675.7794	1.49	1.256	1.397	0.41	0.611	0.515	0.573	0.724	0.499	0.688	0.845	1.033	0.833	0.57	0.33	0.48	-1.29	-0.71	-0.96	-0.8	-0.47	-1	-0.54	-0.24	0.05	-0.26	1	1	1	1	1	1
9579	4	TGGT1_280480	EF hand domain-containing protein	[R].EVGERSASDPEAR.[G]	TGGT1_280480-t26_1-p1 2xPhospho [S20(100); S22(100)]	2	transcript=TGGT1_280480-t26_1 | gene=TGGT1_280480 | organism=Toxoplasma_gondii_GT1 | gene_product=EF hand domain-containing protein [Source:UniProtKB/TrEMBL;Acc:S7UTP1] | transcript_product=EF hand domain-containing protein | location=TGGT1_chrVIIa:353057-353974(-) | protein_length=305 | sequence_SO=chromosome | SO=protein_coding_gene | is_pseudo=false	1xTMTpro [N-Term]; 2xPhospho [S6(100); S8(100)]	FALSE	High	0.00569147	0.000672868	1	1	TGGT1_280480-t26_1-p1 [15-27]	1	1866.79552	1.024	0.765	0.984	1.314	1.345	1.006	1.292	1.235	2.22	1.032	1.089	0.453	1.252	0.03	-0.39	-0.02	0.39	0.43	0.01	0.37	0.31	1.15	0.05	0.12	-1.14	0.32	1	1	1	1	1	1
12207	3	TGGT1_239885	hypothetical protein	[R].GGGGIWTPRTPR.[R]	TGGT1_239885-t26_1-p1 2xPhospho [T3827(100); T3830(100)]	2	transcript=TGGT1_239885-t26_1 | gene=TGGT1_239885 | organism=Toxoplasma_gondii_GT1 | gene_product=Protein kinase domain-containing protein [Source:UniProtKB/TrEMBL;Acc:S7UR52] | transcript_product=hypothetical protein | location=TGGT1_chrVI:587249-608334(-) | protein_length=6055 | sequence_SO=chromosome | SO=protein_coding_gene | is_pseudo=false	1xTMTpro [N-Term]; 2xPhospho [T7(100); T10(100)]	FALSE	High	0.00706292	0.000672868	1	1	TGGT1_239885-t26_1-p1 [3821-3832]	1	1718.80999	1.41	1.73	1.327	0.839	1.183	1.451	1.113	0.859	2.147	1.095	1.377	0.676	1.017	0.5	0.79	0.41	-0.25	0.24	0.54	0.15	-0.22	1.1	0.13	0.46	-0.57	0.02	1	1	1	1	1	1
16764	3	TGGT1_233850	hypothetical protein	[K].KDSHDPLADDLFR.[N]	TGGT1_233850-t26_1-p1 1xPhospho [S162(100)]	3	transcript=TGGT1_233850-t26_1 | gene=TGGT1_233850 | organism=Toxoplasma_gondii_GT1 | gene_product=hypothetical protein | transcript_product=hypothetical protein | location=TGGT1_chrVIII:2848695-2851932(-) | protein_length=228 | sequence_SO=chromosome | SO=protein_coding_gene | is_pseudo=false	1xTMTpro [K1]; 1xTMTpro [N-Term]; 1xPhospho [S3(100)]	FALSE	High	6.79E-07	0.000103235	1	1	TGGT1_233850-t26_1-p1 [160-172]	1	2217.11967	1.946	2.423	2.834	0.422	0.821	1.022	1.195	0.869	0.6	0.98	0.944	1.703	1.219	0.96	1.28	1.5	-1.25	-0.28	0.03	0.26	-0.2	-0.74	-0.03	-0.08	0.77	0.29	1	1	1	1	1	1
32342	2	TGGT1_293000	3'5'-cyclic nucleotide phosphodiesterase domain-containing protein	[R].TAPVHAVSPR.[A]	TGGT1_293000-t26_1-p1 1xPhospho [S40(100)]	2	transcript=TGGT1_293000-t26_1 | gene=TGGT1_293000 | organism=Toxoplasma_gondii_GT1 | gene_product=Phosphodiesterase [Source:UniProtKB/TrEMBL;Acc:S7UHU3] | transcript_product=3'5'-cyclic nucleotide phosphodiesterase domain-containing protein | location=TGGT1_chrIa:58977-74026(+) | protein_length=2238 | sequence_SO=chromosome | SO=protein_coding_gene | is_pseudo=false	1xTMTpro [N-Term]; 1xPhospho [S8(100)]	FALSE	High	0.00295635	0.00057176	1	1	TGGT1_293000-t26_1-p1 [33-42]	0	1418.74763	1.847	1.454	1.662	0.687	1.269	0.999	1.142	1.213	1.414	1.239	1.046	0.706	0.921	0.89	0.54	0.73	-0.54	0.34	0	0.19	0.28	0.5	0.31	0.06	-0.5	-0.12	1	1	1	1	1	1
35952	3	TGGT1_253700	transporter, major facilitator family protein	[R].WNSAGDAPPGELSGHLR.[R]	TGGT1_253700-t26_1-p1 1xPhospho [S118(100)]	2	transcript=TGGT1_253700-t26_1 | gene=TGGT1_253700 | organism=Toxoplasma_gondii_GT1 | gene_product=MFS domain-containing protein [Source:UniProtKB/TrEMBL;Acc:S7UMU8] | transcript_product=transporter, major facilitator family protein | location=TGGT1_chrIII:1085722-1092339(-) | protein_length=1302 | sequence_SO=chromosome | SO=protein_coding_gene | is_pseudo=false	1xTMTpro [N-Term]; 1xPhospho [S3(100)]	FALSE	High	8.26E-08	0.000103235	1	1	TGGT1_253700-t26_1-p1 [116-132]	0	2148.01945	1.238	1.608	1.806	0.56	0.694	0.901	1.012	0.724	1.108	1.694	0.958	0.813	0.598	0.31	0.69	0.85	-0.84	-0.53	-0.15	0.02	-0.47	0.15	0.76	-0.06	-0.3	-0.74	1	1	1	1	1	1
15839	3	TGGT1_255895	hypothetical protein	[R].HFPSPER.[R]	TGGT1_255895-t26_1-p1 1xPhospho [S267(100)]	2	transcript=TGGT1_255895-t26_1 | gene=TGGT1_255895 | organism=Toxoplasma_gondii_GT1 | gene_product=hypothetical protein | transcript_product=hypothetical protein | location=TGGT1_chrVIIb:4551962-4554000(-) | protein_length=556 | sequence_SO=chromosome | SO=protein_coding_gene | is_pseudo=false	1xTMTpro [N-Term]; 1xPhospho [S4(100)]	FALSE	High	0.0128704	0.00141808	1	1	TGGT1_255895-t26_1-p1 [264-270]	0	1253.5999	1.517	1.614	1.411	0.503	0.764	0.813	0.71	1.128	1.323	0.98	0.677	0.614	0.725	0.6	0.69	0.5	-0.99	-0.39	-0.3	-0.49	0.17	0.4	-0.03	-0.56	-0.7	-0.46	1	1	1	1	1	1
4687	3	TGGT1_243440	histone lysine acetyltransferase GCN5-B	[R].DLGSAKEEEAGLITFK.[C]	TGGT1_243440-t26_1-p1 1xPhospho [S622(100)]	1	transcript=TGGT1_243440-t26_1 | gene=TGGT1_243440 | organism=Toxoplasma_gondii_GT1 | gene_product=Histone lysine acetyltransferase GCN5-B [Source:UniProtKB/TrEMBL;Acc:A0A125YI36] | transcript_product=histone lysine acetyltransferase GCN5-B | location=TGGT1_chrVI:2548787-2555747(-) | protein_length=1032 | sequence_SO=chromosome | SO=protein_coding_gene | is_pseudo=false	2xTMTpro [K6; K16]; 1xTMTpro [N-Term]; 1xPhospho [S4(100)]	FALSE	High	0.000337257	0.000103235	1	1	TGGT1_243440-t26_1-p1 [619-634]	1	2700.46773	1.528	1.484	1.195	0.459	0.701	0.681	0.548	1.027	0.686	0.981	0.683	0.992	0.559	0.61	0.57	0.26	-1.12	-0.51	-0.55	-0.87	0.04	-0.54	-0.03	-0.55	-0.01	-0.84	1	1	1	1	1	1
5079	3	TGGT1_259990	SAC3/GANP family protein	[R].DREDTPDDAR.[S]	TGGT1_259990-t26_1-p1 1xPhospho [T576(100)]	4	transcript=TGGT1_259990-t26_1 | gene=TGGT1_259990 | organism=Toxoplasma_gondii_GT1 | gene_product=SAC3/GANP family protein [Source:UniProtKB/TrEMBL;Acc:S7UYK6] | transcript_product=SAC3/GANP family protein | location=TGGT1_chrVIIb:2520717-2529427(+) | protein_length=975 | sequence_SO=chromosome | SO=protein_coding_gene | is_pseudo=false	1xTMTpro [N-Term]; 1xPhospho [T5(100)]	FALSE	High	0.00109804	0.000226269	1	1	TGGT1_259990-t26_1-p1 [572-581]	1	1573.68146	1.842	1.873	1.14	0.573	1.056	1.073	0.653	1.186	1.521	0.544	0.89	0.705	1.2	0.88	0.91	0.19	-0.8	0.08	0.1	-0.61	0.25	0.61	-0.88	-0.17	-0.5	0.26	1	1	1	1	1	1
24093	2	TGGT1_310130	Spc97 / Spc98 family protein	[R].REDSPSPDK.[A]	TGGT1_310130-t26_1-p1 2xPhospho [S1345(100); S1347(100)]	3	transcript=TGGT1_310130-t26_1 | gene=TGGT1_310130 | organism=Toxoplasma_gondii_GT1 | gene_product=Spc97 / Spc98 family protein [Source:UniProtKB/TrEMBL;Acc:S7USA6] | transcript_product=Spc97 / Spc98 family protein | location=TGGT1_chrXI:1032616-1044829(-) | protein_length=1427 | sequence_SO=chromosome | SO=protein_coding_gene | is_pseudo=false	1xTMTpro [K9]; 1xTMTpro [N-Term]; 2xPhospho [S4(100); S6(100)]	FALSE	High	0.00179634	0.000226269	1	1	TGGT1_310130-t26_1-p1 [1342-1350]	1	1798.82693	1.532	1.783	1.635	0.505	0.773	0.9	0.825	0.708	1.152	0.895	1.092	0.781	0.922	0.62	0.83	0.71	-0.99	-0.37	-0.15	-0.28	-0.5	0.2	-0.16	0.13	-0.36	-0.12	1	1	1	1	1	1
16710	4	TGGT1_225690	hypothetical protein	[R].KATRVSVPAEAK.[E]	TGGT1_225690-t26_1-p1 2xPhospho [T821(100); S824(100)]	3	transcript=TGGT1_225690-t26_1 | gene=TGGT1_225690 | organism=Toxoplasma_gondii_GT1 | gene_product=hypothetical protein | transcript_product=hypothetical protein | location=TGGT1_chrX:2025685-2031135(+) | protein_length=1816 | sequence_SO=chromosome | SO=protein_coding_gene | is_pseudo=false	2xTMTpro [K1; K12]; 1xTMTpro [N-Term]; 2xPhospho [T3(100); S6(100)]	FALSE	High	0.0285378	0.00324063	1	1	TGGT1_225690-t26_1-p1 [819-830]	2	2329.28621	0.988	0.992	0.885	2.243	2.215	2.224	1.985	2.999	3.961	2.552	0.738	0.561	0.778	-0.02	-0.01	-0.18	1.17	1.15	1.15	0.99	1.58	1.99	1.35	-0.44	-0.83	-0.36	1	1	1	1	1	1
16576	2	TGGT1_318710	ATP-binding cassette sub-family F member 1	[K].HVQSFIDK.[F]	TGGT1_318710-t26_1-p1 1xPhospho [S494(100)]	8	transcript=TGGT1_318710-t26_1 | gene=TGGT1_318710 | organism=Toxoplasma_gondii_GT1 | gene_product=ATP-binding cassette sub-family F member 1 [Source:UniProtKB/TrEMBL;Acc:A0A125YVQ3] | transcript_product=ATP-binding cassette sub-family F member 1 | location=TGGT1_chrIV:1070737-1079983(+) | protein_length=811 | sequence_SO=chromosome | SO=protein_coding_gene | is_pseudo=false	1xTMTpro [K8]; 1xTMTpro [N-Term]; 1xPhospho [S4(100)]	FALSE	High	0.000528589	0.000226269	1	1	TGGT1_318710-t26_1-p1 [491-498]	0	1661.89078	1.16	1.151	1.188	0.762	0.884	0.877	0.905	1.079	0.913	1.003	0.819	0.96	0.903	0.21	0.2	0.25	-0.39	-0.18	-0.19	-0.14	0.11	-0.13	0	-0.29	-0.06	-0.15	1	1	1	1	1	1
21084	3	TGGT1_238150	hypothetical protein	[R].NAAVKDEESVEQAEEA.[-]	TGGT1_238150-t26_1-p1 1xPhospho [S342(100)]	2	transcript=TGGT1_238150-t26_1 | gene=TGGT1_238150 | organism=Toxoplasma_gondii_GT1 | gene_product=hypothetical protein | transcript_product=hypothetical protein | location=TGGT1_chrVI:87904-88953(+) | protein_length=349 | sequence_SO=chromosome | SO=protein_coding_gene | is_pseudo=false	1xTMTpro [K5]; 1xTMTpro [N-Term]; 1xPhospho [S9(100)]	FALSE	High	0.00231975	0.000494442	1	1	TGGT1_238150-t26_1-p1 [334-349]	1	2407.15215	1.752	1.959	2.006	0.455	0.798	0.892	0.913	0.872	1.122	0.73	0.915	0.795	1.252	0.81	0.97	1	-1.14	-0.33	-0.16	-0.13	-0.2	0.17	-0.45	-0.13	-0.33	0.32	1	1	1	1	1	1
18563	2	TGGT1_287480	hypothetical protein	[R].LLSPLAFR.[S]	TGGT1_287480-t26_1-p1 1xPhospho [S1765(100)]	1	transcript=TGGT1_287480-t26_1 | gene=TGGT1_287480 | organism=Toxoplasma_gondii_GT1 | gene_product=hypothetical protein | transcript_product=hypothetical protein | location=TGGT1_chrV:410863-428566(+) | protein_length=4703 | sequence_SO=chromosome | SO=protein_coding_gene | is_pseudo=false	1xTMTpro [N-Term]; 1xPhospho [S3(100)]	FALSE	High	0.0134877	0.00163651	1	1	TGGT1_287480-t26_1-p1 [1763-1770]	0	1300.73494	1.19	1.264	1.722	0.807	0.961	1.02	1.391	0.85	1.282	1.491	1.13	0.796	0.933	0.25	0.34	0.78	-0.31	-0.06	0.03	0.48	-0.23	0.36	0.58	0.18	-0.33	-0.1	1	1	1	1	1	1
24171	3	TGGT1_309960A	hypothetical protein	[R].REESESPCVGR.[Q]	TGGT1_309960A-t26_1-p1 1xMethylthio [C425]; 2xPhospho [S421(100); S423(100)]	4	transcript=TGGT1_309960A-t26_1 | gene=TGGT1_309960A | organism=Toxoplasma_gondii_GT1 | gene_product=hypothetical protein | transcript_product=hypothetical protein | location=TGGT1_chrXI:899459-901392(+) | protein_length=644 | sequence_SO=chromosome | SO=protein_coding_gene | is_pseudo=false	1xMethylthio [C8]; 1xTMTpro [N-Term]; 2xPhospho [S4(100); S6(100)]	FALSE	High	0.00174083	0.000226269	1	1	TGGT1_309960A-t26_1-p1 [418-428]	1	1758.69125	1.725	1.945	1.675	0.583	1.006	1.134	0.977	0.94	0.934	1.044	1.07	1.215	0.936	0.79	0.96	0.74	-0.78	0.01	0.18	-0.03	-0.09	-0.1	0.06	0.1	0.28	-0.1	1	1	1	1	1	1
16500	2	TGGT1_230490	phosphatidylinositol-4-phosphate 5-kinase	[K].HTLQGHAR.[L]	TGGT1_230490-t26_1-p1 1xPhospho [T34(100)]	3	transcript=TGGT1_230490-t26_1 | gene=TGGT1_230490 | organism=Toxoplasma_gondii_GT1 | gene_product=Phosphatidylinositol-4-phosphate 5-kinase [Source:UniProtKB/TrEMBL;Acc:S7WB87] | transcript_product=phosphatidylinositol-4-phosphate 5-kinase | location=TGGT1_chrVIII:814214-830483(+) | protein_length=1293 | sequence_SO=chromosome | SO=protein_coding_gene | is_pseudo=false	1xTMTpro [N-Term]; 1xPhospho [T2(100)]	FALSE	High	2.98E-06	0.000103235	1	1	TGGT1_230490-t26_1-p1 [33-40]	0	1303.65915	1.243	1.279	1.264	0.627	0.78	0.803	0.793	0.846	0.962	0.743	0.922	0.835	1.068	0.31	0.36	0.34	-0.67	-0.36	-0.32	-0.33	-0.24	-0.06	-0.43	-0.12	-0.26	0.09	1	1	1	1	1	1
13979	3	TGGT1_311250	hypothetical protein	[R].GRSGGDWQR.[G]	TGGT1_311250-t26_1-p1 1xPhospho [S945(100)]	1	transcript=TGGT1_311250-t26_1 | gene=TGGT1_311250 | organism=Toxoplasma_gondii_GT1 | gene_product=BTB domain-containing protein [Source:UniProtKB/TrEMBL;Acc:S7UTR3] | transcript_product=hypothetical protein | location=TGGT1_chrXI:1874376-1883214(+) | protein_length=1848 | sequence_SO=chromosome | SO=protein_coding_gene | is_pseudo=false	1xTMTpro [N-Term]; 1xPhospho [S3(100)]	FALSE	High	0.000441883	0.000103235	1	1	TGGT1_311250-t26_1-p1 [943-951]	1	1402.65479	1.507	1.675	1.501	0.695	1.046	1.164	1.042	0.767	0.866	1.17	1.364	1.343	0.891	0.59	0.74	0.59	-0.53	0.07	0.22	0.06	-0.38	-0.21	0.23	0.45	0.43	-0.17	1	1	1	1	1	1
27521	3	TGGT1_250820	hypothetical protein	[R].SASALMTPQSR.[N]		2	transcript=TGGT1_250820-t26_1 | gene=TGGT1_250820 | organism=Toxoplasma_gondii_GT1 | gene_product=hypothetical protein | transcript_product=hypothetical protein | location=TGGT1_chrXII:5170586-5175102(+) | protein_length=1156 | sequence_SO=chromosome | SO=protein_coding_gene | is_pseudo=false	1xTMTpro [N-Term]; 1xPhospho [T/S]	FALSE	High	0.0106098	0.000984498	1	1	TGGT1_250820-t26_1-p1 [44-54]	0	1532.74631	1.179	1.408	0.971	0.548	0.646	0.771	0.532	1.053	0.938	0.594	0.614	0.822	0.896	0.24	0.49	-0.04	-0.87	-0.63	-0.37	-0.91	0.07	-0.09	-0.75	-0.7	-0.28	-0.16	1	1	1	1	1	1
3642	3	TGGT1_220360	FAD binding domain-containing protein	[R].DADRADANAADSDR.[G]	TGGT1_220360-t26_1-p1 1xPhospho [S747(100)]	3	transcript=TGGT1_220360-t26_1 | gene=TGGT1_220360 | organism=Toxoplasma_gondii_GT1 | gene_product=FAD binding domain-containing protein [Source:UniProtKB/TrEMBL;Acc:S7VVF3] | transcript_product=FAD binding domain-containing protein | location=TGGT1_chrV:222995-232671(+) | protein_length=1390 | sequence_SO=chromosome | SO=protein_coding_gene | is_pseudo=false	1xTMTpro [N-Term]; 1xPhospho [S12(100)]	FALSE	High	6.58E-06	0.000103235	1	1	TGGT1_220360-t26_1-p1 [736-749]	1	1846.78878	1.551	1.505	2.215	0.642	0.995	0.966	1.422	0.984	0.828	1.371	1.012	1.167	1.037	0.63	0.59	1.15	-0.64	-0.01	-0.05	0.51	-0.02	-0.27	0.45	0.02	0.22	0.05	1	1	1	1	1	1
11338	2	TGGT1_319740	transporter, major facilitator family protein	[K].GDVTDKEDVEAQEGR.[R]	TGGT1_319740-t26_1-p1 1xPhospho [T348(100)]	4	transcript=TGGT1_319740-t26_1 | gene=TGGT1_319740 | organism=Toxoplasma_gondii_GT1 | gene_product=Transporter, major facilitator family protein [Source:UniProtKB/TrEMBL;Acc:S7VSY2] | transcript_product=transporter, major facilitator family protein | location=TGGT1_chrIV:695460-698225(+) | protein_length=639 | sequence_SO=chromosome | SO=protein_coding_gene | is_pseudo=false	1xTMTpro [K6]; 1xTMTpro [N-Term]; 1xPhospho [T4(100)]	FALSE	High	0.00101332	0.000226269	1	1	TGGT1_319740-t26_1-p1 [345-359]	1	2336.12627	1.149	1.036	1.12	0.689	0.792	0.714	0.772	0.799	0.794	0.907	0.991	0.899	0.85	0.2	0.05	0.16	-0.54	-0.34	-0.49	-0.37	-0.32	-0.33	-0.14	-0.01	-0.15	-0.23	1	1	1	1	1	1
22572	3	TGGT1_238895	hypothetical protein	[R].QLSGVHQEPQQR.[V]	TGGT1_238895-t26_1-p1 1xPhospho [S1355(100)]	2	transcript=TGGT1_238895-t26_1 | gene=TGGT1_238895 | organism=Toxoplasma_gondii_GT1 | gene_product=hypothetical protein | transcript_product=hypothetical protein | location=TGGT1_chrVI:292533-298724(-) | protein_length=1654 | sequence_SO=chromosome | SO=protein_coding_gene | is_pseudo=false	1xTMTpro [N-Term]; 1xPhospho [S3(100)]	FALSE	High	9.18E-05	0.000103235	1	1	TGGT1_238895-t26_1-p1 [1353-1364]	0	1790.88698	1.42	1.294	1.39	0.627	0.89	0.811	0.871	1.119	0.712	0.768	0.796	1.139	1.134	0.51	0.37	0.48	-0.67	-0.17	-0.3	-0.2	0.16	-0.49	-0.38	-0.33	0.19	0.18	1	1	1	1	1	1
34888	3	TGGT1_305180	Na+/H+ exchanger NHE3	[R].VGRLDSDVELIR.[T]	TGGT1_305180-t26_1-p1 1xPhospho [S1162(100)]	1	transcript=TGGT1_305180-t26_1 | gene=TGGT1_305180 | organism=Toxoplasma_gondii_GT1 | gene_product=Na_H_Exchanger domain-containing protein [Source:UniProtKB/TrEMBL;Acc:S7UI51] | transcript_product=Na+/H+ exchanger NHE3 | location=TGGT1_chrIX:5043402-5051565(-) | protein_length=1565 | sequence_SO=chromosome | SO=protein_coding_gene | is_pseudo=false	1xTMTpro [N-Term]; 1xPhospho [S6(100)]	FALSE	High	1.38E-05	0.000103235	1	1	TGGT1_305180-t26_1-p1 [1157-1168]	1	1755.93253	2.025	2.003	3.027	0.518	1.049	1.038	1.568	0.778	1.275	0.828	1.349	0.814	1.895	1.02	1	1.6	-0.95	0.07	0.05	0.65	-0.36	0.35	-0.27	0.43	-0.3	0.92	1	1	1	1	1	1
26984	3	TGGT1_242890	hypothetical protein	[R].RTSRGEQELGAEADQQSER.[H]		9	transcript=TGGT1_242890-t26_1 | gene=TGGT1_242890 | organism=Toxoplasma_gondii_GT1 | gene_product=hypothetical protein | transcript_product=hypothetical protein | location=TGGT1_chrVI:2291344-2310026(+) | protein_length=3144 | sequence_SO=chromosome | SO=protein_coding_gene | is_pseudo=false	1xTMTpro [N-Term]; 1xPhospho [T/S]	FALSE	High	1.10E-15	0.000103235	1	1	TGGT1_242890-t26_1-p1 [1605-1623]	2	2531.18065	1.409	1.78	1.952	0.593	0.836	1.056	1.157	0.797	0.791	1.154	1.048	1.335	1.003	0.49	0.83	0.97	-0.75	-0.26	0.08	0.21	-0.33	-0.34	0.21	0.07	0.42	0	1	1	1	1	1	1
30927	3	TGGT1_218600	RNA recognition motif-containing protein	[R].SSETVGEAAKQTPK.[R]	TGGT1_218600-t26_1-p1 1xPhospho [T24(100)]	2	transcript=TGGT1_218600-t26_1 | gene=TGGT1_218600 | organism=Toxoplasma_gondii_GT1 | gene_product=RRM domain-containing protein [Source:UniProtKB/TrEMBL;Acc:S7WHH5] | transcript_product=RNA recognition motif-containing protein | location=TGGT1_chrXII:1316835-1323130(+) | protein_length=752 | sequence_SO=chromosome | SO=protein_coding_gene | is_pseudo=false	2xTMTpro [K10; K14]; 1xTMTpro [N-Term]; 1xPhospho [T12(100)]	FALSE	High	1.17E-06	0.000103235	1	1	TGGT1_218600-t26_1-p1 [13-26]	1	2425.31558	0.891	1.112	0.915	2.9	2.583	3.225	2.653	1.711	2.94	1.839	1.51	1.097	1.442	-0.17	0.15	-0.13	1.54	1.37	1.69	1.41	0.77	1.56	0.88	0.59	0.13	0.53	1	1	1	1	1	1
8233	4	TGGT1_226700	putative nuclease	[R].EPVREPSDEEDPSK.[R]	TGGT1_226700-t26_1-p1 1xPhospho [S108(100)]	2	transcript=TGGT1_226700-t26_1 | gene=TGGT1_226700 | organism=Toxoplasma_gondii_GT1 | gene_product=TNase-like domain-containing protein [Source:UniProtKB/TrEMBL;Acc:S7UX03] | transcript_product=putative nuclease | location=TGGT1_chrX:1334516-1336804(+) | protein_length=449 | sequence_SO=chromosome | SO=protein_coding_gene | is_pseudo=false	1xTMTpro [K14]; 1xTMTpro [N-Term]; 1xPhospho [S7(100)]	FALSE	High	0.00251482	0.000494442	1	1	TGGT1_226700-t26_1-p1 [102-115]	1	2302.10956	0.922	0.812	0.727	1.446	1.333	1.174	1.051	1.158	2.15	0.834	1.151	0.546	1.26	-0.12	-0.3	-0.46	0.53	0.41	0.23	0.07	0.21	1.1	-0.26	0.2	-0.87	0.33	1	1	1	1	1	1
23475	3	TGGT1_277940	hypothetical protein	[R].RASAPEDTR.[R]	TGGT1_277940-t26_1-p1 1xPhospho [S962(100)]	3	transcript=TGGT1_277940-t26_1 | gene=TGGT1_277940 | organism=Toxoplasma_gondii_GT1 | gene_product=hypothetical protein | transcript_product=hypothetical protein | location=TGGT1_chrXII:6305851-6317746(-) | protein_length=2889 | sequence_SO=chromosome | SO=protein_coding_gene | is_pseudo=false	1xTMTpro [N-Term]; 1xPhospho [S3(100)]	FALSE	High	0.00182886	0.000226269	1	1	TGGT1_277940-t26_1-p1 [960-968]	1	1386.66977	1.078	1.089	0.749	1.766	1.903	1.923	1.322	2.291	2.476	1.44	0.831	0.777	0.918	0.11	0.12	-0.42	0.82	0.93	0.94	0.4	1.2	1.31	0.53	-0.27	-0.36	-0.12	1	1	1	1	1	1
7452	3	TGGT1_206580	formin FRM2	[R].EGQAEAASPR.[Y]	TGGT1_206580-t26_1-p1 1xPhospho [S218(100)]	1	transcript=TGGT1_206580-t26_1 | gene=TGGT1_206580 | organism=Toxoplasma_gondii_GT1 | gene_product=FH2 domain-containing protein [Source:UniProtKB/TrEMBL;Acc:S7W9L4] | transcript_product=formin FRM2 | location=TGGT1_chrVIIa:788142-805346(+) | protein_length=4709 | sequence_SO=chromosome | SO=protein_coding_gene | is_pseudo=false	1xTMTpro [N-Term]; 1xPhospho [S8(100)]	FALSE	High	0.00947032	0.000878522	1	1	TGGT1_206580-t26_1-p1 [211-220]	0	1399.65379	1.562	1.8	1.42	0.501	0.783	0.902	0.711	1.11	0.937	0.697	0.705	0.962	1.02	0.64	0.85	0.51	-1	-0.35	-0.15	-0.49	0.15	-0.09	-0.52	-0.5	-0.06	0.03	1	1	1	1	1	1
7010	3	TGGT1_224480	putative cell-cycle-associated protein kinase CLK	[R].EERPGRRSDLPASEAR.[E]	TGGT1_224480-t26_1-p1 2xPhospho [S1121(100); S1126(100)]	6	transcript=TGGT1_224480-t26_1 | gene=TGGT1_224480 | organism=Toxoplasma_gondii_GT1 | gene_product=Protein kinase domain-containing protein [Source:UniProtKB/TrEMBL;Acc:S7UWD5] | transcript_product=putative cell-cycle-associated protein kinase CLK | location=TGGT1_chrX:2940747-2949601(-) | protein_length=1699 | sequence_SO=chromosome | SO=protein_coding_gene | is_pseudo=false	1xTMTpro [N-Term]; 2xPhospho [S8(100); S13(100)]	FALSE	High	0.0012006	0.000226269	1	1	TGGT1_224480-t26_1-p1 [1114-1129]	2	2290.06615	1.285	1.653	1.481	0.737	0.947	1.218	1.091	0.944	0.977	1.074	1.003	1.247	1.016	0.36	0.72	0.57	-0.44	-0.08	0.28	0.13	-0.08	-0.03	0.1	0	0.32	0.02	1	1	1	1	1	1
11731	3	TGGT1_233010	putative cell-cycle-assocaited protein kinase ERK7	[R].GESFHGPVR.[A]	TGGT1_233010-t26_1-p1 1xPhospho [S645(100)]	1	transcript=TGGT1_233010-t26_1 | gene=TGGT1_233010 | organism=Toxoplasma_gondii_GT1 | gene_product=Mitogen-activated protein kinase [Source:UniProtKB/TrEMBL;Acc:S7WC30] | transcript_product=putative cell-cycle-assocaited protein kinase ERK7 | location=TGGT1_chrVIII:2333548-2340143(+) | protein_length=692 | sequence_SO=chromosome | SO=protein_coding_gene | is_pseudo=false	1xTMTpro [N-Term]; 1xPhospho [S3(100)]	FALSE	High	0.00362353	0.00057176	1	1	TGGT1_233010-t26_1-p1 [643-651]	0	1369.65848	1.505	1.525	1.677	0.816	1.228	1.245	1.369	1.188	1.015	0.807	1.034	1.227	1.696	0.59	0.61	0.75	-0.29	0.3	0.32	0.45	0.25	0.02	-0.31	0.05	0.3	0.76	1	1	1	1	1	1
11654	3	TGGT1_249260	putative cell-cycle-associated protein kinase CDK	[R].GENRPAFSPERPAFDESR.[R]	TGGT1_249260-t26_1-p1 1xPhospho [S1194(100)]	1	transcript=TGGT1_249260-t26_1 | gene=TGGT1_249260 | organism=Toxoplasma_gondii_GT1 | gene_product=Protein kinase domain-containing protein [Source:UniProtKB/TrEMBL;Acc:S7W928] | transcript_product=putative cell-cycle-associated protein kinase CDK | location=TGGT1_chrXII:4333758-4345741(-) | protein_length=1910 | sequence_SO=chromosome | SO=protein_coding_gene | is_pseudo=false	1xTMTpro [N-Term]; 1xPhospho [S8(100)]	FALSE	High	1.66E-06	0.000103235	1	1	TGGT1_249260-t26_1-p1 [1187-1204]	0	2446.14717	1.09	1.09	0.507	1.359	1.481	1.48	0.688	1.117	0.84	0.469	1.325	1.763	1.467	0.12	0.12	-0.98	0.44	0.57	0.57	-0.54	0.16	-0.25	-1.09	0.41	0.82	0.55	1	1	1	1	1	1
24568	2	TGGT1_254940	MIF4G domain-containing protein	[R].RGAENSPVAPGEASK.[Q]	TGGT1_254940-t26_1-p1 1xPhospho [S769(100)]	2	transcript=TGGT1_254940-t26_1 | gene=TGGT1_254940 | organism=Toxoplasma_gondii_GT1 | gene_product=MI domain-containing protein [Source:UniProtKB/TrEMBL;Acc:S7W271] | transcript_product=MIF4G domain-containing protein | location=TGGT1_chrIII:2027943-2043635(+) | protein_length=3756 | sequence_SO=chromosome | SO=protein_coding_gene | is_pseudo=false	1xTMTpro [K15]; 1xTMTpro [N-Term]; 1xPhospho [S6(100)]	FALSE	High	5.84E-06	0.000103235	1	1	TGGT1_254940-t26_1-p1 [764-778]	1	2158.11492	1.242	1.357	1.735	0.732	0.908	0.993	1.27	0.792	1.453	1.299	1.146	0.683	0.977	0.31	0.44	0.8	-0.45	-0.14	-0.01	0.34	-0.34	0.54	0.38	0.2	-0.55	-0.03	1	1	1	1	1	1
7556	3	TGGT1_305930	hypothetical protein	[R].EGSWELLENSSSPR.[L]	TGGT1_305930-t26_1-p1 1xPhospho [S181(100)]	2	transcript=TGGT1_305930-t26_1 | gene=TGGT1_305930 | organism=Toxoplasma_gondii_GT1 | gene_product=hypothetical protein | transcript_product=hypothetical protein | location=TGGT1_chrIX:5457389-5459694(-) | protein_length=234 | sequence_SO=chromosome | SO=protein_coding_gene | is_pseudo=false	1xTMTpro [N-Term]; 1xPhospho [S3(100)]	FALSE	High	2.88E-08	0.000103235	1	1	TGGT1_305930-t26_1-p1 [179-192]	0	1974.91292	1.966	1.529	2.131	0.461	0.907	0.705	0.983	1.102	0.918	1.063	0.823	0.768	0.925	0.98	0.61	1.09	-1.12	-0.14	-0.5	-0.02	0.14	-0.12	0.09	-0.28	-0.38	-0.11	1	1	1	1	1	1
5744	3	TGGT1_219460	hypothetical protein	[R].DTSPQRGDSEFGGGACLR.[V]	TGGT1_219460-t26_1-p1 1xMethylthio [C532]; 2xPhospho [S525(100); T/S]	1	transcript=TGGT1_219460-t26_1 | gene=TGGT1_219460 | organism=Toxoplasma_gondii_GT1 | gene_product=hypothetical protein | transcript_product=hypothetical protein | location=TGGT1_chrXII:861747-865934(+) | protein_length=1283 | sequence_SO=chromosome | SO=protein_coding_gene | is_pseudo=false	1xMethylthio [C16]; 1xTMTpro [N-Term]; 2xPhospho [S9(100); T/S]	FALSE	High	0.00619162	0.000672868	1	1	TGGT1_219460-t26_1-p1 [517-534]	1	2362.95178	1.209	1.588	0.991	0.747	0.903	1.186	0.74	1.173	1.671	0.839	0.77	0.71	0.882	0.27	0.67	-0.01	-0.42	-0.15	0.25	-0.43	0.23	0.74	-0.25	-0.38	-0.49	-0.18	1	1	1	1	1	1
14792	5	TGGT1_223880	zinc finger, C3HC4 type (RING finger) domain-containing protein	[R].GSVEADRSR.[S]	TGGT1_223880-t26_1-p1 1xPhospho [S234(100)]	1	transcript=TGGT1_223880-t26_1 | gene=TGGT1_223880 | organism=Toxoplasma_gondii_GT1 | gene_product=RING-type domain-containing protein [Source:UniProtKB/TrEMBL;Acc:S7UVV4] | transcript_product=zinc finger, C3HC4 type (RING finger) domain-containing protein | location=TGGT1_chrX:3392353-3413350(-) | protein_length=3893 | sequence_SO=chromosome | SO=protein_coding_gene | is_pseudo=false	1xTMTpro [N-Term]; 1xPhospho [S8(100)]	FALSE	High	0.0227262	0.00279571	1	1	TGGT1_223880-t26_1-p1 [227-235]	1	1360.65412	0.986	0.889	0.832	2.306	2.275	2.05	1.918	1.909	1.321	2.825	1.192	1.552	0.679	-0.02	-0.17	-0.27	1.21	1.19	1.04	0.94	0.93	0.4	1.5	0.25	0.63	-0.56	1	1	1	1	1	1
16648	3	TGGT1_243210	DUF862 domain-containing protein	[R].KAETPVEWAEAESDGGAGAMR.[S]	TGGT1_243210-t26_1-p1 1xPhospho [S538(100)]	2	transcript=TGGT1_243210-t26_1 | gene=TGGT1_243210 | organism=Toxoplasma_gondii_GT1 | gene_product=DUF862 domain-containing protein [Source:UniProtKB/TrEMBL;Acc:S7URT5] | transcript_product=DUF862 domain-containing protein | location=TGGT1_chrVI:2363419-2368679(-) | protein_length=1093 | sequence_SO=chromosome | SO=protein_coding_gene | is_pseudo=false	1xTMTpro [K1]; 1xTMTpro [N-Term]; 1xPhospho [S13(100)]	FALSE	High	1.59E-07	0.000103235	1	1	TGGT1_243210-t26_1-p1 [526-546]	1	2850.36249	2.761	2.644	2.733	0.463	1.28	1.225	1.266	1.245	1.005	1.324	1.028	1.22	0.956	1.47	1.4	1.45	-1.11	0.36	0.29	0.34	0.32	0.01	0.41	0.04	0.29	-0.06	1	1	1	1	1	1
22875	3	TGGT1_218600	RNA recognition motif-containing protein	[R].QRRSEQDNENLEDEYLK.[S]	TGGT1_218600-t26_1-p1 1xPhospho [S728(100)]	3	transcript=TGGT1_218600-t26_1 | gene=TGGT1_218600 | organism=Toxoplasma_gondii_GT1 | gene_product=RRM domain-containing protein [Source:UniProtKB/TrEMBL;Acc:S7WHH5] | transcript_product=RNA recognition motif-containing protein | location=TGGT1_chrXII:1316835-1323130(+) | protein_length=752 | sequence_SO=chromosome | SO=protein_coding_gene | is_pseudo=false	1xTMTpro [K17]; 1xTMTpro [N-Term]; 1xPhospho [S4(100)]	FALSE	High	7.98E-11	0.000103235	1	1	TGGT1_218600-t26_1-p1 [725-741]	2	2854.3864	1.225	1.076	1.174	1.899	2.326	2.044	2.23	3.076	3.679	3.954	0.756	0.556	0.564	0.29	0.11	0.23	0.93	1.22	1.03	1.16	1.62	1.88	1.98	-0.4	-0.85	-0.83	1	1	1	1	1	1
21957	3	TGGT1_229690	putative autophagy-related protein 7 atg7	[R].QAAGGRESEGGR.[A]	TGGT1_229690-t26_1-p1 1xPhospho [S837(100)]	1	transcript=TGGT1_229690-t26_1 | gene=TGGT1_229690 | organism=Toxoplasma_gondii_GT1 | gene_product=Putative autophagy-related protein 7 atg7 [Source:UniProtKB/TrEMBL;Acc:S7V2J5] | transcript_product=putative autophagy-related protein 7 atg7 | location=TGGT1_chrVIII:377254-384402(-) | protein_length=1332 | sequence_SO=chromosome | SO=protein_coding_gene | is_pseudo=false	1xTMTpro [N-Term]; 1xPhospho [S8(100)]	FALSE	High	0.00427106	0.00057176	1	1	TGGT1_229690-t26_1-p1 [830-841]	1	1558.72941	2.181	1.956	2.026	0.849	1.852	1.661	1.72	0.854	1.15	0.806	2.169	1.444	2.133	1.13	0.97	1.02	-0.24	0.89	0.73	0.78	-0.23	0.2	-0.31	1.12	0.53	1.09	1	1	1	1	1	1
17175	3	TGGT1_228070	hypothetical protein	[K].KRGEESGEEAAADGSER.[E]	TGGT1_228070-t26_1-p1 1xPhospho [S3995(100)]	3	transcript=TGGT1_228070-t26_1 | gene=TGGT1_228070 | organism=Toxoplasma_gondii_GT1 | gene_product=C2H2-type domain-containing protein [Source:UniProtKB/TrEMBL;Acc:S7UX95] | transcript_product=hypothetical protein | location=TGGT1_chrX:518611-549108(+) | protein_length=4099 | sequence_SO=chromosome | SO=protein_coding_gene | is_pseudo=false	1xTMTpro [K1]; 1xTMTpro [N-Term]; 1xPhospho [S6(100)]	FALSE	High	2.75E-05	0.000103235	1	1	TGGT1_228070-t26_1-p1 [3990-4006]	2	2466.17535	2.438	2.149	2.93	0.452	1.101	0.97	1.323	0.825	1.206	1.045	1.335	0.804	1.266	1.29	1.1	1.55	-1.15	0.14	-0.04	0.4	-0.28	0.27	0.06	0.42	-0.31	0.34	1	1	1	1	1	1
20151	3	TGGT1_290640	putative DNA mismatch repair protein MSH6-1	[K].METPPSIRR.[R]	TGGT1_290640-t26_1-p1 2xPhospho [T192(100); S195(100)]	9	transcript=TGGT1_290640-t26_1 | gene=TGGT1_290640 | organism=Toxoplasma_gondii_GT1 | gene_product=DNA mismatch repair protein [Source:UniProtKB/TrEMBL;Acc:S7UQA4] | transcript_product=putative DNA mismatch repair protein MSH6-1 | location=TGGT1_chrIX:3604395-3616262(-) | protein_length=1561 | sequence_SO=chromosome | SO=protein_coding_gene | is_pseudo=false	1xOxidation [M1]; 1xTMTpro [N-Term]; 2xPhospho [T3(100); S6(100)]	FALSE	High	0.00187876	0.000226269	1	1	TGGT1_290640-t26_1-p1 [190-198]	1	1566.70716	1.447	1.891	1.749	0.461	0.666	0.871	0.806	0.892	0.777	0.86	0.747	1.121	0.937	0.53	0.92	0.81	-1.12	-0.59	-0.2	-0.31	-0.16	-0.36	-0.22	-0.42	0.17	-0.09	1	1	1	1	1	1
7217	5	TGGT1_306400	hypothetical protein	[R].EGDAGSGRGGGDNAGR.[L]	TGGT1_306400-t26_1-p1 1xPhospho [S171(100)]	2	transcript=TGGT1_306400-t26_1 | gene=TGGT1_306400 | organism=Toxoplasma_gondii_GT1 | gene_product=C3H1-type domain-containing protein [Source:UniProtKB/TrEMBL;Acc:S7UHB0] | transcript_product=hypothetical protein | location=TGGT1_chrIX:5832391-5837378(+) | protein_length=1403 | sequence_SO=chromosome | SO=protein_coding_gene | is_pseudo=false	1xTMTpro [N-Term]; 1xPhospho [S6(100)]	FALSE	High	0.00169462	0.000226269	1	1	TGGT1_306400-t26_1-p1 [166-181]	1	1816.78945	2.569	1.748	3.826	0.476	1.223	0.832	1.821	0.789	0.571	1.339	1.551	1.458	1.36	1.36	0.81	1.94	-1.07	0.29	-0.26	0.86	-0.34	-0.81	0.42	0.63	0.54	0.44	1	1	1	1	1	1
11497	3	TGGT1_236260	protein phosphatase 2C domain-containing protein	[R].GEELSPANAR.[E]	TGGT1_236260-t26_1-p1 1xPhospho [S762(100)]	1	transcript=TGGT1_236260-t26_1 | gene=TGGT1_236260 | organism=Toxoplasma_gondii_GT1 | gene_product=PPM-type phosphatase domain-containing protein [Source:UniProtKB/TrEMBL;Acc:S7URR0] | transcript_product=protein phosphatase 2C domain-containing protein | location=TGGT1_chrX:5251094-5255991(+) | protein_length=882 | sequence_SO=chromosome | SO=protein_coding_gene | is_pseudo=false	1xTMTpro [N-Term]; 1xPhospho [S5(100)]	FALSE	High	0.0353629	0.0036649	1	1	TGGT1_236260-t26_1-p1 [758-767]	0	1427.68509	1.037	1.759	1.492	0.694	0.719	1.221	1.036	0.562	1.512	0.965	1.28	0.807	1.073	0.05	0.81	0.58	-0.53	-0.48	0.29	0.05	-0.83	0.6	-0.05	0.36	-0.31	0.1	1	1	1	1	1	1
25276	2	TGGT1_273140	radical SAM methylthiotransferase, MiaB/RimO family protein	[R].RLPSLDLPK.[I]	TGGT1_273140-t26_1-p1 1xPhospho [S552(100)]	3	transcript=TGGT1_273140-t26_1 | gene=TGGT1_273140 | organism=Toxoplasma_gondii_GT1 | gene_product=MTTase N-terminal domain-containing protein [Source:UniProtKB/TrEMBL;Acc:S7WCC8] | transcript_product=radical SAM methylthiotransferase, MiaB/RimO family protein | location=TGGT1_chrVIII:3631068-3638243(+) | protein_length=867 | sequence_SO=chromosome | SO=protein_coding_gene | is_pseudo=false	1xTMTpro [K9]; 1xTMTpro [N-Term]; 1xPhospho [S4(100)]	FALSE	High	0.0345014	0.00348318	1	1	TGGT1_273140-t26_1-p1 [549-557]	1	1727.01123	1.156	1.41	1.398	0.578	0.668	0.815	0.808	0.65	0.732	0.693	1.028	1.114	1.166	0.21	0.5	0.48	-0.79	-0.58	-0.3	-0.31	-0.62	-0.45	-0.53	0.04	0.16	0.22	1	1	1	1	1	1
9899	3	TGGT1_261490	hypothetical protein	[R].FGHGGDASEERLSEER.[D]	TGGT1_261490-t26_1-p1 2xPhospho [S1852(100); S1857(100)]	4	transcript=TGGT1_261490-t26_1 | gene=TGGT1_261490 | organism=Toxoplasma_gondii_GT1 | gene_product=hypothetical protein | transcript_product=hypothetical protein | location=TGGT1_chrVIIb:1674000-1684152(+) | protein_length=2402 | sequence_SO=chromosome | SO=protein_coding_gene | is_pseudo=false	1xTMTpro [N-Term]; 2xPhospho [S8(100); S13(100)]	FALSE	High	0.000577976	0.000226269	1	1	TGGT1_261490-t26_1-p1 [1845-1860]	1	2239.93414	1.373	1.617	1.681	0.677	0.93	1.095	1.139	0.755	0.668	0.894	1.233	1.639	1.274	0.46	0.69	0.75	-0.56	-0.1	0.13	0.19	-0.41	-0.58	-0.16	0.3	0.71	0.35	1	1	1	1	1	1
18428	3	TGGT1_259200B	Na+/H+ exchanger NHE1	[R].LIEHATTMGR.[M]		1	transcript=TGGT1_259200B-t26_1 | gene=TGGT1_259200B | organism=Toxoplasma_gondii_GT1 | gene_product=Na+/H+ exchanger NHE1 [Source:UniProtKB/TrEMBL;Acc:S7WEL3] | transcript_product=Na+/H+ exchanger NHE1 | location=TGGT1_chrVIIb:2842786-2849857(-) | protein_length=1450 | sequence_SO=chromosome | SO=protein_coding_gene | is_pseudo=false	1xOxidation [M8]; 1xTMTpro [N-Term]; 1xPhospho [T]	FALSE	High	0.073794	0.00694392	1	1	TGGT1_259200B-t26_1-p1 [371-380]	0	1528.7514	1.532	1.42	1.797	0.662	1.015	0.94	1.19	0.772	0.47	0.956	1.314	2.002	1.246	0.62	0.51	0.85	-0.59	0.02	-0.09	0.25	-0.37	-1.09	-0.07	0.39	1	0.32	1	1	1	1	1	1
28229	2	TGGT1_214270	putative translation initiation factor IF-2	[K].SERESDNSDEELK.[T]	TGGT1_214270-t26_1-p1 2xPhospho [S150(100); S153(100)]	4	transcript=TGGT1_214270-t26_1 | gene=TGGT1_214270 | organism=Toxoplasma_gondii_GT1 | gene_product=Tr-type G domain-containing protein [Source:UniProtKB/TrEMBL;Acc:S7UR99] | transcript_product=putative translation initiation factor IF-2 | location=TGGT1_chrX:6085732-6096115(-) | protein_length=1146 | sequence_SO=chromosome | SO=protein_coding_gene | is_pseudo=false	1xTMTpro [K13]; 1xTMTpro [N-Term]; 2xPhospho [S5(100); S8(100)]	FALSE	High	7.51E-07	0.000103235	1	1	TGGT1_214270-t26_1-p1 [146-158]	1	2306.0082	1.558	1.512	1.412	0.194	0.303	0.294	0.274	0.301	0.325	0.284	1.004	0.904	0.964	0.64	0.6	0.5	-2.36	-1.72	-1.77	-1.87	-1.73	-1.62	-1.81	0.01	-0.14	-0.05	1	1	1	0.680466831	1	1
30660	3	TGGT1_319850	splicing factor U2AF family SnRNP auxilary factor large subunit, RRM domain-containing protein	[R].SRSRSPGGGGAAGGGK.[G]	TGGT1_319850-t26_1-p1 3xPhospho [S163(100); S165(100); S167(100)]	7	transcript=TGGT1_319850-t26_1 | gene=TGGT1_319850 | organism=Toxoplasma_gondii_GT1 | gene_product=RRM domain-containing protein [Source:UniProtKB/TrEMBL;Acc:S7UK80] | transcript_product=splicing factor U2AF family SnRNP auxilary factor large subunit, RRM domain-containing protein | location=TGGT1_chrIV:689661-691811(+) | protein_length=495 | sequence_SO=chromosome | SO=protein_coding_gene | is_ps…	1xTMTpro [K16]; 1xTMTpro [N-Term]; 3xPhospho [S1(100); S3(100); S5(100)]	FALSE	High	5.00E-06	0.000103235	1	1	TGGT1_319850-t26_1-p1 [163-178]	2	2207.00163	1.446	2.045	1.901	0.581	0.841	1.189	1.105	0.747	1.406	1.063	1.126	0.845	1.039	0.53	1.03	0.93	-0.78	-0.25	0.25	0.14	-0.42	0.49	0.09	0.17	-0.24	0.06	1	1	1	1	1	1
13738	2	TGGT1_232080	hypothetical protein	[R].GRDSFIR.[G]	TGGT1_232080-t26_1-p1 1xPhospho [S8389(100)]	1	transcript=TGGT1_232080-t26_1 | gene=TGGT1_232080 | organism=Toxoplasma_gondii_GT1 | gene_product=Chorein_N domain-containing protein [Source:UniProtKB/TrEMBL;Acc:S7WJ08] | transcript_product=hypothetical protein | location=TGGT1_chrVIII:1804634-1839298(-) | protein_length=10329 | sequence_SO=chromosome | SO=protein_coding_gene | is_pseudo=false	1xTMTpro [N-Term]; 1xPhospho [S4(100)]	FALSE	High	0.0181696	0.00222909	1	1	TGGT1_232080-t26_1-p1 [8386-8392]	1	1234.62645	1.48	1.425	1.656	0.64	0.947	0.912	1.06	0.73	0.678	0.821	1.297	1.345	1.29	0.57	0.51	0.73	-0.64	-0.08	-0.13	0.08	-0.45	-0.56	-0.28	0.38	0.43	0.37	1	1	1	1	1	1
5752	3	TGGT1_219150	zinc finger, zz type domain-containing protein	[R].DTTGHASVK.[G]	TGGT1_219150-t26_1-p1 1xPhospho [S143(100)]	1	transcript=TGGT1_219150-t26_1 | gene=TGGT1_219150 | organism=Toxoplasma_gondii_GT1 | gene_product=ZZ-type domain-containing protein [Source:UniProtKB/TrEMBL;Acc:S7WAE6] | transcript_product=zinc finger, zz type domain-containing protein | location=TGGT1_chrXII:1042433-1047423(-) | protein_length=843 | sequence_SO=chromosome | SO=protein_coding_gene | is_pseudo=false	1xTMTpro [K9]; 1xTMTpro [N-Term]; 1xPhospho [S7(100)]	FALSE	High	0.000119078	0.000103235	1	1	TGGT1_219150-t26_1-p1 [137-145]	0	1603.83366	0.714	0.825	0.684	2.686	1.919	2.216	1.837	2.317	2.766	1.89	0.828	0.801	0.972	-0.49	-0.28	-0.55	1.43	0.94	1.15	0.88	1.21	1.47	0.92	-0.27	-0.32	-0.04	1	1	1	1	1	1
45	3	TGGT1_239400	hypothetical protein	[R].AADAEKTPEGR.[E]	TGGT1_239400-t26_1-p1 1xPhospho [T1030(100)]	2	transcript=TGGT1_239400-t26_1 | gene=TGGT1_239400 | organism=Toxoplasma_gondii_GT1 | gene_product=hypothetical protein | transcript_product=hypothetical protein | location=TGGT1_chrVI:611132-617706(+) | protein_length=1265 | sequence_SO=chromosome | SO=protein_coding_gene | is_pseudo=false	1xTMTpro [K6]; 1xTMTpro [N-Term]; 1xPhospho [T7(100)]	FALSE	High	0.000107693	0.000103235	1	1	TGGT1_239400-t26_1-p1 [1024-1034]	1	1832.93991	1.571	2.479	1.811	0.599	0.94	1.484	1.084	0.887	1.228	1.214	1.061	1.208	0.893	0.65	1.31	0.86	-0.74	-0.09	0.57	0.12	-0.17	0.3	0.28	0.08	0.27	-0.16	1	1	1	1	1	1
1002	2	TGGT1_251770	hypothetical protein	[R].AGDDSAHAETVK.[R]	TGGT1_251770-t26_1-p1 1xPhospho [S1191(100)]	1	transcript=TGGT1_251770-t26_1 | gene=TGGT1_251770 | organism=Toxoplasma_gondii_GT1 | gene_product=hypothetical protein | transcript_product=hypothetical protein | location=TGGT1_chrXII:5493972-5500465(-) | protein_length=1265 | sequence_SO=chromosome | SO=protein_coding_gene | is_pseudo=false	1xTMTpro [K12]; 1xTMTpro [N-Term]; 1xPhospho [S5(100)]	FALSE	High	0.0472972	0.00462795	1	1	TGGT1_251770-t26_1-p1 [1187-1198]	0	1888.92974	1.607	1.394	1.445	0.719	1.155	1.001	1.038	1.184	0.832	1.025	0.975	1.204	1.012	0.68	0.48	0.53	-0.48	0.21	0	0.05	0.24	-0.27	0.04	-0.04	0.27	0.02	1	1	1	1	1	1
7507	3	TGGT1_305030	kinase, pfkB family protein	[R].EGSDDDWPSLSK.[C]	TGGT1_305030-t26_1-p1 1xPhospho [S277(100)]	1	transcript=TGGT1_305030-t26_1 | gene=TGGT1_305030 | organism=Toxoplasma_gondii_GT1 | gene_product=Ribokinase [Source:UniProtKB/TrEMBL;Acc:S7UH56] | transcript_product=kinase, pfkB family protein | location=TGGT1_chrIX:4960692-4962456(-) | protein_length=439 | sequence_SO=chromosome | SO=protein_coding_gene | is_pseudo=false	1xTMTpro [K12]; 1xTMTpro [N-Term]; 1xPhospho [S3(100)]	FALSE	High	0.0233757	0.00279571	1	1	TGGT1_305030-t26_1-p1 [275-286]	0	2023.95054	0.801	1.004	0.763	0.722	0.578	0.725	0.551	0.581	0.961	0.593	0.996	0.755	0.929	-0.32	0.01	-0.39	-0.47	-0.79	-0.46	-0.86	-0.78	-0.06	-0.75	-0.01	-0.41	-0.11	1	1	1	1	1	1
8460	3	TGGT1_227610	hypothetical protein	[K].EREDDSLDEK.[G]	TGGT1_227610-t26_1-p1 1xPhospho [S2932(100)]	1	transcript=TGGT1_227610-t26_1 | gene=TGGT1_227610 | organism=Toxoplasma_gondii_GT1 | gene_product=hypothetical protein | transcript_product=hypothetical protein | location=TGGT1_chrX:785051-801902(+) | protein_length=3648 | sequence_SO=chromosome | SO=protein_coding_gene | is_pseudo=false	1xTMTpro [K10]; 1xTMTpro [N-Term]; 1xPhospho [S6(100)]	FALSE	High	0.00445143	0.00057176	1	1	TGGT1_227610-t26_1-p1 [2927-2936]	1	1923.91924	0.963	1.653	1.132	0.763	0.735	1.262	0.864	0.52	0.964	0.773	1.414	1.309	1.118	-0.05	0.72	0.18	-0.39	-0.44	0.34	-0.21	-0.94	-0.05	-0.37	0.5	0.39	0.16	1	1	1	1	1	1
1823	4	TGGT1_226050	hypothetical protein	[R].APSVEEEHDR.[G]	TGGT1_226050-t26_1-p1 1xPhospho [S745(100)]	3	transcript=TGGT1_226050-t26_1 | gene=TGGT1_226050 | organism=Toxoplasma_gondii_GT1 | gene_product=RBR-type E3 ubiquitin transferase [Source:UniProtKB/TrEMBL;Acc:S7UWI8] | transcript_product=hypothetical protein | location=TGGT1_chrX:1753736-1757511(-) | protein_length=774 | sequence_SO=chromosome | SO=protein_coding_gene | is_pseudo=false	1xTMTpro [N-Term]; 1xPhospho [S3(100)]	FALSE	High	8.89E-05	0.000103235	1	1	TGGT1_226050-t26_1-p1 [743-752]	0	1552.69638	0.67	0.622	0.768	1.56	1.044	0.969	1.198	0.759	2.553	1.329	1.376	0.38	0.901	-0.58	-0.69	-0.38	0.64	0.06	-0.04	0.26	-0.4	1.35	0.41	0.46	-1.4	-0.15	1	1	1	1	1	1
15920	3	TGGT1_300330	hypothetical protein	[R].HGQRLSQQ.[-]	TGGT1_300330-t26_1-p1 1xPhospho [S1282(100)]	3	transcript=TGGT1_300330-t26_1 | gene=TGGT1_300330 | organism=Toxoplasma_gondii_GT1 | gene_product=hypothetical protein | transcript_product=hypothetical protein | location=TGGT1_chrXII:36167-42508(+) | protein_length=1284 | sequence_SO=chromosome | SO=protein_coding_gene | is_pseudo=false	1xTMTpro [N-Term]; 1xPhospho [S6(100)]	FALSE	High	0.00501947	0.00057176	1	1	TGGT1_300330-t26_1-p1 [1277-1284]	1	1337.66463	1.99	1.405	1.615	0.419	0.833	0.588	0.676	1.754	0.848	1.101	0.475	0.694	0.614	0.99	0.49	0.69	-1.26	-0.26	-0.77	-0.56	0.81	-0.24	0.14	-1.07	-0.53	-0.7	1	1	1	1	1	1
23604	3	TGGT1_252990	hypothetical protein	[R].RATDDIAGGR.[Y]	TGGT1_252990-t26_1-p1 1xPhospho [T129(100)]	2	transcript=TGGT1_252990-t26_1 | gene=TGGT1_252990 | organism=Toxoplasma_gondii_GT1 | gene_product=hypothetical protein | transcript_product=hypothetical protein | location=TGGT1_chrIII:647274-650053(-) | protein_length=361 | sequence_SO=chromosome | SO=protein_coding_gene | is_pseudo=false	1xTMTpro [N-Term]; 1xPhospho [T3(100)]	FALSE	High	0.0161019	0.00193862	1	1	TGGT1_252990-t26_1-p1 [127-136]	1	1415.69632	1.376	1.8	1.402	0.663	0.912	1.194	0.93	0.627	0.919	0.839	1.455	1.299	1.108	0.46	0.85	0.49	-0.59	-0.13	0.26	-0.11	-0.67	-0.12	-0.25	0.54	0.38	0.15	1	1	1	1	1	1
25093	2	TGGT1_311250	hypothetical protein	[R].RHSGELVSALTAER.[R]	TGGT1_311250-t26_1-p1 1xPhospho [S1625(100)]	3	transcript=TGGT1_311250-t26_1 | gene=TGGT1_311250 | organism=Toxoplasma_gondii_GT1 | gene_product=BTB domain-containing protein [Source:UniProtKB/TrEMBL;Acc:S7UTR3] | transcript_product=hypothetical protein | location=TGGT1_chrXI:1874376-1883214(+) | protein_length=1848 | sequence_SO=chromosome | SO=protein_coding_gene | is_pseudo=false	1xTMTpro [N-Term]; 1xPhospho [S3(100)]	FALSE	High	0.000464238	0.000103235	1	1	TGGT1_311250-t26_1-p1 [1623-1636]	1	1909.98161	1.414	1.565	1.468	0.559	0.79	0.875	0.82	1.001	0.86	1.028	0.789	1.017	0.798	0.5	0.65	0.55	-0.84	-0.34	-0.19	-0.29	0	-0.22	0.04	-0.34	0.02	-0.33	1	1	1	1	1	1
23357	3	TGGT1_218810	histidyl-tRNA synthetase	[K].RADTLNGREESEA.[-]	TGGT1_218810-t26_1-p1 1xPhospho [T161(100)]	6	transcript=TGGT1_218810-t26_1 | gene=TGGT1_218810 | organism=Toxoplasma_gondii_GT1 | gene_product=Histidyl-tRNA synthetase [Source:UniProtKB/TrEMBL;Acc:S7V1V2] | transcript_product=histidyl-tRNA synthetase | location=TGGT1_chrXII:1223986-1227193(+) | protein_length=170 | sequence_SO=chromosome | SO=protein_coding_gene | is_pseudo=false	1xTMTpro [N-Term]; 1xPhospho [T4(100)]	FALSE	High	0.0126311	0.00131213	1	1	TGGT1_218810-t26_1-p1 [158-170]	2	1831.85065	1.74	1.999	2.506	0.6	1.044	1.199	1.503	0.972	1.261	0.955	1.074	0.951	1.574	0.8	1	1.33	-0.74	0.06	0.26	0.59	-0.04	0.34	-0.07	0.1	-0.07	0.65	1	1	1	1	1	1
8661	2	TGGT1_224970	nucleolar protein	[R].ERSDDALGLEEAGGDSLVSK.[R]	TGGT1_224970-t26_1-p1 1xPhospho [S464(100)]	1	transcript=TGGT1_224970-t26_1 | gene=TGGT1_224970 | organism=Toxoplasma_gondii_GT1 | gene_product=Nucleolar protein,nop52 protein [Source:UniProtKB/TrEMBL;Acc:S7UWG5] | transcript_product=nucleolar protein | location=TGGT1_chrX:2534848-2538890(+) | protein_length=1095 | sequence_SO=chromosome | SO=protein_coding_gene | is_pseudo=false	1xTMTpro [K20]; 1xTMTpro [N-Term]; 1xPhospho [S3(100)]	FALSE	High	2.70E-08	0.000103235	1	1	TGGT1_224970-t26_1-p1 [462-481]	1	2736.35846	1.241	1.121	1.09	1.519	1.885	1.702	1.655	1.822	2.056	1.98	1.034	0.828	0.836	0.31	0.16	0.12	0.6	0.91	0.77	0.73	0.87	1.04	0.99	0.05	-0.27	-0.26	1	1	1	1	1	1
27478	3	TGGT1_315270	hypothetical protein	[R].SAPLPSRDQEGGER.[I]	TGGT1_315270-t26_1-p1 1xPhospho [S118(100)]	3	transcript=TGGT1_315270-t26_1 | gene=TGGT1_315270 | organism=Toxoplasma_gondii_GT1 | gene_product=hypothetical protein | transcript_product=hypothetical protein | location=TGGT1_chrXI:4558433-4565813(-) | protein_length=780 | sequence_SO=chromosome | SO=protein_coding_gene | is_pseudo=false	1xTMTpro [N-Term]; 1xPhospho [S6(100)]	FALSE	High	0.00223799	0.000494442	1	1	TGGT1_315270-t26_1-p1 [113-126]	1	1882.89794	2.17	2.349	2.86	0.388	0.841	0.911	1.109	0.578	0.774	0.91	1.454	1.177	1.219	1.12	1.23	1.52	-1.37	-0.25	-0.14	0.15	-0.79	-0.37	-0.14	0.54	0.23	0.29	1	1	1	1	1	1
18776	2	TGGT1_201400	Sin3-associated polypeptide SAP18	[R].LPRPSPSIQREPR.[R]	TGGT1_201400-t26_1-p1 2xPhospho [S260(100); S262(100)]	2	transcript=TGGT1_201400-t26_1 | gene=TGGT1_201400 | organism=Toxoplasma_gondii_GT1 | gene_product=Sin3-associated polypeptide SAP18 [Source:UniProtKB/TrEMBL;Acc:S7UV76] | transcript_product=Sin3-associated polypeptide SAP18 | location=TGGT1_chrVIIa:3801972-3807611(-) | protein_length=868 | sequence_SO=chromosome | SO=protein_coding_gene | is_pseudo=false	1xTMTpro [N-Term]; 2xPhospho [S5(100); S7(100)]	FALSE	High	0.091909	0.00907134	1	1	TGGT1_201400-t26_1-p1 [256-268]	1	1997.00539	2.015	1.517	1.494	0.589	1.187	0.893	0.88	1.142	1.345	1.054	1.039	0.664	0.835	1.01	0.6	0.58	-0.76	0.25	-0.16	-0.18	0.19	0.43	0.08	0.06	-0.59	-0.26	1	1	1	1	1	1
16169	3	TGGT1_313340	hypothetical protein	[R].HQESLAAELLDSESGK.[A]	TGGT1_313340-t26_1-p1 1xPhospho [S536(100)]	1	transcript=TGGT1_313340-t26_1 | gene=TGGT1_313340 | organism=Toxoplasma_gondii_GT1 | gene_product=hypothetical protein | transcript_product=hypothetical protein | location=TGGT1_chrXI:3246107-3255996(-) | protein_length=1444 | sequence_SO=chromosome | SO=protein_coding_gene | is_pseudo=false	1xTMTpro [K16]; 1xTMTpro [N-Term]; 1xPhospho [S4(100)]	FALSE	High	5.31E-11	0.000103235	1	1	TGGT1_313340-t26_1-p1 [533-548]	0	2402.20961	1.103	1.148	1.346	0.652	0.719	0.749	0.878	1.007	0.916	0.914	0.714	0.818	0.961	0.14	0.2	0.43	-0.62	-0.48	-0.42	-0.19	0.01	-0.13	-0.13	-0.49	-0.29	-0.06	1	1	1	1	1	1
22578	4	TGGT1_246170	ARID/BRIGHT DNA binding domain-containing protein	[R].QLSPPHTGAEGLR.[G]	TGGT1_246170-t26_1-p1 1xPhospho [S1406(100)]	2	transcript=TGGT1_246170-t26_1 | gene=TGGT1_246170 | organism=Toxoplasma_gondii_GT1 | gene_product=ARID domain-containing protein [Source:UniProtKB/TrEMBL;Acc:S7V0S1] | transcript_product=ARID/BRIGHT DNA binding domain-containing protein | location=TGGT1_chrXII:2631425-2644738(+) | protein_length=2721 | sequence_SO=chromosome | SO=protein_coding_gene | is_pseudo=false	1xTMTpro [N-Term]; 1xPhospho [S3(100)]	FALSE	High	1.08E-05	0.000103235	1	1	TGGT1_246170-t26_1-p1 [1404-1416]	0	1746.88591	0.891	0.898	0.635	1.436	1.279	1.289	0.913	0.965	2.115	0.715	1.325	0.61	1.276	-0.17	-0.16	-0.65	0.52	0.36	0.37	-0.13	-0.05	1.08	-0.48	0.41	-0.71	0.35	1	1	1	1	1	1
8116	2	TGGT1_314430	serine/threonine specific protein phosphatase	[R].ENSIHTR.[R]	TGGT1_314430-t26_1-p1 1xPhospho [S346(100)]	7	transcript=TGGT1_314430-t26_1 | gene=TGGT1_314430 | organism=Toxoplasma_gondii_GT1 | gene_product=TYR_PHOSPHATASE_2 domain-containing protein [Source:UniProtKB/TrEMBL;Acc:S7W2B2] | transcript_product=serine/threonine specific protein phosphatase | location=TGGT1_chrXI:4063083-4067125(+) | protein_length=479 | sequence_SO=chromosome | SO=protein_coding_gene | is_pseudo=false	1xTMTpro [N-Term]; 1xPhospho [S3(100)]	FALSE	High	0.000298504	0.000103235	1	1	TGGT1_314430-t26_1-p1 [344-350]	0	1240.60063	1.406	1.083	1.141	0.727	1.022	0.787	0.83	1.042	0.721	0.85	0.981	1.092	0.976	0.49	0.11	0.19	-0.46	0.03	-0.35	-0.27	0.06	-0.47	-0.23	-0.03	0.13	-0.03	1	1	1	1	1	1
14428	3	TGGT1_261500	hydrolase	[K].GSLDEIRGEALR.[E]	TGGT1_261500-t26_1-p1 1xPhospho [S478(100)]	3	transcript=TGGT1_261500-t26_1 | gene=TGGT1_261500 | organism=Toxoplasma_gondii_GT1 | gene_product=Hydrolase [Source:UniProtKB/TrEMBL;Acc:S7WE79] | transcript_product=hydrolase | location=TGGT1_chrVIIb:1664223-1668817(-) | protein_length=501 | sequence_SO=chromosome | SO=protein_coding_gene | is_pseudo=false	1xTMTpro [N-Term]; 1xPhospho [S2(100)]	FALSE	High	6.31E-05	0.000103235	1	1	TGGT1_261500-t26_1-p1 [477-488]	1	1699.86993	1.464	1.68	2.889	0.608	0.89	1.021	1.755	0.708	0.765	0.863	1.257	1.334	2.035	0.55	0.75	1.53	-0.72	-0.17	0.03	0.81	-0.5	-0.39	-0.21	0.33	0.42	1.02	1	1	1	1	1	1
2024	5	TGGT1_246730	hypothetical protein	[R].ARGELESEREGGGK.[K]	TGGT1_246730-t26_1-p1 1xPhospho [S330(100)]	2	transcript=TGGT1_246730-t26_1 | gene=TGGT1_246730 | organism=Toxoplasma_gondii_GT1 | gene_product=hypothetical protein | transcript_product=hypothetical protein | location=TGGT1_chrXII:2879058-2882486(+) | protein_length=349 | sequence_SO=chromosome | SO=protein_coding_gene | is_pseudo=false	1xTMTpro [K14]; 1xTMTpro [N-Term]; 1xPhospho [S7(100)]	FALSE	High	0.000331218	0.000103235	1	1	TGGT1_246730-t26_1-p1 [324-337]	2	2163.10508	0.874	0.623	1.121	1.958	1.712	1.22	2.195	1.833	1.274	2.615	0.934	0.958	0.839	-0.19	-0.68	0.16	0.97	0.78	0.29	1.13	0.87	0.35	1.39	-0.1	-0.06	-0.25	1	1	1	1	1	1
4021	3	TGGT1_258780	OTU family cysteine protease	[R].DDTHEITHRFSR.[L]		2	transcript=TGGT1_258780-t26_1 | gene=TGGT1_258780 | organism=Toxoplasma_gondii_GT1 | gene_product=OTU domain-containing protein [Source:UniProtKB/TrEMBL;Acc:S7UZ34] | transcript_product=OTU family cysteine protease | location=TGGT1_chrVIIb:3153619-3154710(-) | protein_length=363 | sequence_SO=chromosome | SO=protein_coding_gene | is_pseudo=false	1xTMTpro [N-Term]; 1xPhospho [T/S]	FALSE	High	0.00273874	0.00057176	1	1	TGGT1_258780-t26_1-p1 [22-33]	1	1897.88771	1.681	2.43	1.309	0.402	0.675	0.977	0.526	0.843	0.901	0.487	0.801	1.084	1.081	0.75	1.28	0.39	-1.32	-0.57	-0.03	-0.93	-0.25	-0.15	-1.04	-0.32	0.12	0.11	1	1	1	1	1	1
24018	2	TGGT1_279320	hypothetical protein	[R].REASPDRGDPPCVPEDR.[E]	TGGT1_279320-t26_1-p1 1xMethylthio [C4154]; 1xPhospho [S4146(100)]	4	transcript=TGGT1_279320-t26_1 | gene=TGGT1_279320 | organism=Toxoplasma_gondii_GT1 | gene_product=hypothetical protein | transcript_product=hypothetical protein | location=TGGT1_chrIX:99003-113921(-) | protein_length=4972 | sequence_SO=chromosome | SO=protein_coding_gene | is_pseudo=false	1xMethylthio [C12]; 1xTMTpro [N-Term]; 1xPhospho [S4(100)]	FALSE	High	8.87E-06	0.000103235	1	1	TGGT1_279320-t26_1-p1 [4143-4159]	2	2326.02765	1.159	1.206	1.374	0.87	1.008	1.049	1.195	0.972	0.708	1.456	1.038	1.483	0.821	0.21	0.27	0.46	-0.2	0.01	0.07	0.26	-0.04	-0.5	0.54	0.05	0.57	-0.29	1	1	1	1	1	1
23328	5	TGGT1_201400	Sin3-associated polypeptide SAP18	[R].RAATPRASPR.[R]	TGGT1_201400-t26_1-p1 2xPhospho [T160(100); S164(100)]	3	transcript=TGGT1_201400-t26_1 | gene=TGGT1_201400 | organism=Toxoplasma_gondii_GT1 | gene_product=Sin3-associated polypeptide SAP18 [Source:UniProtKB/TrEMBL;Acc:S7UV76] | transcript_product=Sin3-associated polypeptide SAP18 | location=TGGT1_chrVIIa:3801972-3807611(-) | protein_length=868 | sequence_SO=chromosome | SO=protein_coding_gene | is_pseudo=false	1xTMTpro [N-Term]; 2xPhospho [T4(100); S8(100)]	FALSE	High	0.00468294	0.00057176	1	1	TGGT1_201400-t26_1-p1 [157-166]	2	1546.75756	1.53	1.152	1.991	0.693	1.06	0.798	1.38	0.739	0.632	1.19	1.435	1.264	1.16	0.61	0.2	0.99	-0.53	0.08	-0.33	0.46	-0.44	-0.66	0.25	0.52	0.34	0.21	1	1	1	1	1	1
8713	2	TGGT1_233090	XPG N-terminal domain-containing protein	[R].ERSQDDENEAYNAR.[H]	TGGT1_233090-t26_1-p1 1xPhospho [S802(100)]	3	transcript=TGGT1_233090-t26_1 | gene=TGGT1_233090 | organism=Toxoplasma_gondii_GT1 | gene_product=XPG N-terminal domain-containing protein [Source:UniProtKB/TrEMBL;Acc:S7WJD4] | transcript_product=XPG N-terminal domain-containing protein | location=TGGT1_chrVIII:2399313-2409305(-) | protein_length=949 | sequence_SO=chromosome | SO=protein_coding_gene | is_pseudo=false	1xTMTpro [N-Term]; 1xPhospho [S3(100)]	FALSE	High	4.92E-09	0.000103235	1	1	TGGT1_233090-t26_1-p1 [800-813]	1	2080.88922	1.444	1.666	2.045	0.414	0.598	0.69	0.846	0.51	0.815	0.941	1.171	0.846	0.899	0.53	0.74	1.03	-1.27	-0.74	-0.54	-0.24	-0.97	-0.29	-0.09	0.23	-0.24	-0.15	1	1	1	1	1	1
14017	3	TGGT1_224700	hypothetical protein	[R].GRSPDSSANQTGVFGR.[R]	TGGT1_224700-t26_1-p1 1xPhospho [S1595(100)]	1	transcript=TGGT1_224700-t26_1 | gene=TGGT1_224700 | organism=Toxoplasma_gondii_GT1 | gene_product=hypothetical protein | transcript_product=hypothetical protein | location=TGGT1_chrX:2774904-2782271(-) | protein_length=1678 | sequence_SO=chromosome | SO=protein_coding_gene | is_pseudo=false	1xTMTpro [N-Term]; 1xPhospho [S3(100)]	FALSE	High	0.00162761	0.000226269	1	1	TGGT1_224700-t26_1-p1 [1593-1608]	1	2019.95685	2.011	1.803	2.021	0.753	1.513	1.357	1.521	1.521	0.802	1.058	0.995	1.691	1.437	1.01	0.85	1.02	-0.41	0.6	0.44	0.61	0.6	-0.32	0.08	-0.01	0.76	0.52	1	1	1	1	1	1
22787	3	TGGT1_238410	hypothetical protein	[R].QQTLECLTVDATDRDTK.[R]	TGGT1_238410-t26_1-p1 1xMethylthio [C563]; 1xPhospho [T560(100)]	1	transcript=TGGT1_238410-t26_1 | gene=TGGT1_238410 | organism=Toxoplasma_gondii_GT1 | gene_product=hypothetical protein | transcript_product=hypothetical protein | location=TGGT1_chrVI:210000-214878(+) | protein_length=1535 | sequence_SO=chromosome | SO=protein_coding_gene | is_pseudo=false	1xMethylthio [C6]; 1xTMTpro [K17]; 1xTMTpro [N-Term]; 1xPhospho [T3(100)]	FALSE	High	1.27E-11	0.000103235	1	1	TGGT1_238410-t26_1-p1 [558-574]	1	2671.29639	2.894	2.95	2.648	0.411	1.19	1.213	1.089	1.042	0.872	0.879	1.143	1.39	1.239	1.53	1.56	1.41	-1.28	0.25	0.28	0.12	0.06	-0.2	-0.19	0.19	0.48	0.31	1	1	1	1	1	1
21626	4	TGGT1_247450	hypothetical protein	[R].NRDHAPQSPVAAR.[R]	TGGT1_247450-t26_1-p1 1xPhospho [S544(100)]	1	transcript=TGGT1_247450-t26_1 | gene=TGGT1_247450 | organism=Toxoplasma_gondii_GT1 | gene_product=hypothetical protein | transcript_product=hypothetical protein | location=TGGT1_chrXII:3275746-3284022(+) | protein_length=2303 | sequence_SO=chromosome | SO=protein_coding_gene | is_pseudo=false	1xTMTpro [N-Term]; 1xPhospho [S8(100)]	FALSE	High	0.0040241	0.00057176	1	1	TGGT1_247450-t26_1-p1 [537-549]	1	1802.89821	1.206	0.818	0.825	0.72	0.868	0.589	0.594	1.027	1.029	0.557	0.845	0.572	1.067	0.27	-0.29	-0.28	-0.47	-0.2	-0.76	-0.75	0.04	0.04	-0.84	-0.24	-0.81	0.09	1	1	1	1	1	1
4438	2	TGGT1_462962	putative galactosyltransferase	[R].DGGQESDQVEEEEDRER.[D]	TGGT1_462962-t26_1-p1 1xPhospho [S304(100)]	2	transcript=TGGT1_462962-t26_1 | gene=TGGT1_462962 | organism=Toxoplasma_gondii_GT1 | gene_product=Putative galactosyltransferase [Source:UniProtKB/TrEMBL;Acc:S7WEN9] | transcript_product=putative galactosyltransferase | location=TGGT1_chrVIIb:2939631-2944310(-) | protein_length=955 | sequence_SO=chromosome | SO=protein_coding_gene | is_pseudo=false	1xTMTpro [N-Term]; 1xPhospho [S6(100)]	FALSE	High	1.29E-05	0.000103235	1	1	TGGT1_462962-t26_1-p1 [299-315]	1	2390.99045	1.401	1.069	1.316	0.671	0.94	0.717	0.883	1.172	0.768	0.914	0.802	0.933	0.966	0.49	0.1	0.4	-0.58	-0.09	-0.48	-0.18	0.23	-0.38	-0.13	-0.32	-0.1	-0.05	1	1	1	1	1	1
25584	2	TGGT1_262950	hypothetical protein	[R].RNSQAEESGTK.[L]	TGGT1_262950-t26_1-p1 1xPhospho [S775(100)]	1	transcript=TGGT1_262950-t26_1 | gene=TGGT1_262950 | organism=Toxoplasma_gondii_GT1 | gene_product=hypothetical protein | transcript_product=hypothetical protein | location=TGGT1_chrVIIb:876340-880422(+) | protein_length=1024 | sequence_SO=chromosome | SO=protein_coding_gene | is_pseudo=false	1xTMTpro [K11]; 1xTMTpro [N-Term]; 1xPhospho [S3(100)]	FALSE	High	8.89E-05	0.000103235	1	1	TGGT1_262950-t26_1-p1 [773-783]	1	1894.95154	1.71	1.656	1.889	0.665	1.137	1.102	1.257	1.212	0.933	1.147	0.938	1.181	1.095	0.77	0.73	0.92	-0.59	0.19	0.14	0.33	0.28	-0.1	0.2	-0.09	0.24	0.13	1	1	1	1	1	1
949	2	TGGT1_260380	hypothetical protein	[K].AGAALTPQRSEER.[A]	TGGT1_260380-t26_1-p1 2xPhospho [T829(100); S833(100)]	1	transcript=TGGT1_260380-t26_1 | gene=TGGT1_260380 | organism=Toxoplasma_gondii_GT1 | gene_product=hypothetical protein | transcript_product=hypothetical protein | location=TGGT1_chrVIIb:2298896-2302761(-) | protein_length=1108 | sequence_SO=chromosome | SO=protein_coding_gene | is_pseudo=false	1xTMTpro [N-Term]; 2xPhospho [T6(100); S10(100)]	FALSE	High	0.00873744	0.000772025	1	1	TGGT1_260380-t26_1-p1 [824-836]	1	1849.85297	1.6	1.543	1.405	0.462	0.739	0.713	0.649	0.825	0.554	0.722	0.895	1.286	0.899	0.68	0.63	0.49	-1.11	-0.44	-0.49	-0.62	-0.28	-0.85	-0.47	-0.16	0.36	-0.15	1	1	1	1	1	1
13059	5	TGGT1_265090	hypothetical protein	[R].GLSPDYRR.[A]	TGGT1_265090-t26_1-p1 1xPhospho [S706(100)]	2	transcript=TGGT1_265090-t26_1 | gene=TGGT1_265090 | organism=Toxoplasma_gondii_GT1 | gene_product=hypothetical protein | transcript_product=hypothetical protein | location=TGGT1_chrIX:1596970-1609746(-) | protein_length=2477 | sequence_SO=chromosome | SO=protein_coding_gene | is_pseudo=false	1xTMTpro [N-Term]; 1xPhospho [S3(100)]	FALSE	High	0.0726696	0.00694392	1	1	TGGT1_265090-t26_1-p1 [704-711]	1	1347.67413	2.07	1.979	3.629	0.405	0.839	0.802	1.471	0.524	0.741	1.676	1.603	1.083	0.878	1.05	0.98	1.86	-1.3	-0.25	-0.32	0.56	-0.93	-0.43	0.75	0.68	0.11	-0.19	1	1	1	1	1	1
13982	3	TGGT1_237280	TLD protein	[R].GRSGSPGGDR.[G]	TGGT1_237280-t26_1-p1 2xPhospho [S792(100); S794(100)]	3	transcript=TGGT1_237280-t26_1 | gene=TGGT1_237280 | organism=Toxoplasma_gondii_GT1 | gene_product=Rab-GAP TBC domain-containing protein [Source:UniProtKB/TrEMBL;Acc:S7UQ40] | transcript_product=TLD protein | location=TGGT1_chrX:5711509-5719913(+) | protein_length=2190 | sequence_SO=chromosome | SO=protein_coding_gene | is_pseudo=false	1xTMTpro [N-Term]; 2xPhospho [S3(100); S5(100)]	FALSE	High	0.00613385	0.000672868	1	1	TGGT1_237280-t26_1-p1 [790-799]	1	1409.58949	1.079	1.678	1.659	0.618	0.667	1.038	1.026	0.793	1.086	1.333	0.841	0.956	0.769	0.11	0.75	0.73	-0.69	-0.58	0.05	0.04	-0.33	0.12	0.42	-0.25	-0.07	-0.38	1	1	1	1	1	1
27148	4	TGGT1_295360	hypothetical protein	[R].RVSIQITPER.[M]	TGGT1_295360-t26_1-p1 1xPhospho [S101(100)]	2	transcript=TGGT1_295360-t26_1 | gene=TGGT1_295360 | organism=Toxoplasma_gondii_GT1 | gene_product=hypothetical protein | transcript_product=hypothetical protein | location=TGGT1_chrIa:1791407-1792949(+) | protein_length=268 | sequence_SO=chromosome | SO=protein_coding_gene | is_pseudo=false	1xTMTpro [N-Term]; 1xPhospho [S3(100)]	FALSE	High	9.61E-05	0.000103235	1	1	TGGT1_295360-t26_1-p1 [99-108]	1	1582.86372	1.1	0.909	0.665	0.823	0.905	0.748	0.547	0.768	1.064	0.477	1.178	0.703	1.148	0.14	-0.14	-0.59	-0.28	-0.14	-0.42	-0.87	-0.38	0.09	-1.07	0.24	-0.51	0.2	1	1	1	1	1	1
25418	3	TGGT1_223950	hypothetical protein	[R].RLTADEPAVK.[R]	TGGT1_223950-t26_1-p1 1xPhospho [T136(100)]	1	transcript=TGGT1_223950-t26_1 | gene=TGGT1_223950 | organism=Toxoplasma_gondii_GT1 | gene_product=hypothetical protein | transcript_product=hypothetical protein | location=TGGT1_chrX:3335940-3340329(-) | protein_length=868 | sequence_SO=chromosome | SO=protein_coding_gene | is_pseudo=false	1xTMTpro [K10]; 1xTMTpro [N-Term]; 1xPhospho [T3(100)]	FALSE	High	0.00490453	0.00057176	1	1	TGGT1_223950-t26_1-p1 [134-143]	1	1787.99122	3.163	2.764	2.655	0.355	1.122	0.981	0.942	1.421	1.051	1.113	0.79	0.933	0.847	1.66	1.47	1.41	-1.49	0.17	-0.03	-0.09	0.51	0.07	0.15	-0.34	-0.1	-0.24	1	1	1	1	1	1
12210	3	TGGT1_226440	SWI2/SNF2-containing protein RAD16	[R].GGGGREENAEGDATPESR.[A]	TGGT1_226440-t26_1-p1 2xPhospho [T1056(100); S1059(100)]	2	transcript=TGGT1_226440-t26_1 | gene=TGGT1_226440 | organism=Toxoplasma_gondii_GT1 | gene_product=SWI2/SNF2-containing protein RAD16 [Source:UniProtKB/TrEMBL;Acc:S7UXH9] | transcript_product=SWI2/SNF2-containing protein RAD16 | location=TGGT1_chrX:1539596-1550307(+) | protein_length=1700 | sequence_SO=chromosome | SO=protein_coding_gene | is_pseudo=false	1xTMTpro [N-Term]; 2xPhospho [T14(100); S17(100)]	FALSE	High	0.00309262	0.00057176	1	1	TGGT1_226440-t26_1-p1 [1043-1060]	1	2252.91413	1.413	1.818	2.107	0.625	0.882	1.136	1.316	0.763	1.699	1.244	1.156	0.668	1.058	0.5	0.86	1.08	-0.68	-0.18	0.18	0.4	-0.39	0.77	0.31	0.21	-0.58	0.08	1	1	1	1	1	1
10539	2	TGGT1_244290	adapter-related protein	[R].GAGSEDARGEASER.[G]	TGGT1_244290-t26_1-p1 1xPhospho [S915(100)]	1	transcript=TGGT1_244290-t26_1 | gene=TGGT1_244290 | organism=Toxoplasma_gondii_GT1 | gene_product=AP4E_app_platf domain-containing protein [Source:UniProtKB/TrEMBL;Acc:S7UFM1] | transcript_product=adapter-related protein | location=TGGT1_chrVI:3073224-3084978(-) | protein_length=1116 | sequence_SO=chromosome | SO=protein_coding_gene | is_pseudo=false	1xTMTpro [N-Term]; 1xPhospho [S4(100)]	FALSE	High	0.000244539	0.000103235	1	1	TGGT1_244290-t26_1-p1 [912-925]	1	1775.78805	1.574	1.486	1.756	0.667	1.05	0.991	1.172	0.989	1.244	1.232	1.061	0.797	0.951	0.65	0.57	0.81	-0.58	0.07	-0.01	0.23	-0.02	0.31	0.3	0.09	-0.33	-0.07	1	1	1	1	1	1
7310	3	TGGT1_244910	MIZ/SP-RING zinc finger domain-containing protein	[R].EGEMETPPPSHSLR.[S]	TGGT1_244910-t26_1-p1 1xPhospho [T487(100)]	3	transcript=TGGT1_244910-t26_1 | gene=TGGT1_244910 | organism=Toxoplasma_gondii_GT1 | gene_product=SP-RING-type domain-containing protein [Source:UniProtKB/TrEMBL;Acc:S7W0U0] | transcript_product=MIZ/SP-RING zinc finger domain-containing protein | location=TGGT1_chrVI:3506319-3513206(-) | protein_length=1304 | sequence_SO=chromosome | SO=protein_coding_gene | is_pseudo=false	1xTMTpro [N-Term]; 1xPhospho [T6(100)]	FALSE	High	0.0104604	0.000878522	1	1	TGGT1_244910-t26_1-p1 [482-495]	0	1950.89516	2.944	2.162	2.509	0.525	1.546	1.135	1.318	1.119	0.861	1.009	1.382	1.319	1.306	1.56	1.11	1.33	-0.93	0.63	0.18	0.4	0.16	-0.22	0.01	0.47	0.4	0.38	1	1	1	1	1	1
22920	4	TGGT1_255340	tetratricopeptide repeat-containing protein	[R].QRTEEREGEVEDDDK.[L]	TGGT1_255340-t26_1-p1 1xPhospho [T1455(100)]	2	transcript=TGGT1_255340-t26_1 | gene=TGGT1_255340 | organism=Toxoplasma_gondii_GT1 | gene_product=Tetratricopeptide repeat-containing protein [Source:UniProtKB/TrEMBL;Acc:S7V1Z6] | transcript_product=tetratricopeptide repeat-containing protein | location=TGGT1_chrVIIb:4796393-4804342(+) | protein_length=1696 | sequence_SO=chromosome | SO=protein_coding_gene | is_pseudo=false	1xTMTpro [K15]; 1xTMTpro [N-Term]; 1xPhospho [T3(100)]	FALSE	High	2.11E-07	0.000103235	1	1	TGGT1_255340-t26_1-p1 [1453-1467]	2	2523.18558	0.967	1.085	1.313	1.963	1.898	2.129	2.578	1.918	3.644	2.241	0.99	0.584	1.15	-0.05	0.12	0.39	0.97	0.92	1.09	1.37	0.94	1.87	1.16	-0.01	-0.78	0.2	1	1	1	1	1	1
16683	4	TGGT1_246730	hypothetical protein	[R].KASLPGASQDLAR.[E]	TGGT1_246730-t26_1-p1 1xPhospho [S164(100)]	3	transcript=TGGT1_246730-t26_1 | gene=TGGT1_246730 | organism=Toxoplasma_gondii_GT1 | gene_product=hypothetical protein | transcript_product=hypothetical protein | location=TGGT1_chrXII:2879058-2882486(+) | protein_length=349 | sequence_SO=chromosome | SO=protein_coding_gene | is_pseudo=false	1xTMTpro [K1]; 1xTMTpro [N-Term]; 1xPhospho [S3(100)]	FALSE	High	0.0817395	0.00751634	1	1	TGGT1_246730-t26_1-p1 [162-174]	1	2002.09781	0.854	0.913	0.806	2.072	1.77	1.892	1.669	2.464	3.258	2.005	0.718	0.581	0.833	-0.23	-0.13	-0.31	1.05	0.82	0.92	0.74	1.3	1.7	1	-0.48	-0.78	-0.26	1	1	1	1	1	1
22807	3	TGGT1_221200B	CW-type Zinc Finger protein	[R].QRDSDVSEPR.[S]	TGGT1_221200B-t26_1-p1 2xPhospho [S718(100); S721(100)]	3	transcript=TGGT1_221200B-t26_1 | gene=TGGT1_221200B | organism=Toxoplasma_gondii_GT1 | gene_product=CW-type Zinc Finger protein [Source:UniProtKB/TrEMBL;Acc:S7W0D8] | transcript_product=CW-type Zinc Finger protein | location=TGGT1_chrII:103063-106965(-) | protein_length=1300 | sequence_SO=chromosome | SO=protein_coding_gene | is_pseudo=false	1xTMTpro [N-Term]; 2xPhospho [S4(100); S7(100)]	FALSE	High	0.0109667	0.000984498	1	1	TGGT1_221200B-t26_1-p1 [715-724]	1	1652.70016	2.464	2.39	1.866	0.416	1.024	0.993	0.775	1.098	0.938	0.93	0.933	1.059	0.834	1.3	1.26	0.9	-1.27	0.03	-0.01	-0.37	0.13	-0.09	-0.11	-0.1	0.08	-0.26	1	1	1	1	1	1
6513	4	TGGT1_311500	ThiF family protein	[R].EDETSLPGAHEK.[G]		1	transcript=TGGT1_311500-t26_1 | gene=TGGT1_311500 | organism=Toxoplasma_gondii_GT1 | gene_product=ThiF family protein [Source:UniProtKB/TrEMBL;Acc:S7W1Y2] | transcript_product=ThiF family protein | location=TGGT1_chrXI:2094508-2100197(-) | protein_length=845 | sequence_SO=chromosome | SO=protein_coding_gene | is_pseudo=false	1xTMTpro [K12]; 1xTMTpro [N-Term]; 1xPhospho [T/S]	FALSE	High	0.00265398	0.00057176	1	1	TGGT1_311500-t26_1-p1 [318-329]	0	2000.98217	0.7	0.795	0.696	1.079	0.756	0.858	0.751	0.796	2.161	0.766	0.95	0.397	0.98	-0.51	-0.33	-0.52	0.11	-0.4	-0.22	-0.41	-0.33	1.11	-0.38	-0.07	-1.33	-0.03	1	1	1	1	1	1
23370	3	TGGT1_265770	hypothetical protein	[R].RAEESDKADCGEEDEGDR.[A]	TGGT1_265770-t26_1-p1 1xMethylthio [C1754]; 1xPhospho [S1749(100)]	1	transcript=TGGT1_265770-t26_1 | gene=TGGT1_265770 | organism=Toxoplasma_gondii_GT1 | gene_product=hypothetical protein | transcript_product=hypothetical protein | location=TGGT1_chrIX:1290712-1302315(-) | protein_length=2098 | sequence_SO=chromosome | SO=protein_coding_gene | is_pseudo=false	1xMethylthio [C10]; 1xTMTpro [K7]; 1xTMTpro [N-Term]; 1xPhospho [S5(100)]	FALSE	High	0.00716355	0.000672868	1	1	TGGT1_265770-t26_1-p1 [1745-1762]	2	2745.16247	2.198	1.738	1.714	0.475	1.045	0.826	0.815	1.442	0.486	0.964	0.725	1.701	0.845	1.14	0.8	0.78	-1.07	0.06	-0.28	-0.3	0.53	-1.04	-0.05	-0.46	0.77	-0.24	1	1	1	1	1	1
2090	3	TGGT1_209570	suppressor of mitotic defects protein	[R].ARSDHGVAR.[Q]	TGGT1_209570-t26_1-p1 1xPhospho [S266(100)]	1	transcript=TGGT1_209570-t26_1 | gene=TGGT1_209570 | organism=Toxoplasma_gondii_GT1 | gene_product=Exonuclease domain-containing protein [Source:UniProtKB/TrEMBL;Acc:A0A125YKV8] | transcript_product=suppressor of mitotic defects protein | location=TGGT1_chrIb:1355684-1358372(-) | protein_length=361 | sequence_SO=chromosome | SO=protein_coding_gene | is_pseudo=false	1xTMTpro [N-Term]; 1xPhospho [S3(100)]	FALSE	High	5.16E-05	0.000103235	1	1	TGGT1_209570-t26_1-p1 [264-272]	1	1352.67553	0.997	0.973	1.002	3.87	3.857	3.765	3.876	2.485	2.725	2.445	1.552	1.381	1.585	0	-0.04	0	1.95	1.95	1.91	1.95	1.31	1.45	1.29	0.63	0.47	0.66	1	1	1	1	1	1
7862	3	TGGT1_211350	CBS domain-containing protein	[R].ELPRGDTEEGEGQR.[R]	TGGT1_211350-t26_1-p1 1xPhospho [T564(100)]	3	transcript=TGGT1_211350-t26_1 | gene=TGGT1_211350 | organism=Toxoplasma_gondii_GT1 | gene_product=CBS domain-containing protein [Source:UniProtKB/TrEMBL;Acc:S7UJQ5] | transcript_product=CBS domain-containing protein | location=TGGT1_chrIV:1730896-1741521(+) | protein_length=1720 | sequence_SO=chromosome | SO=protein_coding_gene | is_pseudo=false	1xTMTpro [N-Term]; 1xPhospho [T7(100)]	FALSE	High	0.000542953	0.000226269	1	1	TGGT1_211350-t26_1-p1 [558-571]	1	1956.89833	0.966	1.325	1.604	0.553	0.534	0.733	0.887	0.568	0.74	1.125	0.94	0.99	0.789	-0.05	0.41	0.68	-0.85	-0.9	-0.45	-0.17	-0.82	-0.43	0.17	-0.09	-0.01	-0.34	1	1	1	1	1	1
2891	3	TGGT1_313860	regulator of chromosome condensation (RCC1) repeat-containing protein	[R].ATSEDEGAQTREEENEK.[R]		1	transcript=TGGT1_313860-t26_1 | gene=TGGT1_313860 | organism=Toxoplasma_gondii_GT1 | gene_product=Regulator of chromosome condensation (RCC1) repeat-containing protein [Source:UniProtKB/TrEMBL;Acc:S7UU35] | transcript_product=regulator of chromosome condensation (RCC1) repeat-containing protein | location=TGGT1_chrXI:3707625-3720004(-) | protein_length=2631 | sequence_SO=chromosome | SO=protein_c…	1xTMTpro [K17]; 1xTMTpro [N-Term]; 1xPhospho [T/S]	FALSE	High	0.000210498	0.000103235	1	1	TGGT1_313860-t26_1-p1 [662-678]	1	2611.20162	2.088	1.381	1.677	0.744	1.553	1.027	1.248	2.475	0.634	1.303	0.627	1.62	0.958	1.06	0.47	0.75	-0.43	0.64	0.04	0.32	1.31	-0.66	0.38	-0.67	0.7	-0.06	1	1	1	1	1	1
16034	3	TGGT1_267050	hydrolase, alpha/beta fold family protein	[K].HLSPEK.[L]	TGGT1_267050-t26_1-p1 1xPhospho [S157(100)]	1	transcript=TGGT1_267050-t26_1 | gene=TGGT1_267050 | organism=Toxoplasma_gondii_GT1 | gene_product=Hydrolase_4 domain-containing protein [Source:UniProtKB/TrEMBL;Acc:A0A125YZJ0] | transcript_product=hydrolase, alpha/beta fold family protein | location=TGGT1_chrIX:638270-640900(+) | protein_length=308 | sequence_SO=chromosome | SO=protein_coding_gene | is_pseudo=false	1xTMTpro [K6]; 1xTMTpro [N-Term]; 1xPhospho [S3(100)]	FALSE	High	0.0228331	0.00279571	1	1	TGGT1_267050-t26_1-p1 [155-160]	0	1398.76379	2.213	1.98	2.161	0.424	0.937	0.839	0.916	1.589	1.089	1.101	0.59	0.77	0.831	1.15	0.99	1.11	-1.24	-0.09	-0.25	-0.13	0.67	0.12	0.14	-0.76	-0.38	-0.27	1	1	1	1	1	1
25047	2	TGGT1_312100	plasma membrane-type Ca(2+)-ATPase A1 PMCAA1	[K].RHDSSLR.[A]	TGGT1_312100-t26_1-p1 2xPhospho [S444(100); S445(100)]	3	transcript=TGGT1_312100-t26_1 | gene=TGGT1_312100 | organism=Toxoplasma_gondii_GT1 | gene_product=Plasma membrane-type Ca(2+)-ATPase A1 PMCAA1 [Source:UniProtKB/TrEMBL;Acc:S7UTU7] | transcript_product=plasma membrane-type Ca(2+)-ATPase A1 PMCAA1 | location=TGGT1_chrXI:2387878-2394156(+) | protein_length=1822 | sequence_SO=chromosome | SO=protein_coding_gene | is_pseudo=false	1xTMTpro [N-Term]; 2xPhospho [S4(100); S5(100)]	FALSE	High	0.0192119	0.00232416	1	1	TGGT1_312100-t26_1-p1 [441-447]	1	1334.59385	1.188	1.061	0.872	0.528	0.627	0.56	0.46	0.645	0.658	0.547	0.973	0.85	0.842	0.25	0.08	-0.2	-0.92	-0.67	-0.84	-1.12	-0.63	-0.6	-0.87	-0.04	-0.23	-0.25	1	1	1	1	1	1
672	3	TGGT1_242890	hypothetical protein	[R].AEGGDRGPDSR.[R]	TGGT1_242890-t26_1-p1 1xPhospho [S193(100)]	2	transcript=TGGT1_242890-t26_1 | gene=TGGT1_242890 | organism=Toxoplasma_gondii_GT1 | gene_product=hypothetical protein | transcript_product=hypothetical protein | location=TGGT1_chrVI:2291344-2310026(+) | protein_length=3144 | sequence_SO=chromosome | SO=protein_coding_gene | is_pseudo=false	1xTMTpro [N-Term]; 1xPhospho [S10(100)]	FALSE	High	0.00057284	0.000226269	1	1	TGGT1_242890-t26_1-p1 [184-194]	1	1500.67632	0.839	0.829	0.982	1.405	1.179	1.165	1.38	2.093	1.138	1.65	0.563	1.024	0.837	-0.25	-0.27	-0.03	0.49	0.24	0.22	0.46	1.07	0.19	0.72	-0.83	0.03	-0.26	1	1	1	1	1	1
28997	4	TGGT1_202550	NLI interacting factor family phosphatase	[K].SHDDETCR.[S]	TGGT1_202550-t26_1-p1 1xMethylthio [C676]; 1xPhospho [S670(100)]	3	transcript=TGGT1_202550-t26_1 | gene=TGGT1_202550 | organism=Toxoplasma_gondii_GT1 | gene_product=FCP1 homology domain-containing protein [Source:UniProtKB/TrEMBL;Acc:S7UV08] | transcript_product=NLI interacting factor family phosphatase | location=TGGT1_chrVIIa:3125453-3133382(+) | protein_length=2212 | sequence_SO=chromosome | SO=protein_coding_gene | is_pseudo=false	1xMethylthio [C7]; 1xTMTpro [N-Term]; 1xPhospho [S1(100)]	FALSE	High	0.0364286	0.00375786	1	1	TGGT1_202550-t26_1-p1 [670-677]	0	1392.52443	1.019	1.027	0.877	1.135	1.157	1.166	0.995	1.509	3.875	1.01	0.766	0.301	0.985	0.03	0.04	-0.19	0.18	0.21	0.22	-0.01	0.59	1.95	0.01	-0.38	-1.73	-0.02	1	1	1	1	1	1
2684	NA	TGGT1_320030	hypothetical protein	[R].ASVAPGPPHMQR.[L]	TGGT1_320030-t26_1-p1 1xPhospho [S559(100)]	1	transcript=TGGT1_320030-t26_1 | gene=TGGT1_320030 | organism=Toxoplasma_gondii_GT1 | gene_product=hypothetical protein | transcript_product=hypothetical protein | location=TGGT1_chrIV:512303-514561(+) | protein_length=752 | sequence_SO=chromosome | SO=protein_coding_gene | is_pseudo=false	1xOxidation [M10]; 1xTMTpro [N-Term]; 1xPhospho [S2(100)]	FALSE	High	0.000105743	0.000103235	1	1	TGGT1_320030-t26_1-p1 [558-569]	0	1647.79974	1.837	2.783	3.012	0.353	0.648	0.982	1.063	1.739	1.015	1.384	0.373	0.968	0.768	0.88	1.48	1.59	-1.5	-0.62	-0.03	0.09	0.8	0.02	0.47	-1.42	-0.05	-0.38	1	1	1	1	1	1
8705	2	TGGT1_320550	hypothetical protein	[R].ERSPGGLR.[M]	TGGT1_320550-t26_1-p1 1xPhospho [S923(100)]	2	transcript=TGGT1_320550-t26_1 | gene=TGGT1_320550 | organism=Toxoplasma_gondii_GT1 | gene_product=hypothetical protein | transcript_product=hypothetical protein | location=TGGT1_chrIV:208460-221762(+) | protein_length=2517 | sequence_SO=chromosome | SO=protein_coding_gene | is_pseudo=false	1xTMTpro [N-Term]; 1xPhospho [S3(100)]	FALSE	High	0.0106098	0.000984498	1	1	TGGT1_320550-t26_1-p1 [921-928]	1	1255.64792	1.556	1.4	1.285	0.77	1.199	1.078	0.99	1.164	1.077	0.982	1.029	1.001	1.008	0.64	0.49	0.36	-0.38	0.26	0.11	-0.01	0.22	0.11	-0.03	0.04	0	0.01	1	1	1	1	1	1
11403	3	TGGT1_270930	hypothetical protein	[K].GEATPEER.[D]	TGGT1_270930-t26_1-p1 1xPhospho [T1973(100)]	2	transcript=TGGT1_270930-t26_1 | gene=TGGT1_270930 | organism=Toxoplasma_gondii_GT1 | gene_product=hypothetical protein | transcript_product=hypothetical protein | location=TGGT1_chrVIII:4849808-4869937(-) | protein_length=3000 | sequence_SO=chromosome | SO=protein_coding_gene | is_pseudo=false	1xTMTpro [N-Term]; 1xPhospho [T4(100)]	FALSE	High	0.0619977	0.005651	1	1	TGGT1_270930-t26_1-p1 [1970-1977]	0	1272.57923	2.245	1.477	1.415	0.587	1.318	0.867	0.83	1.568	0.697	0.809	0.84	1.243	1.026	1.17	0.56	0.5	-0.77	0.4	-0.21	-0.27	0.65	-0.52	-0.31	-0.25	0.31	0.04	1	1	1	1	1	1
15849	3	TGGT1_311230	hypothetical protein	[R].HFSHQESASGAR.[E]	TGGT1_311230-t26_1-p1 2xPhospho [S3281(100); S3285(100)]	3	transcript=TGGT1_311230-t26_1 | gene=TGGT1_311230 | organism=Toxoplasma_gondii_GT1 | gene_product=hypothetical protein | transcript_product=hypothetical protein | location=TGGT1_chrXI:1844321-1862670(+) | protein_length=4603 | sequence_SO=chromosome | SO=protein_coding_gene | is_pseudo=false	1xTMTpro [N-Term]; 2xPhospho [S3(100); S7(100)]	FALSE	High	0.000191321	0.000103235	1	1	TGGT1_311230-t26_1-p1 [3279-3290]	0	1777.73794	1.301	2.006	2.103	0.552	0.718	1.107	1.161	0.579	1.057	1.169	1.24	1.047	0.993	0.38	1	1.07	-0.86	-0.48	0.15	0.22	-0.79	0.08	0.22	0.31	0.07	-0.01	1	1	1	1	1	1
24449	3	TGGT1_301270	Tyrosine kinase-like (TKL) protein	[R].RETDEDGEADEAGER.[G]	TGGT1_301270-t26_1-p1 1xPhospho [T2621(100)]	3	transcript=TGGT1_301270-t26_1 | gene=TGGT1_301270 | organism=Toxoplasma_gondii_GT1 | gene_product=Protein kinase domain-containing protein [Source:UniProtKB/TrEMBL;Acc:S7VPW4] | transcript_product=Tyrosine kinase-like (TKL) protein | location=TGGT1_chrIV:2241797-2257616(+) | protein_length=3569 | sequence_SO=chromosome | SO=protein_coding_gene | is_pseudo=false	1xTMTpro [N-Term]; 1xPhospho [T3(100)]	FALSE	High	0.0005577	0.000226269	1	1	TGGT1_301270-t26_1-p1 [2619-2633]	1	2062.85217	0.959	0.799	0.76	0.993	0.952	0.793	0.754	2.203	1.333	1.064	0.432	0.595	0.709	-0.06	-0.32	-0.4	-0.01	-0.07	-0.33	-0.41	1.14	0.41	0.09	-1.21	-0.75	-0.5	1	1	1	1	1	1
25299	2	TGGT1_234900	PHD-finger domain-containing protein	[R].RLSAPSGGTMETR.[C]	TGGT1_234900-t26_1-p1 1xPhospho [S3560(100)]	1	transcript=TGGT1_234900-t26_1 | gene=TGGT1_234900 | organism=Toxoplasma_gondii_GT1 | gene_product=PHD-finger domain-containing protein [Source:UniProtKB/TrEMBL;Acc:S7UVJ2] | transcript_product=PHD-finger domain-containing protein | location=TGGT1_chrX:4428067-4444742(+) | protein_length=4608 | sequence_SO=chromosome | SO=protein_coding_gene | is_pseudo=false	1xTMTpro [N-Term]; 1xPhospho [S3(100)]	FALSE	High	0.00610517	0.000672868	1	1	TGGT1_234900-t26_1-p1 [3558-3570]	1	1746.8529	1.871	1.807	1.941	0.485	0.908	0.877	0.942	1.052	1.123	1.183	0.863	0.78	0.796	0.9	0.85	0.96	-1.04	-0.14	-0.19	-0.09	0.07	0.17	0.24	-0.21	-0.36	-0.33	1	1	0.770065358	0.132514198	1	1
449	3	TGGT1_212960B	hypothetical protein	[R].ACSREVDASK.[V]	TGGT1_212960B-t26_1-p1 1xMethylthio [C270]; 1xPhospho [S271(100)]	1	transcript=TGGT1_212960B-t26_1 | gene=TGGT1_212960B | organism=Toxoplasma_gondii_GT1 | gene_product=hypothetical protein | transcript_product=hypothetical protein | location=TGGT1_chrV:599015-602482(+) | protein_length=370 | sequence_SO=chromosome | SO=protein_coding_gene | is_pseudo=false	1xMethylthio [C2]; 1xTMTpro [K10]; 1xTMTpro [N-Term]; 1xPhospho [S3(100)]	FALSE	High	0.0636071	0.00591464	1	1	TGGT1_212960B-t26_1-p1 [269-278]	1	1799.86768	1.194	1.327	1.866	0.655	0.782	0.869	1.222	1.032	1.01	1.438	0.758	0.86	0.849	0.26	0.41	0.9	-0.61	-0.35	-0.2	0.29	0.04	0.01	0.52	-0.4	-0.22	-0.24	1	1	1	1	1	1
19062	4	TGGT1_248830	phosphoinositide phospholipase PIPLC	[K].LRSFEQAR.[N]	TGGT1_248830-t26_1-p1 1xPhospho [S802(100)]	1	transcript=TGGT1_248830-t26_1 | gene=TGGT1_248830 | organism=Toxoplasma_gondii_GT1 | gene_product=Phosphoinositide phospholipase C [Source:UniProtKB/TrEMBL;Acc:S7V0V3] | transcript_product=phosphoinositide phospholipase PIPLC | location=TGGT1_chrXII:4131545-4144034(-) | protein_length=1097 | sequence_SO=chromosome | SO=protein_coding_gene | is_pseudo=false	1xTMTpro [N-Term]; 1xPhospho [S3(100)]	FALSE	High	0.00492729	0.00057176	1	1	TGGT1_248830-t26_1-p1 [800-807]	1	1390.71633	1.288	0.985	0.917	0.64	0.825	0.631	0.587	1.134	1.096	0.559	0.728	0.575	1.05	0.37	-0.02	-0.12	-0.64	-0.28	-0.66	-0.77	0.18	0.13	-0.84	-0.46	-0.8	0.07	1	1	1	1	1	1
24607	3	TGGT1_280660	HECT-domain (ubiquitin-transferase) domain-containing protein	[R].RGDESPESGGGLQR.[R]	TGGT1_280660-t26_1-p1 1xPhospho [S8638(100)]	7	transcript=TGGT1_280660-t26_1 | gene=TGGT1_280660 | organism=Toxoplasma_gondii_GT1 | gene_product=HECT domain-containing protein [Source:UniProtKB/TrEMBL;Acc:S7UUN0] | transcript_product=HECT-domain (ubiquitin-transferase) domain-containing protein | location=TGGT1_chrVIIa:173679-235804(-) | protein_length=17226 | sequence_SO=chromosome | SO=protein_coding_gene | is_pseudo=false	1xTMTpro [N-Term]; 1xPhospho [S5(100)]	FALSE	High	0.000112214	0.000103235	1	1	TGGT1_280660-t26_1-p1 [8634-8647]	1	1828.85099	1.818	1.26	1.056	0.613	1.114	0.772	0.647	1.471	1.417	0.925	0.757	0.545	0.7	0.86	0.33	0.08	-0.71	0.16	-0.37	-0.63	0.56	0.5	-0.11	-0.4	-0.88	-0.52	1	1	1	1	1	1
26552	2	TGGT1_209850	RNA recognition motif-containing protein	[R].RSPSTDSHFGCER.[R]	TGGT1_209850-t26_1-p1 1xMethylthio [C1383]; 2xPhospho [S1374(100); S/T]	1	transcript=TGGT1_209850-t26_1 | gene=TGGT1_209850 | organism=Toxoplasma_gondii_GT1 | gene_product=RNA recognition motif-containing protein [Source:UniProtKB/TrEMBL;Acc:S7UJA3] | transcript_product=RNA recognition motif-containing protein | location=TGGT1_chrIb:1501964-1507671(-) | protein_length=1412 | sequence_SO=chromosome | SO=protein_coding_gene | is_pseudo=false	1xMethylthio [C11]; 1xTMTpro [N-Term]; 2xPhospho [S2(100); S/T]	FALSE	High	0.0895997	0.00863646	1	1	TGGT1_209850-t26_1-p1 [1373-1385]	1	1988.77163	1.547	1.436	1.606	0.604	0.934	0.867	0.97	1.118	0.656	1.074	0.836	1.322	0.903	0.63	0.52	0.68	-0.73	-0.1	-0.21	-0.04	0.16	-0.61	0.1	-0.26	0.4	-0.15	1	1	1	1	1	1
15888	3	TGGT1_250800	AP2 domain transcription factor AP2XII-8	[R].HGESFGEK.[R]	TGGT1_250800-t26_1-p1 1xPhospho [S1117(100)]	3	transcript=TGGT1_250800-t26_1 | gene=TGGT1_250800 | organism=Toxoplasma_gondii_GT1 | gene_product=AP2 domain transcription factor AP2XII-8 [Source:UniProtKB/TrEMBL;Acc:S7W8S6] | transcript_product=AP2 domain transcription factor AP2XII-8 | location=TGGT1_chrXII:5155557-5161328(-) | protein_length=1679 | sequence_SO=chromosome | SO=protein_coding_gene | is_pseudo=false	1xTMTpro [K8]; 1xTMTpro [N-Term]; 1xPhospho [S4(100)]	FALSE	High	0.000115859	0.000103235	1	1	TGGT1_250800-t26_1-p1 [1114-1121]	0	1578.78089	1.856	1.745	2.278	0.505	0.937	0.88	1.149	0.994	0.645	0.675	0.942	1.365	1.702	0.89	0.8	1.19	-0.99	-0.09	-0.18	0.2	-0.01	-0.63	-0.57	-0.09	0.45	0.77	1	1	1	1	1	1
17284	3	TGGT1_218960	AP2 domain transcription factor AP2XII-1	[K].KTEAESQHSR.[S]	TGGT1_218960-t26_1-p1 2xPhospho [S2090(100); S2093(100)]	1	transcript=TGGT1_218960-t26_1 | gene=TGGT1_218960 | organism=Toxoplasma_gondii_GT1 | gene_product=AP2 domain transcription factor AP2XII-1 [Source:UniProtKB/TrEMBL;Acc:A0A125YNZ7] | transcript_product=AP2 domain transcription factor AP2XII-1 | location=TGGT1_chrXII:1115397-1126277(-) | protein_length=2283 | sequence_SO=chromosome | SO=protein_coding_gene | is_pseudo=false	1xTMTpro [K1]; 1xTMTpro [N-Term]; 2xPhospho [S6(100); S9(100)]	FALSE	High	0.0339958	0.00348318	1	1	TGGT1_218960-t26_1-p1 [2085-2094]	1	1940.91239	2.268	1.833	2.084	0.334	0.757	0.612	0.696	0.982	0.657	0.737	0.771	0.932	0.945	1.18	0.87	1.06	-1.58	-0.4	-0.71	-0.52	-0.03	-0.61	-0.44	-0.38	-0.1	-0.08	1	1	1	1	1	1
2183	3	TGGT1_278940	HECT-domain (ubiquitin-transferase) domain-containing protein	[R].ASAPVGHSR.[H]	TGGT1_278940-t26_1-p1 1xPhospho [S415(100)]	1	transcript=TGGT1_278940-t26_1 | gene=TGGT1_278940 | organism=Toxoplasma_gondii_GT1 | gene_product=HECT domain-containing protein [Source:UniProtKB/TrEMBL;Acc:S7WFL5] | transcript_product=HECT-domain (ubiquitin-transferase) domain-containing protein | location=TGGT1_chrXII:5652138-5661861(+) | protein_length=1288 | sequence_SO=chromosome | SO=protein_coding_gene | is_pseudo=false	1xTMTpro [N-Term]; 1xPhospho [S8(100)]	FALSE	High	0.0792716	0.00744137	1	1	TGGT1_278940-t26_1-p1 [408-416]	0	1265.63227	0.691	1.46	1.566	0.601	0.416	0.878	0.942	0.399	1.097	0.899	1.043	0.8	1.048	-0.53	0.55	0.65	-0.73	-1.27	-0.19	-0.09	-1.33	0.13	-0.15	0.06	-0.32	0.07	1	1	1	1	1	1
359	3	TGGT1_278830	glucose-6-phosphate 1-dehydrogenase	[R].AATHLATAVPEFSEELQR.[D]	TGGT1_278830-t26_1-p1 1xPhospho [T139(100)]	2	transcript=TGGT1_278830-t26_1 | gene=TGGT1_278830 | organism=Toxoplasma_gondii_GT1 | gene_product=Glucose-6-phosphate 1-dehydrogenase [Source:UniProtKB/TrEMBL;Acc:S7UZN8] | transcript_product=glucose-6-phosphate 1-dehydrogenase | location=TGGT1_chrXII:5748919-5762087(+) | protein_length=878 | sequence_SO=chromosome | SO=protein_coding_gene | is_pseudo=false	1xTMTpro [N-Term]; 1xPhospho [T3(100)]	FALSE	High	2.69E-11	0.000103235	1	1	TGGT1_278830-t26_1-p1 [137-154]	0	2354.17126	1.666	1.297	1.412	0.456	0.759	0.591	0.643	1.527	0.639	0.894	0.497	0.925	0.72	0.74	0.38	0.5	-1.13	-0.4	-0.76	-0.64	0.61	-0.65	-0.16	-1.01	-0.11	-0.47	1	1	1	1	1	1
1541	3	TGGT1_234970	Tyrosine kinase-like (TKL) protein	[R].ALSRNPAPPGEPR.[A]	TGGT1_234970-t26_1-p1 1xPhospho [S1724(100)]	1	transcript=TGGT1_234970-t26_1 | gene=TGGT1_234970 | organism=Toxoplasma_gondii_GT1 | gene_product=Protein kinase domain-containing protein [Source:UniProtKB/TrEMBL;Acc:S7UVW5] | transcript_product=Tyrosine kinase-like (TKL) protein | location=TGGT1_chrX:4456511-4472425(+) | protein_length=1976 | sequence_SO=chromosome | SO=protein_coding_gene | is_pseudo=false	1xTMTpro [N-Term]; 1xPhospho [S3(100)]	FALSE	High	0.0482675	0.00470822	1	1	TGGT1_234970-t26_1-p1 [1722-1734]	1	1745.9019	1.994	2.251	2.292	0.465	0.927	1.047	1.066	1.111	1.815	0.843	0.835	0.577	1.264	1	1.17	1.2	-1.1	-0.11	0.07	0.09	0.15	0.86	-0.25	-0.26	-0.79	0.34	1	1	1	1	1	1
19069	3	TGGT1_250330	hypothetical protein	[R].IRSLEETDR.[L]	TGGT1_250330-t26_1-p1 1xPhospho [S330(100)]	3	transcript=TGGT1_250330-t26_1 | gene=TGGT1_250330 | organism=Toxoplasma_gondii_GT1 | gene_product=hypothetical protein | transcript_product=hypothetical protein | location=TGGT1_chrXII:4987032-4990337(-) | protein_length=413 | sequence_SO=chromosome | SO=protein_coding_gene | is_pseudo=false	1xTMTpro [N-Term]; 1xPhospho [S3(100)]	FALSE	High	9.87E-05	0.000103235	1	1	TGGT1_250330-t26_1-p1 [328-336]	1	1502.7535	0.848	1.165	1.315	0.653	0.554	0.761	0.859	0.57	0.672	0.772	0.971	1.132	1.113	-0.24	0.22	0.4	-0.61	-0.85	-0.39	-0.22	-0.81	-0.57	-0.37	-0.04	0.18	0.15	1	1	1	1	1	1
8667	4	TGGT1_280660	HECT-domain (ubiquitin-transferase) domain-containing protein	[R].ERSEAGTAAGER.[E]	TGGT1_280660-t26_1-p1 2xPhospho [S11246(100); T11250(100)]	3	transcript=TGGT1_280660-t26_1 | gene=TGGT1_280660 | organism=Toxoplasma_gondii_GT1 | gene_product=HECT domain-containing protein [Source:UniProtKB/TrEMBL;Acc:S7UUN0] | transcript_product=HECT-domain (ubiquitin-transferase) domain-containing protein | location=TGGT1_chrVIIa:173679-235804(-) | protein_length=17226 | sequence_SO=chromosome | SO=protein_coding_gene | is_pseudo=false	1xTMTpro [N-Term]; 2xPhospho [S3(100); T7(100)]	FALSE	High	0.00217856	0.000494442	1	1	TGGT1_280660-t26_1-p1 [11244-11255]	1	1697.72163	1.259	1.123	1.019	1.828	2.301	2.052	1.862	2.592	7.362	1.735	0.888	0.279	1.073	0.33	0.17	0.03	0.87	1.2	1.04	0.9	1.37	2.88	0.79	-0.17	-1.84	0.1	1	1	1	1	1	1
1037	3	TGGT1_314540	hypothetical protein	[R].AGEGERGSDEECEATASALTGSEK.[E]	TGGT1_314540-t26_1-p1 1xMethylthio [C440]; 1xPhospho [S436(100)]	3	transcript=TGGT1_314540-t26_1 | gene=TGGT1_314540 | organism=Toxoplasma_gondii_GT1 | gene_product=hypothetical protein | transcript_product=hypothetical protein | location=TGGT1_chrXI:4148344-4152513(-) | protein_length=607 | sequence_SO=chromosome | SO=protein_coding_gene | is_pseudo=false	1xMethylthio [C12]; 1xTMTpro [K24]; 1xTMTpro [N-Term]; 1xPhospho [S8(100)]	FALSE	High	2.11E-05	0.000103235	1	1	TGGT1_314540-t26_1-p1 [429-452]	1	3118.38376	1.494	1.387	1.048	0.551	0.823	0.764	0.577	1.424	1.194	0.665	0.578	0.64	0.868	0.58	0.47	0.07	-0.86	-0.28	-0.39	-0.79	0.51	0.26	-0.59	-0.79	-0.64	-0.2	1	1	1	1	1	1
5072	4	TGGT1_312490	hypothetical protein	[R].DRDSSRGR.[G]	TGGT1_312490-t26_1-p1 2xPhospho [S198(100); S199(100)]	1	transcript=TGGT1_312490-t26_1 | gene=TGGT1_312490 | organism=Toxoplasma_gondii_GT1 | gene_product=hypothetical protein | transcript_product=hypothetical protein | location=TGGT1_chrXI:2688508-2693146(+) | protein_length=443 | sequence_SO=chromosome | SO=protein_coding_gene | is_pseudo=false	1xTMTpro [N-Term]; 2xPhospho [S4(100); S5(100)]	FALSE	High	0.00813837	0.000772025	1	1	TGGT1_312490-t26_1-p1 [195-202]	2	1412.60039	0.735	1.044	1.097	0.733	0.538	0.765	0.804	0.758	1.989	1.051	0.71	0.385	0.764	-0.44	0.06	0.13	-0.45	-0.89	-0.39	-0.32	-0.4	0.99	0.07	-0.49	-1.38	-0.39	1	1	1	1	1	1
8496	2	TGGT1_278815	hypothetical protein	[R].EREETEEEGR.[G]	TGGT1_278815-t26_1-p1 1xPhospho [T1364(100)]	2	transcript=TGGT1_278815-t26_1 | gene=TGGT1_278815 | organism=Toxoplasma_gondii_GT1 | gene_product=hypothetical protein | transcript_product=hypothetical protein | location=TGGT1_chrXII:5767298-5775627(+) | protein_length=2160 | sequence_SO=chromosome | SO=protein_coding_gene | is_pseudo=false	1xTMTpro [N-Term]; 1xPhospho [T5(100)]	FALSE	High	0.0113888	0.000984498	1	1	TGGT1_278815-t26_1-p1 [1360-1369]	1	1647.71824	1.75	1.567	1.375	0.837	1.465	1.312	1.15	1.17	1.115	0.961	1.252	1.176	1.197	0.81	0.65	0.46	-0.26	0.55	0.39	0.2	0.23	0.16	-0.06	0.32	0.23	0.26	1	1	1	1	1	1
5500	3	TGGT1_278940	HECT-domain (ubiquitin-transferase) domain-containing protein	[R].DSRQSQEPR.[D]	TGGT1_278940-t26_1-p1 1xPhospho [S267(99.6)]	1	transcript=TGGT1_278940-t26_1 | gene=TGGT1_278940 | organism=Toxoplasma_gondii_GT1 | gene_product=HECT domain-containing protein [Source:UniProtKB/TrEMBL;Acc:S7WFL5] | transcript_product=HECT-domain (ubiquitin-transferase) domain-containing protein | location=TGGT1_chrXII:5652138-5661861(+) | protein_length=1288 | sequence_SO=chromosome | SO=protein_coding_gene | is_pseudo=false	1xTMTpro [N-Term]; 1xPhospho [S5(99.6)]	FALSE	High	0.0246196	0.00296317	1	1	TGGT1_278940-t26_1-p1 [263-271]	1	1486.69705	1.035	1.463	1.292	0.498	0.515	0.729	0.643	0.785	0.925	0.905	0.656	0.788	0.711	0.05	0.55	0.37	-1.01	-0.96	-0.46	-0.64	-0.35	-0.11	-0.14	-0.61	-0.34	-0.49	1	1	1	1	1	1
25640	3	TGGT1_304970	putative cell-cycle-associated protein kinase CDK	[R].RPASGSAEAIAK.[R]		1	transcript=TGGT1_304970-t26_1 | gene=TGGT1_304970 | organism=Toxoplasma_gondii_GT1 | gene_product=Protein kinase domain-containing protein [Source:UniProtKB/TrEMBL;Acc:S7UI68] | transcript_product=putative cell-cycle-associated protein kinase CDK | location=TGGT1_chrIX:4910810-4921648(+) | protein_length=1373 | sequence_SO=chromosome | SO=protein_coding_gene | is_pseudo=false	1xTMTpro [K12]; 1xTMTpro [N-Term]; 1xPhospho [S]	FALSE	High	0.0734173	0.00694392	1	1	TGGT1_304970-t26_1-p1 [573-584]	0	1846.00793	2.424	2.553	1.822	0.774	1.876	1.976	1.41	1.038	0.898	1.109	1.808	2.201	1.272	1.28	1.35	0.87	-0.37	0.91	0.98	0.5	0.05	-0.16	0.15	0.85	1.14	0.35	1	1	1	1	1	1
513	3	TGGT1_309580	transporter, major facilitator family protein	[R].ADLSRYPSSAAR.[G]	TGGT1_309580-t26_1-p1 2xPhospho [S50(100); S54(100)]	1	transcript=TGGT1_309580-t26_1 | gene=TGGT1_309580 | organism=Toxoplasma_gondii_GT1 | gene_product=Transporter, major facilitator family protein [Source:UniProtKB/TrEMBL;Acc:S7W138] | transcript_product=transporter, major facilitator family protein | location=TGGT1_chrXI:696715-705331(+) | protein_length=636 | sequence_SO=chromosome | SO=protein_coding_gene | is_pseudo=false	1xTMTpro [N-Term]; 2xPhospho [S4(100); S8(100)]	FALSE	High	0.0398462	0.00390925	1	1	TGGT1_309580-t26_1-p1 [47-58]	1	1757.7944	1.631	1.703	1.605	0.642	1.047	1.093	1.03	1.189	0.912	0.757	0.88	1.198	1.36	0.71	0.77	0.68	-0.64	0.07	0.13	0.04	0.25	-0.13	-0.4	-0.18	0.26	0.44	1	1	1	1	1	1
33041	2	TGGT1_201760	hypothetical protein	[R].THREDYIR.[S]	TGGT1_201760-t26_1-p1 1xPhospho [T167(100)]	8	transcript=TGGT1_201760-t26_1 | gene=TGGT1_201760 | organism=Toxoplasma_gondii_GT1 | gene_product=hypothetical protein | transcript_product=hypothetical protein | location=TGGT1_chrVIIa:3716556-3719107(+) | protein_length=336 | sequence_SO=chromosome | SO=protein_coding_gene | is_pseudo=false	1xTMTpro [N-Term]; 1xPhospho [T1(100)]	FALSE	High	0.0128102	0.00141808	1	1	TGGT1_201760-t26_1-p1 [167-174]	1	1473.71706	0.89	0.894	0.878	2.816	2.507	2.517	2.471	2.405	3.398	2.613	1.042	0.741	0.946	-0.17	-0.16	-0.19	1.49	1.33	1.33	1.31	1.27	1.76	1.39	0.06	-0.43	-0.08	1	1	1	0.081706238	0.142699742	0.152285595
16126	3	TGGT1_321600	hypothetical protein	[R].HPLSPGSEK.[D]	TGGT1_321600-t26_1-p1 1xPhospho [S714(100)]	1	transcript=TGGT1_321600-t26_1 | gene=TGGT1_321600 | organism=Toxoplasma_gondii_GT1 | gene_product=hypothetical protein | transcript_product=hypothetical protein | location=TGGT1_chrIb:1719853-1726575(+) | protein_length=1182 | sequence_SO=chromosome | SO=protein_coding_gene | is_pseudo=false	1xTMTpro [K9]; 1xTMTpro [N-Term]; 1xPhospho [S4(100)]	FALSE	High	0.00152865	0.000226269	1	1	TGGT1_321600-t26_1-p1 [711-719]	0	1639.87004	1.003	1.674	1.601	0.379	0.38	0.634	0.606	0.53	0.677	0.781	0.717	0.936	0.776	0	0.74	0.68	-1.4	-1.4	-0.66	-0.72	-0.92	-0.56	-0.36	-0.48	-0.1	-0.37	1	1	1	1	1	1
33029	2	TGGT1_311410	putative M phase phosphoprotein MPP10	[K].THLDEENSQEGDDSADEEK.[G]	TGGT1_311410-t26_1-p1 2xPhospho [S428(100); S434(100)]	9	transcript=TGGT1_311410-t26_1 | gene=TGGT1_311410 | organism=Toxoplasma_gondii_GT1 | gene_product=Putative M phase phosphoprotein MPP10 [Source:UniProtKB/TrEMBL;Acc:S7UTP7] | transcript_product=putative M phase phosphoprotein MPP10 | location=TGGT1_chrXI:2025755-2028355(+) | protein_length=866 | sequence_SO=chromosome | SO=protein_coding_gene | is_pseudo=false	1xTMTpro [K19]; 1xTMTpro [N-Term]; 2xPhospho [S8(100); S14(100)]	FALSE	High	4.30E-10	0.000103235	1	1	TGGT1_311410-t26_1-p1 [421-439]	0	2916.19529	1.161	0.954	1.038	0.517	0.601	0.493	0.537	0.603	0.538	0.805	0.997	0.916	0.667	0.22	-0.07	0.05	-0.95	-0.74	-1.02	-0.9	-0.73	-0.89	-0.31	0	-0.13	-0.58	1	1	1	1	1	1
1798	3	TGGT1_203150	hypothetical protein	[R].APSDADELVYVHLNPVTGER.[K]	TGGT1_203150-t26_1-p1 1xPhospho [S1288(100)]	2	transcript=TGGT1_203150-t26_1 | gene=TGGT1_203150 | organism=Toxoplasma_gondii_GT1 | gene_product=hypothetical protein | transcript_product=hypothetical protein | location=TGGT1_chrVIIa:2636476-2642600(+) | protein_length=1797 | sequence_SO=chromosome | SO=protein_coding_gene | is_pseudo=false	1xTMTpro [N-Term]; 1xPhospho [S3(100)]	FALSE	High	2.88E-13	0.000103235	1	1	TGGT1_203150-t26_1-p1 [1286-1305]	0	2566.25096	1.82	2.28	1.531	0.545	0.991	1.242	0.834	0.788	1.435	0.731	1.259	0.866	1.141	0.86	1.19	0.61	-0.88	-0.01	0.31	-0.26	-0.34	0.52	-0.45	0.33	-0.21	0.19	1	1	1	1	1	1
34592	2	TGGT1_284050	DEAD/DEAH box helicase domain-containing protein	[R].VDEGPSRR.[G]	TGGT1_284050-t26_1-p1 1xPhospho [S2487(100)]	3	transcript=TGGT1_284050-t26_1 | gene=TGGT1_284050 | organism=Toxoplasma_gondii_GT1 | gene_product=DEAD/DEAH box helicase domain-containing protein [Source:UniProtKB/TrEMBL;Acc:S7UNJ3] | transcript_product=DEAD/DEAH box helicase domain-containing protein | location=TGGT1_chrV:2643913-2665787(+) | protein_length=2545 | sequence_SO=chromosome | SO=protein_coding_gene | is_pseudo=false	1xTMTpro [N-Term]; 1xPhospho [S6(100)]	FALSE	High	0.0177524	0.00222909	1	1	TGGT1_284050-t26_1-p1 [2482-2489]	1	1299.63775	1.275	1.448	1.538	0.934	1.191	1.352	1.436	1.167	1.308	1.318	1.02	1.034	1.089	0.35	0.53	0.62	-0.1	0.25	0.44	0.52	0.22	0.39	0.4	0.03	0.05	0.12	1	1	1	1	1	1
18693	3	TGGT1_265090	hypothetical protein	[K].LNSVEGEAR.[D]	TGGT1_265090-t26_1-p1 1xPhospho [S877(100)]	1	transcript=TGGT1_265090-t26_1 | gene=TGGT1_265090 | organism=Toxoplasma_gondii_GT1 | gene_product=hypothetical protein | transcript_product=hypothetical protein | location=TGGT1_chrIX:1596970-1609746(-) | protein_length=2477 | sequence_SO=chromosome | SO=protein_coding_gene | is_pseudo=false	1xTMTpro [N-Term]; 1xPhospho [S3(100)]	FALSE	High	0.00683377	0.000672868	1	1	TGGT1_265090-t26_1-p1 [875-883]	0	1358.66363	2.573	2.103	1.576	0.657	1.691	1.382	1.036	1.036	0.777	0.668	1.633	1.779	1.551	1.36	1.07	0.66	-0.61	0.76	0.47	0.05	0.05	-0.36	-0.58	0.71	0.83	0.63	1	1	1	1	1	1
24413	2	TGGT1_272320	DHHC zinc finger domain-containing protein	[R].RESSAGDEAPSR.[A]		1	transcript=TGGT1_272320-t26_1 | gene=TGGT1_272320 | organism=Toxoplasma_gondii_GT1 | gene_product=ANK_REP_REGION domain-containing protein [Source:UniProtKB/TrEMBL;Acc:S7V3W2] | transcript_product=DHHC zinc finger domain-containing protein | location=TGGT1_chrVIII:4068638-4079255(-) | protein_length=943 | sequence_SO=chromosome | SO=protein_coding_gene | is_pseudo=false	1xTMTpro [N-Term]; 1xPhospho [S]	FALSE	High	0.000470524	0.000103235	1	1	TGGT1_272320-t26_1-p1 [907-918]	1	1645.75021	1.342	1.078	1.348	0.826	1.109	0.891	1.114	0.944	0.64	1.11	1.174	1.392	1.004	0.42	0.11	0.43	-0.28	0.15	-0.17	0.16	-0.08	-0.64	0.15	0.23	0.48	0.01	1	1	1	1	1	1
21432	3	TGGT1_242830	putative XRN 5'-3' exonuclease	[R].NKSEVEEER.[R]	TGGT1_242830-t26_1-p1 1xPhospho [S440(100)]	1	transcript=TGGT1_242830-t26_1 | gene=TGGT1_242830 | organism=Toxoplasma_gondii_GT1 | gene_product=Putative XRN 5'-3' exonuclease [Source:UniProtKB/TrEMBL;Acc:S7USI1] | transcript_product=putative XRN 5'-3' exonuclease | location=TGGT1_chrVI:2236328-2253106(-) | protein_length=2042 | sequence_SO=chromosome | SO=protein_coding_gene | is_pseudo=false	1xTMTpro [K2]; 1xTMTpro [N-Term]; 1xPhospho [S3(100)]	FALSE	High	0.0404495	0.00390925	1	1	TGGT1_242830-t26_1-p1 [438-446]	1	1807.90828	1.319	1.176	1.179	1.551	2.046	1.825	1.829	2.976	1.478	1.525	0.687	1.235	1.199	0.4	0.23	0.24	0.63	1.03	0.87	0.87	1.57	0.56	0.61	-0.54	0.3	0.26	1	1	1	1	1	1
15389	3	TGGT1_267100	protein phosphatase 2C domain-containing protein	[R].GVSRPASWEPNAPVR.[E]	TGGT1_267100-t26_1-p1 2xPhospho [S381(100); S385(100)]	2	transcript=TGGT1_267100-t26_1 | gene=TGGT1_267100 | organism=Toxoplasma_gondii_GT1 | gene_product=PPM-type phosphatase domain-containing protein [Source:UniProtKB/TrEMBL;Acc:S7VVP7] | transcript_product=protein phosphatase 2C domain-containing protein | location=TGGT1_chrIX:612107-616900(-) | protein_length=909 | sequence_SO=chromosome | SO=protein_coding_gene | is_pseudo=false	1xTMTpro [N-Term]; 2xPhospho [S3(100); S7(100)]	FALSE	High	0.0206013	0.00262784	1	1	TGGT1_267100-t26_1-p1 [379-393]	0	2086.97957	1.28	1.251	1.005	0.692	0.887	0.866	0.696	0.735	1.306	0.857	1.206	0.663	0.812	0.36	0.32	0.01	-0.53	-0.17	-0.21	-0.52	-0.44	0.39	-0.22	0.27	-0.59	-0.3	1	1	1	1	1	1
23875	3	TGGT1_248780	SRR1 protein	[K].RDSEGENTQLK.[T]	TGGT1_248780-t26_1-p1 1xPhospho [S657(100)]	2	transcript=TGGT1_248780-t26_1 | gene=TGGT1_248780 | organism=Toxoplasma_gondii_GT1 | gene_product=SRR1 domain-containing protein [Source:UniProtKB/TrEMBL;Acc:S7V0P1] | transcript_product=SRR1 protein | location=TGGT1_chrXII:4102493-4105099(+) | protein_length=868 | sequence_SO=chromosome | SO=protein_coding_gene | is_pseudo=false	1xTMTpro [K11]; 1xTMTpro [N-Term]; 1xPhospho [S3(100)]	FALSE	High	0.00758109	0.000772025	1	1	TGGT1_248780-t26_1-p1 [655-665]	1	1964.99341	2.612	2.218	2.28	0.374	0.978	0.83	0.854	0.945	0.642	0.995	1.035	1.292	0.858	1.39	1.15	1.19	-1.42	-0.03	-0.27	-0.23	-0.08	-0.64	-0.01	0.05	0.37	-0.22	1	1	1	1	1	1
33642	3	TGGT1_200460	hypothetical protein	[K].TRDEMDSEASFPR.[G]	TGGT1_200460-t26_1-p1 2xPhospho [S427(100); S430(100)]	3	transcript=TGGT1_200460-t26_1 | gene=TGGT1_200460 | organism=Toxoplasma_gondii_GT1 | gene_product=hypothetical protein | transcript_product=hypothetical protein | location=TGGT1_chrVIII:6876799-6882770(-) | protein_length=436 | sequence_SO=chromosome | SO=protein_coding_gene | is_pseudo=false	1xTMTpro [N-Term]; 2xPhospho [S7(100); S10(100)]	FALSE	High	0.0204101	0.00262784	1	1	TGGT1_200460-t26_1-p1 [421-433]	1	2004.80945	1.698	1.694	1.981	0.393	0.667	0.666	0.778	0.95	0.742	1.181	0.702	0.897	0.659	0.76	0.76	0.99	-1.35	-0.58	-0.59	-0.36	-0.07	-0.43	0.24	-0.51	-0.16	-0.6	1	1	1	1	1	1
1708	3	TGGT1_289570	phosphatidylinositol transfer protein	[R].APASPAPPRDDR.[R]	TGGT1_289570-t26_1-p1 1xPhospho [S1548(100)]	1	transcript=TGGT1_289570-t26_1 | gene=TGGT1_289570 | organism=Toxoplasma_gondii_GT1 | gene_product=PH domain-containing protein [Source:UniProtKB/TrEMBL;Acc:S7VXP5] | transcript_product=phosphatidylinositol transfer protein | location=TGGT1_chrIX:3118897-3137754(+) | protein_length=1912 | sequence_SO=chromosome | SO=protein_coding_gene | is_pseudo=false	1xTMTpro [N-Term]; 1xPhospho [S4(100)]	FALSE	High	0.00117934	0.000226269	1	1	TGGT1_289570-t26_1-p1 [1545-1556]	1	1633.80185	1.013	1.084	0.955	1.043	1.056	1.131	0.996	2.568	0.785	1.351	0.411	1.442	0.738	0.02	0.12	-0.07	0.06	0.08	0.18	-0.01	1.36	-0.35	0.43	-1.28	0.53	-0.44	1	1	1	1	1	1
29700	2	TGGT1_244460	hypothetical protein	[R].SNGSDIPCPLSGDGEKPER.[H]	TGGT1_244460-t26_1-p1 1xMethylthio [C107]; 2xPhospho [S100(100); S103(100)]	1	transcript=TGGT1_244460-t26_1 | gene=TGGT1_244460 | organism=Toxoplasma_gondii_GT1 | gene_product=hypothetical protein | transcript_product=hypothetical protein | location=TGGT1_chrVI:3193064-3199038(-) | protein_length=1239 | sequence_SO=chromosome | SO=protein_coding_gene | is_pseudo=false	1xMethylthio [C8]; 1xTMTpro [K16]; 1xTMTpro [N-Term]; 2xPhospho [S1(100); S4(100)]	FALSE	High	0.00686603	0.000672868	1	1	TGGT1_244460-t26_1-p1 [100-118]	0	2772.22667	0.994	0.83	0.851	0.889	0.883	0.737	0.756	1.012	0.757	0.98	0.872	0.974	0.771	-0.01	-0.27	-0.23	-0.17	-0.18	-0.44	-0.4	0.02	-0.4	-0.03	-0.2	-0.04	-0.37	1	1	1	1	1	1
22795	3	TGGT1_224670	DnaJ domain-containing protein	[R].QQVATHSK.[E]	TGGT1_224670-t26_1-p1 1xPhospho [T671(100)]	1	transcript=TGGT1_224670-t26_1 | gene=TGGT1_224670 | organism=Toxoplasma_gondii_GT1 | gene_product=DnaJ domain-containing protein [Source:UniProtKB/TrEMBL;Acc:S7WCC4] | transcript_product=DnaJ domain-containing protein | location=TGGT1_chrX:2795184-2807312(-) | protein_length=3043 | sequence_SO=chromosome | SO=protein_coding_gene | is_pseudo=false	1xTMTpro [K8]; 1xTMTpro [N-Term]; 1xPhospho [T5(100)]	FALSE	High	0.00271425	0.00057176	1	1	TGGT1_224670-t26_1-p1 [667-674]	0	1586.85473	1.004	1.159	1.316	0.605	0.607	0.7	0.795	0.866	0.676	1	0.701	1.037	0.796	0.01	0.21	0.4	-0.73	-0.72	-0.51	-0.33	-0.21	-0.57	0	-0.51	0.05	-0.33	1	1	1	1	1	1
4114	3	TGGT1_316180	hypothetical protein	[R].DEERSEAR.[E]	TGGT1_316180-t26_1-p1 1xPhospho [S374(100)]	2	transcript=TGGT1_316180-t26_1 | gene=TGGT1_316180 | organism=Toxoplasma_gondii_GT1 | gene_product=hypothetical protein | transcript_product=hypothetical protein | location=TGGT1_chrXI:5112552-5120520(-) | protein_length=830 | sequence_SO=chromosome | SO=protein_coding_gene | is_pseudo=false	1xTMTpro [N-Term]; 1xPhospho [S5(100)]	FALSE	High	0.0447345	0.0045356	1	1	TGGT1_316180-t26_1-p1 [370-377]	1	1375.6174	1.997	2.158	1.86	0.542	1.083	1.17	1.009	0.913	1.281	0.742	1.186	0.914	1.359	1	1.11	0.9	-0.88	0.11	0.23	0.01	-0.13	0.36	-0.43	0.25	-0.13	0.44	1	1	1	1	1	1
21216	3	TGGT1_312490	hypothetical protein	[R].NDQSRSEERR.[E]	TGGT1_312490-t26_1-p1 2xPhospho [S250(100); S252(100)]	1	transcript=TGGT1_312490-t26_1 | gene=TGGT1_312490 | organism=Toxoplasma_gondii_GT1 | gene_product=hypothetical protein | transcript_product=hypothetical protein | location=TGGT1_chrXI:2688508-2693146(+) | protein_length=443 | sequence_SO=chromosome | SO=protein_coding_gene | is_pseudo=false	1xTMTpro [N-Term]; 2xPhospho [S4(100); S6(100)]	FALSE	High	0.0318992	0.00339108	1	1	TGGT1_312490-t26_1-p1 [247-256]	2	1740.73867	1.973	1.51	1.729	0.525	1.035	0.793	0.907	0.995	1.051	0.801	1.04	0.754	1.133	0.98	0.59	0.79	-0.93	0.05	-0.34	-0.14	-0.01	0.07	-0.32	0.06	-0.41	0.18	1	1	1	1	1	1
11225	3	TGGT1_268780	hypothetical protein	[R].GDSGHLASR.[E]	TGGT1_268780-t26_1-p1 1xPhospho [S4667(100)]	3	transcript=TGGT1_268780-t26_1 | gene=TGGT1_268780 | organism=Toxoplasma_gondii_GT1 | gene_product=hypothetical protein | transcript_product=hypothetical protein | location=TGGT1_chrVIII:6292251-6316928(-) | protein_length=7354 | sequence_SO=chromosome | SO=protein_coding_gene | is_pseudo=false	1xTMTpro [N-Term]; 1xPhospho [S3(100)]	FALSE	High	4.37E-05	0.000103235	1	1	TGGT1_268780-t26_1-p1 [4665-4673]	0	1283.60645	1.113	1.826	2.067	0.459	0.51	0.837	0.948	0.481	0.539	0.83	1.061	1.553	1.142	0.15	0.87	1.05	-1.12	-0.97	-0.26	-0.08	-1.06	-0.89	-0.27	0.09	0.64	0.19	1	1	1	1	1	1
17709	4	TGGT1_309240	CorA family Mg2+ transporter protein	[R].LDEGGRSR.[R]	TGGT1_309240-t26_1-p1 1xPhospho [S223(100)]	1	transcript=TGGT1_309240-t26_1 | gene=TGGT1_309240 | organism=Toxoplasma_gondii_GT1 | gene_product=CorA family Mg2+ transporter protein [Source:UniProtKB/TrEMBL;Acc:S7UT37] | transcript_product=CorA family Mg2+ transporter protein | location=TGGT1_chrXI:537155-545024(+) | protein_length=1550 | sequence_SO=chromosome | SO=protein_coding_gene | is_pseudo=false	1xTMTpro [N-Term]; 1xPhospho [S7(100)]	FALSE	High	0.0592033	0.00548951	1	1	TGGT1_309240-t26_1-p1 [217-224]	1	1273.6221	0.822	0.968	0.927	1.471	1.209	1.424	1.362	1.223	2.155	1.509	0.989	0.661	0.903	-0.28	-0.05	-0.11	0.56	0.27	0.51	0.45	0.29	1.11	0.59	-0.02	-0.6	-0.15	1	1	1	1	1	1
10910	4	TGGT1_259860	hypothetical protein	[R].GCRPEVRTEDEK.[R]	TGGT1_259860-t26_1-p1 1xMethylthio [C1802]; 1xPhospho [T1808(100)]	2	transcript=TGGT1_259860-t26_1 | gene=TGGT1_259860 | organism=Toxoplasma_gondii_GT1 | gene_product=SANT domain-containing protein [Source:UniProtKB/TrEMBL;Acc:S7WEG8] | transcript_product=hypothetical protein | location=TGGT1_chrVIIb:2626172-2635179(-) | protein_length=2125 | sequence_SO=chromosome | SO=protein_coding_gene | is_pseudo=false	1xMethylthio [C2]; 1xTMTpro [K12]; 1xTMTpro [N-Term]; 1xPhospho [T8(100)]	FALSE	High	0.0111758	0.000984498	1	1	TGGT1_259860-t26_1-p1 [1801-1812]	1	2153.0376	0.921	1.07	0.866	1.789	1.647	1.914	1.548	1.926	3.94	1.357	0.855	0.486	1.141	-0.12	0.1	-0.21	0.84	0.72	0.94	0.63	0.95	1.98	0.44	-0.23	-1.04	0.19	1	1	1	1	1	1
24579	3	TGGT1_247450	hypothetical protein	[R].RGASPGRGEEAR.[E]	TGGT1_247450-t26_1-p1 1xPhospho [S664(100)]	4	transcript=TGGT1_247450-t26_1 | gene=TGGT1_247450 | organism=Toxoplasma_gondii_GT1 | gene_product=hypothetical protein | transcript_product=hypothetical protein | location=TGGT1_chrXII:3275746-3284022(+) | protein_length=2303 | sequence_SO=chromosome | SO=protein_coding_gene | is_pseudo=false	1xTMTpro [N-Term]; 1xPhospho [S4(100)]	FALSE	High	0.00100432	0.000226269	1	1	TGGT1_247450-t26_1-p1 [661-672]	2	1626.80325	1.832	2.656	2.951	0.326	0.598	0.867	0.963	0.73	1.875	1.022	0.819	0.462	0.942	0.87	1.41	1.56	-1.62	-0.74	-0.21	-0.05	-0.45	0.91	0.03	-0.29	-1.11	-0.09	1	1	1	1	1	1
28238	3	TGGT1_221660	DEAD/DEAH box helicase domain-containing protein	[R].SERRSVAPDER.[H]	TGGT1_221660-t26_1-p1 2xPhospho [S118(100); S122(100)]	1	transcript=TGGT1_221660-t26_1 | gene=TGGT1_221660 | organism=Toxoplasma_gondii_GT1 | gene_product=DEAD/DEAH box helicase domain-containing protein [Source:UniProtKB/TrEMBL;Acc:S7ULG8] | transcript_product=DEAD/DEAH box helicase domain-containing protein | location=TGGT1_chrII:500317-513716(+) | protein_length=1850 | sequence_SO=chromosome | SO=protein_coding_gene | is_pseudo=false	1xTMTpro [N-Term]; 2xPhospho [S1(100); S5(100)]	FALSE	High	0.0928485	0.00920319	1	1	TGGT1_221660-t26_1-p1 [118-128]	2	1765.79546	2.013	2.271	2.216	0.561	1.13	1.274	1.243	1.545	1.187	1.095	0.731	1.074	1.135	1.01	1.18	1.15	-0.83	0.18	0.35	0.31	0.63	0.25	0.13	-0.45	0.1	0.18	1	1	1	1	1	1
24538	3	TGGT1_217910	DNA polymerase (pol2) superfamily protein	[R].RFSDIAVK.[R]	TGGT1_217910-t26_1-p1 1xPhospho [S2006(100)]	2	transcript=TGGT1_217910-t26_1 | gene=TGGT1_217910 | organism=Toxoplasma_gondii_GT1 | gene_product=DNA polymerase (Pol2) superfamily protein [Source:UniProtKB/TrEMBL;Acc:S7V1U9] | transcript_product=DNA polymerase (pol2) superfamily protein | location=TGGT1_chrXII:2150863-2160504(-) | protein_length=2017 | sequence_SO=chromosome | SO=protein_coding_gene | is_pseudo=false	1xTMTpro [K8]; 1xTMTpro [N-Term]; 1xPhospho [S3(100)]	FALSE	High	0.081323	0.00751634	1	1	TGGT1_217910-t26_1-p1 [2004-2011]	1	1623.91151	1.861	1.938	3.363	0.435	0.809	0.842	1.461	0.792	1.02	0.76	1.021	0.825	1.923	0.9	0.95	1.75	-1.2	-0.31	-0.25	0.55	-0.34	0.03	-0.4	0.03	-0.28	0.94	1	1	1	1	1	1
18984	2	TGGT1_233030	gliding-associated protein GAP70	[R].LREEEEASLASPQRAEAEEGK.[Q]	TGGT1_233030-t26_1-p1 2xPhospho [S64(100); S67(100)]	4	transcript=TGGT1_233030-t26_1 | gene=TGGT1_233030 | organism=Toxoplasma_gondii_GT1 | gene_product=Gliding-associated protein GAP70 [Source:UniProtKB/TrEMBL;Acc:S7V3S7] | transcript_product=gliding-associated protein GAP70 | location=TGGT1_chrVIII:2349458-2350423(-) | protein_length=321 | sequence_SO=chromosome | SO=protein_coding_gene | is_pseudo=false	1xTMTpro [K21]; 1xTMTpro [N-Term]; 2xPhospho [S8(100); S11(100)]	FALSE	High	0.000886498	0.000226269	1	1	TGGT1_233030-t26_1-p1 [57-77]	2	3097.47358	1.652	1.538	1.495	0.678	1.12	1.043	1.014	0.985	0.923	1.029	1.137	1.13	0.985	0.72	0.62	0.58	-0.56	0.16	0.06	0.02	-0.02	-0.12	0.04	0.19	0.18	-0.02	1	1	1	1	1	1
12529	3	TGGT1_247450	hypothetical protein	[R].GGSSRDYMDGR.[G]		2	transcript=TGGT1_247450-t26_1 | gene=TGGT1_247450 | organism=Toxoplasma_gondii_GT1 | gene_product=hypothetical protein | transcript_product=hypothetical protein | location=TGGT1_chrXII:3275746-3284022(+) | protein_length=2303 | sequence_SO=chromosome | SO=protein_coding_gene | is_pseudo=false	1xTMTpro [N-Term]; 1xPhospho [S/Y]	FALSE	High	0.0161019	0.00193862	1	1	TGGT1_247450-t26_1-p1 [933-943]	1	1584.67969	2.008	1.681	1.672	0.644	1.293	1.082	1.076	1.085	0.783	1.362	1.192	1.382	0.79	1.01	0.75	0.74	-0.64	0.37	0.11	0.11	0.12	-0.35	0.45	0.25	0.47	-0.34	1	1	1	1	1	1
25319	3	TGGT1_277770	hypothetical protein	[R].RLSFEDR.[D]	TGGT1_277770-t26_1-p1 1xPhospho [S1226(100)]	2	transcript=TGGT1_277770-t26_1 | gene=TGGT1_277770 | organism=Toxoplasma_gondii_GT1 | gene_product=hypothetical protein | transcript_product=hypothetical protein | location=TGGT1_chrXII:6436351-6442705(-) | protein_length=1235 | sequence_SO=chromosome | SO=protein_coding_gene | is_pseudo=false	1xTMTpro [N-Term]; 1xPhospho [S3(100)]	FALSE	High	0.031132	0.00339108	1	1	TGGT1_277770-t26_1-p1 [1224-1230]	1	1306.64758	2.504	2.339	2.004	0.291	0.729	0.681	0.584	1.259	0.637	0.985	0.579	1.069	0.592	1.32	1.23	1	-1.78	-0.46	-0.55	-0.78	0.33	-0.65	-0.02	-0.79	0.1	-0.76	1	1	1	1	1	1
35241	2	TGGT1_229290	kelch repeat-containing protein	[R].VQSASANQGDNENSEEDRDK.[T]	TGGT1_229290-t26_1-p1 1xPhospho [S405(100)]	4	transcript=TGGT1_229290-t26_1 | gene=TGGT1_229290 | organism=Toxoplasma_gondii_GT1 | gene_product=DUF4110 domain-containing protein [Source:UniProtKB/TrEMBL;Acc:S7WIY1] | transcript_product=kelch repeat-containing protein | location=TGGT1_chrVIII:132539-141658(-) | protein_length=933 | sequence_SO=chromosome | SO=protein_coding_gene | is_pseudo=false	1xTMTpro [K20]; 1xTMTpro [N-Term]; 1xPhospho [S14(100)]	FALSE	High	5.28E-11	0.000103235	1	1	TGGT1_229290-t26_1-p1 [392-411]	1	2881.30927	1.262	1.229	0.983	0.666	0.84	0.818	0.654	0.851	0.751	0.706	0.988	1.09	0.927	0.34	0.3	-0.03	-0.59	-0.25	-0.29	-0.61	-0.23	-0.41	-0.5	-0.02	0.12	-0.11	1	1	1	1	1	1
13987	5	TGGT1_224000	hypothetical protein	[R].GRSHGESEEVR.[R]	TGGT1_224000-t26_1-p1 1xPhospho [S91(100)]	7	transcript=TGGT1_224000-t26_1 | gene=TGGT1_224000 | organism=Toxoplasma_gondii_GT1 | gene_product=hypothetical protein | transcript_product=hypothetical protein | location=TGGT1_chrX:3299753-3302957(-) | protein_length=740 | sequence_SO=chromosome | SO=protein_coding_gene | is_pseudo=false	1xTMTpro [N-Term]; 1xPhospho [S3(100)]	FALSE	High	8.38E-05	0.000103235	1	1	TGGT1_224000-t26_1-p1 [89-99]	1	1626.75563	0.812	0.794	0.658	2.867	2.328	2.276	1.886	1.787	2.353	2.274	1.302	0.967	0.829	-0.3	-0.33	-0.6	1.52	1.22	1.19	0.92	0.84	1.23	1.19	0.38	-0.05	-0.27	1	1	1	0.200429224	0.597571399	0.927005511
3831	3	TGGT1_281420	histone deacetylase HDAC1	[R].DASVADVDRR.[S]	TGGT1_281420-t26_1-p1 1xPhospho [S1961(100)]	1	transcript=TGGT1_281420-t26_1 | gene=TGGT1_281420 | organism=Toxoplasma_gondii_GT1 | gene_product=Hist_deacetyl domain-containing protein [Source:UniProtKB/TrEMBL;Acc:S7UW66] | transcript_product=histone deacetylase HDAC1 | location=TGGT1_chrVIIa:3987998-3995955(-) | protein_length=2382 | sequence_SO=chromosome | SO=protein_coding_gene | is_pseudo=false	1xTMTpro [N-Term]; 1xPhospho [S3(100)]	FALSE	High	0.010915	0.000984498	1	1	TGGT1_281420-t26_1-p1 [1959-1968]	1	1487.71745	1.465	1.445	1.417	0.916	1.342	1.323	1.298	0.982	0.995	0.7	1.367	1.33	1.855	0.55	0.53	0.5	-0.13	0.42	0.4	0.38	-0.03	-0.01	-0.52	0.45	0.41	0.89	1	1	1	1	1	1
21394	3	TGGT1_253750	PLU-1 family protein	[R].NGVGGERSPER.[S]	TGGT1_253750-t26_1-p1 1xPhospho [S6931(100)]	3	transcript=TGGT1_253750-t26_1 | gene=TGGT1_253750 | organism=Toxoplasma_gondii_GT1 | gene_product=PLU-1 domain-containing protein [Source:UniProtKB/TrEMBL;Acc:S7ULT6] | transcript_product=PLU-1 family protein | location=TGGT1_chrIII:1126566-1154665(-) | protein_length=8088 | sequence_SO=chromosome | SO=protein_coding_gene | is_pseudo=false	1xTMTpro [N-Term]; 1xPhospho [S8(100)]	FALSE	High	0.0562483	0.00531464	1	1	TGGT1_253750-t26_1-p1 [6924-6934]	1	1541.73925	1.661	2.228	1.719	0.494	0.82	1.1	0.849	0.923	1.348	1.016	0.889	0.816	0.836	0.73	1.16	0.78	-1.02	-0.29	0.14	-0.24	-0.12	0.43	0.02	-0.17	-0.29	-0.26	1	1	1	1	1	1
33716	3	TGGT1_225530	metal cation transporter, ZIP family protein	[R].TRPASEANGR.[Q]	TGGT1_225530-t26_1-p1 1xPhospho [S359(100)]	1	transcript=TGGT1_225530-t26_1 | gene=TGGT1_225530 | organism=Toxoplasma_gondii_GT1 | gene_product=Metal cation transporter, ZIP family protein [Source:UniProtKB/TrEMBL;Acc:S7WCF8] | transcript_product=metal cation transporter, ZIP family protein | location=TGGT1_chrX:2086920-2092533(-) | protein_length=717 | sequence_SO=chromosome | SO=protein_coding_gene | is_pseudo=false	1xTMTpro [N-Term]; 1xPhospho [S5(100)]	FALSE	High	0.00406109	0.00057176	1	1	TGGT1_225530-t26_1-p1 [355-364]	0	1442.70722	1.956	1.354	1.422	0.389	0.761	0.527	0.553	1.155	1.187	0.628	0.659	0.444	0.881	0.97	0.44	0.51	-1.36	-0.39	-0.92	-0.85	0.21	0.25	-0.67	-0.6	-1.17	-0.18	1	1	1	1	1	1
35190	3	TGGT1_256980	glycerol-3-phosphate-acyltransferase	[R].VPSHPSLR.[T]	TGGT1_256980-t26_1-p1 1xPhospho [S262(100)]	6	transcript=TGGT1_256980-t26_1 | gene=TGGT1_256980 | organism=Toxoplasma_gondii_GT1 | gene_product=PlsC domain-containing protein [Source:UniProtKB/TrEMBL;Acc:S7UZ60] | transcript_product=glycerol-3-phosphate-acyltransferase | location=TGGT1_chrVIIb:4232332-4243743(-) | protein_length=1002 | sequence_SO=chromosome | SO=protein_coding_gene | is_pseudo=false	1xTMTpro [N-Term]; 1xPhospho [S3(100)]	FALSE	High	0.0260603	0.00296317	1	1	TGGT1_256980-t26_1-p1 [260-267]	0	1276.6734	1.472	1.376	1.785	0.593	0.874	0.817	1.059	1.078	0.676	0.836	0.811	1.208	1.267	0.56	0.46	0.84	-0.75	-0.19	-0.29	0.08	0.11	-0.57	-0.26	-0.3	0.27	0.34	1	1	1	1	1	1
26186	4	TGGT1_218358	zinc knuckle domain-containing protein	[R].RRQSEIDTPSDPK.[S]	TGGT1_218358-t26_1-p1 1xPhospho [S30(100)]	3	transcript=TGGT1_218358-t26_1 | gene=TGGT1_218358 | organism=Toxoplasma_gondii_GT1 | gene_product=Zinc knuckle domain-containing protein [Source:UniProtKB/TrEMBL;Acc:S7WA64] | transcript_product=zinc knuckle domain-containing protein | location=TGGT1_chrXII:1511909-1514768(-) | protein_length=442 | sequence_SO=chromosome | SO=protein_coding_gene | is_pseudo=false	1xTMTpro [K13]; 1xTMTpro [N-Term]; 1xPhospho [S4(100)]	FALSE	High	0.000687735	0.000226269	1	1	TGGT1_218358-t26_1-p1 [27-39]	2	2217.15203	0.736	0.707	0.739	2.483	1.828	1.755	1.834	1.717	5.154	1.851	1.065	0.341	0.991	-0.44	-0.5	-0.44	1.31	0.87	0.81	0.88	0.78	2.37	0.89	0.09	-1.55	-0.01	1	1	1	1	1	1
7296	3	TGGT1_313270	hypothetical protein	[R].EGEETAHAGEGGSRVR.[G]	TGGT1_313270-t26_1-p1 1xPhospho [S1729(100)]	6	transcript=TGGT1_313270-t26_1 | gene=TGGT1_313270 | organism=Toxoplasma_gondii_GT1 | gene_product=hypothetical protein | transcript_product=hypothetical protein | location=TGGT1_chrXI:3183953-3196338(+) | protein_length=2799 | sequence_SO=chromosome | SO=protein_coding_gene | is_pseudo=false	1xTMTpro [N-Term]; 1xPhospho [S13(100)]	FALSE	High	8.31E-07	0.000103235	1	1	TGGT1_313270-t26_1-p1 [1717-1732]	1	2025.93103	1.831	2.371	3.088	0.364	0.667	0.863	1.124	0.666	0.809	1.218	1.001	1.067	0.923	0.87	1.25	1.63	-1.46	-0.59	-0.21	0.17	-0.59	-0.31	0.28	0	0.09	-0.12	1	1	1	1	1	1
6154	2	TGGT1_271120	endonuclease/exonuclease/phosphatase family protein	[K].EANLFYELPGAVLSDEAEDEAER.[A]	TGGT1_271120-t26_1-p1 1xPhospho [S1190(100)]	1	transcript=TGGT1_271120-t26_1 | gene=TGGT1_271120 | organism=Toxoplasma_gondii_GT1 | gene_product=Endo/exonuclease/phosphatase domain-containing protein [Source:UniProtKB/TrEMBL;Acc:S7WD41] | transcript_product=endonuclease/exonuclease/phosphatase family protein | location=TGGT1_chrVIII:4685606-4692063(-) | protein_length=1236 | sequence_SO=chromosome | SO=protein_coding_gene | is_pseudo=false	1xTMTpro [N-Term]; 1xPhospho [S14(100)]	FALSE	High	5.32E-13	0.000103235	1	1	TGGT1_271120-t26_1-p1 [1177-1199]	0	2951.35186	1.483	1.26	1.471	0.835	1.238	1.052	1.228	1.395	0.959	1.279	0.888	1.096	0.96	0.57	0.33	0.56	-0.26	0.31	0.07	0.3	0.48	-0.06	0.35	-0.17	0.13	-0.06	1	1	1	1	1	1
4422	3	TGGT1_286270	hypothetical protein	[R].DGGDEGGTHEEGSGCDEGDAER.[G]	TGGT1_286270-t26_1-p1 1xMethylthio [C2729]; 1xPhospho [S2727(100)]	3	transcript=TGGT1_286270-t26_1 | gene=TGGT1_286270 | organism=Toxoplasma_gondii_GT1 | gene_product=hypothetical protein | transcript_product=hypothetical protein | location=TGGT1_chrV:1710440-1731076(-) | protein_length=5711 | sequence_SO=chromosome | SO=protein_coding_gene | is_pseudo=false	1xMethylthio [C15]; 1xTMTpro [N-Term]; 1xPhospho [S13(100)]	FALSE	High	1.61E-11	0.000103235	1	1	TGGT1_286270-t26_1-p1 [2715-2736]	0	2608.93605	3.279	2.926	2.905	0.318	1.043	0.93	0.924	1.075	0.992	1.053	0.97	0.938	0.878	1.71	1.55	1.54	-1.65	0.06	-0.1	-0.11	0.1	-0.01	0.07	-0.04	-0.09	-0.19	1	1	1	1	1	1
23412	2	TGGT1_213392	surface antigen repeat-containing protein	[R].RAGSPEAAGILQTPAYAAALK.[E]	TGGT1_213392-t26_1-p1 1xPhospho [S493(100)]	1	transcript=TGGT1_213392-t26_1 | gene=TGGT1_213392 | organism=Toxoplasma_gondii_GT1 | gene_product=Surface antigen repeat-containing protein [Source:UniProtKB/TrEMBL;Acc:S7UP73] | transcript_product=surface antigen repeat-containing protein | location=TGGT1_chrV:850154-864700(+) | protein_length=2317 | sequence_SO=chromosome | SO=protein_coding_gene | is_pseudo=false	1xTMTpro [K21]; 1xTMTpro [N-Term]; 1xPhospho [S4(100)]	FALSE	High	6.11E-07	0.000103235	1	1	TGGT1_213392-t26_1-p1 [490-510]	1	2744.49919	1.246	1.333	1.31	0.71	0.885	0.946	0.93	0.801	0.89	0.839	1.104	1.064	1.109	0.32	0.41	0.39	-0.49	-0.18	-0.08	-0.1	-0.32	-0.17	-0.25	0.14	0.09	0.15	1	1	1	1	1	1
15848	3	TGGT1_311230	hypothetical protein	[R].HFSHQESASGAR.[E]	TGGT1_311230-t26_1-p1 1xPhospho [S3281(100)]	5	transcript=TGGT1_311230-t26_1 | gene=TGGT1_311230 | organism=Toxoplasma_gondii_GT1 | gene_product=hypothetical protein | transcript_product=hypothetical protein | location=TGGT1_chrXI:1844321-1862670(+) | protein_length=4603 | sequence_SO=chromosome | SO=protein_coding_gene | is_pseudo=false	1xTMTpro [N-Term]; 1xPhospho [S3(100)]	FALSE	High	3.00E-07	0.000103235	1	1	TGGT1_311230-t26_1-p1 [3279-3290]	0	1697.77161	1.911	2.57	2.572	0.534	1.02	1.371	1.373	1.374	1.226	1.388	0.742	1.118	0.989	0.93	1.36	1.36	-0.91	0.03	0.46	0.46	0.46	0.29	0.47	-0.43	0.16	-0.02	1	1	1	1	1	1
15676	2	TGGT1_225350	hypothetical protein	[K].HCETQGQVSDQGR.[S]	TGGT1_225350-t26_1-p1 1xMethylthio [C371]; 1xPhospho [S378(100)]	1	transcript=TGGT1_225350-t26_1 | gene=TGGT1_225350 | organism=Toxoplasma_gondii_GT1 | gene_product=hypothetical protein | transcript_product=hypothetical protein | location=TGGT1_chrX:2199322-2200521(-) | protein_length=399 | sequence_SO=chromosome | SO=protein_coding_gene | is_pseudo=false	1xMethylthio [C2]; 1xTMTpro [N-Term]; 1xPhospho [S9(100)]	FALSE	High	1.83E-09	0.000103235	1	1	TGGT1_225350-t26_1-p1 [370-382]	0	1874.78456	1.319	1.534	1.534	0.697	0.92	1.07	1.07	0.913	0.812	1.098	1.007	1.318	0.974	0.4	0.62	0.62	-0.52	-0.12	0.1	0.1	-0.13	-0.3	0.13	0.01	0.4	-0.04	1	1	1	1	1	1
9997	2	TGGT1_264090	hypothetical protein	[R].FLSVEHK.[A]	TGGT1_264090-t26_1-p1 1xPhospho [S2013(100)]	3	transcript=TGGT1_264090-t26_1 | gene=TGGT1_264090 | organism=Toxoplasma_gondii_GT1 | gene_product=hypothetical protein | transcript_product=hypothetical protein | location=TGGT1_chrVIIb:158774-174140(+) | protein_length=2986 | sequence_SO=chromosome | SO=protein_coding_gene | is_pseudo=false	1xTMTpro [K7]; 1xTMTpro [N-Term]; 1xPhospho [S3(100)]	FALSE	High	0.0158788	0.00193862	1	1	TGGT1_264090-t26_1-p1 [2011-2017]	0	1547.84785	1.337	1.26	1.11	0.529	0.707	0.666	0.587	0.779	0.772	0.774	0.907	0.864	0.758	0.42	0.33	0.15	-0.92	-0.5	-0.59	-0.77	-0.36	-0.37	-0.37	-0.14	-0.21	-0.4	1	1	1	1	1	1
21669	2	TGGT1_232080	hypothetical protein	[R].NRSLDTEGGR.[W]	TGGT1_232080-t26_1-p1 1xPhospho [S10290(100)]	4	transcript=TGGT1_232080-t26_1 | gene=TGGT1_232080 | organism=Toxoplasma_gondii_GT1 | gene_product=Chorein_N domain-containing protein [Source:UniProtKB/TrEMBL;Acc:S7WJ08] | transcript_product=hypothetical protein | location=TGGT1_chrVIII:1804634-1839298(-) | protein_length=10329 | sequence_SO=chromosome | SO=protein_coding_gene | is_pseudo=false	1xTMTpro [N-Term]; 1xPhospho [S3(100)]	FALSE	High	0.000166134	0.000103235	1	1	TGGT1_232080-t26_1-p1 [10288-10297]	1	1488.7127	1.796	1.596	1.601	0.658	1.182	1.05	1.054	1.043	1.42	0.928	1.133	0.739	1.135	0.84	0.67	0.68	-0.6	0.24	0.07	0.08	0.06	0.51	-0.11	0.18	-0.44	0.18	1	1	1	1	1	1
15868	3	TGGT1_218780	putative phosphoserine aminotransferase	[R].HGDGDASFGGDSNTK.[L]	TGGT1_218780-t26_1-p1 1xPhospho [S224(100)]	4	transcript=TGGT1_218780-t26_1 | gene=TGGT1_218780 | organism=Toxoplasma_gondii_GT1 | gene_product=Putative phosphoserine aminotransferase [Source:UniProtKB/TrEMBL;Acc:S7V1C2] | transcript_product=putative phosphoserine aminotransferase | location=TGGT1_chrXII:1247991-1254054(-) | protein_length=481 | sequence_SO=chromosome | SO=protein_coding_gene | is_pseudo=false	1xTMTpro [K15]; 1xTMTpro [N-Term]; 1xPhospho [S7(100)]	FALSE	High	4.10E-05	0.000103235	1	1	TGGT1_218780-t26_1-p1 [218-232]	0	2152.97921	1.451	1.691	1.572	0.621	0.902	1.051	0.977	0.768	1.051	0.796	1.174	1	1.226	0.54	0.76	0.65	-0.69	-0.15	0.07	-0.03	-0.38	0.07	-0.33	0.23	0	0.29	1	1	1	1	1	1
19099	3	TGGT1_232080	hypothetical protein	[R].LRTLPSDGTGEMR.[D]	TGGT1_232080-t26_1-p1 1xPhospho [T2569(100)]	2	transcript=TGGT1_232080-t26_1 | gene=TGGT1_232080 | organism=Toxoplasma_gondii_GT1 | gene_product=Chorein_N domain-containing protein [Source:UniProtKB/TrEMBL;Acc:S7WJ08] | transcript_product=hypothetical protein | location=TGGT1_chrVIII:1804634-1839298(-) | protein_length=10329 | sequence_SO=chromosome | SO=protein_coding_gene | is_pseudo=false	1xTMTpro [N-Term]; 1xPhospho [T3(100)]	FALSE	High	1.76E-06	0.000103235	1	1	TGGT1_232080-t26_1-p1 [2567-2579]	1	1816.89476	1.892	1.779	1.758	0.635	1.201	1.13	1.116	1.12	0.887	0.939	1.072	1.274	1.188	0.92	0.83	0.81	-0.66	0.26	0.18	0.16	0.16	-0.17	-0.09	0.1	0.35	0.25	1	1	1	1	1	1
10380	4	TGGT1_273870	SWI2/SNF2 ISWI-like (AT hook)	[K].GAASVDMSVAANKPGSVESELSSDR.[R]	TGGT1_273870-t26_1-p1 1xPhospho [S21(100)]	2	transcript=TGGT1_273870-t26_1 | gene=TGGT1_273870 | organism=Toxoplasma_gondii_GT1 | gene_product=SWI2/SNF2 ISWI-like (AT hook) [Source:UniProtKB/TrEMBL;Acc:S7V4B2] | transcript_product=SWI2/SNF2 ISWI-like (AT hook) | location=TGGT1_chrVIII:3198884-3213308(+) | protein_length=1556 | sequence_SO=chromosome | SO=protein_coding_gene | is_pseudo=false	1xTMTpro [K13]; 1xTMTpro [N-Term]; 1xPhospho [S4(100)]	FALSE	High	4.88E-06	0.000103235	1	1	TGGT1_273870-t26_1-p1 [18-42]	0	3152.54264	1.163	1.531	1.414	0.651	0.757	0.996	0.921	1.01	2.972	1.215	0.75	0.335	0.758	0.22	0.61	0.5	-0.62	-0.4	-0.01	-0.12	0.01	1.57	0.28	-0.42	-1.58	-0.4	1	1	1	1	1	1
19092	3	TGGT1_241880	3'5'-cyclic nucleotide phosphodiesterase domain-containing protein	[R].LRTDGASPDMK.[V]	TGGT1_241880-t26_1-p1 1xPhospho [T107(100)]	1	transcript=TGGT1_241880-t26_1 | gene=TGGT1_241880 | organism=Toxoplasma_gondii_GT1 | gene_product=Phosphodiesterase [Source:UniProtKB/TrEMBL;Acc:S7USB2] | transcript_product=3'5'-cyclic nucleotide phosphodiesterase domain-containing protein | location=TGGT1_chrVI:1724772-1737127(-) | protein_length=1281 | sequence_SO=chromosome | SO=protein_coding_gene | is_pseudo=false	1xOxidation [M10]; 1xTMTpro [K11]; 1xTMTpro [N-Term]; 1xPhospho [T3(100)]	FALSE	High	8.97E-05	0.000103235	1	1	TGGT1_241880-t26_1-p1 [105-115]	1	1894.95894	1.427	1.33	1.651	0.554	0.79	0.737	0.915	0.945	0.938	0.766	0.837	0.786	1.194	0.51	0.41	0.72	-0.85	-0.34	-0.44	-0.13	-0.08	-0.09	-0.39	-0.26	-0.35	0.26	1	1	1	1	1	1
6352	3	TGGT1_258470	hypothetical protein	[K].EATPQSVSFLR.[K]	TGGT1_258470-t26_1-p1 1xPhospho [T100(100)]	5	transcript=TGGT1_258470-t26_1 | gene=TGGT1_258470 | organism=Toxoplasma_gondii_GT1 | gene_product=hypothetical protein | transcript_product=hypothetical protein | location=TGGT1_chrVIIb:3369823-3371292(+) | protein_length=284 | sequence_SO=chromosome | SO=protein_coding_gene | is_pseudo=false	1xTMTpro [N-Term]; 1xPhospho [T3(100)]	FALSE	High	8.00E-05	0.000103235	1	1	TGGT1_258470-t26_1-p1 [98-108]	0	1618.8161	2.667	1.954	2.242	0.442	1.179	0.864	0.991	1.357	1.168	0.942	0.869	0.739	1.053	1.42	0.97	1.17	-1.18	0.24	-0.21	-0.01	0.44	0.22	-0.09	-0.2	-0.44	0.07	1	1	1	1	1	1
24716	3	TGGT1_212860	hypothetical protein	[K].RGETASSGDSK.[A]	TGGT1_212860-t26_1-p1 2xPhospho [S880(100); S881(100)]	1	transcript=TGGT1_212860-t26_1 | gene=TGGT1_212860 | organism=Toxoplasma_gondii_GT1 | gene_product=hypothetical protein | transcript_product=hypothetical protein | location=TGGT1_chrV:522401-525373(+) | protein_length=990 | sequence_SO=chromosome | SO=protein_coding_gene | is_pseudo=false	1xTMTpro [K11]; 1xTMTpro [N-Term]; 2xPhospho [S6(100); S7(100)]	FALSE	High	0.01537	0.00193862	1	1	TGGT1_212860-t26_1-p1 [875-885]	1	1862.85421	1.262	1.572	1.666	0.687	0.866	1.079	1.144	0.96	1.288	1.139	0.903	0.838	1.005	0.34	0.65	0.74	-0.54	-0.21	0.11	0.19	-0.06	0.37	0.19	-0.15	-0.26	0.01	1	1	1	1	1	1
18345	4	TGGT1_213920	hypothetical protein	[R].LHSPPTPAR.[R]	TGGT1_213920-t26_1-p1 1xPhospho [S147(100)]	2	transcript=TGGT1_213920-t26_1 | gene=TGGT1_213920 | organism=Toxoplasma_gondii_GT1 | gene_product=hypothetical protein | transcript_product=hypothetical protein | location=TGGT1_chrV:1297862-1307761(-) | protein_length=1148 | sequence_SO=chromosome | SO=protein_coding_gene | is_pseudo=false	1xTMTpro [N-Term]; 1xPhospho [S3(100)]	FALSE	High	7.90E-06	0.000103235	1	1	TGGT1_213920-t26_1-p1 [145-153]	0	1359.71052	0.918	1.071	0.712	1.146	1.052	1.228	0.816	1.344	2.843	0.574	0.783	0.432	1.422	-0.12	0.1	-0.49	0.2	0.07	0.3	-0.29	0.43	1.51	-0.8	-0.35	-1.21	0.51	1	1	1	1	1	1
30514	4	TGGT1_234250	hypothetical protein	[R].SRPPLEEPR.[E]	TGGT1_234250-t26_1-p1 1xPhospho [S1093(100)]	2	transcript=TGGT1_234250-t26_1 | gene=TGGT1_234250 | organism=Toxoplasma_gondii_GT1 | gene_product=hypothetical protein | transcript_product=hypothetical protein | location=TGGT1_chrX:4132681-4148475(-) | protein_length=2276 | sequence_SO=chromosome | SO=protein_coding_gene | is_pseudo=false	1xTMTpro [N-Term]; 1xPhospho [S1(100)]	FALSE	High	0.000567749	0.000226269	1	1	TGGT1_234250-t26_1-p1 [1093-1101]	0	1464.75311	1.251	0.978	0.943	2.598	3.25	2.542	2.451	5.334	5.135	2.365	0.609	0.495	1.037	0.32	-0.03	-0.08	1.38	1.7	1.35	1.29	2.42	2.36	1.24	-0.71	-1.01	0.05	1	1	1	1	1	1
9576	3	TGGT1_207760	DnaJ C terminal region domain-containing protein	[R].EVETCAGSEAPEVHTDLEDEEK.[E]	TGGT1_207760-t26_1-p1 1xMethylthio [C1485]; 1xPhospho [T1495(100)]	3	transcript=TGGT1_207760-t26_1 | gene=TGGT1_207760 | organism=Toxoplasma_gondii_GT1 | gene_product=DnaJ C terminal region domain-containing protein [Source:UniProtKB/TrEMBL;Acc:S7VY71] | transcript_product=DnaJ C terminal region domain-containing protein | location=TGGT1_chrIb:282631-291796(+) | protein_length=1519 | sequence_SO=chromosome | SO=protein_coding_gene | is_pseudo=false	1xMethylthio [C5]; 1xTMTpro [K22]; 1xTMTpro [N-Term]; 1xPhospho [T15(100)]	FALSE	High	1.48E-07	0.000103235	1	1	TGGT1_207760-t26_1-p1 [1481-1502]	0	3151.39801	1.644	1.907	1.62	0.583	0.959	1.112	0.945	0.889	1.906	0.928	1.078	0.584	1.018	0.72	0.93	0.7	-0.78	-0.06	0.15	-0.08	-0.17	0.93	-0.11	0.11	-0.78	0.03	1	1	1	1	1	1
19940	2	TGGT1_311230	hypothetical protein	[R].MASVPVNGVTTVPVEGGPSR.[K]	TGGT1_311230-t26_1-p1 1xPhospho [S3252(100)]	1	transcript=TGGT1_311230-t26_1 | gene=TGGT1_311230 | organism=Toxoplasma_gondii_GT1 | gene_product=hypothetical protein | transcript_product=hypothetical protein | location=TGGT1_chrXI:1844321-1862670(+) | protein_length=4603 | sequence_SO=chromosome | SO=protein_coding_gene | is_pseudo=false	1xOxidation [M1]; 1xTMTpro [N-Term]; 1xPhospho [S3(100)]	FALSE	High	4.56E-06	0.000103235	1	1	TGGT1_311230-t26_1-p1 [3250-3269]	0	2354.17463	1.388	1.198	1.096	0.68	0.943	0.814	0.745	1.164	1.154	0.815	0.81	0.706	0.914	0.47	0.26	0.13	-0.56	-0.08	-0.3	-0.43	0.22	0.21	-0.29	-0.3	-0.5	-0.13	1	1	1	1	1	1
12074	3	TGGT1_212220	hypothetical protein	[R].GGDSGDRNYASR.[G]	TGGT1_212220-t26_1-p1 1xPhospho [S525(100)]	2	transcript=TGGT1_212220-t26_1 | gene=TGGT1_212220 | organism=Toxoplasma_gondii_GT1 | gene_product=hypothetical protein | transcript_product=hypothetical protein | location=TGGT1_chrX:3876902-3879847(+) | protein_length=981 | sequence_SO=chromosome | SO=protein_coding_gene | is_pseudo=false	1xTMTpro [N-Term]; 1xPhospho [S4(100)]	FALSE	High	0.00429071	0.00057176	1	1	TGGT1_212220-t26_1-p1 [522-533]	1	1638.71924	2.444	2.272	2.34	0.436	1.067	0.991	1.021	0.995	2.401	1.088	1.072	0.413	0.939	1.29	1.18	1.23	-1.2	0.09	-0.01	0.03	-0.01	1.26	0.12	0.1	-1.28	-0.09	1	1	1	1	1	1
5058	3	TGGT1_234970	Tyrosine kinase-like (TKL) protein	[R].DRDREQDSEEAR.[E]	TGGT1_234970-t26_1-p1 1xPhospho [S603(100)]	1	transcript=TGGT1_234970-t26_1 | gene=TGGT1_234970 | organism=Toxoplasma_gondii_GT1 | gene_product=Protein kinase domain-containing protein [Source:UniProtKB/TrEMBL;Acc:S7UVW5] | transcript_product=Tyrosine kinase-like (TKL) protein | location=TGGT1_chrX:4456511-4472425(+) | protein_length=1976 | sequence_SO=chromosome | SO=protein_coding_gene | is_pseudo=false	1xTMTpro [N-Term]; 1xPhospho [S8(100)]	FALSE	High	0.00292985	0.00057176	1	1	TGGT1_234970-t26_1-p1 [596-607]	2	1889.83098	1.08	1.575	1.103	0.586	0.632	0.923	0.646	0.675	0.6	0.813	0.937	1.539	0.794	0.11	0.66	0.14	-0.77	-0.66	-0.12	-0.63	-0.57	-0.74	-0.3	-0.09	0.62	-0.33	1	1	1	1	1	1
24092	3	TGGT1_310130	Spc97 / Spc98 family protein	[R].REDSPSPDK.[A]	TGGT1_310130-t26_1-p1 1xPhospho [S1345(100)]	1	transcript=TGGT1_310130-t26_1 | gene=TGGT1_310130 | organism=Toxoplasma_gondii_GT1 | gene_product=Spc97 / Spc98 family protein [Source:UniProtKB/TrEMBL;Acc:S7USA6] | transcript_product=Spc97 / Spc98 family protein | location=TGGT1_chrXI:1032616-1044829(-) | protein_length=1427 | sequence_SO=chromosome | SO=protein_coding_gene | is_pseudo=false	1xTMTpro [K9]; 1xTMTpro [N-Term]; 1xPhospho [S4(100)]	FALSE	High	0.0942752	0.00920319	1	1	TGGT1_310130-t26_1-p1 [1342-1350]	1	1718.8606	1.848	2.126	1.628	0.415	0.768	0.883	0.676	0.844	0.764	0.717	0.91	1.156	0.944	0.89	1.09	0.7	-1.27	-0.38	-0.18	-0.56	-0.25	-0.39	-0.48	-0.14	0.21	-0.08	1	1	1	1	1	1
35312	3	TGGT1_229280	hypothetical protein	[R].VRSDDSAR.[S]	TGGT1_229280-t26_1-p1 1xPhospho [S338(100)]	1	transcript=TGGT1_229280-t26_1 | gene=TGGT1_229280 | organism=Toxoplasma_gondii_GT1 | gene_product=hypothetical protein | transcript_product=hypothetical protein | location=TGGT1_chrVIII:128835-130964(+) | protein_length=709 | sequence_SO=chromosome | SO=protein_coding_gene | is_pseudo=false	1xTMTpro [N-Term]; 1xPhospho [S3(100)]	FALSE	High	0.0981838	0.00926105	1	1	TGGT1_229280-t26_1-p1 [336-343]	1	1289.61701	1.954	1.782	2.221	0.454	0.888	0.809	1.009	0.954	0.694	1.192	0.93	1.166	0.846	0.97	0.83	1.15	-1.14	-0.17	-0.3	0.01	-0.07	-0.53	0.25	-0.1	0.22	-0.24	1	1	1	1	1	1
33648	3	TGGT1_313990	CBF/Mak21 family protein	[K].TRDNVAR.[Q]	TGGT1_313990-t26_1-p1 1xPhospho [T612(100)]	2	transcript=TGGT1_313990-t26_1 | gene=TGGT1_313990 | organism=Toxoplasma_gondii_GT1 | gene_product=CBF domain-containing protein [Source:UniProtKB/TrEMBL;Acc:S7W9B0] | transcript_product=CBF/Mak21 family protein | location=TGGT1_chrXI:3822824-3831741(+) | protein_length=1361 | sequence_SO=chromosome | SO=protein_coding_gene | is_pseudo=false	1xTMTpro [N-Term]; 1xPhospho [T1(100)]	FALSE	High	0.0339958	0.00348318	1	1	TGGT1_313990-t26_1-p1 [612-618]	1	1215.61662	0.967	0.878	0.842	3.084	2.982	2.708	2.598	2.695	2.216	2.047	1.106	1.222	1.269	-0.05	-0.19	-0.25	1.62	1.58	1.44	1.38	1.43	1.15	1.03	0.15	0.29	0.34	1	1	1	0.073495338	0.080648009	0.147286765
23611	NA	TGGT1_315750	hypothetical protein	[R].RATLASMPSEMFR.[S]	TGGT1_315750-t26_1-p1 2xPhospho [T63(100); S69(100)]	3	transcript=TGGT1_315750-t26_1 | gene=TGGT1_315750 | organism=Toxoplasma_gondii_GT1 | gene_product=hypothetical protein | transcript_product=hypothetical protein | location=TGGT1_chrXI:4888664-4890249(-) | protein_length=231 | sequence_SO=chromosome | SO=protein_coding_gene | is_pseudo=false	1xTMTpro [N-Term]; 2xPhospho [T3(100); S9(100)]	FALSE	High	1.15E-05	0.000103235	1	1	TGGT1_315750-t26_1-p1 [61-73]	1	1960.87464	1.518	2.081	2.382	0.699	1.061	1.454	1.665	1.334	0.818	0.917	0.796	1.778	1.815	0.6	1.06	1.25	-0.52	0.09	0.54	0.74	0.42	-0.29	-0.12	-0.33	0.83	0.86	1	1	1	1	1	1
17714	2	TGGT1_211010	hypothetical protein	[R].LDERSGEDR.[E]	TGGT1_211010-t26_1-p1 1xPhospho [S173(100)]	1	transcript=TGGT1_211010-t26_1 | gene=TGGT1_211010 | organism=Toxoplasma_gondii_GT1 | gene_product=hypothetical protein | transcript_product=hypothetical protein | location=TGGT1_chrIV:1902587-1908004(+) | protein_length=1805 | sequence_SO=chromosome | SO=protein_coding_gene | is_pseudo=false	1xTMTpro [N-Term]; 1xPhospho [S5(100)]	FALSE	High	0.0753198	0.00703306	1	1	TGGT1_211010-t26_1-p1 [169-177]	1	1460.67017	1.721	1.637	1.641	0.521	0.897	0.853	0.855	0.727	0.99	0.998	1.234	0.862	0.856	0.78	0.71	0.71	-0.94	-0.16	-0.23	-0.23	-0.46	-0.02	0	0.3	-0.21	-0.22	1	1	1	1	1	1
16913	3	TGGT1_202120	hypothetical protein	[K].KGELLTDDEK.[A]	TGGT1_202120-t26_1-p1 1xPhospho [T216(100)]	2	transcript=TGGT1_202120-t26_1 | gene=TGGT1_202120 | organism=Toxoplasma_gondii_GT1 | gene_product=PH domain-containing protein [Source:UniProtKB/TrEMBL;Acc:S7UV62] | transcript_product=hypothetical protein | location=TGGT1_chrVIIa:3483252-3507091(-) | protein_length=1323 | sequence_SO=chromosome | SO=protein_coding_gene | is_pseudo=false	2xTMTpro [K1; K10]; 1xTMTpro [N-Term]; 1xPhospho [T6(100)]	FALSE	High	0.00258345	0.00057176	1	1	TGGT1_202120-t26_1-p1 [211-220]	1	2140.17188	1.811	1.543	1.307	0.521	0.944	0.804	0.681	1.185	1.099	1.006	0.797	0.732	0.677	0.86	0.63	0.39	-0.94	-0.08	-0.31	-0.55	0.24	0.14	0.01	-0.33	-0.45	-0.56	1	1	1	1	1	1
7354	4	TGGT1_247450	hypothetical protein	[R].EGGARSDTDERNK.[A]	TGGT1_247450-t26_1-p1 2xPhospho [S1039(100); T1041(100)]	1	transcript=TGGT1_247450-t26_1 | gene=TGGT1_247450 | organism=Toxoplasma_gondii_GT1 | gene_product=hypothetical protein | transcript_product=hypothetical protein | location=TGGT1_chrXII:3275746-3284022(+) | protein_length=2303 | sequence_SO=chromosome | SO=protein_coding_gene | is_pseudo=false	1xTMTpro [K13]; 1xTMTpro [N-Term]; 2xPhospho [S6(100); T8(100)]	FALSE	High	0.0162523	0.00193862	1	1	TGGT1_247450-t26_1-p1 [1034-1046]	2	2203.00373	1.095	1.347	1.268	1.023	1.12	1.378	1.297	1.085	2.886	1.131	1.033	0.477	1.147	0.13	0.43	0.34	0.03	0.16	0.46	0.38	0.12	1.53	0.18	0.05	-1.07	0.2	1	1	1	1	1	1
35284	3	TGGT1_206450	putative autophagy-related cysteine peptidase atg4	[R].VRGEETGATCGDASGAEEPQR.[L]	TGGT1_206450-t26_1-p1 1xMethylthio [C2207]; 1xPhospho [S2211(100)]	6	transcript=TGGT1_206450-t26_1 | gene=TGGT1_206450 | organism=Toxoplasma_gondii_GT1 | gene_product=Putative autophagy-related cysteine peptidase atg4 [Source:UniProtKB/TrEMBL;Acc:S7UTT2] | transcript_product=putative autophagy-related cysteine peptidase atg4 | location=TGGT1_chrVIIa:933771-945932(-) | protein_length=3753 | sequence_SO=chromosome | SO=protein_coding_gene | is_pseudo=false	1xMethylthio [C10]; 1xTMTpro [N-Term]; 1xPhospho [S14(100)]	FALSE	High	1.16E-10	0.000103235	1	1	TGGT1_206450-t26_1-p1 [2198-2218]	1	2550.0921	3.593	4.093	4.418	0.246	0.883	1.006	1.086	0.882	0.673	1.315	1.001	1.495	0.826	1.85	2.03	2.14	-2.02	-0.18	0.01	0.12	-0.18	-0.57	0.4	0	0.58	-0.28	1	1	1	1	1	1
11298	3	TGGT1_291030	zinc finger, C3HC4 type (RING finger) domain-containing protein	[R].GDTNITHIIQQPSGVEIER.[Q]	TGGT1_291030-t26_1-p1 1xPhospho [S779(100)]	2	transcript=TGGT1_291030-t26_1 | gene=TGGT1_291030 | organism=Toxoplasma_gondii_GT1 | gene_product=RING-type domain-containing protein [Source:UniProtKB/TrEMBL;Acc:S7UPB7] | transcript_product=zinc finger, C3HC4 type (RING finger) domain-containing protein | location=TGGT1_chrIX:3883156-3887979(+) | protein_length=991 | sequence_SO=chromosome | SO=protein_coding_gene | is_pseudo=false	1xTMTpro [N-Term]; 1xPhospho [S13(100)]	FALSE	High	2.17E-06	0.000103235	1	1	TGGT1_291030-t26_1-p1 [767-785]	0	2491.2513	1.278	1.699	1.548	0.632	0.808	1.075	0.979	1.371	1.625	0.913	0.589	0.661	1.072	0.35	0.76	0.63	-0.66	-0.31	0.1	-0.03	0.46	0.7	-0.13	-0.76	-0.6	0.1	1	1	1	1	1	1
24259	3	TGGT1_229290	kelch repeat-containing protein	[K].RELESGDEAPILVHSEAVSLQK.[K]	TGGT1_229290-t26_1-p1 1xPhospho [S729(100)]	1	transcript=TGGT1_229290-t26_1 | gene=TGGT1_229290 | organism=Toxoplasma_gondii_GT1 | gene_product=DUF4110 domain-containing protein [Source:UniProtKB/TrEMBL;Acc:S7WIY1] | transcript_product=kelch repeat-containing protein | location=TGGT1_chrVIII:132539-141658(-) | protein_length=933 | sequence_SO=chromosome | SO=protein_coding_gene | is_pseudo=false	1xTMTpro [K22]; 1xTMTpro [N-Term]; 1xPhospho [S5(100)]	FALSE	High	1.33E-11	0.000103235	1	1	TGGT1_229290-t26_1-p1 [725-746]	1	3095.62697	2.065	1.938	1.771	0.668	1.379	1.294	1.183	0.984	1.24	0.857	1.401	1.044	1.381	1.05	0.95	0.82	-0.58	0.46	0.37	0.24	-0.02	0.31	-0.22	0.49	0.06	0.47	1	1	1	1	1	1
26041	4	TGGT1_214990	hypothetical protein	[R].RQSRDEEEVR.[R]	TGGT1_214990-t26_1-p1 1xPhospho [S2559(100)]	1	transcript=TGGT1_214990-t26_1 | gene=TGGT1_214990 | organism=Toxoplasma_gondii_GT1 | gene_product=hypothetical protein | transcript_product=hypothetical protein | location=TGGT1_chrX:6550174-6562207(-) | protein_length=3441 | sequence_SO=chromosome | SO=protein_coding_gene | is_pseudo=false	1xTMTpro [N-Term]; 1xPhospho [S3(100)]	FALSE	High	0.0952381	0.00920319	1	1	TGGT1_214990-t26_1-p1 [2557-2566]	2	1687.80839	1.609	1.257	1.417	0.66	1.061	0.829	0.935	1.294	1.796	1.028	0.82	0.462	0.909	0.69	0.33	0.5	-0.6	0.09	-0.27	-0.1	0.37	0.84	0.04	-0.29	-1.12	-0.14	1	1	1	1	1	1
21495	4	TGGT1_248290	WD domain, G-beta repeat-containing protein	[R].NLRNSADR.[R]	TGGT1_248290-t26_1-p1 1xPhospho [S1880(100)]	1	transcript=TGGT1_248290-t26_1 | gene=TGGT1_248290 | organism=Toxoplasma_gondii_GT1 | gene_product=WD domain, G-beta repeat-containing protein [Source:UniProtKB/TrEMBL;Acc:S7V0K5] | transcript_product=WD domain, G-beta repeat-containing protein | location=TGGT1_chrXII:3712991-3725587(+) | protein_length=3345 | sequence_SO=chromosome | SO=protein_coding_gene | is_pseudo=false	1xTMTpro [N-Term]; 1xPhospho [S5(100)]	FALSE	High	0.0780652	0.00744137	1	1	TGGT1_248290-t26_1-p1 [1876-1883]	1	1329.65954	0.835	1.185	1.128	1.01	0.843	1.197	1.139	0.822	2.973	0.909	1.026	0.403	1.253	-0.26	0.25	0.17	0.01	-0.25	0.26	0.19	-0.28	1.57	-0.14	0.04	-1.31	0.33	1	1	1	1	1	1
12139	3	TGGT1_306400	hypothetical protein	[R].GGESAGEREGDAGSGR.[G]	TGGT1_306400-t26_1-p1 1xPhospho [S161(100)]	3	transcript=TGGT1_306400-t26_1 | gene=TGGT1_306400 | organism=Toxoplasma_gondii_GT1 | gene_product=C3H1-type domain-containing protein [Source:UniProtKB/TrEMBL;Acc:S7UHB0] | transcript_product=hypothetical protein | location=TGGT1_chrIX:5832391-5837378(+) | protein_length=1403 | sequence_SO=chromosome | SO=protein_coding_gene | is_pseudo=false	1xTMTpro [N-Term]; 1xPhospho [S4(100)]	FALSE	High	0.0180854	0.00222909	1	1	TGGT1_306400-t26_1-p1 [158-173]	1	1875.81533	1.415	1.585	1.924	0.656	0.928	1.039	1.261	0.826	1.715	1.172	1.123	0.606	1.076	0.5	0.66	0.94	-0.61	-0.11	0.06	0.33	-0.28	0.78	0.23	0.17	-0.72	0.11	1	1	1	1	1	1
30504	4	TGGT1_275990	hypothetical protein	[K].SRPADERTR.[R]	TGGT1_275990-t26_1-p1 2xPhospho [S217(100); T224(100)]	1	transcript=TGGT1_275990-t26_1 | gene=TGGT1_275990 | organism=Toxoplasma_gondii_GT1 | gene_product=hypothetical protein | transcript_product=hypothetical protein | location=TGGT1_chrIII:142724-149395(+) | protein_length=1172 | sequence_SO=chromosome | SO=protein_coding_gene | is_pseudo=false	1xTMTpro [N-Term]; 2xPhospho [S1(100); T8(100)]	FALSE	High	0.0108124	0.000984498	1	1	TGGT1_275990-t26_1-p1 [217-225]	1	1551.7001	1.184	1.046	1.011	2.529	2.993	2.645	2.556	2.821	6.017	1.948	1.061	0.44	1.312	0.24	0.07	0.02	1.34	1.58	1.4	1.35	1.5	2.59	0.96	0.09	-1.19	0.39	1	1	1	1	1	1
9830	3	TGGT1_312190	hypothetical protein	[R].FEREESPESPVSPR.[R]	TGGT1_312190-t26_1-p1 2xPhospho [S28(100); S]	4	transcript=TGGT1_312190-t26_1 | gene=TGGT1_312190 | organism=Toxoplasma_gondii_GT1 | gene_product=hypothetical protein | transcript_product=hypothetical protein | location=TGGT1_chrXI:2440335-2454944(+) | protein_length=2274 | sequence_SO=chromosome | SO=protein_coding_gene | is_pseudo=false	1xTMTpro [N-Term]; 2xPhospho [S6(100); S]	FALSE	High	0.0112287	0.000984498	1	1	TGGT1_312190-t26_1-p1 [23-36]	1	2109.92145	1.242	1.829	1.478	0.582	0.723	1.065	0.86	0.714	1.555	0.811	1.013	0.685	1.061	0.31	0.87	0.56	-0.78	-0.47	0.09	-0.22	-0.49	0.64	-0.3	0.02	-0.55	0.09	1	1	1	1	1	1
29541	2	TGGT1_278660	putative P-type ATPase4	[K].SISSVSQMHR.[D]	TGGT1_278660-t26_1-p1 2xPhospho [S100(99.5); S103(100)]	5	transcript=TGGT1_278660-t26_1 | gene=TGGT1_278660 | organism=Toxoplasma_gondii_GT1 | gene_product=Cation_ATPase_N domain-containing protein [Source:UniProtKB/TrEMBL;Acc:S7UZZ0] | transcript_product=putative P-type ATPase4 | location=TGGT1_chrXII:5863040-5875230(+) | protein_length=1338 | sequence_SO=chromosome | SO=protein_coding_gene | is_pseudo=false	1xOxidation [M8]; 1xTMTpro [N-Term]; 2xPhospho [S3(99.5); S6(100)]	FALSE	High	0.00530715	0.00057176	1	1	TGGT1_278660-t26_1-p1 [98-107]	0	1611.69224	1.844	1.479	1.654	0.666	1.227	0.984	1.101	1.413	1.208	1.011	0.869	0.815	1.089	0.88	0.56	0.73	-0.59	0.3	-0.02	0.14	0.5	0.27	0.02	-0.2	-0.3	0.12	1	1	1	1	1	1
25340	2	TGGT1_289350	ATP-binding cassette G family transporter ABCG84	[R].RLSLDGATAEPSSGGALRPQSDADMLER.[G]	TGGT1_289350-t26_1-p1 1xPhospho [S47(100)]	4	transcript=TGGT1_289350-t26_1 | gene=TGGT1_289350 | organism=Toxoplasma_gondii_GT1 | gene_product=ABC transporter domain-containing protein [Source:UniProtKB/TrEMBL;Acc:S7VYI6] | transcript_product=ATP-binding cassette G family transporter ABCG84 | location=TGGT1_chrIX:3026173-3037688(+) | protein_length=766 | sequence_SO=chromosome | SO=protein_coding_gene | is_pseudo=false	1xTMTpro [N-Term]; 1xPhospho [S3(100)]	FALSE	High	1.20E-08	0.000103235	1	1	TGGT1_289350-t26_1-p1 [45-72]	1	3284.59015	1.332	1.428	1.523	0.606	0.807	0.865	0.923	0.893	1.228	1.028	0.903	0.704	0.897	0.41	0.51	0.61	-0.72	-0.31	-0.21	-0.12	-0.16	0.3	0.04	-0.15	-0.51	-0.16	1	1	1	1	1	1
8261	2	TGGT1_313710	hypothetical protein	[K].EQDSRGEEEQR.[F]	TGGT1_313710-t26_1-p1 1xPhospho [S177(100)]	2	transcript=TGGT1_313710-t26_1 | gene=TGGT1_313710 | organism=Toxoplasma_gondii_GT1 | gene_product=hypothetical protein | transcript_product=hypothetical protein | location=TGGT1_chrXI:3591884-3598146(-) | protein_length=627 | sequence_SO=chromosome | SO=protein_coding_gene | is_pseudo=false	1xTMTpro [N-Term]; 1xPhospho [S4(100)]	FALSE	High	0.0131757	0.00141808	1	1	TGGT1_313710-t26_1-p1 [174-184]	1	1746.7615	1.53	1.449	1.76	0.571	0.874	0.827	1.005	1.065	0.953	1.203	0.82	0.868	0.836	0.61	0.53	0.82	-0.81	-0.19	-0.27	0.01	0.09	-0.07	0.27	-0.29	-0.2	-0.26	1	1	1	1	1	1
666	2	TGGT1_246090	hypothetical protein	[K].AEGDSEEESTR.[G]	TGGT1_246090-t26_1-p1 1xPhospho [S47(100)]	2	transcript=TGGT1_246090-t26_1 | gene=TGGT1_246090 | organism=Toxoplasma_gondii_GT1 | gene_product=hypothetical protein | transcript_product=hypothetical protein | location=TGGT1_chrXII:2587046-2593831(+) | protein_length=955 | sequence_SO=chromosome | SO=protein_coding_gene | is_pseudo=false	1xTMTpro [N-Term]; 1xPhospho [S5(100)]	FALSE	High	0.00159869	0.000226269	1	1	TGGT1_246090-t26_1-p1 [43-53]	0	1593.66006	1.233	1.202	1.161	0.703	0.866	0.845	0.816	0.884	1.153	1.039	0.981	0.732	0.785	0.3	0.27	0.22	-0.51	-0.21	-0.24	-0.29	-0.18	0.21	0.06	-0.03	-0.45	-0.35	1	1	1	1	1	1
35151	3	TGGT1_263480	sodium/hydrogen exchanger 3 protein	[R].VPDNGLSREEFDER.[G]	TGGT1_263480-t26_1-p1 1xPhospho [S772(100)]	4	transcript=TGGT1_263480-t26_1 | gene=TGGT1_263480 | organism=Toxoplasma_gondii_GT1 | gene_product=Na_H_Exchanger domain-containing protein [Source:UniProtKB/TrEMBL;Acc:S7UXD6] | transcript_product=sodium/hydrogen exchanger 3 protein | location=TGGT1_chrVIIb:506325-513335(+) | protein_length=853 | sequence_SO=chromosome | SO=protein_coding_gene | is_pseudo=false	1xTMTpro [N-Term]; 1xPhospho [S7(100)]	FALSE	High	0.00683377	0.000672868	1	1	TGGT1_263480-t26_1-p1 [766-779]	1	2046.94528	1.543	1.83	1.761	0.568	0.876	1.039	1	0.68	0.822	0.801	1.289	1.264	1.247	0.63	0.87	0.82	-0.82	-0.19	0.06	0	-0.56	-0.28	-0.32	0.37	0.34	0.32	1	1	1	1	1	1
24577	4	TGGT1_265090	hypothetical protein	[K].RGASEVADREEER.[N]	TGGT1_265090-t26_1-p1 1xPhospho [S1464(100)]	5	transcript=TGGT1_265090-t26_1 | gene=TGGT1_265090 | organism=Toxoplasma_gondii_GT1 | gene_product=hypothetical protein | transcript_product=hypothetical protein | location=TGGT1_chrIX:1596970-1609746(-) | protein_length=2477 | sequence_SO=chromosome | SO=protein_coding_gene | is_pseudo=false	1xTMTpro [N-Term]; 1xPhospho [S4(100)]	FALSE	High	0.0017883	0.000226269	1	1	TGGT1_265090-t26_1-p1 [1461-1473]	2	1887.8881	1.048	0.918	1.134	0.572	0.6	0.525	0.649	0.53	1.131	0.748	1.131	0.465	0.868	0.07	-0.12	0.18	-0.8	-0.74	-0.93	-0.62	-0.92	0.18	-0.42	0.18	-1.11	-0.2	1	1	1	1	1	1
1812	3	TGGT1_304630	ATG C terminal domain-containing protein	[R].APSRGGDAQGASTASR.[E]	TGGT1_304630-t26_1-p1 1xPhospho [S4470(100)]	1	transcript=TGGT1_304630-t26_1 | gene=TGGT1_304630 | organism=Toxoplasma_gondii_GT1 | gene_product=ATG C terminal domain-containing protein [Source:UniProtKB/TrEMBL;Acc:S7W9P3] | transcript_product=ATG C terminal domain-containing protein | location=TGGT1_chrVIIa:524945-552364(+) | protein_length=8080 | sequence_SO=chromosome | SO=protein_coding_gene | is_pseudo=false	1xTMTpro [N-Term]; 1xPhospho [S3(100)]	FALSE	High	0.0196639	0.00232416	1	1	TGGT1_304630-t26_1-p1 [4468-4483]	1	1872.88843	1.453	1.828	1.706	0.724	1.052	1.324	1.235	0.661	0.725	0.979	1.592	1.827	1.262	0.54	0.87	0.77	-0.47	0.07	0.4	0.31	-0.6	-0.46	-0.03	0.67	0.87	0.34	1	1	1	1	1	1
5285	3	TGGT1_220430	hypothetical protein	[R].DSAAGHASPPFEATSAR.[G]	TGGT1_220430-t26_1-p1 1xPhospho [S22(100)]	2	transcript=TGGT1_220430-t26_1 | gene=TGGT1_220430 | organism=Toxoplasma_gondii_GT1 | gene_product=hypothetical protein | transcript_product=hypothetical protein | location=TGGT1_chrV:271542-276398(-) | protein_length=1618 | sequence_SO=chromosome | SO=protein_coding_gene | is_pseudo=false	1xTMTpro [N-Term]; 1xPhospho [S8(100)]	FALSE	High	0.000150282	0.000103235	1	1	TGGT1_220430-t26_1-p1 [15-31]	0	2055.94561	1.57	1.96	1.893	0.478	0.751	0.938	0.906	0.904	1.102	1.037	0.831	0.85	0.874	0.65	0.97	0.92	-1.06	-0.41	-0.09	-0.14	-0.15	0.14	0.05	-0.27	-0.23	-0.19	1	1	1	1	1	1
1423	2	TGGT1_289880	hypothetical protein	[R].ALGVPSAPQHTR.[S]	TGGT1_289880-t26_1-p1 1xPhospho [T718(100)]	6	transcript=TGGT1_289880-t26_1 | gene=TGGT1_289880 | organism=Toxoplasma_gondii_GT1 | gene_product=hypothetical protein | transcript_product=hypothetical protein | location=TGGT1_chrIX:3301494-3313288(-) | protein_length=1326 | sequence_SO=chromosome | SO=protein_coding_gene | is_pseudo=false	1xTMTpro [N-Term]; 1xPhospho [T11(100)]	FALSE	High	4.84E-06	0.000103235	1	1	TGGT1_289880-t26_1-p1 [708-719]	0	1617.84332	1.275	1.322	1.223	0.723	0.922	0.955	0.884	1.273	1.479	1.081	0.724	0.646	0.817	0.35	0.4	0.29	-0.47	-0.12	-0.07	-0.18	0.35	0.56	0.11	-0.47	-0.63	-0.29	1	1	1	1	1	1
948	3	TGGT1_260380	hypothetical protein	[K].AGAALTPQRSEER.[A]	TGGT1_260380-t26_1-p1 1xPhospho [S833(100)]	1	transcript=TGGT1_260380-t26_1 | gene=TGGT1_260380 | organism=Toxoplasma_gondii_GT1 | gene_product=hypothetical protein | transcript_product=hypothetical protein | location=TGGT1_chrVIIb:2298896-2302761(-) | protein_length=1108 | sequence_SO=chromosome | SO=protein_coding_gene | is_pseudo=false	1xTMTpro [N-Term]; 1xPhospho [S10(100)]	FALSE	High	0.0157318	0.00193862	1	1	TGGT1_260380-t26_1-p1 [824-836]	1	1769.88664	2.891	2.628	3.059	0.317	0.918	0.834	0.971	0.873	0.827	0.743	1.051	1.009	1.308	1.53	1.39	1.61	-1.66	-0.12	-0.26	-0.04	-0.2	-0.27	-0.43	0.07	0.01	0.39	1	1	1	1	1	1
26365	4	TGGT1_203280	hypothetical protein	[R].RSDTACTASNNPYR.[L]	TGGT1_203280-t26_1-p1 1xMethylthio [C170]; 1xPhospho [S166(100)]	1	transcript=TGGT1_203280-t26_1 | gene=TGGT1_203280 | organism=Toxoplasma_gondii_GT1 | gene_product=hypothetical protein | transcript_product=hypothetical protein | location=TGGT1_chrVIIa:2520041-2522364(-) | protein_length=192 | sequence_SO=chromosome | SO=protein_coding_gene | is_pseudo=false	1xMethylthio [C6]; 1xTMTpro [N-Term]; 1xPhospho [S2(100)]	FALSE	High	0.000137179	0.000103235	1	1	TGGT1_203280-t26_1-p1 [165-178]	1	1985.85298	0.809	1.172	0.967	0.897	0.725	1.051	0.868	0.733	2.96	0.892	0.99	0.355	0.972	-0.31	0.23	-0.05	-0.16	-0.46	0.07	-0.2	-0.45	1.57	-0.16	-0.01	-1.49	-0.04	1	1	1	1	1	1
17359	3	TGGT1_258540	phosphoglycerate mutase family protein	[R].KVSEIDDEEVSVDLSDLK.[L]	TGGT1_258540-t26_1-p1 1xPhospho [S2564(100)]	1	transcript=TGGT1_258540-t26_1 | gene=TGGT1_258540 | organism=Toxoplasma_gondii_GT1 | gene_product=Phosphoglycerate mutase family protein [Source:UniProtKB/TrEMBL;Acc:S7W7J2] | transcript_product=phosphoglycerate mutase family protein | location=TGGT1_chrVIIb:3309066-3319730(-) | protein_length=2618 | sequence_SO=chromosome | SO=protein_coding_gene | is_pseudo=false	2xTMTpro [K1; K18]; 1xTMTpro [N-Term]; 1xPhospho [S3(100)]	FALSE	High	0.000337257	0.000103235	1	1	TGGT1_258540-t26_1-p1 [2562-2579]	1	3012.58461	2.376	1.908	2.187	0.697	1.656	1.33	1.524	0.881	0.675	1.119	1.88	1.97	1.362	1.25	0.93	1.13	-0.52	0.73	0.41	0.61	-0.18	-0.57	0.16	0.91	0.98	0.45	1	1	1	1	1	1
3718	3	TGGT1_282220	AP2 domain transcription factor AP2VIIa-9	[K].DAKTDDEGVR.[F]	TGGT1_282220-t26_1-p1 1xPhospho [T434(100)]	2	transcript=TGGT1_282220-t26_1 | gene=TGGT1_282220 | organism=Toxoplasma_gondii_GT1 | gene_product=AP2 domain transcription factor AP2VIIa-9 [Source:UniProtKB/TrEMBL;Acc:S7UVP2] | transcript_product=AP2 domain transcription factor AP2VIIa-9 | location=TGGT1_chrVIIa:4362467-4367558(+) | protein_length=1271 | sequence_SO=chromosome | SO=protein_coding_gene | is_pseudo=false	1xTMTpro [K3]; 1xTMTpro [N-Term]; 1xPhospho [T4(100)]	FALSE	High	0.031744	0.00339108	1	1	TGGT1_282220-t26_1-p1 [431-440]	1	1793.89263	2.069	1.87	1.569	0.59	1.22	1.103	0.925	1.076	1.234	0.836	1.134	0.894	1.107	1.05	0.9	0.65	-0.76	0.29	0.14	-0.11	0.11	0.3	-0.26	0.18	-0.16	0.15	1	1	1	1	1	1
12774	2	TGGT1_225690	hypothetical protein	[R].GKGTPQNTASR.[T]	TGGT1_225690-t26_1-p1 2xPhospho [T237(100); T241(100)]	1	transcript=TGGT1_225690-t26_1 | gene=TGGT1_225690 | organism=Toxoplasma_gondii_GT1 | gene_product=hypothetical protein | transcript_product=hypothetical protein | location=TGGT1_chrX:2025685-2031135(+) | protein_length=1816 | sequence_SO=chromosome | SO=protein_coding_gene | is_pseudo=false	1xTMTpro [K2]; 1xTMTpro [N-Term]; 2xPhospho [T4(100); T8(100)]	FALSE	High	0.070833	0.00688224	1	1	TGGT1_225690-t26_1-p1 [234-244]	1	1884.92256	1.482	1.506	1.585	2.2	3.26	3.313	3.488	2.999	3.006	3.141	1.087	1.102	1.111	0.57	0.59	0.66	1.14	1.7	1.73	1.8	1.58	1.59	1.65	0.12	0.14	0.15	1	1	1	1	1	1
9854	3	TGGT1_311400	WD domain, G-beta repeat-containing protein	[K].FFLQLSSGPENEK.[R]		1	transcript=TGGT1_311400-t26_1 | gene=TGGT1_311400 | organism=Toxoplasma_gondii_GT1 | gene_product=WD domain, G-beta repeat-containing protein [Source:UniProtKB/TrEMBL;Acc:S7UT11] | transcript_product=WD domain, G-beta repeat-containing protein | location=TGGT1_chrXI:2010353-2023624(-) | protein_length=1585 | sequence_SO=chromosome | SO=protein_coding_gene | is_pseudo=false	1xTMTpro [K13]; 1xTMTpro [N-Term]; 1xPhospho [S]	FALSE	High	0.0438398	0.00446611	1	1	TGGT1_311400-t26_1-p1 [728-740]	0	2184.12336	1.697	2.536	2.228	0.506	0.86	1.284	1.129	0.797	0.752	0.891	1.078	1.708	1.266	0.76	1.34	1.16	-0.98	-0.22	0.36	0.17	-0.33	-0.41	-0.17	0.11	0.77	0.34	1	1	1	1	1	1
14026	2	TGGT1_261520	putative nucleolar GTP-binding protein 1	[R].GRSPSAGSADGDEADGHSR.[L]	TGGT1_261520-t26_1-p1 2xPhospho [S599(100); S601(100)]	9	transcript=TGGT1_261520-t26_1 | gene=TGGT1_261520 | organism=Toxoplasma_gondii_GT1 | gene_product=OBG-type G domain-containing protein [Source:UniProtKB/TrEMBL;Acc:S7UYA0] | transcript_product=putative nucleolar GTP-binding protein 1 | location=TGGT1_chrVIIb:1646922-1654757(-) | protein_length=719 | sequence_SO=chromosome | SO=protein_coding_gene | is_pseudo=false	1xTMTpro [N-Term]; 2xPhospho [S3(100); S5(100)]	FALSE	High	4.94E-10	0.000103235	1	1	TGGT1_261520-t26_1-p1 [597-615]	1	2292.92028	1	0.914	1.007	0.442	0.441	0.404	0.445	0.403	0.491	0.451	1.096	0.822	0.986	0	-0.13	0.01	-1.18	-1.18	-1.31	-1.17	-1.31	-1.03	-1.15	0.13	-0.28	-0.02	1	1	1	0.927268037	1	0.927005511
9169	2	TGGT1_222400	hypothetical protein	[R].ETDEADRDSAFDELRSEEDSEPR.[K]	TGGT1_222400-t26_1-p1 2xPhospho [S564(100); S571(100)]	13	transcript=TGGT1_222400-t26_1 | gene=TGGT1_222400 | organism=Toxoplasma_gondii_GT1 | gene_product=hypothetical protein | transcript_product=hypothetical protein | location=TGGT1_chrII:1096079-1099979(+) | protein_length=628 | sequence_SO=chromosome | SO=protein_coding_gene | is_pseudo=false	1xTMTpro [N-Term]; 2xPhospho [S9(100); S16(100)]	FALSE	High	2.79E-08	0.000103235	1	1	TGGT1_222400-t26_1-p1 [556-578]	2	3162.27449	1.296	1.411	1.358	0.399	0.517	0.563	0.542	0.617	0.562	0.661	0.837	1.001	0.82	0.37	0.5	0.44	-1.33	-0.95	-0.83	-0.88	-0.7	-0.83	-0.6	-0.26	0	-0.29	1	1	1	1	1	1
22945	4	TGGT1_258090	hypothetical protein	[R].QSARPVSYADALER.[T]	TGGT1_258090-t26_1-p1 1xPhospho [S166(100)]	3	transcript=TGGT1_258090-t26_1 | gene=TGGT1_258090 | organism=Toxoplasma_gondii_GT1 | gene_product=hypothetical protein | transcript_product=hypothetical protein | location=TGGT1_chrVIIb:3544361-3553453(-) | protein_length=954 | sequence_SO=chromosome | SO=protein_coding_gene | is_pseudo=false	1xTMTpro [N-Term]; 1xPhospho [S2(100)]	FALSE	High	0.00202766	0.000226269	1	1	TGGT1_258090-t26_1-p1 [165-178]	0	1946.96562	1.064	1.258	1.041	1.499	1.596	1.886	1.56	1.9	4.007	1.678	0.84	0.471	0.93	0.09	0.33	0.06	0.58	0.67	0.92	0.64	0.93	2	0.75	-0.25	-1.09	-0.11	1	1	1	1	1	1
10381	3	TGGT1_288340	UBX domain-containing protein	[R].GAATLLDSDLHPNSAVLLVPTDDEDE.[-]	TGGT1_288340-t26_1-p1 1xPhospho [T487(100)]	1	transcript=TGGT1_288340-t26_1 | gene=TGGT1_288340 | organism=Toxoplasma_gondii_GT1 | gene_product=UBX domain-containing protein [Source:UniProtKB/TrEMBL;Acc:S7UQ83] | transcript_product=UBX domain-containing protein | location=TGGT1_chrIX:2267640-2273138(+) | protein_length=492 | sequence_SO=chromosome | SO=protein_coding_gene | is_pseudo=false	1xTMTpro [N-Term]; 1xPhospho [T21(100)]	FALSE	High	1.43E-14	0.000103235	1	1	TGGT1_288340-t26_1-p1 [467-492]	0	3091.46795	1.487	1.397	1.47	0.655	0.975	0.916	0.963	1.24	0.819	1.592	0.786	1.118	0.605	0.57	0.48	0.56	-0.61	-0.04	-0.13	-0.05	0.31	-0.29	0.67	-0.35	0.16	-0.73	1	1	1	1	1	1
11987	2	TGGT1_321680	hypothetical protein	[R].GGAGPTGSREFR.[G]		1	transcript=TGGT1_321680-t26_1 | gene=TGGT1_321680 | organism=Toxoplasma_gondii_GT1 | gene_product=HABP4_PAI-RBP1 domain-containing protein [Source:UniProtKB/TrEMBL;Acc:A0A125YT80] | transcript_product=hypothetical protein | location=TGGT1_chrIb:1645852-1649258(-) | protein_length=372 | sequence_SO=chromosome | SO=protein_coding_gene | is_pseudo=false	1xTMTpro [N-Term]; 1xPhospho [T/S]	FALSE	High	0.0649247	0.00591464	1	1	TGGT1_321680-t26_1-p1 [329-340]	1	1575.75999	0.91	0.929	0.956	0.622	0.566	0.578	0.595	0.569	0.387	0.626	0.994	1.492	0.951	-0.14	-0.11	-0.06	-0.68	-0.82	-0.79	-0.75	-0.81	-1.37	-0.68	-0.01	0.58	-0.07	1	1	1	1	1	1
27888	3	TGGT1_214880	hypothetical protein	[K].SDGLEGSRQGDDSPSVLLLER.[G]	TGGT1_214880-t26_1-p1 1xPhospho [S86(100)]	1	transcript=TGGT1_214880-t26_1 | gene=TGGT1_214880 | organism=Toxoplasma_gondii_GT1 | gene_product=hypothetical protein | transcript_product=hypothetical protein | location=TGGT1_chrX:6454346-6458141(-) | protein_length=931 | sequence_SO=chromosome | SO=protein_coding_gene | is_pseudo=false	1xTMTpro [N-Term]; 1xPhospho [S7(100)]	FALSE	High	0.000678604	0.000226269	1	1	TGGT1_214880-t26_1-p1 [80-100]	1	2614.26807	1.834	2.639	1.964	0.357	0.654	0.941	0.7	0.969	2.448	0.753	0.675	0.384	0.93	0.87	1.4	0.97	-1.49	-0.61	-0.09	-0.51	-0.05	1.29	-0.41	-0.57	-1.38	-0.11	1	1	1	1	1	1
26099	2	TGGT1_316650	hypothetical protein	[R].RRDESPSLLSR.[V]	TGGT1_316650-t26_1-p1 1xPhospho [S690(100)]	3	transcript=TGGT1_316650-t26_1 | gene=TGGT1_316650 | organism=Toxoplasma_gondii_GT1 | gene_product=hypothetical protein | transcript_product=hypothetical protein | location=TGGT1_chrXI:5404029-5408889(-) | protein_length=1278 | sequence_SO=chromosome | SO=protein_coding_gene | is_pseudo=false	1xTMTpro [N-Term]; 1xPhospho [S5(100)]	FALSE	High	0.000199318	0.000103235	1	1	TGGT1_316650-t26_1-p1 [686-696]	2	1699.88116	1.48	1.619	1.722	0.541	0.801	0.876	0.932	0.654	0.633	0.936	1.223	1.384	0.995	0.57	0.7	0.78	-0.89	-0.32	-0.19	-0.1	-0.61	-0.66	-0.09	0.29	0.47	-0.01	1	1	1	1	1	1
17061	3	TGGT1_313290	MORN repeat-containing protein	[K].KPAQSAPSGLSQQSQQPAEHAVSLR.[V]	TGGT1_313290-t26_1-p1 3xPhospho [S21(100); S24(100); S27(100)]	3	transcript=TGGT1_313290-t26_1 | gene=TGGT1_313290 | organism=Toxoplasma_gondii_GT1 | gene_product=MORN repeat-containing protein [Source:UniProtKB/TrEMBL;Acc:S7W874] | transcript_product=MORN repeat-containing protein | location=TGGT1_chrXI:3208385-3212332(-) | protein_length=429 | sequence_SO=chromosome | SO=protein_coding_gene | is_pseudo=false	1xTMTpro [K1]; 1xTMTpro [N-Term]; 3xPhospho [S8(100); S11(100); S14(100)]	FALSE	High	3.36E-10	0.000103235	1	1	TGGT1_313290-t26_1-p1 [14-38]	0	3450.64649	1.708	1.933	1.942	0.425	0.725	0.821	0.824	0.874	0.871	0.922	0.829	0.942	0.894	0.77	0.95	0.96	-1.24	-0.46	-0.29	-0.28	-0.19	-0.2	-0.12	-0.27	-0.09	-0.16	1	1	1	1	1	1
22876	2	TGGT1_224480	putative cell-cycle-associated protein kinase CLK	[R].QRRSESAYEGR.[R]	TGGT1_224480-t26_1-p1 2xPhospho [S1171(100); S1173(100)]	3	transcript=TGGT1_224480-t26_1 | gene=TGGT1_224480 | organism=Toxoplasma_gondii_GT1 | gene_product=Protein kinase domain-containing protein [Source:UniProtKB/TrEMBL;Acc:S7UWD5] | transcript_product=putative cell-cycle-associated protein kinase CLK | location=TGGT1_chrX:2940747-2949601(-) | protein_length=1699 | sequence_SO=chromosome | SO=protein_coding_gene | is_pseudo=false	1xTMTpro [N-Term]; 2xPhospho [S4(100); S6(100)]	FALSE	High	0.00776238	0.000772025	1	1	TGGT1_224480-t26_1-p1 [1168-1178]	2	1802.79071	2.049	1.616	2.147	0.478	0.979	0.772	1.025	0.913	0.68	1.121	1.072	1.135	0.915	1.03	0.69	1.1	-1.07	-0.03	-0.37	0.04	-0.13	-0.56	0.16	0.1	0.18	-0.13	1	1	1	1	1	1
313	3	TGGT1_268280	'chromo' (CHRromatin Organization MOdifier) domain-containing protein	[R].AASSAGDRER.[S]	TGGT1_268280-t26_1-p1 1xPhospho [S1196(99.4)]	2	transcript=TGGT1_268280-t26_1 | gene=TGGT1_268280 | organism=Toxoplasma_gondii_GT1 | gene_product=Chromo domain-containing protein [Source:UniProtKB/TrEMBL;Acc:S7V4G2] | transcript_product='chromo' (CHRromatin Organization MOdifier) domain-containing protein | location=TGGT1_chrVIII:6572791-6584129(-) | protein_length=1405 | sequence_SO=chromosome | SO=protein_coding_gene | is_pseudo=false	1xTMTpro [N-Term]; 1xPhospho [S4(99.4)]	FALSE	High	0.00341596	0.00057176	1	1	TGGT1_268280-t26_1-p1 [1193-1202]	1	1403.65994	0.879	1.472	1.825	0.668	0.587	0.983	1.219	0.463	0.905	1.094	1.267	1.086	1.115	-0.19	0.56	0.87	-0.58	-0.77	-0.02	0.29	-1.11	-0.14	0.13	0.34	0.12	0.16	1	1	1	1	1	1
9992	3	TGGT1_280560	selenide, water dikinase	[R].FLSRGSDSAAFQSCETAGGTR.[G]	TGGT1_280560-t26_1-p1 1xMethylthio [C641]; 2xPhospho [S630(100); S633(100)]	1	transcript=TGGT1_280560-t26_1 | gene=TGGT1_280560 | organism=Toxoplasma_gondii_GT1 | gene_product=Selenide, water dikinase [Source:UniProtKB/TrEMBL;Acc:S7UU79] | transcript_product=selenide, water dikinase | location=TGGT1_chrVIIa:275729-285116(-) | protein_length=1298 | sequence_SO=chromosome | SO=protein_coding_gene | is_pseudo=false	1xMethylthio [C14]; 1xTMTpro [N-Term]; 2xPhospho [S3(100); S6(100)]	FALSE	High	1.73E-05	0.000103235	1	1	TGGT1_280560-t26_1-p1 [628-648]	1	2658.10498	1.588	1.979	2.383	0.409	0.65	0.81	0.975	0.958	0.66	1.014	0.678	1.228	0.962	0.67	0.98	1.25	-1.29	-0.62	-0.3	-0.04	-0.06	-0.6	0.02	-0.56	0.3	-0.06	1	1	1	1	1	1
15840	2	TGGT1_224610	GYF domain-containing protein	[K].HFPYYDTESEDEK.[Q]	TGGT1_224610-t26_1-p1 2xPhospho [T124(100); S126(100)]	3	transcript=TGGT1_224610-t26_1 | gene=TGGT1_224610 | organism=Toxoplasma_gondii_GT1 | gene_product=GYF domain-containing protein [Source:UniProtKB/TrEMBL;Acc:S7WCD1] | transcript_product=GYF domain-containing protein | location=TGGT1_chrX:2843292-2849676(+) | protein_length=1382 | sequence_SO=chromosome | SO=protein_coding_gene | is_pseudo=false	1xTMTpro [K13]; 1xTMTpro [N-Term]; 2xPhospho [T7(100); S9(100)]	FALSE	High	3.28E-06	0.000103235	1	1	TGGT1_224610-t26_1-p1 [118-130]	0	2428.02788	1.534	1.402	1.346	0.627	0.962	0.879	0.844	1.046	0.781	0.859	0.92	1.126	0.983	0.62	0.49	0.43	-0.67	-0.06	-0.19	-0.24	0.06	-0.36	-0.22	-0.12	0.17	-0.03	1	1	1	1	1	1
23515	3	TGGT1_216190	hypothetical protein	[R].RASEGELSGDEADR.[A]	TGGT1_216190-t26_1-p1 1xPhospho [S859(100)]	1	transcript=TGGT1_216190-t26_1 | gene=TGGT1_216190 | organism=Toxoplasma_gondii_GT1 | gene_product=hypothetical protein | transcript_product=hypothetical protein | location=TGGT1_chrXI:6268000-6274205(+) | protein_length=1986 | sequence_SO=chromosome | SO=protein_coding_gene | is_pseudo=false	1xTMTpro [N-Term]; 1xPhospho [S3(100)]	FALSE	High	0.0184247	0.00222909	1	1	TGGT1_216190-t26_1-p1 [857-870]	1	1875.84048	2.009	1.595	1.067	0.483	0.97	0.77	0.515	1.146	1.342	0.67	0.846	0.574	0.769	1.01	0.67	0.09	-1.05	-0.04	-0.38	-0.96	0.2	0.42	-0.58	-0.24	-0.8	-0.38	1	1	1	1	1	1
22245	3	TGGT1_259220	DEAD/DEAH box helicase domain-containing protein	[K].QERGSGEEQR.[E]	TGGT1_259220-t26_1-p1 1xPhospho [S98(100)]	1	transcript=TGGT1_259220-t26_1 | gene=TGGT1_259220 | organism=Toxoplasma_gondii_GT1 | gene_product=DEAD/DEAH box helicase domain-containing protein [Source:UniProtKB/TrEMBL;Acc:S7UYE5] | transcript_product=DEAD/DEAH box helicase domain-containing protein | location=TGGT1_chrVIIb:2821377-2830984(-) | protein_length=888 | sequence_SO=chromosome | SO=protein_coding_gene | is_pseudo=false	1xTMTpro [N-Term]; 1xPhospho [S5(100)]	FALSE	High	0.00809995	0.000772025	1	1	TGGT1_259220-t26_1-p1 [94-103]	1	1559.71343	1.438	1.182	1.713	0.787	1.132	0.931	1.348	1.027	1.289	1.165	1.103	0.722	1.157	0.52	0.24	0.78	-0.35	0.18	-0.1	0.43	0.04	0.37	0.22	0.14	-0.47	0.21	1	1	1	1	1	1
14006	2	TGGT1_292950	hypothetical protein	[R].GRSLTSPVR.[G]	TGGT1_292950-t26_1-p1 1xPhospho [S1783(100)]	2	transcript=TGGT1_292950-t26_1 | gene=TGGT1_292950 | organism=Toxoplasma_gondii_GT1 | gene_product=hypothetical protein | transcript_product=hypothetical protein | location=TGGT1_chrIa:22336-28275(-) | protein_length=1979 | sequence_SO=chromosome | SO=protein_coding_gene | is_pseudo=false	1xTMTpro [N-Term]; 1xPhospho [S3(100)]	FALSE	High	0.000165378	0.000103235	1	1	TGGT1_292950-t26_1-p1 [1781-1789]	1	1356.73198	1.467	1.549	1.469	0.56	0.821	0.867	0.822	0.905	0.954	0.881	0.907	0.909	0.933	0.55	0.63	0.55	-0.84	-0.28	-0.21	-0.28	-0.14	-0.07	-0.18	-0.14	-0.14	-0.1	1	1	1	1	1	1
377	3	TGGT1_221250	hypothetical protein	[R].AATTLSHHR.[T]	TGGT1_221250-t26_1-p1 1xPhospho [S543(100)]	2	transcript=TGGT1_221250-t26_1 | gene=TGGT1_221250 | organism=Toxoplasma_gondii_GT1 | gene_product=hypothetical protein | transcript_product=hypothetical protein | location=TGGT1_chrII:157125-162926(+) | protein_length=1052 | sequence_SO=chromosome | SO=protein_coding_gene | is_pseudo=false	1xTMTpro [N-Term]; 1xPhospho [S6(100)]	FALSE	High	0.00122773	0.000226269	1	1	TGGT1_221250-t26_1-p1 [538-546]	0	1377.69593	1.435	1.179	1.715	0.651	0.933	0.767	1.116	1.167	0.54	0.965	0.8	1.421	1.157	0.52	0.24	0.78	-0.62	-0.1	-0.38	0.16	0.22	-0.89	-0.05	-0.32	0.51	0.21	1	1	1	1	1	1
26008	3	TGGT1_268600	DNA polymerase epsilon subunit B protein	[R].RQSEDTSTYAQESR.[T]	TGGT1_268600-t26_1-p1 1xPhospho [S266(100)]	1	transcript=TGGT1_268600-t26_1 | gene=TGGT1_268600 | organism=Toxoplasma_gondii_GT1 | gene_product=DNA_pol_E_B domain-containing protein [Source:UniProtKB/TrEMBL;Acc:A0A125YJB0] | transcript_product=DNA polymerase epsilon subunit B protein | location=TGGT1_chrVIII:6399100-6403068(+) | protein_length=703 | sequence_SO=chromosome | SO=protein_coding_gene | is_pseudo=false	1xTMTpro [N-Term]; 1xPhospho [S3(100)]	FALSE	High	1.80E-06	0.000103235	1	1	TGGT1_268600-t26_1-p1 [264-277]	1	2041.91471	2.487	2.375	2.577	0.427	1.061	1.013	1.099	0.939	1.032	1.164	1.129	0.982	0.944	1.31	1.25	1.37	-1.23	0.09	0.02	0.14	-0.09	0.05	0.22	0.18	-0.03	-0.08	1	1	1	1	1	1
23520	5	TGGT1_225560	hypothetical protein	[R].RASEPPSGPTTQQWSLPLER.[C]	TGGT1_225560-t26_1-p1 1xPhospho [S881(100)]	2	transcript=TGGT1_225560-t26_1 | gene=TGGT1_225560 | organism=Toxoplasma_gondii_GT1 | gene_product=hypothetical protein | transcript_product=hypothetical protein | location=TGGT1_chrX:2061073-2067167(-) | protein_length=1116 | sequence_SO=chromosome | SO=protein_coding_gene | is_pseudo=false	1xTMTpro [N-Term]; 1xPhospho [S3(100)]	FALSE	High	1.12E-05	0.000103235	1	1	TGGT1_225560-t26_1-p1 [879-898]	1	2621.3044	2.134	1.215	2.09	0.514	1.097	0.624	1.074	1.193	0.351	1.743	0.92	1.776	0.616	1.09	0.28	1.06	-0.96	0.13	-0.68	0.1	0.25	-1.51	0.8	-0.12	0.83	-0.7	1	1	1	1	1	1
11184	3	TGGT1_229780	GHMP kinase, N-terminal domain-containing protein	[R].GDSAREPSAER.[D]	TGGT1_229780-t26_1-p1 1xPhospho [S349(100)]	2	transcript=TGGT1_229780-t26_1 | gene=TGGT1_229780 | organism=Toxoplasma_gondii_GT1 | gene_product=GHMP kinase, N-terminal domain-containing protein [Source:UniProtKB/TrEMBL;Acc:S7V341] | transcript_product=GHMP kinase, N-terminal domain-containing protein | location=TGGT1_chrVIII:433412-442672(+) | protein_length=923 | sequence_SO=chromosome | SO=protein_coding_gene | is_pseudo=false	1xTMTpro [N-Term]; 1xPhospho [S8(100)]	FALSE	High	0.0295165	0.00332813	1	1	TGGT1_229780-t26_1-p1 [342-352]	1	1558.71818	1.255	1.09	1.724	0.6	0.753	0.654	1.035	1.295	0.766	1.707	0.582	0.854	0.606	0.33	0.12	0.79	-0.74	-0.41	-0.61	0.05	0.37	-0.38	0.77	-0.78	-0.23	-0.72	1	1	1	1	1	1
9343	5	TGGT1_209850	RNA recognition motif-containing protein	[R].ETIRGDRDASPR.[I]	TGGT1_209850-t26_1-p1 1xPhospho [S1211(100)]	2	transcript=TGGT1_209850-t26_1 | gene=TGGT1_209850 | organism=Toxoplasma_gondii_GT1 | gene_product=RNA recognition motif-containing protein [Source:UniProtKB/TrEMBL;Acc:S7UJA3] | transcript_product=RNA recognition motif-containing protein | location=TGGT1_chrIb:1501964-1507671(-) | protein_length=1412 | sequence_SO=chromosome | SO=protein_coding_gene | is_pseudo=false	1xTMTpro [N-Term]; 1xPhospho [S10(100)]	FALSE	High	0.0178351	0.00222909	1	1	TGGT1_209850-t26_1-p1 [1202-1213]	2	1756.86624	0.566	0.632	1.388	1.02	0.577	0.645	1.415	0.576	0.452	1.113	1.002	1.427	1.272	-0.82	-0.66	0.47	0.03	-0.79	-0.63	0.5	-0.8	-1.15	0.15	0	0.51	0.35	1	1	1	1	1	1
376	NA	TGGT1_214590	micro-fibrillar-associated protein 1	[R].AATTLKPDLQER.[R]	TGGT1_214590-t26_1-p1 1xPhospho [T81(99.6)]	2	transcript=TGGT1_214590-t26_1 | gene=TGGT1_214590 | organism=Toxoplasma_gondii_GT1 | gene_product=MFAP1 domain-containing protein [Source:UniProtKB/TrEMBL;Acc:A0A125YVK7] | transcript_product=micro-fibrillar-associated protein 1 | location=TGGT1_chrX:6277388-6283666(+) | protein_length=438 | sequence_SO=chromosome | SO=protein_coding_gene | is_pseudo=false	1xTMTpro [K6]; 1xTMTpro [N-Term]; 1xPhospho [T3(99.6)]	FALSE	High	0.0398462	0.00390925	1	1	TGGT1_214590-t26_1-p1 [79-90]	0	2031.11313	1.496	2.898	4.128	2.208	3.303	6.399	9.114	2.409	0.821	0.818	1.371	7.791	11.137	0.58	1.54	2.05	1.14	1.72	2.68	3.19	1.27	-0.28	-0.29	0.46	2.96	3.48	1	1	1	1	1	0.927005511
14692	3	TGGT1_220090	hypothetical protein	[R].GSSPVSHDSLPTSASR.[Y]	TGGT1_220090-t26_1-p1 2xPhospho [S194(100); T/S]	2	transcript=TGGT1_220090-t26_1 | gene=TGGT1_220090 | organism=Toxoplasma_gondii_GT1 | gene_product=DIX domain-containing protein [Source:UniProtKB/TrEMBL;Acc:S7VPB3] | transcript_product=hypothetical protein | location=TGGT1_chrV:24881-26973(+) | protein_length=262 | sequence_SO=chromosome | SO=protein_coding_gene | is_pseudo=false	1xTMTpro [N-Term]; 2xPhospho [S9(100); T/S]	FALSE	High	0.0158788	0.00193862	1	1	TGGT1_220090-t26_1-p1 [186-201]	0	2048.90105	1.206	1.715	1.337	0.512	0.617	0.878	0.684	0.928	1.17	0.772	0.665	0.75	0.887	0.27	0.78	0.42	-0.97	-0.7	-0.19	-0.55	-0.11	0.23	-0.37	-0.59	-0.41	-0.17	1	1	1	1	1	1
3690	3	TGGT1_315190	CAM kinase, SNF1 family	[K].DAFVLGGNDSVKSDDGALSSEAR.[E]		1	transcript=TGGT1_315190-t26_1 | gene=TGGT1_315190 | organism=Toxoplasma_gondii_GT1 | gene_product=Protein kinase domain-containing protein [Source:UniProtKB/TrEMBL;Acc:S7UMB1] | transcript_product=CAM kinase, SNF1 family | location=TGGT1_chrXI:4503078-4513888(-) | protein_length=3072 | sequence_SO=chromosome | SO=protein_coding_gene | is_pseudo=false	1xTMTpro [K12]; 1xTMTpro [N-Term]; 1xPhospho [S]	FALSE	High	0.00396929	0.00057176	1	1	TGGT1_315190-t26_1-p1 [1727-1749]	1	2998.46505	2.097	2.28	1.886	0.517	1.084	1.178	0.975	1.044	1.048	0.869	1.039	1.124	1.122	1.07	1.19	0.92	-0.95	0.12	0.24	-0.04	0.06	0.07	-0.2	0.05	0.17	0.17	1	1	1	1	1	1
23887	3	TGGT1_301250	hypothetical protein	[R].RDSFFSAR.[R]	TGGT1_301250-t26_1-p1 1xPhospho [S719(100)]	2	transcript=TGGT1_301250-t26_1 | gene=TGGT1_301250 | organism=Toxoplasma_gondii_GT1 | gene_product=hypothetical protein | transcript_product=hypothetical protein | location=TGGT1_chrIV:2233880-2236785(+) | protein_length=851 | sequence_SO=chromosome | SO=protein_coding_gene | is_pseudo=false	1xTMTpro [N-Term]; 1xPhospho [S3(100)]	FALSE	High	0.00354217	0.00057176	1	1	TGGT1_301250-t26_1-p1 [717-724]	1	1369.65848	1.788	2.175	1.864	0.9	1.609	1.957	1.677	1.398	2.95	1.248	1.151	0.663	1.343	0.84	1.12	0.9	-0.15	0.69	0.97	0.75	0.48	1.56	0.32	0.2	-0.59	0.43	1	1	1	1	1	1
14140	3	TGGT1_253700	transporter, major facilitator family protein	[R].GSAEWDSEPHVEAFSAMPR.[T]	TGGT1_253700-t26_1-p1 1xPhospho [S1048(100)]	2	transcript=TGGT1_253700-t26_1 | gene=TGGT1_253700 | organism=Toxoplasma_gondii_GT1 | gene_product=MFS domain-containing protein [Source:UniProtKB/TrEMBL;Acc:S7UMU8] | transcript_product=transporter, major facilitator family protein | location=TGGT1_chrIII:1085722-1092339(-) | protein_length=1302 | sequence_SO=chromosome | SO=protein_coding_gene | is_pseudo=false	1xOxidation [M17]; 1xTMTpro [N-Term]; 1xPhospho [S2(100)]	FALSE	High	0.0106601	0.000984498	1	1	TGGT1_253700-t26_1-p1 [1047-1065]	0	2503.09202	1.661	1.602	1.81	0.432	0.718	0.693	0.783	1.114	0.554	1.247	0.645	1.249	0.628	0.73	0.68	0.86	-1.21	-0.48	-0.53	-0.35	0.16	-0.85	0.32	-0.63	0.32	-0.67	1	1	1	0.582788853	1	1
10754	5	TGGT1_255700	hypothetical protein	[R].GASRFEEER.[L]	TGGT1_255700-t26_1-p1 1xPhospho [S3145(100)]	3	transcript=TGGT1_255700-t26_1 | gene=TGGT1_255700 | organism=Toxoplasma_gondii_GT1 | gene_product=hypothetical protein | transcript_product=hypothetical protein | location=TGGT1_chrVIIb:4619828-4634043(-) | protein_length=3695 | sequence_SO=chromosome | SO=protein_coding_gene | is_pseudo=false	1xTMTpro [N-Term]; 1xPhospho [S3(100)]	FALSE	High	0.0111232	0.000984498	1	1	TGGT1_255700-t26_1-p1 [3143-3151]	1	1464.68034	2.113	1.38	3.405	0.836	1.766	1.153	2.846	1.258	0.48	1.083	1.404	2.403	2.629	1.08	0.46	1.77	-0.26	0.82	0.21	1.51	0.33	-1.06	0.11	0.49	1.26	1.39	1	1	1	1	1	1
7685	3	TGGT1_218070	hypothetical protein	[K].EKDSEEDCASTLLHSLGR.[A]	TGGT1_218070-t26_1-p1 1xMethylthio [C1088]; 1xPhospho [S1084(100)]	1	transcript=TGGT1_218070-t26_1 | gene=TGGT1_218070 | organism=Toxoplasma_gondii_GT1 | gene_product=NOC3p domain-containing protein [Source:UniProtKB/TrEMBL;Acc:S7V1Z3] | transcript_product=hypothetical protein | location=TGGT1_chrXII:1669273-1677304(-) | protein_length=1742 | sequence_SO=chromosome | SO=protein_coding_gene | is_pseudo=false	1xMethylthio [C8]; 1xTMTpro [K2]; 1xTMTpro [N-Term]; 1xPhospho [S4(100)]	FALSE	High	0.00126674	0.000226269	1	1	TGGT1_218070-t26_1-p1 [1081-1098]	1	2724.28655	2.297	2.536	2.188	0.366	0.84	0.928	0.8	0.671	0.821	0.68	1.253	1.129	1.177	1.2	1.34	1.13	-1.45	-0.25	-0.11	-0.32	-0.58	-0.28	-0.56	0.33	0.18	0.23	1	1	1	1	1	1
26716	3	TGGT1_209250	hypothetical protein	[R].RSSTAEGVAAK.[A]		1	transcript=TGGT1_209250-t26_1 | gene=TGGT1_209250 | organism=Toxoplasma_gondii_GT1 | gene_product=hypothetical protein | transcript_product=hypothetical protein | location=TGGT1_chrIb:1161236-1166853(+) | protein_length=1018 | sequence_SO=chromosome | SO=protein_coding_gene | is_pseudo=false	1xTMTpro [K11]; 1xTMTpro [N-Term]; 1xPhospho [S/T]	FALSE	High	0.00322085	0.00057176	1	1	TGGT1_209250-t26_1-p1 [498-508]	1	1764.95009	1.554	1.586	2.103	0.738	1.147	1.17	1.552	0.939	1.039	0.916	1.221	1.126	1.695	0.64	0.67	1.07	-0.44	0.2	0.23	0.63	-0.09	0.06	-0.13	0.29	0.17	0.76	1	1	1	1	1	1
33812	3	TGGT1_305620	hypothetical protein	[R].TSASRPPSPER.[V]	TGGT1_305620-t26_1-p1 2xPhospho [S122(100); T/S]	2	transcript=TGGT1_305620-t26_1 | gene=TGGT1_305620 | organism=Toxoplasma_gondii_GT1 | gene_product=hypothetical protein | transcript_product=hypothetical protein | location=TGGT1_chrIX:5288979-5293937(-) | protein_length=1197 | sequence_SO=chromosome | SO=protein_coding_gene | is_pseudo=false	1xTMTpro [N-Term]; 2xPhospho [S8(100); T/S]	FALSE	High	0.0749355	0.00694392	1	1	TGGT1_305620-t26_1-p1 [115-125]	0	1648.74163	1.1	1.157	0.938	0.606	0.666	0.701	0.568	1.019	1.378	0.664	0.654	0.509	0.855	0.14	0.21	-0.09	-0.72	-0.59	-0.51	-0.82	0.03	0.46	-0.59	-0.61	-0.98	-0.23	1	1	1	1	1	1
36089	3	TGGT1_313480	hypothetical protein	[R].YASGHSEAQDR.[F]	TGGT1_313480-t26_1-p1 1xPhospho [S939(100)]	1	transcript=TGGT1_313480-t26_1 | gene=TGGT1_313480 | organism=Toxoplasma_gondii_GT1 | gene_product=hypothetical protein | transcript_product=hypothetical protein | location=TGGT1_chrXI:3385333-3400705(+) | protein_length=1381 | sequence_SO=chromosome | SO=protein_coding_gene | is_pseudo=false	1xTMTpro [N-Term]; 1xPhospho [S6(100)]	FALSE	High	7.21E-06	0.000103235	1	1	TGGT1_313480-t26_1-p1 [934-944]	0	1604.70253	2.67	2.66	2.783	0.447	1.192	1.188	1.243	1.399	1.243	1.219	0.852	0.956	1.02	1.42	1.41	1.48	-1.16	0.25	0.25	0.31	0.48	0.31	0.29	-0.23	-0.06	0.03	1	1	1	1	1	1
20977	5	TGGT1_219690	hypothetical protein	[K].MVAFDRRNSSSMLDASK.[L]		1	transcript=TGGT1_219690-t26_1 | gene=TGGT1_219690 | organism=Toxoplasma_gondii_GT1 | gene_product=hypothetical protein | transcript_product=hypothetical protein | location=TGGT1_chrXII:662698-665306(-) | protein_length=208 | sequence_SO=chromosome | SO=protein_coding_gene | is_pseudo=false	2xOxidation [M1; M12]; 1xTMTpro [K17]; 1xTMTpro [N-Term]; 1xPhospho [S]	FALSE	High	0.0788674	0.00744137	1	1	TGGT1_219690-t26_1-p1 [118-134]	2	2635.28649	1.094	0.77	1.637	1.395	1.526	1.075	2.282	0.92	0.464	1.751	1.658	2.314	1.303	0.13	-0.38	0.71	0.48	0.61	0.1	1.19	-0.12	-1.11	0.81	0.73	1.21	0.38	1	1	1	1	1	1
13007	2	TGGT1_321410	hypothetical protein	[R].GLRCTPEPEDK.[K]	TGGT1_321410-t26_1-p1 1xMethylthio [C1039]; 1xPhospho [T1040(100)]	1	transcript=TGGT1_321410-t26_1 | gene=TGGT1_321410 | organism=Toxoplasma_gondii_GT1 | gene_product=hypothetical protein | transcript_product=hypothetical protein | location=TGGT1_chrIb:1833268-1845048(-) | protein_length=1923 | sequence_SO=chromosome | SO=protein_coding_gene | is_pseudo=false	1xMethylthio [C4]; 1xTMTpro [K11]; 1xTMTpro [N-Term]; 1xPhospho [T5(100)]	FALSE	High	0.103289	0.00948813	1	1	TGGT1_321410-t26_1-p1 [1036-1046]	1	1978.96231	1.34	1.224	1.872	0.651	0.872	0.797	1.219	0.743	0.617	1.047	1.174	1.292	1.165	0.42	0.29	0.9	-0.62	-0.2	-0.33	0.29	-0.43	-0.7	0.07	0.23	0.37	0.22	1	1	1	1	1	1
11293	3	TGGT1_226680	hypothetical protein	[R].GDTLDREAANR.[R]	TGGT1_226680-t26_1-p1 1xPhospho [T662(100)]	4	transcript=TGGT1_226680-t26_1 | gene=TGGT1_226680 | organism=Toxoplasma_gondii_GT1 | gene_product=hypothetical protein | transcript_product=hypothetical protein | location=TGGT1_chrX:1350715-1356291(-) | protein_length=899 | sequence_SO=chromosome | SO=protein_coding_gene | is_pseudo=false	1xTMTpro [N-Term]; 1xPhospho [T3(100)]	FALSE	High	0.000755167	0.000226269	1	1	TGGT1_226680-t26_1-p1 [660-670]	1	1601.76038	1.265	1.247	1.782	0.658	0.833	0.821	1.173	0.785	0.635	0.789	1.061	1.293	1.487	0.34	0.32	0.83	-0.6	-0.26	-0.28	0.23	-0.35	-0.65	-0.34	0.09	0.37	0.57	1	1	1	1	1	1
5840	2	TGGT1_265770	hypothetical protein	[R].DVSEEDRVER.[S]	TGGT1_265770-t26_1-p1 1xPhospho [S381(100)]	6	transcript=TGGT1_265770-t26_1 | gene=TGGT1_265770 | organism=Toxoplasma_gondii_GT1 | gene_product=hypothetical protein | transcript_product=hypothetical protein | location=TGGT1_chrIX:1290712-1302315(-) | protein_length=2098 | sequence_SO=chromosome | SO=protein_coding_gene | is_pseudo=false	1xTMTpro [N-Term]; 1xPhospho [S3(100)]	FALSE	High	0.00184534	0.000226269	1	1	TGGT1_265770-t26_1-p1 [379-388]	1	1617.74406	1.725	1.616	1.52	0.694	1.196	1.121	1.054	0.876	1.133	0.926	1.366	0.989	1.139	0.79	0.69	0.6	-0.53	0.26	0.16	0.08	-0.19	0.18	-0.11	0.45	-0.02	0.19	1	1	1	1	1	1
21232	3	TGGT1_248720	hypothetical protein	[K].NDSREDSPARR.[S]	TGGT1_248720-t26_1-p1 2xPhospho [S510(100); S514(100)]	2	transcript=TGGT1_248720-t26_1 | gene=TGGT1_248720 | organism=Toxoplasma_gondii_GT1 | gene_product=hypothetical protein | transcript_product=hypothetical protein | location=TGGT1_chrXII:4050206-4060727(+) | protein_length=2901 | sequence_SO=chromosome | SO=protein_coding_gene | is_pseudo=false	1xTMTpro [N-Term]; 2xPhospho [S3(100); S7(100)]	FALSE	High	0.0697532	0.00671408	1	1	TGGT1_248720-t26_1-p1 [508-518]	2	1766.75432	0.934	1.168	1.08	0.527	0.492	0.616	0.569	0.644	0.535	0.746	0.765	1.152	0.763	-0.1	0.22	0.11	-0.92	-1.02	-0.7	-0.81	-0.64	-0.9	-0.42	-0.39	0.2	-0.39	1	1	1	1	1	1
28625	5	TGGT1_217540	RNA recognition motif-containing protein	[R].SGERGPPAR.[G]	TGGT1_217540-t26_1-p1 1xPhospho [S300(100)]	1	transcript=TGGT1_217540-t26_1 | gene=TGGT1_217540 | organism=Toxoplasma_gondii_GT1 | gene_product=RNA recognition motif-containing protein [Source:UniProtKB/TrEMBL;Acc:S7WAA2] | transcript_product=RNA recognition motif-containing protein | location=TGGT1_chrXII:1835563-1837479(-) | protein_length=351 | sequence_SO=chromosome | SO=protein_coding_gene | is_pseudo=false	1xTMTpro [N-Term]; 1xPhospho [S1(100)]	FALSE	High	0.030831	0.00339108	1	1	TGGT1_217540-t26_1-p1 [300-308]	1	1310.65373	0.688	0.681	1.394	0.96	0.661	0.653	1.338	0.419	0.401	0.893	1.576	1.631	1.498	-0.54	-0.56	0.48	-0.06	-0.6	-0.61	0.42	-1.25	-1.32	-0.16	0.66	0.71	0.58	1	1	1	1	1	1
7028	2	TGGT1_283702	FATC domain-containing protein	[K].EESANLSDEEGGKEESK.[R]	TGGT1_283702-t26_1-p1 1xPhospho [S1110(100)]	1	transcript=TGGT1_283702-t26_1 | gene=TGGT1_283702 | organism=Toxoplasma_gondii_GT1 | gene_product=FATC domain-containing protein [Source:UniProtKB/TrEMBL;Acc:S7UNR4] | transcript_product=FATC domain-containing protein | location=TGGT1_chrV:2863125-2896594(-) | protein_length=6012 | sequence_SO=chromosome | SO=protein_coding_gene | is_pseudo=false	2xTMTpro [K13; K17]; 1xTMTpro [N-Term]; 1xPhospho [S7(100)]	FALSE	High	0.0672962	0.00655052	1	1	TGGT1_283702-t26_1-p1 [1104-1120]	1	2830.38115	1.597	1.245	1.181	0.613	0.979	0.763	0.724	1.324	0.86	0.814	0.739	0.887	0.89	0.68	0.32	0.24	-0.71	-0.03	-0.39	-0.47	0.41	-0.22	-0.3	-0.44	-0.17	-0.17	1	1	1	1	1	1
23982	2	TGGT1_201150	heavy metal translocating P-type ATPase subfamily protein	[R].RDTREEMTWEGEK.[G]	TGGT1_201150-t26_1-p1 1xPhospho [T1564(100)]	2	transcript=TGGT1_201150-t26_1 | gene=TGGT1_201150 | organism=Toxoplasma_gondii_GT1 | gene_product=Heavy metal translocating P-type ATPase subfamily protein [Source:UniProtKB/TrEMBL;Acc:S7WB84] | transcript_product=heavy metal translocating P-type ATPase subfamily protein | location=TGGT1_chrVIIa:3895489-3905933(+) | protein_length=1965 | sequence_SO=chromosome | SO=protein_coding_gene | is_pseudo…	1xTMTpro [K13]; 1xTMTpro [N-Term]; 1xPhospho [T3(100)]	FALSE	High	0.00624997	0.000672868	1	1	TGGT1_201150-t26_1-p1 [1562-1574]	2	2355.12958	1.056	0.996	1.206	0.844	0.891	0.841	1.018	1.101	0.756	1.331	0.81	1.113	0.765	0.08	-0.01	0.27	-0.24	-0.17	-0.25	0.03	0.14	-0.4	0.41	-0.3	0.15	-0.39	1	1	1	1	1	1
18239	3	TGGT1_235550	PHD-finger domain-containing protein	[R].LGSSQGDAGTHSAK.[R]		1	transcript=TGGT1_235550-t26_1 | gene=TGGT1_235550 | organism=Toxoplasma_gondii_GT1 | gene_product=PHD-type domain-containing protein [Source:UniProtKB/TrEMBL;Acc:S7VZQ2] | transcript_product=PHD-finger domain-containing protein | location=TGGT1_chrX:4828914-4834176(+) | protein_length=556 | sequence_SO=chromosome | SO=protein_coding_gene | is_pseudo=false	1xTMTpro [K14]; 1xTMTpro [N-Term]; 1xPhospho [S/T]	FALSE	High	0.000335737	0.000103235	1	1	TGGT1_235550-t26_1-p1 [480-493]	0	2004.00431	1.811	1.502	1.725	0.618	1.119	0.929	1.066	1.324	0.634	0.7	0.845	1.465	1.524	0.86	0.59	0.79	-0.69	0.16	-0.11	0.09	0.4	-0.66	-0.52	-0.24	0.55	0.61	1	1	1	1	1	1
28737	2	TGGT1_221390	hypothetical protein	[R].SGLESHSFGR.[T]	TGGT1_221390-t26_1-p1 1xPhospho [S771(100)]	4	transcript=TGGT1_221390-t26_1 | gene=TGGT1_221390 | organism=Toxoplasma_gondii_GT1 | gene_product=hypothetical protein | transcript_product=hypothetical protein | location=TGGT1_chrII:286177-292066(-) | protein_length=875 | sequence_SO=chromosome | SO=protein_coding_gene | is_pseudo=false	1xTMTpro [N-Term]; 1xPhospho [S1(100)]	FALSE	High	8.98E-08	0.000103235	1	1	TGGT1_221390-t26_1-p1 [771-780]	0	1460.68542	1.665	1.826	1.656	0.549	0.914	1.002	0.909	0.818	0.804	0.856	1.118	1.246	1.061	0.74	0.87	0.73	-0.87	-0.13	0	-0.14	-0.29	-0.31	-0.22	0.16	0.32	0.09	1	1	1	1	1	1
34404	3	TGGT1_216210	hypothetical protein	[R].VADPDRLSQDPSTR.[Q]	TGGT1_216210-t26_1-p1 1xPhospho [S3813(100)]	2	transcript=TGGT1_216210-t26_1 | gene=TGGT1_216210 | organism=Toxoplasma_gondii_GT1 | gene_product=DRIM domain-containing protein [Source:UniProtKB/TrEMBL;Acc:S7W0K6] | transcript_product=hypothetical protein | location=TGGT1_chrXI:6240177-6264090(+) | protein_length=5565 | sequence_SO=chromosome | SO=protein_coding_gene | is_pseudo=false	1xTMTpro [N-Term]; 1xPhospho [S8(100)]	FALSE	High	0.0616807	0.00556359	1	1	TGGT1_216210-t26_1-p1 [3806-3819]	1	1940.9398	1.335	1.304	1.55	0.745	0.995	0.971	1.155	1.5	1.435	2.006	0.663	0.677	0.576	0.42	0.38	0.63	-0.42	-0.01	-0.04	0.21	0.58	0.52	1	-0.59	-0.56	-0.8	1	1	1	1	1	1
1460	3	TGGT1_204380	hypothetical protein	[R].ALQEAHTQALEESR.[S]	TGGT1_204380-t26_1-p1 1xPhospho [S2299(100)]	2	transcript=TGGT1_204380-t26_1 | gene=TGGT1_204380 | organism=Toxoplasma_gondii_GT1 | gene_product=hypothetical protein | transcript_product=hypothetical protein | location=TGGT1_chrVIIa:1732949-1745124(-) | protein_length=3226 | sequence_SO=chromosome | SO=protein_coding_gene | is_pseudo=false	1xTMTpro [N-Term]; 1xPhospho [S13(100)]	FALSE	High	1.30E-07	0.000103235	1	1	TGGT1_204380-t26_1-p1 [2287-2300]	0	1966.95545	1.734	1.848	1.422	0.458	0.795	0.847	0.652	0.77	0.777	0.758	1.032	1.09	0.86	0.79	0.89	0.51	-1.13	-0.33	-0.24	-0.62	-0.38	-0.36	-0.4	0.05	0.12	-0.22	1	1	1	1	1	1
14297	5	TGGT1_238410	hypothetical protein	[K].GSETGRQQTLECLTVDATDRDTK.[R]	TGGT1_238410-t26_1-p1 1xMethylthio [C563]; 2xPhospho [T555(99.1); T560(99.1)]	1	transcript=TGGT1_238410-t26_1 | gene=TGGT1_238410 | organism=Toxoplasma_gondii_GT1 | gene_product=hypothetical protein | transcript_product=hypothetical protein | location=TGGT1_chrVI:210000-214878(+) | protein_length=1535 | sequence_SO=chromosome | SO=protein_coding_gene | is_pseudo=false	1xMethylthio [C12]; 1xTMTpro [K23]; 1xTMTpro [N-Term]; 2xPhospho [T4(99.1); T9(99.1)]	FALSE	High	0.026688	0.00296317	1	1	TGGT1_238410-t26_1-p1 [552-574]	2	3338.52906	1.473	1.489	2.514	0.633	0.932	0.942	1.591	0.798	0.603	1.615	1.168	1.563	0.985	0.56	0.57	1.33	-0.66	-0.1	-0.09	0.67	-0.33	-0.73	0.69	0.22	0.64	-0.02	1	1	1	1	1	1
477	3	TGGT1_309960A	hypothetical protein	[R].ADDREEEERSLGAR.[K]	TGGT1_309960A-t26_1-p1 1xPhospho [S356(100)]	1	transcript=TGGT1_309960A-t26_1 | gene=TGGT1_309960A | organism=Toxoplasma_gondii_GT1 | gene_product=hypothetical protein | transcript_product=hypothetical protein | location=TGGT1_chrXI:899459-901392(+) | protein_length=644 | sequence_SO=chromosome | SO=protein_coding_gene | is_pseudo=false	1xTMTpro [N-Term]; 1xPhospho [S10(100)]	FALSE	High	0.00292985	0.00057176	1	1	TGGT1_309960A-t26_1-p1 [347-360]	2	2016.93069	2.028	2.287	1.885	0.606	1.229	1.386	1.143	1.068	0.51	1.087	1.151	2.72	1.051	1.02	1.19	0.91	-0.72	0.3	0.47	0.19	0.1	-0.97	0.12	0.2	1.44	0.07	1	1	1	1	1	1
8862	2	TGGT1_278040	G-patch domain-containing protein	[R].ESERESEGCDAER.[V]	TGGT1_278040-t26_1-p1 1xMethylthio [C265]	1	transcript=TGGT1_278040-t26_1 | gene=TGGT1_278040 | organism=Toxoplasma_gondii_GT1 | gene_product=G-patch domain-containing protein [Source:UniProtKB/TrEMBL;Acc:S7WFX4] | transcript_product=G-patch domain-containing protein | location=TGGT1_chrXII:6251184-6253521(+) | protein_length=318 | sequence_SO=chromosome | SO=protein_coding_gene | is_pseudo=false	1xMethylthio [C9]; 1xTMTpro [N-Term]; 1xPhospho [S]	FALSE	High	0.0225141	0.00279571	1	1	TGGT1_278040-t26_1-p1 [257-269]	1	1926.75299	1.356	1.032	1.574	0.439	0.595	0.453	0.69	0.57	0.482	0.595	1.043	0.94	1.16	0.44	0.05	0.65	-1.19	-0.75	-1.14	-0.53	-0.81	-1.05	-0.75	0.06	-0.09	0.21	1	1	1	1	1	1
22642	2	TGGT1_260370	AtPH1 family protein	[R].QMVRPSVMVNDSYGQDSD.[-]	TGGT1_260370-t26_1-p1 1xPhospho [S129(100)]	2	transcript=TGGT1_260370-t26_1 | gene=TGGT1_260370 | organism=Toxoplasma_gondii_GT1 | gene_product=PH domain-containing protein [Source:UniProtKB/TrEMBL;Acc:A0A125YNF3] | transcript_product=AtPH1 family protein | location=TGGT1_chrVIIb:2305993-2306664(-) | protein_length=130 | sequence_SO=chromosome | SO=protein_coding_gene | is_pseudo=false	1xTMTpro [N-Term]; 1xPhospho [S17(100)]	FALSE	High	1.51E-06	0.000103235	1	1	TGGT1_260370-t26_1-p1 [113-130]	0	2412.05319	1.312	1.176	1.449	0.809	1.061	0.951	1.171	0.774	0.954	1.11	1.371	0.997	1.056	0.39	0.23	0.53	-0.31	0.09	-0.07	0.23	-0.37	-0.07	0.15	0.46	0	0.08	1	1	1	1	1	1
14637	5	TGGT1_205040	PGAP1 family protein	[R].GSSEGTTER.[N]		1	transcript=TGGT1_205040-t26_1 | gene=TGGT1_205040 | organism=Toxoplasma_gondii_GT1 | gene_product=PGAP1 family protein [Source:UniProtKB/TrEMBL;Acc:S7W9R1] | transcript_product=PGAP1 family protein | location=TGGT1_chrVIIa:1568087-1575644(-) | protein_length=2110 | sequence_SO=chromosome | SO=protein_coding_gene | is_pseudo=false	1xTMTpro [N-Term]; 1xPhospho [S/T]	FALSE	High	0.0741725	0.00694392	1	1	TGGT1_205040-t26_1-p1 [1840-1848]	0	1307.57996	0.909	0.859	0.762	0.847	0.77	0.728	0.646	0.621	0.419	0.593	1.241	1.736	1.089	-0.14	-0.22	-0.39	-0.24	-0.38	-0.46	-0.63	-0.69	-1.25	-0.75	0.31	0.8	0.12	1	1	1	1	1	1
30508	3	TGGT1_209000	HECT-domain (ubiquitin-transferase) domain-containing protein	[K].SRPEGCER.[E]	TGGT1_209000-t26_1-p1 1xMethylthio [C7407]; 1xPhospho [S7402(100)]	2	transcript=TGGT1_209000-t26_1 | gene=TGGT1_209000 | organism=Toxoplasma_gondii_GT1 | gene_product=HECT-domain (Ubiquitin-transferase) domain-containing protein [Source:UniProtKB/TrEMBL;Acc:S7UJI8] | transcript_product=HECT-domain (ubiquitin-transferase) domain-containing protein | location=TGGT1_chrIb:956370-995183(-) | protein_length=12302 | sequence_SO=chromosome | SO=protein_coding_gene | is_p…	1xMethylthio [C6]; 1xTMTpro [N-Term]; 1xPhospho [S1(100)]	FALSE	High	0.031744	0.00339108	1	1	TGGT1_209000-t26_1-p1 [7402-7409]	0	1363.58189	2.313	2.82	1.814	0.39	0.903	1.101	0.708	0.798	0.856	0.592	1.131	1.286	1.198	1.21	1.5	0.86	-1.36	-0.15	0.14	-0.5	-0.33	-0.22	-0.76	0.18	0.36	0.26	1	1	1	1	1	1
18702	2	TGGT1_311625	WD domain, G-beta repeat-containing protein	[R].LNWTADGTPGRGEGEGEER.[S]	TGGT1_311625-t26_1-p1 1xPhospho [T4443(100)]	2	transcript=TGGT1_311625-t26_1 | gene=TGGT1_311625 | organism=Toxoplasma_gondii_GT1 | gene_product=WD domain, G-beta repeat-containing protein [Source:UniProtKB/TrEMBL;Acc:S7UTY8] | transcript_product=WD domain, G-beta repeat-containing protein | location=TGGT1_chrXI:2117911-2135414(-) | protein_length=4667 | sequence_SO=chromosome | SO=protein_coding_gene | is_pseudo=false	1xTMTpro [N-Term]; 1xPhospho [T8(100)]	FALSE	High	1.05E-05	0.000103235	1	1	TGGT1_311625-t26_1-p1 [4436-4454]	1	2415.08971	1.433	1.471	1.553	0.803	1.151	1.181	1.247	1.03	1.068	1.332	1.118	1.106	0.936	0.52	0.56	0.63	-0.32	0.2	0.24	0.32	0.04	0.09	0.41	0.16	0.15	-0.1	1	1	1	1	1	1
26172	4	TGGT1_247040	hypothetical protein	[R].RRPAPGEEESAPLSPLK.[R]	TGGT1_247040-t26_1-p1 1xPhospho [S676(100)]	1	transcript=TGGT1_247040-t26_1 | gene=TGGT1_247040 | organism=Toxoplasma_gondii_GT1 | gene_product=hypothetical protein | transcript_product=hypothetical protein | location=TGGT1_chrXII:3051933-3058222(-) | protein_length=1140 | sequence_SO=chromosome | SO=protein_coding_gene | is_pseudo=false	1xTMTpro [K17]; 1xTMTpro [N-Term]; 1xPhospho [S14(100)]	FALSE	High	8.26E-05	0.000103235	1	1	TGGT1_247040-t26_1-p1 [663-679]	1	2522.36236	0.703	0.898	0.575	1.105	0.777	0.993	0.636	0.818	2.333	0.867	0.95	0.425	0.733	-0.51	-0.16	-0.8	0.14	-0.36	-0.01	-0.65	-0.29	1.22	-0.21	-0.07	-1.23	-0.45	1	1	1	1	1	1
36481	4	TGGT1_298020	DEAD-family helicase	[R].YSREEETR.[V]	TGGT1_298020-t26_1-p1 1xPhospho [S219(99.6)]	4	transcript=TGGT1_298020-t26_1 | gene=TGGT1_298020 | organism=Toxoplasma_gondii_GT1 | gene_product=DEAD-family helicase [Source:UniProtKB/TrEMBL;Acc:S7VTJ1] | transcript_product=DEAD-family helicase | location=TGGT1_chrII:2173899-2186012(+) | protein_length=1158 | sequence_SO=chromosome | SO=protein_coding_gene | is_pseudo=false	1xTMTpro [N-Term]; 1xPhospho [S2(99.6)]	FALSE	High	0.0513072	0.00487267	1	1	TGGT1_298020-t26_1-p1 [218-225]	1	1453.66435	1.205	1.326	0.975	0.783	0.943	1.037	0.763	1.367	2.577	1.063	0.69	0.403	0.718	0.27	0.41	-0.04	-0.35	-0.08	0.05	-0.39	0.45	1.37	0.09	-0.54	-1.31	-0.48	1	1	1	1	1	1
5380	2	TGGT1_211220	hypothetical protein	[R].DSFSPRSPR.[T]	TGGT1_211220-t26_1-p1 2xPhospho [S669(100); S672(100)]	5	transcript=TGGT1_211220-t26_1 | gene=TGGT1_211220 | organism=Toxoplasma_gondii_GT1 | gene_product=hypothetical protein | transcript_product=hypothetical protein | location=TGGT1_chrIV:1841664-1846284(-) | protein_length=899 | sequence_SO=chromosome | SO=protein_coding_gene | is_pseudo=false	1xTMTpro [N-Term]; 2xPhospho [S4(100); S7(100)]	FALSE	High	0.0112287	0.000984498	1	1	TGGT1_211220-t26_1-p1 [666-674]	1	1512.65684	1.758	1.851	1.814	0.444	0.781	0.822	0.806	0.854	1.157	1.012	0.914	0.71	0.796	0.81	0.89	0.86	-1.17	-0.36	-0.28	-0.31	-0.23	0.21	0.02	-0.13	-0.49	-0.33	1	1	1	1	1	1
33643	2	TGGT1_200460	hypothetical protein	[K].TRDEMDSEASFPR.[G]	TGGT1_200460-t26_1-p1 2xPhospho [S427(100); S430(100)]	2	transcript=TGGT1_200460-t26_1 | gene=TGGT1_200460 | organism=Toxoplasma_gondii_GT1 | gene_product=hypothetical protein | transcript_product=hypothetical protein | location=TGGT1_chrVIII:6876799-6882770(-) | protein_length=436 | sequence_SO=chromosome | SO=protein_coding_gene | is_pseudo=false	1xOxidation [M5]; 1xTMTpro [N-Term]; 2xPhospho [S7(100); S10(100)]	FALSE	High	0.000112214	0.000103235	1	1	TGGT1_200460-t26_1-p1 [421-433]	1	2020.80437	2.075	1.57	1.785	0.543	1.126	0.852	0.969	1.135	1.166	1.161	0.992	0.73	0.835	1.05	0.65	0.84	-0.88	0.17	-0.23	-0.05	0.18	0.22	0.21	-0.01	-0.45	-0.26	1	1	1	1	1	1
26259	3	TGGT1_282140	cwf21 protein	[R].RRTEGEEER.[T]	TGGT1_282140-t26_1-p1 1xPhospho [T598(100)]	2	transcript=TGGT1_282140-t26_1 | gene=TGGT1_282140 | organism=Toxoplasma_gondii_GT1 | gene_product=cwf21 domain-containing protein [Source:UniProtKB/TrEMBL;Acc:S7WBB6] | transcript_product=cwf21 protein | location=TGGT1_chrVIIa:4301135-4303180(+) | protein_length=681 | sequence_SO=chromosome | SO=protein_coding_gene | is_pseudo=false	1xTMTpro [N-Term]; 1xPhospho [T3(100)]	FALSE	High	0.00873744	0.000772025	1	1	TGGT1_282140-t26_1-p1 [596-604]	2	1545.73417	0.84	0.826	0.84	2.269	1.906	1.874	1.905	2.836	3.38	3.258	0.672	0.554	0.585	-0.25	-0.28	-0.25	1.18	0.93	0.91	0.93	1.5	1.76	1.7	-0.57	-0.85	-0.77	1	1	1	1	1	1
17926	3	TGGT1_309885	hypothetical protein	[R].IEPEDSDEDRTR.[M]	TGGT1_309885-t26_1-p1 1xPhospho [S565(100)]	3	transcript=TGGT1_309885-t26_1 | gene=TGGT1_309885 | organism=Toxoplasma_gondii_GT1 | gene_product=hypothetical protein | transcript_product=hypothetical protein | location=TGGT1_chrXI:829004-834560(-) | protein_length=1012 | sequence_SO=chromosome | SO=protein_coding_gene | is_pseudo=false	1xTMTpro [N-Term]; 1xPhospho [S6(100)]	FALSE	High	8.22E-05	0.000103235	1	1	TGGT1_309885-t26_1-p1 [560-571]	1	1845.81868	1.681	2	1.598	0.557	0.937	1.115	0.891	0.962	1.52	0.701	0.974	0.733	1.272	0.75	1	0.68	-0.84	-0.09	0.16	-0.17	-0.06	0.6	-0.51	-0.04	-0.45	0.35	1	1	1	1	1	1
5120	3	TGGT1_247450	hypothetical protein	[K].DRFSGGREETSR.[R]	TGGT1_247450-t26_1-p1 1xPhospho [S361(100)]	2	transcript=TGGT1_247450-t26_1 | gene=TGGT1_247450 | organism=Toxoplasma_gondii_GT1 | gene_product=hypothetical protein | transcript_product=hypothetical protein | location=TGGT1_chrXII:3275746-3284022(+) | protein_length=2303 | sequence_SO=chromosome | SO=protein_coding_gene | is_pseudo=false	1xTMTpro [N-Term]; 1xPhospho [S4(100)]	FALSE	High	0.00333949	0.00057176	1	1	TGGT1_247450-t26_1-p1 [358-369]	2	1780.82986	1.433	1.877	2.194	0.591	0.846	1.109	1.296	0.635	1.155	1.132	1.334	0.96	1.145	0.52	0.91	1.13	-0.76	-0.24	0.15	0.37	-0.66	0.21	0.18	0.42	-0.06	0.2	1	1	1	1	1	1
32577	NA	TGGT1_219690	hypothetical protein	[R].TDTFVER.[A]	TGGT1_219690-t26_1-p1 1xPhospho [T92(100)]	2	transcript=TGGT1_219690-t26_1 | gene=TGGT1_219690 | organism=Toxoplasma_gondii_GT1 | gene_product=hypothetical protein | transcript_product=hypothetical protein | location=TGGT1_chrXII:662698-665306(-) | protein_length=208 | sequence_SO=chromosome | SO=protein_coding_gene | is_pseudo=false	1xTMTpro [N-Term]; 1xPhospho [T3(100)]	FALSE	High	0.00817698	0.000772025	1	1	TGGT1_219690-t26_1-p1 [90-96]	0	1251.59415	1.76	4.451	4.31	0.547	0.962	2.433	2.357	1.784	3.375	0.841	0.539	0.721	2.804	0.82	2.15	2.11	-0.87	-0.06	1.28	1.24	0.84	1.75	-0.25	-0.89	-0.47	1.49	1	1	1	1	1	1
25696	5	TGGT1_314780	myosin G	[R].RPGDSTGQGAVSAER.[E]	TGGT1_314780-t26_1-p1 1xPhospho [S1515(100)]	1	transcript=TGGT1_314780-t26_1 | gene=TGGT1_314780 | organism=Toxoplasma_gondii_GT1 | gene_product=Myosin G [Source:UniProtKB/TrEMBL;Acc:A0A125YZG6] | transcript_product=myosin G | location=TGGT1_chrXI:4226752-4246422(-) | protein_length=2059 | sequence_SO=chromosome | SO=protein_coding_gene | is_pseudo=false	1xTMTpro [N-Term]; 1xPhospho [S12(100)]	FALSE	High	0.00117409	0.000226269	1	1	TGGT1_314780-t26_1-p1 [1504-1518]	0	1871.89318	1.224	0.935	1.501	0.962	1.177	0.899	1.443	0.846	0.889	0.772	1.391	1.011	1.869	0.29	-0.1	0.59	-0.06	0.23	-0.15	0.53	-0.24	-0.17	-0.37	0.48	0.02	0.9	1	1	1	1	1	1
34243	3	TGGT1_226250	DEAD (Asp-Glu-Ala-Asp) box polypeptide DDX3X	[R].TVAVYGGSDVK.[R]	TGGT1_226250-t26_1-p1 1xPhospho [S355(100)]	1	transcript=TGGT1_226250-t26_1 | gene=TGGT1_226250 | organism=Toxoplasma_gondii_GT1 | gene_product=DEAD (Asp-Glu-Ala-Asp) box polypeptide DDX3X [Source:UniProtKB/TrEMBL;Acc:A0A125YSI6] | transcript_product=DEAD (Asp-Glu-Ala-Asp) box polypeptide DDX3X | location=TGGT1_chrX:1667417-1670378(+) | protein_length=734 | sequence_SO=chromosome | SO=protein_coding_gene | is_pseudo=false	1xTMTpro [K11]; 1xTMTpro [N-Term]; 1xPhospho [S8(100)]	FALSE	High	0.0377175	0.00390925	1	1	TGGT1_226250-t26_1-p1 [348-358]	0	1783.94869	0.916	1.677	1.051	0.491	0.45	0.824	0.516	0.542	0.816	0.557	0.83	1.01	0.927	-0.13	0.75	0.07	-1.03	-1.15	-0.28	-0.95	-0.88	-0.29	-0.84	-0.27	0.01	-0.11	1	1	1	1	1	1
14036	2	TGGT1_247450	hypothetical protein	[R].GRSRESSEGGR.[Q]	TGGT1_247450-t26_1-p1 2xPhospho [S156(100); S159(99.4)]	5	transcript=TGGT1_247450-t26_1 | gene=TGGT1_247450 | organism=Toxoplasma_gondii_GT1 | gene_product=hypothetical protein | transcript_product=hypothetical protein | location=TGGT1_chrXII:3275746-3284022(+) | protein_length=2303 | sequence_SO=chromosome | SO=protein_coding_gene | is_pseudo=false	1xTMTpro [N-Term]; 2xPhospho [S3(100); S6(99.4)]	FALSE	High	0.00821577	0.000772025	1	1	TGGT1_247450-t26_1-p1 [154-164]	2	1641.70664	1.221	1.339	1.077	0.617	0.753	0.826	0.664	0.98	0.882	0.935	0.768	0.936	0.71	0.29	0.42	0.11	-0.7	-0.41	-0.28	-0.59	-0.03	-0.18	-0.1	-0.38	-0.1	-0.49	1	1	1	1	1	1
13960	3	TGGT1_233080	G-patch domain-containing protein	[R].GRSEEASEEK.[S]	TGGT1_233080-t26_1-p1 1xPhospho [S758(100)]	1	transcript=TGGT1_233080-t26_1 | gene=TGGT1_233080 | organism=Toxoplasma_gondii_GT1 | gene_product=G-patch domain-containing protein [Source:UniProtKB/TrEMBL;Acc:S7WC26] | transcript_product=G-patch domain-containing protein | location=TGGT1_chrVIII:2391965-2397097(+) | protein_length=1496 | sequence_SO=chromosome | SO=protein_coding_gene | is_pseudo=false	1xTMTpro [K10]; 1xTMTpro [N-Term]; 1xPhospho [S3(100)]	FALSE	High	0.00158443	0.000226269	1	1	TGGT1_233080-t26_1-p1 [756-765]	1	1809.88754	2.236	2.72	2.183	0.299	0.669	0.814	0.654	1.013	1.053	0.78	0.661	0.773	0.838	1.16	1.44	1.13	-1.74	-0.58	-0.3	-0.61	0.02	0.07	-0.36	-0.6	-0.37	-0.26	1	1	1	1	1	1
19176	2	TGGT1_213370	formin FRM3	[R].LSEETDKREESDEGDQR.[A]	TGGT1_213370-t26_1-p1 1xPhospho [S934(100)]	2	transcript=TGGT1_213370-t26_1 | gene=TGGT1_213370 | organism=Toxoplasma_gondii_GT1 | gene_product=FH2 domain-containing protein [Source:UniProtKB/TrEMBL;Acc:S7UPD2] | transcript_product=formin FRM3 | location=TGGT1_chrV:830746-839295(-) | protein_length=2849 | sequence_SO=chromosome | SO=protein_coding_gene | is_pseudo=false	1xTMTpro [K7]; 1xTMTpro [N-Term]; 1xPhospho [S11(100)]	FALSE	High	6.60E-05	0.000103235	1	1	TGGT1_213370-t26_1-p1 [924-940]	2	2711.26528	1.364	1.124	1.358	0.63	0.859	0.708	0.855	0.959	0.828	1	0.896	0.855	0.855	0.45	0.17	0.44	-0.67	-0.22	-0.5	-0.23	-0.06	-0.27	0	-0.16	-0.23	-0.23	1	1	1	1	1	1
6295	2	TGGT1_320430	putative cell-cycle-control protein (translation regulation)	[R].EASPETGDREK.[Q]	TGGT1_320430-t26_1-p1 1xPhospho [S12(100)]	4	transcript=TGGT1_320430-t26_1 | gene=TGGT1_320430 | organism=Toxoplasma_gondii_GT1 | gene_product=MI domain-containing protein [Source:UniProtKB/TrEMBL;Acc:S7VSQ1] | transcript_product=putative cell-cycle-control protein (translation regulation) | location=TGGT1_chrIV:310989-320081(+) | protein_length=1129 | sequence_SO=chromosome | SO=protein_coding_gene | is_pseudo=false	1xTMTpro [K11]; 1xTMTpro [N-Term]; 1xPhospho [S3(100)]	FALSE	High	0.0012006	0.000226269	1	1	TGGT1_320430-t26_1-p1 [10-20]	1	1906.94031	1.498	1.557	1.719	0.7	1.049	1.091	1.204	0.838	1.038	1.065	1.253	1.051	1.13	0.58	0.64	0.78	-0.51	0.07	0.13	0.27	-0.26	0.05	0.09	0.32	0.07	0.18	1	1	1	1	1	1
35893	3	TGGT1_267540	AGC kinase	[R].WEQAGTPR.[G]	TGGT1_267540-t26_1-p1 1xPhospho [T18(100)]	1	transcript=TGGT1_267540-t26_1 | gene=TGGT1_267540 | organism=Toxoplasma_gondii_GT1 | gene_product=Non-specific serine/threonine protein kinase [Source:UniProtKB/TrEMBL;Acc:S7UHQ3] | transcript_product=AGC kinase | location=TGGT1_chrIX:423236-428933(-) | protein_length=951 | sequence_SO=chromosome | SO=protein_coding_gene | is_pseudo=false	1xTMTpro [N-Term]; 1xPhospho [T6(100)]	FALSE	High	0.0431814	0.00446611	1	1	TGGT1_267540-t26_1-p1 [13-20]	0	1328.63193	1.892	1.739	1.75	0.419	0.792	0.728	0.732	1.019	0.906	0.779	0.777	0.803	0.94	0.92	0.8	0.81	-1.26	-0.34	-0.46	-0.45	0.03	-0.14	-0.36	-0.36	-0.32	-0.09	1	1	1	1	1	1
16180	5	TGGT1_209450	TLD protein	[R].HQQSGNWSSR.[H]	TGGT1_209450-t26_1-p1 1xPhospho [S186(100)]	2	transcript=TGGT1_209450-t26_1 | gene=TGGT1_209450 | organism=Toxoplasma_gondii_GT1 | gene_product=TLDc domain-containing protein [Source:UniProtKB/TrEMBL;Acc:S7UJE0] | transcript_product=TLD protein | location=TGGT1_chrIb:1247683-1255332(-) | protein_length=882 | sequence_SO=chromosome | SO=protein_coding_gene | is_pseudo=false	1xTMTpro [N-Term]; 1xPhospho [S4(100)]	FALSE	High	2.87E-06	0.000103235	1	1	TGGT1_209450-t26_1-p1 [183-192]	0	1570.70828	1.194	0.893	1.138	1.146	1.369	1.024	1.305	0.674	0.658	1.196	2.03	1.556	1.091	0.26	-0.16	0.19	0.2	0.45	0.03	0.38	-0.57	-0.6	0.26	1.02	0.64	0.13	1	1	1	1	1	1
30338	5	TGGT1_205320	hypothetical protein	[K].SREAGDEERGSSQEQQR.[R]	TGGT1_205320-t26_1-p1 2xPhospho [S217(99.3); S218(100)]	2	transcript=TGGT1_205320-t26_1 | gene=TGGT1_205320 | organism=Toxoplasma_gondii_GT1 | gene_product=hypothetical protein | transcript_product=hypothetical protein | location=TGGT1_chrVIIa:1385667-1389087(+) | protein_length=739 | sequence_SO=chromosome | SO=protein_coding_gene | is_pseudo=false	1xTMTpro [N-Term]; 2xPhospho [S11(99.3); S12(100)]	FALSE	High	0.00409843	0.00057176	1	1	TGGT1_205320-t26_1-p1 [207-223]	2	2413.01016	0.642	0.569	1.345	0.819	0.526	0.466	1.102	0.407	0.28	1.235	1.291	1.661	0.892	-0.64	-0.81	0.43	-0.29	-0.93	-1.1	0.14	-1.3	-1.83	0.3	0.37	0.73	-0.16	1	1	1	1	1	1
31770	4	TGGT1_254480	WD domain, G-beta repeat-containing protein	[K].STRSPTCPTDEER.[R]	TGGT1_254480-t26_1-p1 1xMethylthio [C773]	1	transcript=TGGT1_254480-t26_1 | gene=TGGT1_254480 | organism=Toxoplasma_gondii_GT1 | gene_product=WD domain, G-beta repeat-containing protein [Source:UniProtKB/TrEMBL;Acc:S7UMW1] | transcript_product=WD domain, G-beta repeat-containing protein | location=TGGT1_chrIII:1745233-1748585(-) | protein_length=816 | sequence_SO=chromosome | SO=protein_coding_gene | is_pseudo=false	1xMethylthio [C7]; 1xTMTpro [N-Term]; 1xPhospho [S/T]	FALSE	High	0.00193869	0.000226269	1	1	TGGT1_254480-t26_1-p1 [767-779]	1	1908.81519	1.104	1.266	1.138	0.852	0.94	1.078	0.969	0.869	3.05	0.693	1.082	0.353	1.399	0.14	0.34	0.19	-0.23	-0.09	0.11	-0.04	-0.2	1.61	-0.53	0.11	-1.5	0.48	1	1	1	1	1	1
14563	3	TGGT1_218580	RNA methyltransferase, TrmH family protein	[R].GSREEATYAESER.[K]	TGGT1_218580-t26_1-p1 1xPhospho [S1388(100)]	3	transcript=TGGT1_218580-t26_1 | gene=TGGT1_218580 | organism=Toxoplasma_gondii_GT1 | gene_product=SpoU_methylase domain-containing protein [Source:UniProtKB/TrEMBL;Acc:S7V1D0] | transcript_product=RNA methyltransferase, TrmH family protein | location=TGGT1_chrXII:1343203-1357999(+) | protein_length=2905 | sequence_SO=chromosome | SO=protein_coding_gene | is_pseudo=false	1xTMTpro [N-Term]; 1xPhospho [S2(100)]	FALSE	High	0.00245904	0.000494442	1	1	TGGT1_218580-t26_1-p1 [1387-1399]	1	1868.83467	2.065	1.893	2.603	0.282	0.583	0.535	0.735	1.541	0.602	1.12	0.379	0.888	0.656	1.05	0.92	1.38	-1.82	-0.78	-0.9	-0.44	0.62	-0.73	0.16	-1.4	-0.17	-0.61	1	1	1	1	1	1
30693	3	TGGT1_295850	cyclic nucleotide-binding domain-containing protein	[R].SRSVECGR.[R]	TGGT1_295850-t26_1-p1 1xMethylthio [C327]; 2xPhospho [S322(100); S324(100)]	2	transcript=TGGT1_295850-t26_1 | gene=TGGT1_295850 | organism=Toxoplasma_gondii_GT1 | gene_product=Cyclic nucleotide-binding domain-containing protein [Source:UniProtKB/TrEMBL;Acc:S7VRS7] | transcript_product=cyclic nucleotide-binding domain-containing protein | location=TGGT1_chrIa:1477996-1491633(-) | protein_length=3062 | sequence_SO=chromosome | SO=protein_coding_gene | is_pseudo=false	1xMethylthio [C6]; 1xTMTpro [N-Term]; 2xPhospho [S1(100); S3(100)]	FALSE	High	0.031744	0.00339108	1	1	TGGT1_295850-t26_1-p1 [322-329]	1	1403.5533	1.157	1.555	0.976	0.988	1.142	1.536	0.964	0.819	1.299	0.869	1.396	1.182	1.11	0.21	0.64	-0.03	-0.02	0.19	0.62	-0.05	-0.29	0.38	-0.2	0.48	0.24	0.15	1	1	1	1	1	1
19764	2	TGGT1_290630	AP2 domain transcription factor AP2IX-7	[R].LYDSVPSPLR.[S]	TGGT1_290630-t26_1-p1 1xPhospho [S1001(100)]	1	transcript=TGGT1_290630-t26_1 | gene=TGGT1_290630 | organism=Toxoplasma_gondii_GT1 | gene_product=AP2/ERF domain-containing protein [Source:UniProtKB/TrEMBL;Acc:S7UP83] | transcript_product=AP2 domain transcription factor AP2IX-7 | location=TGGT1_chrIX:3593432-3601897(+) | protein_length=2671 | sequence_SO=chromosome | SO=protein_coding_gene | is_pseudo=false	1xTMTpro [N-Term]; 1xPhospho [S7(100)]	FALSE	High	0.0213847	0.00279571	1	1	TGGT1_290630-t26_1-p1 [995-1004]	0	1530.78883	1.456	1.352	1.124	0.634	0.924	0.858	0.713	0.874	0.843	0.804	1.058	1.017	0.886	0.54	0.44	0.17	-0.66	-0.11	-0.22	-0.49	-0.19	-0.25	-0.31	0.08	0.03	-0.17	1	1	1	1	1	1
13332	5	TGGT1_215620	hypothetical protein	[R].GNSLSHANAR.[G]	TGGT1_215620-t26_1-p1 1xPhospho [S1305(100)]	2	transcript=TGGT1_215620-t26_1 | gene=TGGT1_215620 | organism=Toxoplasma_gondii_GT1 | gene_product=hypothetical protein | transcript_product=hypothetical protein | location=TGGT1_chrX:6944684-6950560(+) | protein_length=1958 | sequence_SO=chromosome | SO=protein_coding_gene | is_pseudo=false	1xTMTpro [N-Term]; 1xPhospho [S3(100)]	FALSE	High	9.30E-05	0.000103235	1	1	TGGT1_215620-t26_1-p1 [1303-1312]	0	1410.68101	0.738	0.735	0.894	0.566	0.417	0.416	0.505	0.29	0.174	0.293	1.438	2.395	1.724	-0.44	-0.44	-0.16	-0.82	-1.26	-1.27	-0.98	-1.79	-2.53	-1.77	0.52	1.26	0.79	1	1	1	1	1	1
12265	3	TGGT1_272320	DHHC zinc finger domain-containing protein	[R].GGKETPSEDADTQLR.[Q]	TGGT1_272320-t26_1-p1 1xPhospho [T868(100)]	1	transcript=TGGT1_272320-t26_1 | gene=TGGT1_272320 | organism=Toxoplasma_gondii_GT1 | gene_product=ANK_REP_REGION domain-containing protein [Source:UniProtKB/TrEMBL;Acc:S7V3W2] | transcript_product=DHHC zinc finger domain-containing protein | location=TGGT1_chrVIII:4068638-4079255(-) | protein_length=943 | sequence_SO=chromosome | SO=protein_coding_gene | is_pseudo=false	1xTMTpro [K3]; 1xTMTpro [N-Term]; 1xPhospho [T5(100)]	FALSE	High	0.0323697	0.00339108	1	1	TGGT1_272320-t26_1-p1 [864-878]	1	2292.13644	0.777	1.187	0.995	0.772	0.599	0.916	0.768	0.634	0.822	0.675	0.946	1.115	1.136	-0.36	0.25	-0.01	-0.37	-0.74	-0.13	-0.38	-0.66	-0.28	-0.57	-0.08	0.16	0.18	1	1	1	1	1	1
3832	3	TGGT1_310280	Phosphoethanolamine-cytidyltransferase	[R].DASVCTHEQTR.[N]	TGGT1_310280-t26_1-p1 1xMethylthio [C337]; 1xPhospho [S335(100)]	3	transcript=TGGT1_310280-t26_1 | gene=TGGT1_310280 | organism=Toxoplasma_gondii_GT1 | gene_product=Phosphoethanolamine-cytidyltransferase [Source:UniProtKB/TrEMBL;Acc:S7UT77] | transcript_product=Phosphoethanolamine-cytidyltransferase | location=TGGT1_chrXI:1182233-1186804(+) | protein_length=1128 | sequence_SO=chromosome | SO=protein_coding_gene | is_pseudo=false	1xMethylthio [C5]; 1xTMTpro [N-Term]; 1xPhospho [S3(100)]	FALSE	High	1.78E-06	0.000103235	1	1	TGGT1_310280-t26_1-p1 [333-343]	0	1676.70927	1.742	2.101	1.982	0.484	0.843	1.017	0.96	0.704	1.704	0.978	1.199	0.597	0.981	0.8	1.07	0.99	-1.05	-0.25	0.02	-0.06	-0.51	0.77	-0.03	0.26	-0.74	-0.03	1	1	1	1	1	1
25821	5	TGGT1_268330	hypothetical protein	[R].RPSSSAGLER.[T]	TGGT1_268330-t26_1-p1 2xPhospho [S1852(100); S1853(100)]	2	transcript=TGGT1_268330-t26_1 | gene=TGGT1_268330 | organism=Toxoplasma_gondii_GT1 | gene_product=hypothetical protein | transcript_product=hypothetical protein | location=TGGT1_chrVIII:6529494-6542333(+) | protein_length=2958 | sequence_SO=chromosome | SO=protein_coding_gene | is_pseudo=false	1xTMTpro [N-Term]; 2xPhospho [S3(100); S4(100)]	FALSE	High	0.000562702	0.000226269	1	1	TGGT1_268330-t26_1-p1 [1850-1859]	0	1523.69395	0.887	0.464	1.008	0.938	0.831	0.435	0.945	0.874	0.362	1.204	0.952	1.201	0.785	-0.17	-1.11	0.01	-0.09	-0.27	-1.2	-0.08	-0.2	-1.47	0.27	-0.07	0.26	-0.35	1	1	1	1	1	1
29539	2	TGGT1_278660	putative P-type ATPase4	[K].SISSVSQMHR.[D]	TGGT1_278660-t26_1-p1 1xPhospho [S103(100)]	2	transcript=TGGT1_278660-t26_1 | gene=TGGT1_278660 | organism=Toxoplasma_gondii_GT1 | gene_product=Cation_ATPase_N domain-containing protein [Source:UniProtKB/TrEMBL;Acc:S7UZZ0] | transcript_product=putative P-type ATPase4 | location=TGGT1_chrXII:5863040-5875230(+) | protein_length=1338 | sequence_SO=chromosome | SO=protein_coding_gene | is_pseudo=false	1xOxidation [M8]; 1xTMTpro [N-Term]; 1xPhospho [S6(100)]	FALSE	High	0.0286753	0.00324063	1	1	TGGT1_278660-t26_1-p1 [98-107]	0	1531.72591	1.479	1.207	1.154	0.559	0.826	0.674	0.645	0.816	0.577	0.702	1.012	1.168	0.918	0.56	0.27	0.21	-0.84	-0.28	-0.57	-0.63	-0.29	-0.79	-0.51	0.02	0.22	-0.12	1	1	1	1	1	1
24692	3	TGGT1_288800	endonuclease/exonuclease/phosphatase family protein	[R].RGEGGASSQEGR.[H]		1	transcript=TGGT1_288800-t26_1 | gene=TGGT1_288800 | organism=Toxoplasma_gondii_GT1 | gene_product=IPPc domain-containing protein [Source:UniProtKB/TrEMBL;Acc:S7VY97] | transcript_product=endonuclease/exonuclease/phosphatase family protein | location=TGGT1_chrIX:2541784-2550105(-) | protein_length=842 | sequence_SO=chromosome | SO=protein_coding_gene | is_pseudo=false	1xTMTpro [N-Term]; 1xPhospho [S]	FALSE	High	0.0734173	0.00694392	1	1	TGGT1_288800-t26_1-p1 [225-236]	1	1574.72433	2.047	1.706	2.315	0.441	0.902	0.752	1.02	1.132	0.789	1.087	0.797	0.953	0.938	1.03	0.77	1.21	-1.18	-0.15	-0.41	0.03	0.18	-0.34	0.12	-0.33	-0.07	-0.09	1	1	1	1	1	1
12398	4	TGGT1_273560	putative kinesin heavy chain	[K].GGRDENVARSETR.[R]	TGGT1_273560-t26_1-p1 1xPhospho [S679(100)]	2	transcript=TGGT1_273560-t26_1 | gene=TGGT1_273560 | organism=Toxoplasma_gondii_GT1 | gene_product=Kinesin motor domain-containing protein [Source:UniProtKB/TrEMBL;Acc:S7V3F2] | transcript_product=putative kinesin heavy chain | location=TGGT1_chrVIII:3381230-3400326(-) | protein_length=1641 | sequence_SO=chromosome | SO=protein_coding_gene | is_pseudo=false	1xTMTpro [N-Term]; 1xPhospho [S10(100)]	FALSE	High	0.0249713	0.00296317	1	1	TGGT1_273560-t26_1-p1 [670-682]	2	1830.87787	0.973	1.073	1.439	1.604	1.561	1.721	2.307	1.842	5.492	2.574	0.847	0.313	0.896	-0.04	0.1	0.52	0.68	0.64	0.78	1.21	0.88	2.46	1.36	-0.24	-1.67	-0.16	1	1	1	1	1	1
9555	3	TGGT1_213392	surface antigen repeat-containing protein	[R].EVDLGHTPEGEQTQPDGEGRPEELR.[S]	TGGT1_213392-t26_1-p1 1xPhospho [T527(100)]	5	transcript=TGGT1_213392-t26_1 | gene=TGGT1_213392 | organism=Toxoplasma_gondii_GT1 | gene_product=Surface antigen repeat-containing protein [Source:UniProtKB/TrEMBL;Acc:S7UP73] | transcript_product=surface antigen repeat-containing protein | location=TGGT1_chrV:850154-864700(+) | protein_length=2317 | sequence_SO=chromosome | SO=protein_coding_gene | is_pseudo=false	1xTMTpro [N-Term]; 1xPhospho [T7(100)]	FALSE	High	3.07E-11	0.000103235	1	1	TGGT1_213392-t26_1-p1 [521-545]	0	3159.4551	1.603	1.436	1.289	0.509	0.816	0.731	0.656	1.632	0.975	0.819	0.5	0.75	0.802	0.68	0.52	0.37	-0.97	-0.29	-0.45	-0.61	0.71	-0.04	-0.29	-1	-0.42	-0.32	1	1	1	1	1	1
8475	3	TGGT1_286270	hypothetical protein	[R].EREDTEEEEDEDTEGGALEK.[L]	TGGT1_286270-t26_1-p1 1xPhospho [T2327(100)]	10	transcript=TGGT1_286270-t26_1 | gene=TGGT1_286270 | organism=Toxoplasma_gondii_GT1 | gene_product=hypothetical protein | transcript_product=hypothetical protein | location=TGGT1_chrV:1710440-1731076(-) | protein_length=5711 | sequence_SO=chromosome | SO=protein_coding_gene | is_pseudo=false	1xTMTpro [K20]; 1xTMTpro [N-Term]; 1xPhospho [T5(100)]	FALSE	High	1.39E-08	0.000103235	1	1	TGGT1_286270-t26_1-p1 [2323-2342]	1	2998.31817	1.286	1.248	0.77	0.706	0.908	0.882	0.544	1.687	0.893	0.839	0.538	0.987	0.648	0.36	0.32	-0.38	-0.5	-0.14	-0.18	-0.88	0.75	-0.16	-0.25	-0.89	-0.02	-0.63	1	1	1	1	1	1
31899	2	TGGT1_306400	hypothetical protein	[R].SVEAAQAGRESR.[E]	TGGT1_306400-t26_1-p1 1xPhospho [S661(100)]	1	transcript=TGGT1_306400-t26_1 | gene=TGGT1_306400 | organism=Toxoplasma_gondii_GT1 | gene_product=C3H1-type domain-containing protein [Source:UniProtKB/TrEMBL;Acc:S7UHB0] | transcript_product=hypothetical protein | location=TGGT1_chrIX:5832391-5837378(+) | protein_length=1403 | sequence_SO=chromosome | SO=protein_coding_gene | is_pseudo=false	1xTMTpro [N-Term]; 1xPhospho [S11(100)]	FALSE	High	0.0141992	0.00184623	1	1	TGGT1_306400-t26_1-p1 [651-662]	1	1644.80258	1.188	1.43	1.303	0.578	0.686	0.826	0.752	0.822	1.12	1.013	0.835	0.738	0.743	0.25	0.52	0.38	-0.79	-0.54	-0.28	-0.41	-0.28	0.16	0.02	-0.26	-0.44	-0.43	1	1	1	1	1	1
17205	2	TGGT1_230850	hypothetical protein	[K].KRTDDEEAGK.[I]	TGGT1_230850-t26_1-p1 1xPhospho [T390(100)]	2	transcript=TGGT1_230850-t26_1 | gene=TGGT1_230850 | organism=Toxoplasma_gondii_GT1 | gene_product=hypothetical protein | transcript_product=hypothetical protein | location=TGGT1_chrVIII:1056415-1058913(+) | protein_length=476 | sequence_SO=chromosome | SO=protein_coding_gene | is_pseudo=false	2xTMTpro [K1; K10]; 1xTMTpro [N-Term]; 1xPhospho [T3(100)]	FALSE	High	2.83E-05	0.000103235	1	1	TGGT1_230850-t26_1-p1 [388-397]	2	2141.14197	1.878	1.425	1.439	0.517	0.97	0.736	0.744	1.104	0.851	0.861	0.879	0.866	0.863	0.91	0.51	0.53	-0.95	-0.04	-0.44	-0.43	0.14	-0.23	-0.22	-0.19	-0.21	-0.21	1	1	1	1	1	1
26015	5	TGGT1_218358	zinc knuckle domain-containing protein	[R].RQSEIDTPSDPK.[S]	TGGT1_218358-t26_1-p1 1xPhospho [S30(100)]	3	transcript=TGGT1_218358-t26_1 | gene=TGGT1_218358 | organism=Toxoplasma_gondii_GT1 | gene_product=Zinc knuckle domain-containing protein [Source:UniProtKB/TrEMBL;Acc:S7WA64] | transcript_product=zinc knuckle domain-containing protein | location=TGGT1_chrXII:1511909-1514768(-) | protein_length=442 | sequence_SO=chromosome | SO=protein_coding_gene | is_pseudo=false	1xTMTpro [K12]; 1xTMTpro [N-Term]; 1xPhospho [S3(100)]	FALSE	High	3.83E-05	0.000103235	1	1	TGGT1_218358-t26_1-p1 [28-39]	1	2061.05092	0.906	0.823	0.964	3.066	2.777	2.522	2.955	2.622	2.069	3.839	1.059	1.219	0.77	-0.14	-0.28	-0.05	1.62	1.47	1.33	1.56	1.39	1.05	1.94	0.08	0.29	-0.38	1	1	1	0.019557152	0.031201845	0.065892591
1295	3	TGGT1_264640	bromodomain-containing protein	[R].AHGAVGPVAVAGVSPYPPAVGDGAPSDVGK.[G]	TGGT1_264640-t26_1-p1 1xPhospho [S992(100)]	1	transcript=TGGT1_264640-t26_1 | gene=TGGT1_264640 | organism=Toxoplasma_gondii_GT1 | gene_product=Bromo domain-containing protein [Source:UniProtKB/TrEMBL;Acc:S7UFU4] | transcript_product=bromodomain-containing protein | location=TGGT1_chrIX:1974690-1979113(-) | protein_length=1354 | sequence_SO=chromosome | SO=protein_coding_gene | is_pseudo=false	1xTMTpro [K30]; 1xTMTpro [N-Term]; 1xPhospho [S26(100)]	FALSE	High	5.12E-16	0.000103235	1	1	TGGT1_264640-t26_1-p1 [967-996]	0	3387.75938	2.8	1.974	2.553	0.323	0.904	0.637	0.825	1.155	0.67	1.063	0.783	0.951	0.775	1.49	0.98	1.35	-1.63	-0.15	-0.65	-0.28	0.21	-0.58	0.09	-0.35	-0.07	-0.37	1	1	1	1	1	1
1867	2	TGGT1_233000	KOW motif domain-containing protein	[R].AQGESVRR.[G]	TGGT1_233000-t26_1-p1 1xPhospho [S1006(100)]	3	transcript=TGGT1_233000-t26_1 | gene=TGGT1_233000 | organism=Toxoplasma_gondii_GT1 | gene_product=KOW motif domain-containing protein [Source:UniProtKB/TrEMBL;Acc:S7V342] | transcript_product=KOW motif domain-containing protein | location=TGGT1_chrVIII:2313902-2327775(-) | protein_length=1179 | sequence_SO=chromosome | SO=protein_coding_gene | is_pseudo=false	1xTMTpro [N-Term]; 1xPhospho [S5(100)]	FALSE	High	0.048023	0.00470822	1	1	TGGT1_233000-t26_1-p1 [1002-1009]	1	1286.65373	1.27	1.155	0.979	0.63	0.8	0.727	0.616	0.923	0.86	0.654	0.867	0.845	0.943	0.35	0.21	-0.03	-0.67	-0.32	-0.46	-0.7	-0.12	-0.22	-0.61	-0.21	-0.24	-0.09	1	1	1	1	1	1
26363	3	TGGT1_221200B	CW-type Zinc Finger protein	[R].RSDSWGDEER.[G]	TGGT1_221200B-t26_1-p1 1xPhospho [S1212(99.7)]	6	transcript=TGGT1_221200B-t26_1 | gene=TGGT1_221200B | organism=Toxoplasma_gondii_GT1 | gene_product=CW-type Zinc Finger protein [Source:UniProtKB/TrEMBL;Acc:S7W0D8] | transcript_product=CW-type Zinc Finger protein | location=TGGT1_chrII:103063-106965(-) | protein_length=1300 | sequence_SO=chromosome | SO=protein_coding_gene | is_pseudo=false	1xTMTpro [N-Term]; 1xPhospho [S4(99.7)]	FALSE	High	1.06E-05	0.000103235	1	1	TGGT1_221200B-t26_1-p1 [1209-1218]	1	1620.69745	1.468	1.771	2.044	0.71	1.042	1.257	1.451	0.866	1.13	1.115	1.203	1.112	1.301	0.55	0.82	1.03	-0.49	0.06	0.33	0.54	-0.21	0.18	0.16	0.27	0.15	0.38	1	1	1	1	1	1
12752	3	TGGT1_306020	hypothetical protein	[K].GKEEENWDAVARSEDAR.[S]	TGGT1_306020-t26_1-p1 1xPhospho [S6587(100)]	1	transcript=TGGT1_306020-t26_1 | gene=TGGT1_306020 | organism=Toxoplasma_gondii_GT1 | gene_product=hypothetical protein | transcript_product=hypothetical protein | location=TGGT1_chrIX:5506123-5536326(+) | protein_length=8858 | sequence_SO=chromosome | SO=protein_coding_gene | is_pseudo=false	1xTMTpro [K2]; 1xTMTpro [N-Term]; 1xPhospho [S13(100)]	FALSE	High	0.0418964	0.00418919	1	1	TGGT1_306020-t26_1-p1 [6575-6591]	2	2650.27539	1.943	1.409	1.321	0.794	1.543	1.119	1.05	1.55	1.154	0.867	0.995	0.969	1.21	0.96	0.49	0.4	-0.33	0.63	0.16	0.07	0.63	0.21	-0.21	-0.01	-0.05	0.28	1	1	1	1	1	1
25831	3	TGGT1_232800	hypothetical protein	[K].RPSTSDAESNAEVK.[Q]	TGGT1_232800-t26_1-p1 2xPhospho [S1437(100); S/T]	1	transcript=TGGT1_232800-t26_1 | gene=TGGT1_232800 | organism=Toxoplasma_gondii_GT1 | gene_product=hypothetical protein | transcript_product=hypothetical protein | location=TGGT1_chrVIII:2264416-2268927(+) | protein_length=1503 | sequence_SO=chromosome | SO=protein_coding_gene | is_pseudo=false	1xTMTpro [K14]; 1xTMTpro [N-Term]; 2xPhospho [S9(100); S/T]	FALSE	High	0.0169465	0.00203704	1	1	TGGT1_232800-t26_1-p1 [1429-1442]	0	2259.05509	2.084	2.504	3.038	0.369	0.77	0.925	1.122	0.846	1.304	1.342	0.911	0.71	0.836	1.06	1.32	1.6	-1.44	-0.38	-0.11	0.17	-0.24	0.38	0.42	-0.14	-0.49	-0.26	1	1	1	1	1	1
26683	2	TGGT1_253570	hypothetical protein	[R].RSSSATAGSAGR.[Q]	TGGT1_253570-t26_1-p1 2xPhospho [S293(99.4); S294(100)]	3	transcript=TGGT1_253570-t26_1 | gene=TGGT1_253570 | organism=Toxoplasma_gondii_GT1 | gene_product=hypothetical protein | transcript_product=hypothetical protein | location=TGGT1_chrIII:1017173-1020294(+) | protein_length=318 | sequence_SO=chromosome | SO=protein_coding_gene | is_pseudo=false	1xTMTpro [N-Term]; 2xPhospho [S3(99.4); S4(100)]	FALSE	High	0.000577976	0.000226269	1	1	TGGT1_253570-t26_1-p1 [291-302]	1	1571.68993	1.592	1.69	1.599	0.691	1.101	1.169	1.105	0.961	1.156	0.923	1.146	1.011	1.197	0.67	0.76	0.68	-0.53	0.14	0.23	0.14	-0.06	0.21	-0.11	0.2	0.02	0.26	1	1	1	1	1	1
5372	3	TGGT1_319880	MORN repeat-containing protein	[K].DSETVEWSEEEVHADAK.[E]	TGGT1_319880-t26_1-p1 1xPhospho [S611(100)]	2	transcript=TGGT1_319880-t26_1 | gene=TGGT1_319880 | organism=Toxoplasma_gondii_GT1 | gene_product=MORN repeat-containing protein [Source:UniProtKB/TrEMBL;Acc:S7VYR6] | transcript_product=MORN repeat-containing protein | location=TGGT1_chrIV:642636-655529(+) | protein_length=1872 | sequence_SO=chromosome | SO=protein_coding_gene | is_pseudo=false	1xTMTpro [K17]; 1xTMTpro [N-Term]; 1xPhospho [S8(100)]	FALSE	High	1.71E-08	0.000103235	1	1	TGGT1_319880-t26_1-p1 [604-620]	0	2649.22129	1.852	1.885	1.477	0.477	0.883	0.898	0.704	1.3	0.979	1.325	0.679	0.918	0.531	0.89	0.91	0.56	-1.07	-0.18	-0.15	-0.51	0.38	-0.03	0.41	-0.56	-0.12	-0.91	1	1	1	1	1	1
14096	4	TGGT1_265240	hypothetical protein	[R].GRVDEGSSDDETK.[E]		1	transcript=TGGT1_265240-t26_1 | gene=TGGT1_265240 | organism=Toxoplasma_gondii_GT1 | gene_product=hypothetical protein | transcript_product=hypothetical protein | location=TGGT1_chrIX:1491577-1498347(+) | protein_length=1238 | sequence_SO=chromosome | SO=protein_coding_gene | is_pseudo=false	1xTMTpro [K13]; 1xTMTpro [N-Term]; 1xPhospho [S/T]	FALSE	High	0.00716355	0.000672868	1	1	TGGT1_265240-t26_1-p1 [1054-1066]	1	2082.98363	1.027	0.928	0.461	0.97	0.996	0.899	0.447	0.657	1.162	0.397	1.515	0.774	1.125	0.04	-0.11	-1.12	-0.04	-0.01	-0.15	-1.16	-0.61	0.22	-1.33	0.6	-0.37	0.17	1	1	1	1	1	1
22845	3	TGGT1_220240	hypothetical protein	[R].QRGSSPETAPER.[G]	TGGT1_220240-t26_1-p1 1xPhospho [S126(100)]	4	transcript=TGGT1_220240-t26_1 | gene=TGGT1_220240 | organism=Toxoplasma_gondii_GT1 | gene_product=hypothetical protein | transcript_product=hypothetical protein | location=TGGT1_chrV:140178-141758(-) | protein_length=526 | sequence_SO=chromosome | SO=protein_coding_gene | is_pseudo=false	1xTMTpro [N-Term]; 1xPhospho [S4(100)]	FALSE	High	0.00829392	0.000772025	1	1	TGGT1_220240-t26_1-p1 [123-134]	1	1698.81314	1.175	1.591	1.768	0.517	0.608	0.822	0.914	0.791	1.028	1.461	0.768	0.8	0.626	0.23	0.67	0.82	-0.95	-0.72	-0.28	-0.13	-0.34	0.04	0.55	-0.38	-0.32	-0.68	1	1	1	1	1	1
26956	3	TGGT1_271460	putative protein c14orf29	[R].RTSFSEGQR.[Q]	TGGT1_271460-t26_1-p1 2xPhospho [T537(100); S538(100)]	3	transcript=TGGT1_271460-t26_1 | gene=TGGT1_271460 | organism=Toxoplasma_gondii_GT1 | gene_product=Hydrolase_4 domain-containing protein [Source:UniProtKB/TrEMBL;Acc:S7V3V0] | transcript_product=putative protein c14orf29 | location=TGGT1_chrVIII:4472962-4481955(+) | protein_length=884 | sequence_SO=chromosome | SO=protein_coding_gene | is_pseudo=false	1xTMTpro [N-Term]; 2xPhospho [T2(100); S3(100)]	FALSE	High	0.00421267	0.00057176	1	1	TGGT1_271460-t26_1-p1 [536-544]	1	1531.66265	2.722	3.038	2.288	0.417	1.134	1.266	0.953	0.731	1.586	0.821	1.552	0.798	1.161	1.44	1.6	1.19	-1.26	0.18	0.34	-0.07	-0.45	0.67	-0.28	0.63	-0.32	0.22	1	1	1	1	1	1
27985	3	TGGT1_268780	hypothetical protein	[R].SDSGDTGPTHAK.[R]		1	transcript=TGGT1_268780-t26_1 | gene=TGGT1_268780 | organism=Toxoplasma_gondii_GT1 | gene_product=hypothetical protein | transcript_product=hypothetical protein | location=TGGT1_chrVIII:6292251-6316928(-) | protein_length=7354 | sequence_SO=chromosome | SO=protein_coding_gene | is_pseudo=false	1xTMTpro [K12]; 1xTMTpro [N-Term]; 1xPhospho [S/T]	FALSE	High	0.023157	0.00279571	1	1	TGGT1_268780-t26_1-p1 [5500-5511]	0	1860.89844	1.586	2.227	1.95	0.431	0.684	0.96	0.84	0.549	1.154	0.676	1.245	0.832	1.243	0.67	1.16	0.96	-1.21	-0.55	-0.06	-0.25	-0.86	0.21	-0.56	0.32	-0.27	0.31	1	1	1	1	1	1
940	3	TGGT1_254300	hypothetical protein	[R].AFVSDEASYR.[R]	TGGT1_254300-t26_1-p1 1xPhospho [S894(100)]	2	transcript=TGGT1_254300-t26_1 | gene=TGGT1_254300 | organism=Toxoplasma_gondii_GT1 | gene_product=hypothetical protein | transcript_product=hypothetical protein | location=TGGT1_chrIII:1566444-1577118(+) | protein_length=1776 | sequence_SO=chromosome | SO=protein_coding_gene | is_pseudo=false	1xTMTpro [N-Term]; 1xPhospho [S4(100)]	FALSE	High	0.00138526	0.000226269	1	1	TGGT1_254300-t26_1-p1 [891-900]	0	1528.70041	1.38	1.448	1.012	0.644	0.889	0.932	0.652	1.398	1.386	0.898	0.636	0.673	0.726	0.46	0.53	0.02	-0.64	-0.17	-0.1	-0.62	0.48	0.47	-0.15	-0.65	-0.57	-0.46	1	1	1	1	1	1
17571	5	TGGT1_223940	GAP45 protein	[K].LASPEDSASETTMATQPQK.[V]	TGGT1_223940-t26_1-p1 1xPhospho [S163(100)]	1	transcript=TGGT1_223940-t26_1 | gene=TGGT1_223940 | organism=Toxoplasma_gondii_GT1 | gene_product=GAP45 protein [Source:UniProtKB/TrEMBL;Acc:A0A125YXT6] | transcript_product=GAP45 protein | location=TGGT1_chrX:3344621-3345358(-) | protein_length=245 | sequence_SO=chromosome | SO=protein_coding_gene | is_pseudo=false	1xOxidation [M13]; 1xTMTpro [K19]; 1xTMTpro [N-Term]; 1xPhospho [S3(100)]	FALSE	High	0.00256037	0.00057176	1	1	TGGT1_223940-t26_1-p1 [161-179]	0	2696.29816	0.817	0.754	0.569	1.28	1.046	0.965	0.729	1.628	0.371	0.735	0.642	2.6	0.992	-0.29	-0.41	-0.81	0.36	0.06	-0.05	-0.46	0.7	-1.43	-0.45	-0.64	1.38	-0.01	1	1	1	1	1	1
23827	3	TGGT1_273520	PCI domain-containing protein	[R].RDPMAAVAASMASR.[R]		1	transcript=TGGT1_273520-t26_1 | gene=TGGT1_273520 | organism=Toxoplasma_gondii_GT1 | gene_product=Eukaryotic translation initiation factor 3 subunit E [Source:UniProtKB/TrEMBL;Acc:A0A125YQR1] | transcript_product=PCI domain-containing protein | location=TGGT1_chrVIII:3416534-3423842(+) | protein_length=601 | sequence_SO=chromosome | SO=protein_coding_gene | is_pseudo=false	1xTMTpro [N-Term]; 1xPhospho [S]	FALSE	High	0.101731	0.00932101	1	1	TGGT1_273520-t26_1-p1 [579-592]	1	1817.87226	1.98	1.523	1.435	0.449	0.888	0.683	0.644	2.508	0.863	0.872	0.354	0.791	0.738	0.99	0.61	0.52	-1.16	-0.17	-0.55	-0.64	1.33	-0.21	-0.2	-1.5	-0.34	-0.44	1	1	1	1	1	1
35904	5	TGGT1_294620	putative eukaryotic initiation factor-3, subunit 8	[K].WGLRSEGDK.[S]	TGGT1_294620-t26_1-p1 1xPhospho [S260(100)]	1	transcript=TGGT1_294620-t26_1 | gene=TGGT1_294620 | organism=Toxoplasma_gondii_GT1 | gene_product=Eukaryotic translation initiation factor 3 subunit C [Source:UniProtKB/TrEMBL;Acc:A0A125YXE7] | transcript_product=putative eukaryotic initiation factor-3, subunit 8 | location=TGGT1_chrIa:989669-996523(-) | protein_length=971 | sequence_SO=chromosome | SO=protein_coding_gene | is_pseudo=false	1xTMTpro [K9]; 1xTMTpro [N-Term]; 1xPhospho [S5(100)]	FALSE	High	0.100196	0.00932101	1	1	TGGT1_294620-t26_1-p1 [256-264]	1	1735.90241	1.041	1.02	1.005	8.178	8.512	8.344	8.221	3.223	3.246	4.332	2.641	2.57	1.898	0.06	0.03	0.01	3.03	3.09	3.06	3.04	1.69	1.7	2.12	1.4	1.36	0.92	1	1	1	0.790703426	1	1
29230	5	TGGT1_316680	RNA pseudouridine synthase superfamily protein	[R].SLEASLQWEGASPTAEGDR.[A]	TGGT1_316680-t26_1-p1 1xPhospho [S1156(100)]	1	transcript=TGGT1_316680-t26_1 | gene=TGGT1_316680 | organism=Toxoplasma_gondii_GT1 | gene_product=PseudoU_synth_2 domain-containing protein [Source:UniProtKB/TrEMBL;Acc:S7W0Z9] | transcript_product=RNA pseudouridine synthase superfamily protein | location=TGGT1_chrXI:5438209-5447413(+) | protein_length=2780 | sequence_SO=chromosome | SO=protein_coding_gene | is_pseudo=false	1xTMTpro [N-Term]; 1xPhospho [S1(100)]	FALSE	High	3.90E-06	0.000103235	1	1	TGGT1_316680-t26_1-p1 [1156-1174]	0	2388.10397	1.058	0.826	1.156	0.921	0.974	0.761	1.064	1.205	0.453	2.232	0.809	1.68	0.477	0.08	-0.28	0.21	-0.12	-0.04	-0.39	0.09	0.27	-1.14	1.16	-0.31	0.75	-1.07	1	1	1	1	1	1
33639	3	TGGT1_214740	hypothetical protein	[R].TRDEEEEEEGEVSDGSGGER.[D]	TGGT1_214740-t26_1-p1 1xPhospho [S1515(100)]	3	transcript=TGGT1_214740-t26_1 | gene=TGGT1_214740 | organism=Toxoplasma_gondii_GT1 | gene_product=hypothetical protein | transcript_product=hypothetical protein | location=TGGT1_chrX:6349454-6354178(+) | protein_length=1574 | sequence_SO=chromosome | SO=protein_coding_gene | is_pseudo=false	1xTMTpro [N-Term]; 1xPhospho [S13(100)]	FALSE	High	0.000758537	0.000226269	1	1	TGGT1_214740-t26_1-p1 [1503-1522]	1	2580.05417	1.632	1.642	2.191	0.485	0.791	0.796	1.061	1.14	0.914	1.461	0.694	0.871	0.727	0.71	0.72	1.13	-1.05	-0.34	-0.33	0.09	0.19	-0.13	0.55	-0.53	-0.2	-0.46	1	1	1	1	1	1
17784	4	TGGT1_220260	hypothetical protein	[K].LDSRETDR.[G]	TGGT1_220260-t26_1-p1 1xPhospho [S423(99.4)]	3	transcript=TGGT1_220260-t26_1 | gene=TGGT1_220260 | organism=Toxoplasma_gondii_GT1 | gene_product=RMI1_N domain-containing protein [Source:UniProtKB/TrEMBL;Acc:S7UH63] | transcript_product=hypothetical protein | location=TGGT1_chrV:148249-150039(+) | protein_length=596 | sequence_SO=chromosome | SO=protein_coding_gene | is_pseudo=false	1xTMTpro [N-Term]; 1xPhospho [S3(99.4)]	FALSE	High	0.00873744	0.000772025	1	1	TGGT1_220260-t26_1-p1 [421-428]	1	1375.65379	1.232	1.189	1.519	0.481	0.592	0.572	0.731	0.649	0.985	0.593	0.913	0.581	1.233	0.3	0.25	0.6	-1.06	-0.76	-0.81	-0.45	-0.62	-0.02	-0.75	-0.13	-0.78	0.3	1	1	1	1	1	1
12125	3	TGGT1_286690	DNA/RNA-binding protein KIN17 domain-containing protein	[R].GGEIEELTDRGSR.[G]	TGGT1_286690-t26_1-p1 1xPhospho [S363(100)]	2	transcript=TGGT1_286690-t26_1 | gene=TGGT1_286690 | organism=Toxoplasma_gondii_GT1 | gene_product=Kin17_mid domain-containing protein [Source:UniProtKB/TrEMBL;Acc:S7W390] | transcript_product=DNA/RNA-binding protein KIN17 domain-containing protein | location=TGGT1_chrV:1574069-1579937(-) | protein_length=516 | sequence_SO=chromosome | SO=protein_coding_gene | is_pseudo=false	1xTMTpro [N-Term]; 1xPhospho [S12(100)]	FALSE	High	0.000305334	0.000103235	1	1	TGGT1_286690-t26_1-p1 [352-364]	1	1802.86049	2.078	1.986	1.928	0.486	1.009	0.964	0.936	1.07	1.041	0.997	0.943	0.926	0.939	1.05	0.99	0.95	-1.04	0.01	-0.05	-0.1	0.1	0.06	0	-0.08	-0.11	-0.09	1	1	1	1	1	1
28057	3	TGGT1_230160	hypothetical protein	[K].SEAPLEETGKPKPEVDTLETSATR.[V]	TGGT1_230160-t26_1-p1 2xPhospho [T112(99.9); T115(97.8)]	1	transcript=TGGT1_230160-t26_1 | gene=TGGT1_230160 | organism=Toxoplasma_gondii_GT1 | gene_product=hypothetical protein | transcript_product=hypothetical protein | location=TGGT1_chrVIII:647435-648305(-) | protein_length=142 | sequence_SO=chromosome | SO=protein_coding_gene | is_pseudo=false	2xTMTpro [K10; K12]; 1xTMTpro [N-Term]; 2xPhospho [T17(99.9); T20(97.8)]	FALSE	High	0.0206975	0.00262784	1	1	TGGT1_230160-t26_1-p1 [96-119]	0	3657.84818	1.292	1.254	0.94	0.552	0.714	0.693	0.519	1.057	0.77	0.521	0.675	0.899	0.996	0.37	0.33	-0.09	-0.86	-0.49	-0.53	-0.95	0.08	-0.38	-0.94	-0.57	-0.15	-0.01	1	1	1	1	1	1
22045	3	TGGT1_313480	hypothetical protein	[R].QASREQTLYAR.[R]	TGGT1_313480-t26_1-p1 1xPhospho [S1008(100)]	2	transcript=TGGT1_313480-t26_1 | gene=TGGT1_313480 | organism=Toxoplasma_gondii_GT1 | gene_product=hypothetical protein | transcript_product=hypothetical protein | location=TGGT1_chrXI:3385333-3400705(+) | protein_length=1381 | sequence_SO=chromosome | SO=protein_coding_gene | is_pseudo=false	1xTMTpro [N-Term]; 1xPhospho [S3(100)]	FALSE	High	0.00429071	0.00057176	1	1	TGGT1_313480-t26_1-p1 [1006-1016]	1	1706.85461	1.317	1.592	1.794	0.592	0.779	0.942	1.062	0.814	1.159	0.82	0.957	0.813	1.295	0.4	0.67	0.84	-0.76	-0.36	-0.09	0.09	-0.3	0.21	-0.29	-0.06	-0.3	0.37	1	1	1	1	1	1
2254	3	TGGT1_299670	hypothetical protein	[R].ASEQRETVSRSPEAR.[R]	TGGT1_299670-t26_1-p1 3xPhospho [T273(98.6); S275(100); S277(100)]	5	transcript=TGGT1_299670-t26_1 | gene=TGGT1_299670 | organism=Toxoplasma_gondii_GT1 | gene_product=hypothetical protein | transcript_product=hypothetical protein | location=TGGT1_chrXII:312905-318735(+) | protein_length=592 | sequence_SO=chromosome | SO=protein_coding_gene | is_pseudo=false	1xTMTpro [N-Term]; 3xPhospho [T7(98.6); S9(100); S11(100)]	FALSE	High	0.0050428	0.00057176	1	1	TGGT1_299670-t26_1-p1 [267-281]	2	2246.95284	1.508	1.765	1.101	0.487	0.734	0.859	0.536	1.022	0.993	0.746	0.718	0.865	0.718	0.59	0.82	0.14	-1.04	-0.45	-0.22	-0.9	0.03	-0.01	-0.42	-0.48	-0.21	-0.48	1	1	1	0.850586398	1	1
31978	2	TGGT1_307830	hypothetical protein	[R].SVHTEADR.[G]	TGGT1_307830-t26_1-p1 1xPhospho [S176(100)]	1	transcript=TGGT1_307830-t26_1 | gene=TGGT1_307830 | organism=Toxoplasma_gondii_GT1 | gene_product=hypothetical protein | transcript_product=hypothetical protein | location=TGGT1_chrXII:381213-382937(-) | protein_length=219 | sequence_SO=chromosome | SO=protein_coding_gene | is_pseudo=false	1xTMTpro [N-Term]; 1xPhospho [S1(100)]	FALSE	High	0.0042515	0.00057176	1	1	TGGT1_307830-t26_1-p1 [176-183]	0	1298.60611	1.369	1.403	1.423	0.62	0.848	0.869	0.882	1.1	0.997	1.102	0.771	0.872	0.8	0.45	0.49	0.51	-0.69	-0.24	-0.2	-0.18	0.14	0	0.14	-0.38	-0.2	-0.32	1	1	1	1	1	1
27960	3	TGGT1_235490	hypothetical protein	[R].SDREDEDDSLAGDEDR.[W]	TGGT1_235490-t26_1-p1 1xPhospho [S806(100)]	2	transcript=TGGT1_235490-t26_1 | gene=TGGT1_235490 | organism=Toxoplasma_gondii_GT1 | gene_product=hypothetical protein | transcript_product=hypothetical protein | location=TGGT1_chrX:4794558-4804621(+) | protein_length=923 | sequence_SO=chromosome | SO=protein_coding_gene | is_pseudo=false	1xTMTpro [N-Term]; 1xPhospho [S9(100)]	FALSE	High	0.000132866	0.000103235	1	1	TGGT1_235490-t26_1-p1 [798-813]	1	2207.88968	2.447	1.59	1.219	0.393	0.962	0.625	0.479	1.007	0.675	0.711	0.956	0.926	0.674	1.29	0.67	0.29	-1.35	-0.06	-0.68	-1.06	0.01	-0.57	-0.49	-0.07	-0.11	-0.57	1	1	1	1	1	1
18203	3	TGGT1_306020	hypothetical protein	[R].LGRSDGSLLYLPDSR.[R]	TGGT1_306020-t26_1-p1 2xPhospho [S2797(100); S2800(100)]	1	transcript=TGGT1_306020-t26_1 | gene=TGGT1_306020 | organism=Toxoplasma_gondii_GT1 | gene_product=hypothetical protein | transcript_product=hypothetical protein | location=TGGT1_chrIX:5506123-5536326(+) | protein_length=8858 | sequence_SO=chromosome | SO=protein_coding_gene | is_pseudo=false	1xTMTpro [N-Term]; 2xPhospho [S4(100); S7(100)]	FALSE	High	0.0942752	0.00920319	1	1	TGGT1_306020-t26_1-p1 [2794-2808]	1	2113.00512	1.523	1.522	1.83	0.358	0.546	0.546	0.656	1.058	0.926	0.896	0.516	0.589	0.732	0.61	0.61	0.87	-1.48	-0.87	-0.87	-0.61	0.08	-0.11	-0.16	-0.95	-0.76	-0.45	1	1	1	1	1	1
3561	3	TGGT1_243920	putative DNA replication licensing factor MCM5	[K].CVDTPYCK.[K]	TGGT1_243920-t26_1-p1 2xMethylthio [C90; C96]; 1xPhospho [T93(100)]	2	transcript=TGGT1_243920-t26_1 | gene=TGGT1_243920 | organism=Toxoplasma_gondii_GT1 | gene_product=MCM domain-containing protein [Source:UniProtKB/TrEMBL;Acc:A0A125YSK7] | transcript_product=putative DNA replication licensing factor MCM5 | location=TGGT1_chrVI:2796800-2806044(+) | protein_length=794 | sequence_SO=chromosome | SO=protein_coding_gene | is_pseudo=false	2xMethylthio [C1; C7]; 1xTMTpro [K8]; 1xTMTpro [N-Term]; 1xPhospho [T4(100)]	FALSE	High	0.0364286	0.00375786	1	1	TGGT1_243920-t26_1-p1 [90-97]	0	1708.74637	1.417	1.444	1.612	0.405	0.574	0.585	0.653	1.719	1.037	0.961	0.334	0.564	0.679	0.5	0.53	0.69	-1.3	-0.8	-0.77	-0.62	0.78	0.05	-0.06	-1.58	-0.83	-0.56	1	1	1	1	1	1
2349	3	TGGT1_247450	hypothetical protein	[R].ASHSLTASEK.[S]	TGGT1_247450-t26_1-p1 1xPhospho [S991(100)]	1	transcript=TGGT1_247450-t26_1 | gene=TGGT1_247450 | organism=Toxoplasma_gondii_GT1 | gene_product=hypothetical protein | transcript_product=hypothetical protein | location=TGGT1_chrXII:3275746-3284022(+) | protein_length=2303 | sequence_SO=chromosome | SO=protein_coding_gene | is_pseudo=false	1xTMTpro [K10]; 1xTMTpro [N-Term]; 1xPhospho [S4(100)]	FALSE	High	1.89E-06	0.000103235	1	1	TGGT1_247450-t26_1-p1 [988-997]	0	1718.89699	1.228	1.338	1.592	0.495	0.608	0.662	0.789	0.961	1.018	1.199	0.633	0.651	0.658	0.3	0.42	0.67	-1.01	-0.72	-0.59	-0.34	-0.06	0.03	0.26	-0.66	-0.62	-0.6	1	1	1	1	1	1
18049	2	TGGT1_263210	ubiquitin interaction motif domain-containing protein	[R].LFSPRDPSETGEGDSASFR.[C]	TGGT1_263210-t26_1-p1 1xPhospho [S397(100)]	3	transcript=TGGT1_263210-t26_1 | gene=TGGT1_263210 | organism=Toxoplasma_gondii_GT1 | gene_product=Ubiquitin interaction motif domain-containing protein [Source:UniProtKB/TrEMBL;Acc:S7WDH5] | transcript_product=ubiquitin interaction motif domain-containing protein | location=TGGT1_chrVIIb:682807-685672(-) | protein_length=923 | sequence_SO=chromosome | SO=protein_coding_gene | is_pseudo=false	1xTMTpro [N-Term]; 1xPhospho [S3(100)]	FALSE	High	2.26E-07	0.000103235	1	1	TGGT1_263210-t26_1-p1 [395-413]	1	2439.11486	1.313	1.465	1.557	0.758	0.996	1.111	1.18	0.906	1.297	1.254	1.098	0.856	0.941	0.39	0.55	0.64	-0.4	-0.01	0.15	0.24	-0.14	0.38	0.33	0.14	-0.22	-0.09	1	1	1	1	1	1
31000	3	TGGT1_305850	RNA recognition motif-containing protein	[R].SSGSNYR.[D]		1	transcript=TGGT1_305850-t26_1 | gene=TGGT1_305850 | organism=Toxoplasma_gondii_GT1 | gene_product=RNA recognition motif-containing protein [Source:UniProtKB/TrEMBL;Acc:A0A125YMV7] | transcript_product=RNA recognition motif-containing protein | location=TGGT1_chrIX:5399604-5403723(-) | protein_length=372 | sequence_SO=chromosome | SO=protein_coding_gene | is_pseudo=false	1xTMTpro [N-Term]; 1xPhospho [S/Y]	FALSE	High	0.074553	0.00694392	1	1	TGGT1_305850-t26_1-p1 [59-65]	0	1154.51623	1.317	1.427	1.203	0.719	0.947	1.026	0.865	0.674	1.294	0.711	1.404	0.793	1.217	0.4	0.51	0.27	-0.48	-0.08	0.04	-0.21	-0.57	0.37	-0.49	0.49	-0.33	0.28	1	1	1	1	1	1
25434	2	TGGT1_213392	surface antigen repeat-containing protein	[R].RITSLSDELEAVR.[A]		1	transcript=TGGT1_213392-t26_1 | gene=TGGT1_213392 | organism=Toxoplasma_gondii_GT1 | gene_product=Surface antigen repeat-containing protein [Source:UniProtKB/TrEMBL;Acc:S7UP73] | transcript_product=surface antigen repeat-containing protein | location=TGGT1_chrV:850154-864700(+) | protein_length=2317 | sequence_SO=chromosome | SO=protein_coding_gene | is_pseudo=false	1xTMTpro [N-Term]; 1xPhospho [T/S]	FALSE	High	8.62E-06	0.000103235	1	1	TGGT1_213392-t26_1-p1 [1365-1377]	1	1872.97512	1.639	1.665	1.983	0.491	0.805	0.818	0.974	0.774	0.71	1.057	1.04	1.152	0.922	0.71	0.74	0.99	-1.03	-0.31	-0.29	-0.04	-0.37	-0.49	0.08	0.06	0.2	-0.12	1	1	1	1	1	1
29162	2	TGGT1_319900	hypothetical protein	[R].SLAHAASEQREEAGESR.[A]	TGGT1_319900-t26_1-p1 1xPhospho [S1040(100)]	5	transcript=TGGT1_319900-t26_1 | gene=TGGT1_319900 | organism=Toxoplasma_gondii_GT1 | gene_product=hypothetical protein | transcript_product=hypothetical protein | location=TGGT1_chrIV:622899-634009(-) | protein_length=2426 | sequence_SO=chromosome | SO=protein_coding_gene | is_pseudo=false	1xTMTpro [N-Term]; 1xPhospho [S7(100)]	FALSE	High	0.00849262	0.000772025	1	1	TGGT1_319900-t26_1-p1 [1034-1050]	1	2212.03147	1.652	1.418	1.67	0.526	0.869	0.746	0.878	1.025	0.784	1.006	0.847	0.95	0.872	0.72	0.5	0.74	-0.93	-0.2	-0.42	-0.19	0.04	-0.35	0.01	-0.24	-0.07	-0.2	1	1	1	1	1	1
10084	3	TGGT1_267370	kinesin motor domain-containing protein	[R].FRDADPSEEELETNR.[Q]	TGGT1_267370-t26_1-p1 1xPhospho [S1125(100)]	2	transcript=TGGT1_267370-t26_1 | gene=TGGT1_267370 | organism=Toxoplasma_gondii_GT1 | gene_product=Kinesin motor domain-containing protein [Source:UniProtKB/TrEMBL;Acc:S7VW10] | transcript_product=kinesin motor domain-containing protein | location=TGGT1_chrIX:516427-528271(+) | protein_length=2395 | sequence_SO=chromosome | SO=protein_coding_gene | is_pseudo=false	1xTMTpro [N-Term]; 1xPhospho [S7(100)]	FALSE	High	0.073794	0.00694392	1	1	TGGT1_267370-t26_1-p1 [1119-1133]	1	2191.98279	2.176	1.955	2.252	0.532	1.158	1.041	1.198	1.292	1.448	1.258	0.896	0.719	0.953	1.12	0.97	1.17	-0.91	0.21	0.06	0.26	0.37	0.53	0.33	-0.16	-0.48	-0.07	1	1	1	1	1	1
6395	3	TGGT1_264752	HEAT repeat-containing protein	[R].ECCRSEDR.[A]	TGGT1_264752-t26_1-p1 2xMethylthio [C2794; C2795]; 1xPhospho [S2797(100)]	2	transcript=TGGT1_264752-t26_1 | gene=TGGT1_264752 | organism=Toxoplasma_gondii_GT1 | gene_product=DUF2428 domain-containing protein [Source:UniProtKB/TrEMBL;Acc:S7VV54] | transcript_product=HEAT repeat-containing protein | location=TGGT1_chrIX:1876895-1890163(-) | protein_length=3443 | sequence_SO=chromosome | SO=protein_coding_gene | is_pseudo=false	2xMethylthio [C2; C3]; 1xTMTpro [N-Term]; 1xPhospho [S5(100)]	FALSE	High	0.104339	0.00965913	1	1	TGGT1_264752-t26_1-p1 [2793-2800]	1	1473.53151	1.369	0.771	0.732	0.607	0.831	0.468	0.444	1.066	0.431	0.549	0.78	1.086	0.809	0.45	-0.37	-0.45	-0.72	-0.27	-1.09	-1.17	0.09	-1.21	-0.86	-0.36	0.12	-0.31	1	1	1	1	1	1
23740	2	TGGT1_244130	hypothetical protein	[R].RDEETSELSEGGSPQR.[A]	TGGT1_244130-t26_1-p1 2xPhospho [S908(100); S911(100)]	6	transcript=TGGT1_244130-t26_1 | gene=TGGT1_244130 | organism=Toxoplasma_gondii_GT1 | gene_product=hypothetical protein | transcript_product=hypothetical protein | location=TGGT1_chrVI:2963739-2972106(+) | protein_length=2426 | sequence_SO=chromosome | SO=protein_coding_gene | is_pseudo=false	1xTMTpro [N-Term]; 2xPhospho [S6(100); S9(100)]	FALSE	High	1.89E-07	0.000103235	1	1	TGGT1_244130-t26_1-p1 [903-918]	1	2240.93928	1.363	1.334	1.039	0.653	0.89	0.871	0.679	0.928	1.129	0.791	0.959	0.772	0.858	0.45	0.42	0.06	-0.61	-0.17	-0.2	-0.56	-0.11	0.17	-0.34	-0.06	-0.37	-0.22	1	1	1	1	1	1
1018	3	TGGT1_202740	hypothetical protein	[R].AGDSLERSEGDSK.[R]	TGGT1_202740-t26_1-p1 1xPhospho [S564(100)]	1	transcript=TGGT1_202740-t26_1 | gene=TGGT1_202740 | organism=Toxoplasma_gondii_GT1 | gene_product=hypothetical protein | transcript_product=hypothetical protein | location=TGGT1_chrVIIa:2962165-2967907(-) | protein_length=1099 | sequence_SO=chromosome | SO=protein_coding_gene | is_pseudo=false	1xTMTpro [K13]; 1xTMTpro [N-Term]; 1xPhospho [S4(100)]	FALSE	High	0.0256915	0.00296317	1	1	TGGT1_202740-t26_1-p1 [561-573]	1	2038.9938	1.118	1.215	1.833	0.766	0.856	0.93	1.403	0.703	0.775	1.019	1.218	1.2	1.376	0.16	0.28	0.87	-0.39	-0.22	-0.1	0.49	-0.51	-0.37	0.03	0.28	0.26	0.46	1	1	1	1	1	1
5022	3	TGGT1_258410	photosensitized INA-labeled protein PHIL1	[R].DQYGHPHTTLDFSR.[-]	TGGT1_258410-t26_1-p1 2xPhospho [T159(100); T160(100)]	5	transcript=TGGT1_258410-t26_1 | gene=TGGT1_258410 | organism=Toxoplasma_gondii_GT1 | gene_product=Photosensitized INA-labeled protein PHIL1 [Source:UniProtKB/TrEMBL;Acc:A0A125YLU9] | transcript_product=photosensitized INA-labeled protein PHIL1 | location=TGGT1_chrVIIb:3400417-3400914(+) | protein_length=165 | sequence_SO=chromosome | SO=protein_coding_gene | is_pseudo=false	1xTMTpro [N-Term]; 2xPhospho [T8(100); T9(100)]	FALSE	High	6.14E-07	0.000103235	1	1	TGGT1_258410-t26_1-p1 [152-165]	0	2137.90647	1.828	1.872	1.721	0.462	0.845	0.865	0.795	1.151	1.135	0.699	0.734	0.762	1.136	0.87	0.9	0.78	-1.11	-0.24	-0.21	-0.33	0.2	0.18	-0.52	-0.45	-0.39	0.18	1	1	1	1	1	1
25316	3	TGGT1_264780	UTP-glucose-1-phosphate uridylyltransferase subfamily protein	[R].RLSEISEDTLFSAQR.[D]	TGGT1_264780-t26_1-p1 1xPhospho [S787(100)]	1	transcript=TGGT1_264780-t26_1 | gene=TGGT1_264780 | organism=Toxoplasma_gondii_GT1 | gene_product=UTP-glucose-1-phosphate uridylyltransferase subfamily protein [Source:UniProtKB/TrEMBL;Acc:S7UH16] | transcript_product=UTP-glucose-1-phosphate uridylyltransferase subfamily protein | location=TGGT1_chrIX:1850772-1854776(-) | protein_length=901 | sequence_SO=chromosome | SO=protein_coding_gene | is_p…	1xTMTpro [N-Term]; 1xPhospho [S3(100)]	FALSE	High	3.74E-05	0.000103235	1	1	TGGT1_264780-t26_1-p1 [785-799]	1	2136.06573	1.543	1.639	1.164	0.831	1.282	1.362	0.967	1.907	1.597	1.042	0.672	0.853	0.928	0.63	0.71	0.22	-0.27	0.36	0.45	-0.05	0.93	0.68	0.06	-0.57	-0.23	-0.11	1	1	1	1	1	1
8528	3	TGGT1_210430	DnaJ domain-containing protein	[K].ERETVPR.[V]	TGGT1_210430-t26_1-p1 1xPhospho [T351(100)]	1	transcript=TGGT1_210430-t26_1 | gene=TGGT1_210430 | organism=Toxoplasma_gondii_GT1 | gene_product=J domain-containing protein [Source:UniProtKB/TrEMBL;Acc:S7VXA8] | transcript_product=DnaJ domain-containing protein | location=TGGT1_chrIX:4589516-4598135(-) | protein_length=2010 | sequence_SO=chromosome | SO=protein_coding_gene | is_pseudo=false	1xTMTpro [N-Term]; 1xPhospho [T4(100)]	FALSE	High	0.103813	0.00957367	1	1	TGGT1_210430-t26_1-p1 [348-354]	1	1270.64758	1.191	1.472	1.656	0.83	0.988	1.222	1.374	0.578	1.132	1.037	1.711	1.08	1.325	0.25	0.56	0.73	-0.27	-0.02	0.29	0.46	-0.79	0.18	0.05	0.77	0.11	0.41	1	1	1	1	1	1
626	3	TGGT1_209790	radical SAM domain-containing protein	[K].AEDQGSTSMASGAEGRLSR.[T]	TGGT1_209790-t26_1-p1 1xPhospho [S502(100)]	4	transcript=TGGT1_209790-t26_1 | gene=TGGT1_209790 | organism=Toxoplasma_gondii_GT1 | gene_product=Radical_SAM domain-containing protein [Source:UniProtKB/TrEMBL;Acc:S7UIE8] | transcript_product=radical SAM domain-containing protein | location=TGGT1_chrIb:1467646-1474198(+) | protein_length=610 | sequence_SO=chromosome | SO=protein_coding_gene | is_pseudo=false	1xOxidation [M9]; 1xTMTpro [N-Term]; 1xPhospho [S18(100)]	FALSE	High	5.20E-05	0.000103235	1	1	TGGT1_209790-t26_1-p1 [485-503]	1	2310.03523	1.298	1.869	1.931	0.724	0.94	1.354	1.398	0.904	2.185	1.143	1.04	0.62	1.223	0.38	0.9	0.95	-0.47	-0.09	0.44	0.48	-0.15	1.13	0.19	0.06	-0.69	0.29	1	1	1	1	1	1
8538	2	TGGT1_320070	CDK-activating kinase assembly factor MAT1 protein	[R].ERFPDTPAYDDYREK.[K]	TGGT1_320070-t26_1-p1 1xPhospho [T99(100)]	2	transcript=TGGT1_320070-t26_1 | gene=TGGT1_320070 | organism=Toxoplasma_gondii_GT1 | gene_product=RING-type domain-containing protein [Source:UniProtKB/TrEMBL;Acc:S7UJH1] | transcript_product=CDK-activating kinase assembly factor MAT1 protein | location=TGGT1_chrIV:484063-486505(-) | protein_length=279 | sequence_SO=chromosome | SO=protein_coding_gene | is_pseudo=false	1xTMTpro [K15]; 1xTMTpro [N-Term]; 1xPhospho [T6(100)]	FALSE	High	6.70E-06	0.000103235	1	1	TGGT1_320070-t26_1-p1 [94-108]	2	2590.24705	1.377	1.532	1.728	0.68	0.937	1.042	1.176	0.784	0.894	1.313	1.194	1.166	0.896	0.46	0.62	0.79	-0.56	-0.09	0.06	0.23	-0.35	-0.16	0.39	0.26	0.22	-0.16	1	1	1	1	1	1
3753	3	TGGT1_235930	domain K- type RNA binding proteins family protein	[R].DAPTRHPDGYWTDGK.[E]	TGGT1_235930-t26_1-p1 1xPhospho [T99(100)]	2	transcript=TGGT1_235930-t26_1 | gene=TGGT1_235930 | organism=Toxoplasma_gondii_GT1 | gene_product=Domain K-type RNA binding proteins family protein [Source:UniProtKB/TrEMBL;Acc:A0A125YQ53] | transcript_product=domain K- type RNA binding proteins family protein | location=TGGT1_chrX:5075263-5081044(+) | protein_length=570 | sequence_SO=chromosome | SO=protein_coding_gene | is_pseudo=false	1xTMTpro [K15]; 1xTMTpro [N-Term]; 1xPhospho [T4(100)]	FALSE	High	2.07E-05	0.000103235	1	1	TGGT1_235930-t26_1-p1 [96-110]	1	2404.15785	0.857	0.878	0.776	3.366	2.885	2.955	2.612	2.736	2.45	2.067	1.055	1.206	1.264	-0.22	-0.19	-0.37	1.75	1.53	1.56	1.38	1.45	1.29	1.05	0.08	0.27	0.34	1	1	1	0.680466831	1	1
9430	4	TGGT1_213040	hypothetical protein	[K].ETRWSVENLR.[D]	TGGT1_213040-t26_1-p1 1xPhospho [S699(100)]	1	transcript=TGGT1_213040-t26_1 | gene=TGGT1_213040 | organism=Toxoplasma_gondii_GT1 | gene_product=hypothetical protein | transcript_product=hypothetical protein | location=TGGT1_chrV:678396-686336(+) | protein_length=1824 | sequence_SO=chromosome | SO=protein_coding_gene | is_pseudo=false	1xTMTpro [N-Term]; 1xPhospho [S5(100)]	FALSE	High	0.000902438	0.000226269	1	1	TGGT1_213040-t26_1-p1 [695-704]	1	1673.83315	0.764	1.034	0.945	1.605	1.226	1.659	1.517	0.742	2.188	1.27	1.651	0.758	1.194	-0.39	0.05	-0.08	0.68	0.29	0.73	0.6	-0.43	1.13	0.35	0.72	-0.4	0.26	1	1	1	1	1	1
7527	3	TGGT1_244500	Tubulin-tyrosine ligase family protein	[R].EGSISGESGR.[Q]	TGGT1_244500-t26_1-p1 1xPhospho [S1448(100)]	1	transcript=TGGT1_244500-t26_1 | gene=TGGT1_244500 | organism=Toxoplasma_gondii_GT1 | gene_product=Tubulin-tyrosine ligase family protein [Source:UniProtKB/TrEMBL;Acc:S7UFX3] | transcript_product=Tubulin-tyrosine ligase family protein | location=TGGT1_chrVI:3224108-3234719(-) | protein_length=2376 | sequence_SO=chromosome | SO=protein_coding_gene | is_pseudo=false	1xTMTpro [N-Term]; 1xPhospho [S3(100)]	FALSE	High	0.056827	0.00531464	1	1	TGGT1_244500-t26_1-p1 [1446-1455]	0	1362.62216	1.269	1.667	1.369	0.609	0.773	1.016	0.834	1.035	0.89	1.168	0.747	1.142	0.714	0.34	0.74	0.45	-0.72	-0.37	0.02	-0.26	0.05	-0.17	0.22	-0.42	0.19	-0.49	1	1	1	1	1	1
543	2	TGGT1_215990	putative helicase	[R].ADSAGIRGDSPER.[C]	TGGT1_215990-t26_1-p1 1xPhospho [S1005(99.5)]	5	transcript=TGGT1_215990-t26_1 | gene=TGGT1_215990 | organism=Toxoplasma_gondii_GT1 | gene_product=Helicase ATP-binding domain-containing protein [Source:UniProtKB/TrEMBL;Acc:S7W0H1] | transcript_product=putative helicase | location=TGGT1_chrXI:6400921-6412948(+) | protein_length=1355 | sequence_SO=chromosome | SO=protein_coding_gene | is_pseudo=false	1xTMTpro [N-Term]; 1xPhospho [S10(99.5)]	FALSE	High	0.000540533	0.000226269	1	1	TGGT1_215990-t26_1-p1 [996-1008]	1	1714.80806	1.634	1.667	1.651	0.428	0.699	0.713	0.707	0.837	0.784	0.941	0.836	0.91	0.751	0.71	0.74	0.72	-1.22	-0.52	-0.49	-0.5	-0.26	-0.35	-0.09	-0.26	-0.14	-0.41	1	1	1	1	1	1
23594	3	TGGT1_239410	hypothetical protein	[R].RASTGTAASVR.[Q]	TGGT1_239410-t26_1-p1 1xPhospho [S970(100)]	1	transcript=TGGT1_239410-t26_1 | gene=TGGT1_239410 | organism=Toxoplasma_gondii_GT1 | gene_product=hypothetical protein | transcript_product=hypothetical protein | location=TGGT1_chrVI:620562-631430(-) | protein_length=2505 | sequence_SO=chromosome | SO=protein_coding_gene | is_pseudo=false	1xTMTpro [N-Term]; 1xPhospho [S3(100)]	FALSE	High	0.0021591	0.000364248	1	1	TGGT1_239410-t26_1-p1 [968-978]	1	1460.75417	1.902	2.066	2.022	0.526	1	1.086	1.063	0.917	0.807	1.031	1.09	1.345	1.03	0.93	1.05	1.02	-0.93	0	0.12	0.09	-0.13	-0.31	0.04	0.12	0.43	0.04	1	1	1	1	1	1
33144	2	TGGT1_212220	hypothetical protein	[K].TLGGLGCSVETPR.[N]	TGGT1_212220-t26_1-p1 1xMethylthio [C667]; 1xPhospho [T671(100)]	1	transcript=TGGT1_212220-t26_1 | gene=TGGT1_212220 | organism=Toxoplasma_gondii_GT1 | gene_product=hypothetical protein | transcript_product=hypothetical protein | location=TGGT1_chrX:3876902-3879847(+) | protein_length=981 | sequence_SO=chromosome | SO=protein_coding_gene | is_pseudo=false	1xMethylthio [C7]; 1xTMTpro [N-Term]; 1xPhospho [T11(100)]	FALSE	High	2.76E-08	0.000103235	1	1	TGGT1_212220-t26_1-p1 [661-673]	0	1719.81301	1.426	1.226	1.335	0.63	0.898	0.772	0.841	1.146	0.603	0.886	0.784	1.281	0.949	0.51	0.29	0.42	-0.67	-0.16	-0.37	-0.25	0.2	-0.73	-0.17	-0.35	0.36	-0.08	1	1	1	1	1	1
31439	5	TGGT1_206580	formin FRM2	[R].SSSPSLRAGALSDAR.[S]		1	transcript=TGGT1_206580-t26_1 | gene=TGGT1_206580 | organism=Toxoplasma_gondii_GT1 | gene_product=FH2 domain-containing protein [Source:UniProtKB/TrEMBL;Acc:S7W9L4] | transcript_product=formin FRM2 | location=TGGT1_chrVIIa:788142-805346(+) | protein_length=4709 | sequence_SO=chromosome | SO=protein_coding_gene | is_pseudo=false	1xTMTpro [N-Term]; 2xPhospho [S]	FALSE	High	0.101217	0.00932101	1	1	TGGT1_206580-t26_1-p1 [2277-2291]	1	1938.90065	1.317	1.021	1.679	0.5	0.659	0.511	0.839	0.539	0.766	1.282	1.221	0.666	0.655	0.4	0.03	0.75	-1	-0.6	-0.97	-0.25	-0.89	-0.38	0.36	0.29	-0.59	-0.61	1	1	1	1	1	1
24515	2	TGGT1_278960	hypothetical protein	[R].RFEGSLETAEK.[T]	TGGT1_278960-t26_1-p1 1xPhospho [S48(99.4)]	3	transcript=TGGT1_278960-t26_1 | gene=TGGT1_278960 | organism=Toxoplasma_gondii_GT1 | gene_product=hypothetical protein | transcript_product=hypothetical protein | location=TGGT1_chrXII:5640758-5643155(-) | protein_length=537 | sequence_SO=chromosome | SO=protein_coding_gene | is_pseudo=false	1xTMTpro [K11]; 1xTMTpro [N-Term]; 1xPhospho [S5(99.4)]	FALSE	High	0.014739	0.00184623	1	1	TGGT1_278960-t26_1-p1 [44-54]	1	1955.01308	1.255	1.37	1.078	0.488	0.613	0.668	0.526	0.769	0.843	0.709	0.797	0.793	0.742	0.33	0.45	0.11	-1.03	-0.71	-0.58	-0.93	-0.38	-0.25	-0.5	-0.33	-0.33	-0.43	1	1	1	1	1	1
32887	3	TGGT1_206450	putative autophagy-related cysteine peptidase atg4	[R].TGHTGVCTPDVSGK.[E]	TGGT1_206450-t26_1-p1 1xMethylthio [C363]; 1xPhospho [T364(100)]	3	transcript=TGGT1_206450-t26_1 | gene=TGGT1_206450 | organism=Toxoplasma_gondii_GT1 | gene_product=Putative autophagy-related cysteine peptidase atg4 [Source:UniProtKB/TrEMBL;Acc:S7UTT2] | transcript_product=putative autophagy-related cysteine peptidase atg4 | location=TGGT1_chrVIIa:933771-945932(-) | protein_length=3753 | sequence_SO=chromosome | SO=protein_coding_gene | is_pseudo=false	1xMethylthio [C7]; 1xTMTpro [K14]; 1xTMTpro [N-Term]; 1xPhospho [T8(100)]	FALSE	High	8.08E-07	0.000103235	1	1	TGGT1_206450-t26_1-p1 [357-370]	0	2093.00523	2.863	2.806	2.249	0.664	1.902	1.864	1.494	1.4	1.143	1.174	1.358	1.631	1.273	1.52	1.49	1.17	-0.59	0.93	0.9	0.58	0.49	0.19	0.23	0.44	0.71	0.35	1	1	1	1	1	1
4765	2	TGGT1_306540	phosphotransferase enzyme family protein	[R].DLSPSSLPASR.[G]	TGGT1_306540-t26_1-p1 1xPhospho [S115(100)]	1	transcript=TGGT1_306540-t26_1 | gene=TGGT1_306540 | organism=Toxoplasma_gondii_GT1 | gene_product=Phosphotransferase enzyme family protein [Source:UniProtKB/TrEMBL;Acc:A0A125YUJ4] | transcript_product=phosphotransferase enzyme family protein | location=TGGT1_chrIX:5946997-5952108(+) | protein_length=547 | sequence_SO=chromosome | SO=protein_coding_gene | is_pseudo=false	1xTMTpro [N-Term]; 1xPhospho [S3(100)]	FALSE	High	0.106471	0.00990529	1	1	TGGT1_306540-t26_1-p1 [113-123]	0	1513.75825	1.34	1.124	1.046	1.055	1.414	1.186	1.104	1.223	0.929	0.883	1.157	1.277	1.249	0.42	0.17	0.06	0.08	0.5	0.25	0.14	0.29	-0.11	-0.18	0.21	0.35	0.32	1	1	1	1	1	1
892	5	TGGT1_286160B	non-specific serine/threonine protein kinase	[R].AFPGASFDRLETPQEAR.[R]	TGGT1_286160B-t26_1-p1 1xPhospho [S1287(100)]	1	transcript=TGGT1_286160B-t26_1 | gene=TGGT1_286160B | organism=Toxoplasma_gondii_GT1 | gene_product=Non-specific serine/threonine protein kinase [Source:UniProtKB/TrEMBL;Acc:S7VWL2] | transcript_product=non-specific serine/threonine protein kinase | location=TGGT1_chrV:1801786-1809593(+) | protein_length=1844 | sequence_SO=chromosome | SO=protein_coding_gene | is_pseudo=false	1xTMTpro [N-Term]; 1xPhospho [S6(100)]	FALSE	High	3.11E-07	0.000103235	1	1	TGGT1_286160B-t26_1-p1 [1282-1298]	1	2276.10318	1.482	1.118	2.397	0.496	0.734	0.554	1.188	0.981	1.206	1.065	0.749	0.459	1.115	0.57	0.16	1.26	-1.01	-0.45	-0.85	0.25	-0.03	0.27	0.09	-0.42	-1.12	0.16	1	1	1	1	1	1
15604	2	TGGT1_220260	hypothetical protein	[R].HAGESGSK.[L]	TGGT1_220260-t26_1-p1 1xPhospho [S294(100)]	1	transcript=TGGT1_220260-t26_1 | gene=TGGT1_220260 | organism=Toxoplasma_gondii_GT1 | gene_product=RMI1_N domain-containing protein [Source:UniProtKB/TrEMBL;Acc:S7UH63] | transcript_product=hypothetical protein | location=TGGT1_chrV:148249-150039(+) | protein_length=596 | sequence_SO=chromosome | SO=protein_coding_gene | is_pseudo=false	1xTMTpro [K8]; 1xTMTpro [N-Term]; 1xPhospho [S5(100)]	FALSE	High	6.63E-05	0.000103235	1	1	TGGT1_220260-t26_1-p1 [290-297]	0	1460.73903	1.284	1.332	1.527	0.576	0.74	0.768	0.88	0.98	0.89	0.86	0.755	0.863	1.023	0.36	0.41	0.61	-0.8	-0.44	-0.38	-0.18	-0.03	-0.17	-0.22	-0.41	-0.21	0.03	1	1	1	1	1	1
18774	3	TGGT1_201400	Sin3-associated polypeptide SAP18	[R].LPRPSPSIQR.[E]	TGGT1_201400-t26_1-p1 1xPhospho [S260(100)]	3	transcript=TGGT1_201400-t26_1 | gene=TGGT1_201400 | organism=Toxoplasma_gondii_GT1 | gene_product=Sin3-associated polypeptide SAP18 [Source:UniProtKB/TrEMBL;Acc:S7UV76] | transcript_product=Sin3-associated polypeptide SAP18 | location=TGGT1_chrVIIa:3801972-3807611(-) | protein_length=868 | sequence_SO=chromosome | SO=protein_coding_gene | is_pseudo=false	1xTMTpro [N-Term]; 1xPhospho [S5(100)]	FALSE	High	0.0515695	0.00487267	1	1	TGGT1_201400-t26_1-p1 [256-265]	0	1534.84259	3.366	3.98	3.602	0.23	0.773	0.914	0.827	0.765	1.098	0.822	1.01	0.832	1.006	1.75	1.99	1.85	-2.12	-0.37	-0.13	-0.27	-0.39	0.13	-0.28	0.01	-0.26	0.01	1	1	1	1	1	1
35808	3	TGGT1_269260	hypothetical protein	[R].VWSGPHSAATK.[G]	TGGT1_269260-t26_1-p1 1xPhospho [S119(100)]	1	transcript=TGGT1_269260-t26_1 | gene=TGGT1_269260 | organism=Toxoplasma_gondii_GT1 | gene_product=hypothetical protein | transcript_product=hypothetical protein | location=TGGT1_chrVIII:5955672-5958237(-) | protein_length=648 | sequence_SO=chromosome | SO=protein_coding_gene | is_pseudo=false	1xTMTpro [K11]; 1xTMTpro [N-Term]; 1xPhospho [S3(100)]	FALSE	High	0.0132996	0.00152879	1	1	TGGT1_269260-t26_1-p1 [117-127]	0	1828.96026	2.052	2	2.757	0.455	0.935	0.911	1.256	1.352	1.164	1.504	0.691	0.783	0.835	1.04	1	1.46	-1.13	-0.1	-0.13	0.33	0.44	0.22	0.59	-0.53	-0.35	-0.26	1	1	1	1	1	1
789	3	TGGT1_226340	hypothetical protein	[R].AESRAEQPLAGSLIDGEVVMSAK.[E]	TGGT1_226340-t26_1-p1 1xPhospho [S304(100)]	1	transcript=TGGT1_226340-t26_1 | gene=TGGT1_226340 | organism=Toxoplasma_gondii_GT1 | gene_product=hypothetical protein | transcript_product=hypothetical protein | location=TGGT1_chrX:1605796-1615501(+) | protein_length=1163 | sequence_SO=chromosome | SO=protein_coding_gene | is_pseudo=false	1xOxidation [M20]; 1xTMTpro [K23]; 1xTMTpro [N-Term]; 1xPhospho [S3(100)]	FALSE	High	1.70E-09	0.000103235	1	1	TGGT1_226340-t26_1-p1 [302-324]	1	3062.57249	1.314	1.236	1.856	0.578	0.76	0.714	1.073	1.044	0.566	0.885	0.728	1.262	1.212	0.39	0.31	0.89	-0.79	-0.4	-0.49	0.1	0.06	-0.82	-0.18	-0.46	0.34	0.28	1	1	1	1	1	1
864	2	TGGT1_320460	ABC transporter transmembrane region domain-containing protein	[K].AFFSSFEDSPQNGGGER.[V]		1	transcript=TGGT1_320460-t26_1 | gene=TGGT1_320460 | organism=Toxoplasma_gondii_GT1 | gene_product=ABC transporter transmembrane region domain-containing protein [Source:UniProtKB/TrEMBL;Acc:S7UJZ9] | transcript_product=ABC transporter transmembrane region domain-containing protein | location=TGGT1_chrIV:270350-283391(-) | protein_length=1942 | sequence_SO=chromosome | SO=protein_coding_gene | is_…	1xTMTpro [N-Term]; 1xPhospho [S]	FALSE	High	7.21E-06	0.000103235	1	1	TGGT1_320460-t26_1-p1 [1769-1785]	0	2215.96166	1.368	1.277	1.103	0.644	0.881	0.823	0.711	1.033	1.048	0.926	0.854	0.785	0.768	0.45	0.35	0.14	-0.63	-0.18	-0.28	-0.49	0.05	0.07	-0.11	-0.23	-0.35	-0.38	1	1	1	1	1	1
32804	2	TGGT1_281450	putative cell-cycle-associated protein kinase	[R].TFTEPGHAMTDGVVTLWYR.[A]	TGGT1_281450-t26_1-p1 1xPhospho [T254(100)]	1	transcript=TGGT1_281450-t26_1 | gene=TGGT1_281450 | organism=Toxoplasma_gondii_GT1 | gene_product=Protein kinase domain-containing protein [Source:UniProtKB/TrEMBL;Acc:S7W4A7] | transcript_product=putative cell-cycle-associated protein kinase | location=TGGT1_chrVIIa:4031106-4036921(+) | protein_length=451 | sequence_SO=chromosome | SO=protein_coding_gene | is_pseudo=false	1xOxidation [M9]; 1xTMTpro [N-Term]; 1xPhospho [T10(100)]	FALSE	High	2.19E-05	0.000103235	1	1	TGGT1_281450-t26_1-p1 [245-263]	0	2581.21174	1.129	1.272	1.108	0.754	0.851	0.958	0.835	0.973	1.163	1.224	0.874	0.824	0.682	0.17	0.35	0.15	-0.41	-0.23	-0.06	-0.26	-0.04	0.22	0.29	-0.19	-0.28	-0.55	1	1	1	1	1	1
27213	2	TGGT1_288680	endonuclease IV APN	[R].RWDSPPISDESADGFK.[A]	TGGT1_288680-t26_1-p1 1xPhospho [S420(100)]	1	transcript=TGGT1_288680-t26_1 | gene=TGGT1_288680 | organism=Toxoplasma_gondii_GT1 | gene_product=AP_endonuc_2 domain-containing protein [Source:UniProtKB/TrEMBL;Acc:S7UPI6] | transcript_product=endonuclease IV APN | location=TGGT1_chrIX:2479130-2484087(-) | protein_length=667 | sequence_SO=chromosome | SO=protein_coding_gene | is_pseudo=false	1xTMTpro [K16]; 1xTMTpro [N-Term]; 1xPhospho [S4(100)]	FALSE	High	0.00157734	0.000226269	1	1	TGGT1_288680-t26_1-p1 [417-432]	1	2495.20994	1.528	1.361	1.778	0.847	1.294	1.153	1.506	1.259	1.029	2.019	1.028	1.12	0.746	0.61	0.44	0.83	-0.24	0.37	0.21	0.59	0.33	0.04	1.01	0.04	0.16	-0.42	1	1	1	1	1	1
23620	3	TGGT1_304650	histidine acid phosphatase superfamily protein	[R].RATNSAAVK.[R]	TGGT1_304650-t26_1-p1 1xPhospho [T2773(100)]	1	transcript=TGGT1_304650-t26_1 | gene=TGGT1_304650 | organism=Toxoplasma_gondii_GT1 | gene_product=PPIP5K2_N domain-containing protein [Source:UniProtKB/TrEMBL;Acc:S7UTW0] | transcript_product=histidine acid phosphatase superfamily protein | location=TGGT1_chrVIIa:565293-584527(-) | protein_length=2917 | sequence_SO=chromosome | SO=protein_coding_gene | is_pseudo=false	1xTMTpro [K9]; 1xTMTpro [N-Term]; 1xPhospho [T3(100)]	FALSE	High	0.0715621	0.00688224	1	1	TGGT1_304650-t26_1-p1 [2771-2779]	1	1605.89693	0.908	1.564	1.467	0.663	0.602	1.037	0.972	0.776	1.276	0.953	0.775	0.812	1.02	-0.14	0.65	0.55	-0.59	-0.73	0.05	-0.04	-0.36	0.35	-0.07	-0.37	-0.3	0.03	1	1	1	1	1	1
28300	3	TGGT1_298610	GYF domain-containing protein	[R].SESSGQGSAPR.[L]		1	transcript=TGGT1_298610-t26_1 | gene=TGGT1_298610 | organism=Toxoplasma_gondii_GT1 | gene_product=GYF domain-containing protein [Source:UniProtKB/TrEMBL;Acc:S7ULJ6] | transcript_product=GYF domain-containing protein | location=TGGT1_chrXI:6511021-6521705(+) | protein_length=2331 | sequence_SO=chromosome | SO=protein_coding_gene | is_pseudo=false	1xTMTpro [N-Term]; 1xPhospho [S]	FALSE	High	0.0669522	0.00646616	1	1	TGGT1_298610-t26_1-p1 [1694-1704]	0	1446.65452	1.529	2.053	2.131	0.455	0.696	0.935	0.97	0.506	1.279	0.871	1.376	0.731	1.114	0.61	1.04	1.09	-1.14	-0.52	-0.1	-0.04	-0.98	0.35	-0.2	0.46	-0.45	0.16	1	1	1	1	1	1
26554	3	TGGT1_203150	hypothetical protein	[R].RSPTGKDEER.[E]	TGGT1_203150-t26_1-p1 1xPhospho [S1478(100)]	2	transcript=TGGT1_203150-t26_1 | gene=TGGT1_203150 | organism=Toxoplasma_gondii_GT1 | gene_product=hypothetical protein | transcript_product=hypothetical protein | location=TGGT1_chrVIIa:2636476-2642600(+) | protein_length=1797 | sequence_SO=chromosome | SO=protein_coding_gene | is_pseudo=false	1xTMTpro [K6]; 1xTMTpro [N-Term]; 1xPhospho [S2(100)]	FALSE	High	0.00320633	0.00057176	1	1	TGGT1_203150-t26_1-p1 [1477-1486]	2	1862.96171	1.312	1.636	1.909	0.675	0.886	1.104	1.288	1.106	0.899	1.474	0.801	1.227	0.874	0.39	0.71	0.93	-0.57	-0.18	0.14	0.37	0.14	-0.15	0.56	-0.32	0.3	-0.19	1	1	1	1	1	1
22836	3	TGGT1_256920	phosphatidylinositol-4-phosphate 5-Kinase	[R].QRGDSGPSR.[R]	TGGT1_256920-t26_1-p1 1xPhospho [S551(100)]	1	transcript=TGGT1_256920-t26_1 | gene=TGGT1_256920 | organism=Toxoplasma_gondii_GT1 | gene_product=PIPK domain-containing protein [Source:UniProtKB/TrEMBL;Acc:S7UZE5] | transcript_product=phosphatidylinositol-4-phosphate 5-Kinase | location=TGGT1_chrVIIb:4268265-4283459(+) | protein_length=4154 | sequence_SO=chromosome | SO=protein_coding_gene | is_pseudo=false	1xTMTpro [N-Term]; 1xPhospho [S5(100)]	FALSE	High	0.0616807	0.00556359	1	1	TGGT1_256920-t26_1-p1 [547-555]	1	1343.63881	1.806	1.972	1.157	0.634	1.146	1.251	0.734	0.796	0.686	0.568	1.44	1.824	1.294	0.85	0.98	0.21	-0.66	0.2	0.32	-0.45	-0.33	-0.54	-0.82	0.53	0.87	0.37	1	1	1	1	1	1
29097	3	TGGT1_203180	leucine rich repeat-containing protein	[R].SHTPGIASGVR.[G]	TGGT1_203180-t26_1-p1 1xPhospho [T2852(100)]	1	transcript=TGGT1_203180-t26_1 | gene=TGGT1_203180 | organism=Toxoplasma_gondii_GT1 | gene_product=Leucine rich repeat-containing protein [Source:UniProtKB/TrEMBL;Acc:S7UUV4] | transcript_product=leucine rich repeat-containing protein | location=TGGT1_chrVIIa:2588798-2607358(-) | protein_length=4481 | sequence_SO=chromosome | SO=protein_coding_gene | is_pseudo=false	1xTMTpro [N-Term]; 1xPhospho [T3(100)]	FALSE	High	1.03E-06	0.000103235	1	1	TGGT1_203180-t26_1-p1 [2850-2860]	0	1465.74836	1.146	1.396	0.916	0.737	0.845	1.028	0.675	0.877	0.908	0.842	0.963	1.133	0.802	0.2	0.48	-0.13	-0.44	-0.24	0.04	-0.57	-0.19	-0.14	-0.25	-0.05	0.18	-0.32	1	1	1	1	1	1
35950	4	TGGT1_255180	ubiquitin carboxyl-terminal hydrolase	[R].WNGDAPEVKSEPETVR.[E]	TGGT1_255180-t26_1-p1 1xPhospho [S3649(99.1)]	1	transcript=TGGT1_255180-t26_1 | gene=TGGT1_255180 | organism=Toxoplasma_gondii_GT1 | gene_product=USP domain-containing protein [Source:UniProtKB/TrEMBL;Acc:S7V2E3] | transcript_product=ubiquitin carboxyl-terminal hydrolase | location=TGGT1_chrVIIb:4936012-4955378(-) | protein_length=4218 | sequence_SO=chromosome | SO=protein_coding_gene | is_pseudo=false	1xTMTpro [K9]; 1xTMTpro [N-Term]; 1xPhospho [S10(99.1)]	FALSE	High	0.019034	0.00232416	1	1	TGGT1_255180-t26_1-p1 [3640-3655]	1	2502.25214	1.494	1.204	1.575	0.674	1.006	0.811	1.061	1.156	1.83	1.062	0.871	0.443	0.999	0.58	0.27	0.66	-0.57	0.01	-0.3	0.09	0.21	0.87	0.09	-0.2	-1.17	0	1	1	1	1	1	1
21293	5	TGGT1_242570	hypothetical protein	[K].NEQVDPDVLSLDGADGTLVPER.[E]	TGGT1_242570-t26_1-p1 1xPhospho [S76(100)]	1	transcript=TGGT1_242570-t26_1 | gene=TGGT1_242570 | organism=Toxoplasma_gondii_GT1 | gene_product=hypothetical protein | transcript_product=hypothetical protein | location=TGGT1_chrVI:1981264-1985802(-) | protein_length=884 | sequence_SO=chromosome | SO=protein_coding_gene | is_pseudo=false	1xTMTpro [N-Term]; 1xPhospho [S10(100)]	FALSE	High	6.59E-15	0.000103235	1	1	TGGT1_242570-t26_1-p1 [67-88]	0	2723.3096	0.516	0.741	0.715	1.012	0.522	0.751	0.724	0.333	0.795	0.837	1.571	0.944	0.865	-0.95	-0.43	-0.48	0.02	-0.94	-0.41	-0.47	-1.59	-0.33	-0.26	0.65	-0.08	-0.21	1	1	1	1	1	1
36104	NA	TGGT1_227000	hypothetical protein	[K].YATSHALEGR.[S]	TGGT1_227000-t26_1-p1 1xPhospho [S173(100)]	2	transcript=TGGT1_227000-t26_1 | gene=TGGT1_227000 | organism=Toxoplasma_gondii_GT1 | gene_product=hypothetical protein | transcript_product=hypothetical protein | location=TGGT1_chrX:1052036-1062406(+) | protein_length=1082 | sequence_SO=chromosome | SO=protein_coding_gene | is_pseudo=false	1xTMTpro [N-Term]; 1xPhospho [S4(100)]	FALSE	High	0.000312318	0.000103235	1	1	TGGT1_227000-t26_1-p1 [170-179]	0	1488.71672	0.985	1.712	1.99	0.918	0.903	1.571	1.826	0.877	1.793	0.811	1.03	0.876	2.252	-0.02	0.78	0.99	-0.12	-0.15	0.65	0.87	-0.19	0.84	-0.3	0.04	-0.19	1.17	1	1	1	1	1	1
12738	3	TGGT1_236560	hypothetical protein	[R].GHYSGDEGSRPPSVR.[R]	TGGT1_236560-t26_1-p1 2xPhospho [S609(100); S614(100)]	3	transcript=TGGT1_236560-t26_1 | gene=TGGT1_236560 | organism=Toxoplasma_gondii_GT1 | gene_product=hypothetical protein | transcript_product=hypothetical protein | location=TGGT1_chrX:5312225-5319664(+) | protein_length=2479 | sequence_SO=chromosome | SO=protein_coding_gene | is_pseudo=false	1xTMTpro [N-Term]; 2xPhospho [S4(100); S9(100)]	FALSE	High	0.00047476	0.000103235	1	1	TGGT1_236560-t26_1-p1 [606-620]	0	2064.88607	0.958	1.46	1.147	0.724	0.693	1.057	0.83	1.065	1.147	0.962	0.651	0.922	0.863	-0.06	0.55	0.2	-0.47	-0.53	0.08	-0.27	0.09	0.2	-0.06	-0.62	-0.12	-0.21	1	1	1	1	1	1
18317	2	TGGT1_292950	hypothetical protein	[R].LHNTGEYR.[F]	TGGT1_292950-t26_1-p1 1xPhospho [T1665(100)]	2	transcript=TGGT1_292950-t26_1 | gene=TGGT1_292950 | organism=Toxoplasma_gondii_GT1 | gene_product=hypothetical protein | transcript_product=hypothetical protein | location=TGGT1_chrIa:22336-28275(-) | protein_length=1979 | sequence_SO=chromosome | SO=protein_coding_gene | is_pseudo=false	1xTMTpro [N-Term]; 1xPhospho [T4(100)]	FALSE	High	0.000389611	0.000103235	1	1	TGGT1_292950-t26_1-p1 [1662-1669]	0	1373.6534	1.275	1.169	1.464	0.727	0.927	0.85	1.065	0.878	0.919	1.076	1.056	0.925	0.989	0.35	0.23	0.55	-0.46	-0.11	-0.23	0.09	-0.19	-0.12	0.11	0.08	-0.11	-0.02	1	1	1	1	1	1
13917	3	TGGT1_236560	hypothetical protein	[R].GRQTPTSSAPSPVR.[A]	TGGT1_236560-t26_1-p1 2xPhospho [T497(100); S504(100)]	2	transcript=TGGT1_236560-t26_1 | gene=TGGT1_236560 | organism=Toxoplasma_gondii_GT1 | gene_product=hypothetical protein | transcript_product=hypothetical protein | location=TGGT1_chrX:5312225-5319664(+) | protein_length=2479 | sequence_SO=chromosome | SO=protein_coding_gene | is_pseudo=false	1xTMTpro [N-Term]; 2xPhospho [T4(100); S11(100)]	FALSE	High	0.0229405	0.00279571	1	1	TGGT1_236560-t26_1-p1 [494-507]	1	1904.89517	1.794	1.185	1.301	0.817	1.465	0.968	1.062	1.238	0.574	0.973	1.183	1.685	1.092	0.84	0.24	0.38	-0.29	0.55	-0.05	0.09	0.31	-0.8	-0.04	0.24	0.75	0.13	1	1	1	1	1	1
27329	4	TGGT1_310250	hypothetical protein	[R].SADSFSREQSR.[H]		1	transcript=TGGT1_310250-t26_1 | gene=TGGT1_310250 | organism=Toxoplasma_gondii_GT1 | gene_product=hypothetical protein | transcript_product=hypothetical protein | location=TGGT1_chrXI:1150816-1155139(-) | protein_length=653 | sequence_SO=chromosome | SO=protein_coding_gene | is_pseudo=false	1xTMTpro [N-Term]; 1xPhospho [S]	FALSE	High	0.00894689	0.000772025	1	1	TGGT1_310250-t26_1-p1 [269-279]	1	1653.75529	1.635	1.291	1.337	0.595	0.972	0.768	0.795	1.124	1.898	0.793	0.865	0.405	1.002	0.71	0.37	0.42	-0.75	-0.04	-0.38	-0.33	0.17	0.92	-0.33	-0.21	-1.31	0	1	1	1	1	1	1
29572	3	TGGT1_286120	prolyl endopeptidase	[R].SLTYFPAR.[R]	TGGT1_286120-t26_1-p1 1xPhospho [S104(100)]	1	transcript=TGGT1_286120-t26_1 | gene=TGGT1_286120 | organism=Toxoplasma_gondii_GT1 | gene_product=Prolyl endopeptidase [Source:UniProtKB/TrEMBL;Acc:S7W343] | transcript_product=prolyl endopeptidase | location=TGGT1_chrV:1831629-1840693(-) | protein_length=825 | sequence_SO=chromosome | SO=protein_coding_gene | is_pseudo=false	1xTMTpro [N-Term]; 1xPhospho [S1(100)]	FALSE	High	0.104868	0.00974364	1	1	TGGT1_286120-t26_1-p1 [104-111]	0	1338.67782	2.169	2.214	1.279	0.661	1.434	1.465	0.846	0.969	1.551	0.762	1.48	0.944	1.111	1.12	1.15	0.36	-0.6	0.52	0.55	-0.24	-0.04	0.63	-0.39	0.57	-0.08	0.15	1	1	1	1	1	1
33517	2	TGGT1_285950	hypothetical protein	[R].TPTDEAFSGRDEQENKR.[R]	TGGT1_285950-t26_1-p1 1xPhospho [S271(100)]	2	transcript=TGGT1_285950-t26_1 | gene=TGGT1_285950 | organism=Toxoplasma_gondii_GT1 | gene_product=hypothetical protein | transcript_product=hypothetical protein | location=TGGT1_chrV:1971631-1977769(+) | protein_length=833 | sequence_SO=chromosome | SO=protein_coding_gene | is_pseudo=false	1xTMTpro [K16]; 1xTMTpro [N-Term]; 1xPhospho [S8(100)]	FALSE	High	0.0239324	0.00279571	1	1	TGGT1_285950-t26_1-p1 [264-280]	2	2668.28596	1.109	1.117	0.965	1.478	1.639	1.652	1.426	2.355	1.842	1.866	0.696	0.897	0.764	0.15	0.16	-0.05	0.56	0.71	0.72	0.51	1.24	0.88	0.9	-0.52	-0.16	-0.39	1	1	1	1	1	1
21134	3	TGGT1_229310	mediator complex subunit MED14	[R].NAPPSREADEASFR.[Q]	TGGT1_229310-t26_1-p1 1xPhospho [S868(100)]	1	transcript=TGGT1_229310-t26_1 | gene=TGGT1_229310 | organism=Toxoplasma_gondii_GT1 | gene_product=Mediator of RNA polymerase II transcription subunit 14 [Source:UniProtKB/TrEMBL;Acc:S7V2L0] | transcript_product=mediator complex subunit MED14 | location=TGGT1_chrVIII:143392-161704(+) | protein_length=4345 | sequence_SO=chromosome | SO=protein_coding_gene | is_pseudo=false	1xTMTpro [N-Term]; 1xPhospho [S5(100)]	FALSE	High	0.0629584	0.00583395	1	1	TGGT1_229310-t26_1-p1 [864-877]	1	1930.89794	2.111	1.364	1.191	0.565	1.193	0.771	0.673	1.285	0.852	0.723	0.929	0.905	0.931	1.08	0.45	0.25	-0.82	0.25	-0.38	-0.57	0.36	-0.23	-0.47	-0.11	-0.14	-0.1	1	1	1	1	1	1
2098	2	TGGT1_257530	transporter, major facilitator family protein	[R].ARSIELAHQPTGAGASLSSFEVGGAK.[Q]	TGGT1_257530-t26_1-p1 1xPhospho [S24(100)]	3	transcript=TGGT1_257530-t26_1 | gene=TGGT1_257530 | organism=Toxoplasma_gondii_GT1 | gene_product=Transporter, major facilitator family protein [Source:UniProtKB/TrEMBL;Acc:S7W7U8] | transcript_product=transporter, major facilitator family protein | location=TGGT1_chrVIIb:3924727-3926365(-) | protein_length=504 | sequence_SO=chromosome | SO=protein_coding_gene | is_pseudo=false	1xTMTpro [K26]; 1xTMTpro [N-Term]; 1xPhospho [S3(100)]	FALSE	High	1.87E-09	0.000103235	1	1	TGGT1_257530-t26_1-p1 [22-47]	1	3229.68621	1.647	1.79	1.812	0.532	0.877	0.953	0.965	0.835	0.832	0.94	1.05	1.145	1.026	0.72	0.84	0.86	-0.91	-0.19	-0.07	-0.05	-0.26	-0.27	-0.09	0.07	0.2	0.04	1	1	1	1	1	1
29096	4	TGGT1_253750	PLU-1 family protein	[R].SHTGYDQGLDSSMSPVK.[S]	TGGT1_253750-t26_1-p1 1xPhospho [S3374(100)]	2	transcript=TGGT1_253750-t26_1 | gene=TGGT1_253750 | organism=Toxoplasma_gondii_GT1 | gene_product=PLU-1 domain-containing protein [Source:UniProtKB/TrEMBL;Acc:S7ULT6] | transcript_product=PLU-1 family protein | location=TGGT1_chrIII:1126566-1154665(-) | protein_length=8088 | sequence_SO=chromosome | SO=protein_coding_gene | is_pseudo=false	1xOxidation [M13]; 1xTMTpro [K17]; 1xTMTpro [N-Term]; 1xPhospho [S14(100)]	FALSE	High	0.000134698	0.000103235	1	1	TGGT1_253750-t26_1-p1 [3361-3377]	0	2513.18749	1.235	1.188	1.541	0.812	1.003	0.965	1.251	1.414	2.47	1.239	0.709	0.391	1.01	0.3	0.25	0.62	-0.3	0	-0.05	0.32	0.5	1.3	0.31	-0.5	-1.36	0.01	1	1	1	1	1	1
25662	3	TGGT1_203520	hypothetical protein	[R].RPDSVSSVIRSDSAWSPSSSALR.[C]		1	transcript=TGGT1_203520-t26_1 | gene=TGGT1_203520 | organism=Toxoplasma_gondii_GT1 | gene_product=Cyclic nucleotide-binding domain-containing protein [Source:UniProtKB/TrEMBL;Acc:S7UVC4] | transcript_product=hypothetical protein | location=TGGT1_chrVIIa:2345967-2352614(-) | protein_length=2079 | sequence_SO=chromosome | SO=protein_coding_gene | is_pseudo=false	1xTMTpro [N-Term]; 2xPhospho [S]	FALSE	High	0.0971922	0.00926105	1	1	TGGT1_203520-t26_1-p1 [446-468]	1	2911.36715	2.58	2.392	2.248	0.321	0.829	0.768	0.722	0.964	0.677	1.52	0.86	1.134	0.475	1.37	1.26	1.17	-1.64	-0.27	-0.38	-0.47	-0.05	-0.56	0.6	-0.22	0.18	-1.07	1	1	1	1	1	1
25064	4	TGGT1_277710	hypothetical protein	[R].RHGESLQR.[L]	TGGT1_277710-t26_1-p1 1xPhospho [S520(100)]	1	transcript=TGGT1_277710-t26_1 | gene=TGGT1_277710 | organism=Toxoplasma_gondii_GT1 | gene_product=hypothetical protein | transcript_product=hypothetical protein | location=TGGT1_chrXII:6471362-6477231(-) | protein_length=703 | sequence_SO=chromosome | SO=protein_coding_gene | is_pseudo=false	1xTMTpro [N-Term]; 1xPhospho [S5(100)]	FALSE	High	0.095723	0.00920319	1	1	TGGT1_277710-t26_1-p1 [516-523]	1	1366.69118	1.402	1.145	1.7	0.918	1.287	1.05	1.56	0.785	3.327	1.003	1.64	0.316	1.555	0.49	0.19	0.77	-0.12	0.36	0.07	0.64	-0.35	1.73	0	0.71	-1.66	0.64	1	1	1	1	1	1
36413	3	TGGT1_308870	hypothetical protein	[R].YRSEDISLSR.[E]	TGGT1_308870-t26_1-p1 1xPhospho [S153(100)]	3	transcript=TGGT1_308870-t26_1 | gene=TGGT1_308870 | organism=Toxoplasma_gondii_GT1 | gene_product=C3H1-type domain-containing protein [Source:UniProtKB/TrEMBL;Acc:S7US37] | transcript_product=hypothetical protein | location=TGGT1_chrXI:276950-282861(+) | protein_length=693 | sequence_SO=chromosome | SO=protein_coding_gene | is_pseudo=false	1xTMTpro [N-Term]; 1xPhospho [S3(100)]	FALSE	High	4.75E-06	0.000103235	1	1	TGGT1_308870-t26_1-p1 [151-160]	1	1609.79062	2.066	1.864	1.895	0.523	1.08	0.975	0.991	1.338	1.266	1.058	0.807	0.77	0.937	1.05	0.9	0.92	-0.94	0.11	-0.04	-0.01	0.42	0.34	0.08	-0.31	-0.38	-0.09	1	1	1	1	1	1
36005	2	TGGT1_273905	hypothetical protein	[R].WSMEYHDGTLPR.[S]	TGGT1_273905-t26_1-p1 1xPhospho [S15(100)]	1	transcript=TGGT1_273905-t26_1 | gene=TGGT1_273905 | organism=Toxoplasma_gondii_GT1 | gene_product=hypothetical protein | transcript_product=hypothetical protein | location=TGGT1_chrVIII:3178311-3184467(+) | protein_length=373 | sequence_SO=chromosome | SO=protein_coding_gene | is_pseudo=false	1xOxidation [M3]; 1xTMTpro [N-Term]; 1xPhospho [S2(100)]	FALSE	High	0.000135933	0.000103235	1	1	TGGT1_273905-t26_1-p1 [14-25]	0	1891.83692	1.039	1.111	1.318	0.585	0.608	0.65	0.771	0.64	0.779	0.832	0.95	0.834	0.927	0.06	0.15	0.4	-0.77	-0.72	-0.62	-0.37	-0.64	-0.36	-0.27	-0.07	-0.26	-0.11	1	1	1	1	1	1
16183	4	TGGT1_234270	hypothetical protein	[R].HQSCGSR.[M]	TGGT1_234270-t26_1-p1 1xMethylthio [C35]; 1xPhospho [S34(100)]	3	transcript=TGGT1_234270-t26_1 | gene=TGGT1_234270 | organism=Toxoplasma_gondii_GT1 | gene_product=hypothetical protein | transcript_product=hypothetical protein | location=TGGT1_chrX:4150640-4163518(+) | protein_length=2027 | sequence_SO=chromosome | SO=protein_coding_gene | is_pseudo=false	1xMethylthio [C4]; 1xTMTpro [N-Term]; 1xPhospho [S3(100)]	FALSE	High	0.00344706	0.00057176	1	1	TGGT1_234270-t26_1-p1 [32-38]	0	1204.49234	0.771	0.905	0.859	1.428	1.1	1.292	1.227	1.442	2.446	1.494	0.763	0.528	0.821	-0.38	-0.14	-0.22	0.51	0.14	0.37	0.3	0.53	1.29	0.58	-0.39	-0.92	-0.28	1	1	1	1	1	1
28605	3	TGGT1_213370	formin FRM3	[K].SGEEPLRDSPAGTEGR.[Q]	TGGT1_213370-t26_1-p1 1xPhospho [S183(99.1)]	1	transcript=TGGT1_213370-t26_1 | gene=TGGT1_213370 | organism=Toxoplasma_gondii_GT1 | gene_product=FH2 domain-containing protein [Source:UniProtKB/TrEMBL;Acc:S7UPD2] | transcript_product=formin FRM3 | location=TGGT1_chrV:830746-839295(-) | protein_length=2849 | sequence_SO=chromosome | SO=protein_coding_gene | is_pseudo=false	1xTMTpro [N-Term]; 1xPhospho [S9(99.1)]	FALSE	High	0.00929253	0.000772025	1	1	TGGT1_213370-t26_1-p1 [175-190]	1	2041.95109	1.382	1.93	2.113	0.467	0.645	0.9	0.986	0.796	0.919	1.35	0.81	0.98	0.73	0.47	0.95	1.08	-1.1	-0.63	-0.15	-0.02	-0.33	-0.12	0.43	-0.3	-0.03	-0.45	1	1	1	1	1	1
31274	5	TGGT1_308870	hypothetical protein	[R].SSRRSAEPSQR.[S]	TGGT1_308870-t26_1-p1 2xPhospho [S173(98.3); S]	1	transcript=TGGT1_308870-t26_1 | gene=TGGT1_308870 | organism=Toxoplasma_gondii_GT1 | gene_product=C3H1-type domain-containing protein [Source:UniProtKB/TrEMBL;Acc:S7US37] | transcript_product=hypothetical protein | location=TGGT1_chrXI:276950-282861(+) | protein_length=693 | sequence_SO=chromosome | SO=protein_coding_gene | is_pseudo=false	1xTMTpro [N-Term]; 2xPhospho [S5(98.3); S]	FALSE	High	0.0900571	0.008815	1	1	TGGT1_308870-t26_1-p1 [169-179]	2	1724.78014	0.701	0.801	1.745	1.14	0.8	0.913	1.99	0.453	0.767	1.385	1.766	1.191	1.436	-0.51	-0.32	0.8	0.19	-0.32	-0.13	0.99	-1.14	-0.38	0.47	0.82	0.25	0.52	1	1	1	1	1	1
10444	3	TGGT1_217680	hypothetical protein	[R].GAEDSGSSVENRR.[R]	TGGT1_217680-t26_1-p1 1xPhospho [S695(100)]	1	transcript=TGGT1_217680-t26_1 | gene=TGGT1_217680 | organism=Toxoplasma_gondii_GT1 | gene_product=hypothetical protein | transcript_product=hypothetical protein | location=TGGT1_chrXII:1930956-1942802(-) | protein_length=2213 | sequence_SO=chromosome | SO=protein_coding_gene | is_pseudo=false	1xTMTpro [N-Term]; 1xPhospho [S5(100)]	FALSE	High	0.00078605	0.000226269	1	1	TGGT1_217680-t26_1-p1 [691-703]	1	1747.79314	1.06	1.422	1.474	0.804	0.853	1.144	1.186	0.772	0.704	1.366	1.105	1.625	0.868	0.08	0.51	0.56	-0.31	-0.23	0.19	0.25	-0.37	-0.51	0.45	0.14	0.7	-0.2	1	1	1	1	1	1
10635	3	TGGT1_315860	EF hand domain-containing protein	[R].GAQTPPGEGGDSGRDSR.[D]	TGGT1_315860-t26_1-p1 1xPhospho [S2836(100)]	4	transcript=TGGT1_315860-t26_1 | gene=TGGT1_315860 | organism=Toxoplasma_gondii_GT1 | gene_product=EF hand domain-containing protein [Source:UniProtKB/TrEMBL;Acc:S7VUW3] | transcript_product=EF hand domain-containing protein | location=TGGT1_chrXI:4970512-5000308(+) | protein_length=6367 | sequence_SO=chromosome | SO=protein_coding_gene | is_pseudo=false	1xTMTpro [N-Term]; 1xPhospho [S12(100)]	FALSE	High	8.30E-05	0.000103235	1	1	TGGT1_315860-t26_1-p1 [2825-2841]	1	2027.91029	1.319	1.819	1.521	0.565	0.746	1.028	0.86	0.658	1.043	0.708	1.133	0.985	1.214	0.4	0.86	0.6	-0.82	-0.42	0.04	-0.22	-0.6	0.06	-0.5	0.18	-0.02	0.28	1	1	1	1	1	1
25436	2	TGGT1_305140	phospholipase, patatin family protein	[R].RLTTEER.[E]	TGGT1_305140-t26_1-p1 1xPhospho [T941(100)]	3	transcript=TGGT1_305140-t26_1 | gene=TGGT1_305140 | organism=Toxoplasma_gondii_GT1 | gene_product=PNPLA domain-containing protein [Source:UniProtKB/TrEMBL;Acc:S7UI90] | transcript_product=phospholipase, patatin family protein | location=TGGT1_chrIX:5010164-5021415(+) | protein_length=2574 | sequence_SO=chromosome | SO=protein_coding_gene | is_pseudo=false	1xTMTpro [N-Term]; 1xPhospho [T3(100)]	FALSE	High	0.0288136	0.00324063	1	1	TGGT1_305140-t26_1-p1 [939-945]	1	1288.65815	1.516	1.42	1.324	0.6	0.91	0.852	0.795	0.828	0.575	0.749	1.099	1.482	1.061	0.6	0.51	0.41	-0.74	-0.14	-0.23	-0.33	-0.27	-0.8	-0.42	0.14	0.57	0.09	1	1	1	1	1	1
15913	3	TGGT1_286270	hypothetical protein	[R].HGMEAQSLEGGESPR.[A]	TGGT1_286270-t26_1-p1 1xPhospho [S314(100)]	2	transcript=TGGT1_286270-t26_1 | gene=TGGT1_286270 | organism=Toxoplasma_gondii_GT1 | gene_product=hypothetical protein | transcript_product=hypothetical protein | location=TGGT1_chrV:1710440-1731076(-) | protein_length=5711 | sequence_SO=chromosome | SO=protein_coding_gene | is_pseudo=false	1xTMTpro [N-Term]; 1xPhospho [S13(100)]	FALSE	High	2.21E-11	0.000103235	1	1	TGGT1_286270-t26_1-p1 [302-316]	0	1968.88057	1.606	1.97	1.803	0.613	0.985	1.207	1.105	0.927	1.569	1.145	1.063	0.769	0.965	0.68	0.98	0.85	-0.71	-0.02	0.27	0.14	-0.11	0.65	0.2	0.09	-0.38	-0.05	1	1	1	1	1	1
23615	3	TGGT1_315750	hypothetical protein	[R].RATLASMPSEMFR.[S]	TGGT1_315750-t26_1-p1 3xPhospho [T63(100); S66(100); S69(100)]	4	transcript=TGGT1_315750-t26_1 | gene=TGGT1_315750 | organism=Toxoplasma_gondii_GT1 | gene_product=hypothetical protein | transcript_product=hypothetical protein | location=TGGT1_chrXI:4888664-4890249(-) | protein_length=231 | sequence_SO=chromosome | SO=protein_coding_gene | is_pseudo=false	1xOxidation [M]; 1xTMTpro [N-Term]; 3xPhospho [T3(100); S6(100); S9(100)]	FALSE	High	0.00518522	0.00057176	1	1	TGGT1_315750-t26_1-p1 [61-73]	1	2056.83588	1.604	1.688	1.768	0.383	0.614	0.646	0.677	0.804	1.342	0.735	0.763	0.481	0.921	0.68	0.76	0.82	-1.39	-0.7	-0.63	-0.56	-0.31	0.42	-0.44	-0.39	-1.05	-0.12	1	1	1	1	1	1
4278	2	TGGT1_291050	putative histone kinase SNF1	[R].DFNRPLSPATAAPR.[A]	TGGT1_291050-t26_1-p1 1xPhospho [S166(100)]	2	transcript=TGGT1_291050-t26_1 | gene=TGGT1_291050 | organism=Toxoplasma_gondii_GT1 | gene_product=Protein kinase domain-containing protein [Source:UniProtKB/TrEMBL;Acc:S7W4H5] | transcript_product=putative histone kinase SNF1 | location=TGGT1_chrIX:3894686-3903555(+) | protein_length=1944 | sequence_SO=chromosome | SO=protein_coding_gene | is_pseudo=false	1xTMTpro [N-Term]; 1xPhospho [S7(100)]	FALSE	High	0.0121651	0.00131213	1	1	TGGT1_291050-t26_1-p1 [160-173]	0	1896.96523	1.281	1.447	1.7	0.609	0.781	0.882	1.036	0.804	0.771	1.007	0.971	1.144	1.029	0.36	0.53	0.77	-0.71	-0.36	-0.18	0.05	-0.31	-0.38	0.01	-0.04	0.19	0.04	1	1	1	1	1	1
23991	3	TGGT1_293000	3'5'-cyclic nucleotide phosphodiesterase domain-containing protein	[R].RDVETLVSR.[E]	TGGT1_293000-t26_1-p1 1xPhospho [S302(100)]	1	transcript=TGGT1_293000-t26_1 | gene=TGGT1_293000 | organism=Toxoplasma_gondii_GT1 | gene_product=Phosphodiesterase [Source:UniProtKB/TrEMBL;Acc:S7UHU3] | transcript_product=3'5'-cyclic nucleotide phosphodiesterase domain-containing protein | location=TGGT1_chrIa:58977-74026(+) | protein_length=2238 | sequence_SO=chromosome | SO=protein_coding_gene | is_pseudo=false	1xTMTpro [N-Term]; 1xPhospho [S8(100)]	FALSE	High	0.0367918	0.00384892	1	1	TGGT1_293000-t26_1-p1 [295-303]	1	1458.76367	1.407	1.198	1.15	0.602	0.847	0.721	0.692	2.552	0.693	0.708	0.332	1.041	0.978	0.49	0.26	0.2	-0.73	-0.24	-0.47	-0.53	1.35	-0.53	-0.5	-1.59	0.06	-0.03	1	1	1	1	1	1
23474	3	TGGT1_216210	hypothetical protein	[R].RASAPASPAVLGECTVDGR.[S]	TGGT1_216210-t26_1-p1 1xMethylthio [C2301]; 1xPhospho [S2290(100)]	2	transcript=TGGT1_216210-t26_1 | gene=TGGT1_216210 | organism=Toxoplasma_gondii_GT1 | gene_product=DRIM domain-containing protein [Source:UniProtKB/TrEMBL;Acc:S7W0K6] | transcript_product=hypothetical protein | location=TGGT1_chrXI:6240177-6264090(+) | protein_length=5565 | sequence_SO=chromosome | SO=protein_coding_gene | is_pseudo=false	1xMethylthio [C14]; 1xTMTpro [N-Term]; 1xPhospho [S3(100)]	FALSE	High	1.50E-12	0.000103235	1	1	TGGT1_216210-t26_1-p1 [2288-2306]	1	2287.08952	1.915	1.669	1.752	0.538	1.031	0.899	0.943	1.548	1.008	1.084	0.666	0.892	0.87	0.94	0.74	0.81	-0.89	0.04	-0.15	-0.08	0.63	0.01	0.12	-0.59	-0.17	-0.2	1	1	1	1	1	1
12	3	TGGT1_261230	ankyrin repeat-containing protein	[R].AAAGLAVDAHPAEDSSASGGDSGPDATHAVR.[S]	TGGT1_261230-t26_1-p1 2xPhospho [S1243(100); S1247(100)]	2	transcript=TGGT1_261230-t26_1 | gene=TGGT1_261230 | organism=Toxoplasma_gondii_GT1 | gene_product=ANK_REP_REGION domain-containing protein [Source:UniProtKB/TrEMBL;Acc:S7UYH5] | transcript_product=ankyrin repeat-containing protein | location=TGGT1_chrVIIb:1786572-1792641(-) | protein_length=1382 | sequence_SO=chromosome | SO=protein_coding_gene | is_pseudo=false	1xTMTpro [N-Term]; 2xPhospho [S18(100); S22(100)]	FALSE	High	2.14E-16	0.000103235	1	1	TGGT1_261230-t26_1-p1 [1226-1256]	0	3324.44904	2.031	2.168	1.552	0.674	1.369	1.462	1.046	1.271	0.971	0.966	1.077	1.506	1.083	1.02	1.12	0.63	-0.57	0.45	0.55	0.07	0.35	-0.04	-0.05	0.11	0.59	0.11	1	1	1	1	1	1
35468	2	TGGT1_240980	hypothetical protein	[R].VSLSSMSDSPVESPSR.[Q]	TGGT1_240980-t26_1-p1 1xPhospho [S721(100)]	1	transcript=TGGT1_240980-t26_1 | gene=TGGT1_240980 | organism=Toxoplasma_gondii_GT1 | gene_product=hypothetical protein | transcript_product=hypothetical protein | location=TGGT1_chrVI:1573378-1582470(+) | protein_length=1420 | sequence_SO=chromosome | SO=protein_coding_gene | is_pseudo=false	1xTMTpro [N-Term]; 1xPhospho [S9(100)]	FALSE	High	8.19E-08	0.000103235	1	1	TGGT1_240980-t26_1-p1 [713-728]	0	2048.95307	1.202	1.32	1.534	0.918	1.103	1.211	1.408	1.144	1.08	1.369	0.964	1.121	1.028	0.27	0.4	0.62	-0.12	0.14	0.28	0.49	0.19	0.11	0.45	-0.05	0.16	0.04	1	1	1	1	1	1
4651	4	TGGT1_256820	zinc finger (CCCH type) motif-containing protein	[K].DLCVARPLGDSATAPAPGDTER.[R]	TGGT1_256820-t26_1-p1 1xMethylthio [C380]; 1xPhospho [S388(100)]	1	transcript=TGGT1_256820-t26_1 | gene=TGGT1_256820 | organism=Toxoplasma_gondii_GT1 | gene_product=C3H1-type domain-containing protein [Source:UniProtKB/TrEMBL;Acc:S7UZD5] | transcript_product=zinc finger (CCCH type) motif-containing protein | location=TGGT1_chrVIIb:4363987-4371101(+) | protein_length=561 | sequence_SO=chromosome | SO=protein_coding_gene | is_pseudo=false	1xMethylthio [C3]; 1xTMTpro [N-Term]; 1xPhospho [S11(100)]	FALSE	High	4.84E-07	0.000103235	1	1	TGGT1_256820-t26_1-p1 [378-399]	0	2642.22747	1.314	1.158	0.866	0.91	1.196	1.054	0.788	1.189	2.131	0.614	1.005	0.494	1.283	0.39	0.21	-0.21	-0.14	0.26	0.08	-0.34	0.25	1.09	-0.7	0.01	-1.02	0.36	1	1	1	1	1	1
26106	3	TGGT1_305180	Na+/H+ exchanger NHE3	[R].RRDSISEEMR.[D]	TGGT1_305180-t26_1-p1 1xPhospho [S1515(100)]	7	transcript=TGGT1_305180-t26_1 | gene=TGGT1_305180 | organism=Toxoplasma_gondii_GT1 | gene_product=Na_H_Exchanger domain-containing protein [Source:UniProtKB/TrEMBL;Acc:S7UI51] | transcript_product=Na+/H+ exchanger NHE3 | location=TGGT1_chrIX:5043402-5051565(-) | protein_length=1565 | sequence_SO=chromosome | SO=protein_coding_gene | is_pseudo=false	1xTMTpro [N-Term]; 1xPhospho [S4(100)]	FALSE	High	0.000466324	0.000103235	1	1	TGGT1_305180-t26_1-p1 [1512-1521]	2	1662.79539	1.477	1.868	1.266	0.603	0.891	1.127	0.764	0.83	1.242	0.629	1.073	0.907	1.214	0.56	0.9	0.34	-0.73	-0.17	0.17	-0.39	-0.27	0.31	-0.67	0.1	-0.14	0.28	1	1	1	1	1	1
16856	3	TGGT1_270865	putative adenylate cyclase	[R].KETATPYGSPIGR.[H]	TGGT1_270865-t26_1-p1 1xPhospho [T1973(100)]	4	transcript=TGGT1_270865-t26_1 | gene=TGGT1_270865 | organism=Toxoplasma_gondii_GT1 | gene_product=Putative adenylate cyclase [Source:UniProtKB/TrEMBL;Acc:S7WDA0] | transcript_product=putative adenylate cyclase | location=TGGT1_chrVIII:4921378-4938757(-) | protein_length=2040 | sequence_SO=chromosome | SO=protein_coding_gene | is_pseudo=false	1xTMTpro [K1]; 1xTMTpro [N-Term]; 1xPhospho [T3(100)]	FALSE	High	1.18E-05	0.000103235	1	1	TGGT1_270865-t26_1-p1 [1971-1983]	1	2065.09748	1.214	1.733	2.111	0.935	1.134	1.62	1.973	0.978	0.998	1.069	1.16	1.624	1.845	0.28	0.79	1.08	-0.1	0.18	0.7	0.98	-0.03	0	0.1	0.21	0.7	0.88	1	1	1	1	1	1
3660	3	TGGT1_209500	hypothetical protein	[R].DAELHVTHSPQAR.[S]	TGGT1_209500-t26_1-p1 1xPhospho [S2678(100)]	2	transcript=TGGT1_209500-t26_1 | gene=TGGT1_209500 | organism=Toxoplasma_gondii_GT1 | gene_product=hypothetical protein | transcript_product=hypothetical protein | location=TGGT1_chrIb:1286279-1296397(+) | protein_length=2936 | sequence_SO=chromosome | SO=protein_coding_gene | is_pseudo=false	1xTMTpro [N-Term]; 1xPhospho [S9(100)]	FALSE	High	3.93E-07	0.000103235	1	1	TGGT1_209500-t26_1-p1 [2670-2682]	0	1844.89754	1.129	1.41	1.414	0.755	0.852	1.064	1.067	0.891	0.611	1.616	0.956	1.741	0.66	0.18	0.5	0.5	-0.41	-0.23	0.09	0.09	-0.17	-0.71	0.69	-0.06	0.8	-0.6	1	1	1	1	1	1
4452	5	TGGT1_235930	domain K- type RNA binding proteins family protein	[R].DGGYGRSR.[S]	TGGT1_235930-t26_1-p1 1xPhospho [S511(100)]	1	transcript=TGGT1_235930-t26_1 | gene=TGGT1_235930 | organism=Toxoplasma_gondii_GT1 | gene_product=Domain K-type RNA binding proteins family protein [Source:UniProtKB/TrEMBL;Acc:A0A125YQ53] | transcript_product=domain K- type RNA binding proteins family protein | location=TGGT1_chrX:5075263-5081044(+) | protein_length=570 | sequence_SO=chromosome | SO=protein_coding_gene | is_pseudo=false	1xTMTpro [N-Term]; 1xPhospho [S7(100)]	FALSE	High	0.056827	0.00531464	1	1	TGGT1_235930-t26_1-p1 [505-512]	1	1251.58023	1.384	1.426	2.992	0.755	1.045	1.077	2.26	0.562	0.926	1.376	1.858	1.164	1.642	0.47	0.51	1.58	-0.41	0.06	0.11	1.18	-0.83	-0.11	0.46	0.89	0.22	0.72	1	1	1	1	1	1
19319	3	TGGT1_214210	rRNA pseudouridine synthase	[R].LSQGSENGDAEEEVREK.[K]	TGGT1_214210-t26_1-p1 1xPhospho [S481(100)]	2	transcript=TGGT1_214210-t26_1 | gene=TGGT1_214210 | organism=Toxoplasma_gondii_GT1 | gene_product=PUA domain-containing protein [Source:UniProtKB/TrEMBL;Acc:A0A125YRK0] | transcript_product=rRNA pseudouridine synthase | location=TGGT1_chrX:6002905-6008379(-) | protein_length=505 | sequence_SO=chromosome | SO=protein_coding_gene | is_pseudo=false	1xTMTpro [K17]; 1xTMTpro [N-Term]; 1xPhospho [S5(100)]	FALSE	High	3.56E-05	0.000103235	1	1	TGGT1_214210-t26_1-p1 [477-493]	1	2565.23253	1.549	1.627	2.193	0.53	0.822	0.863	1.163	0.572	0.837	0.898	1.436	1.031	1.295	0.63	0.7	1.13	-0.91	-0.28	-0.21	0.22	-0.81	-0.26	-0.16	0.52	0.04	0.37	1	1	1	1	1	1
6640	2	TGGT1_260320	Noc2p family protein	[R].EDSGSRDDR.[G]	TGGT1_260320-t26_1-p1 1xPhospho [S992(99.7)]	1	transcript=TGGT1_260320-t26_1 | gene=TGGT1_260320 | organism=Toxoplasma_gondii_GT1 | gene_product=Noc2p family protein [Source:UniProtKB/TrEMBL;Acc:S7W780] | transcript_product=Noc2p family protein | location=TGGT1_chrVIIb:2326057-2331884(+) | protein_length=1036 | sequence_SO=chromosome | SO=protein_coding_gene | is_pseudo=false	1xTMTpro [N-Term]; 1xPhospho [S3(99.7)]	FALSE	High	0.0295165	0.00332813	1	1	TGGT1_260320-t26_1-p1 [990-998]	1	1420.60248	1.515	1.275	1.239	1.813	2.746	2.311	2.246	2.401	1.419	2.041	1.144	1.628	1.1	0.6	0.35	0.31	0.86	1.46	1.21	1.17	1.26	0.51	1.03	0.19	0.7	0.14	1	1	1	1	0.360392354	0.927005511
23336	3	TGGT1_312618	hypothetical protein	[K].RADEEEAVTEDENSGR.[E]	TGGT1_312618-t26_1-p1 1xPhospho [T297(100)]	6	transcript=TGGT1_312618-t26_1 | gene=TGGT1_312618 | organism=Toxoplasma_gondii_GT1 | gene_product=hypothetical protein | transcript_product=hypothetical protein | location=TGGT1_chrXI:2785093-2789238(-) | protein_length=536 | sequence_SO=chromosome | SO=protein_coding_gene | is_pseudo=false	1xTMTpro [N-Term]; 1xPhospho [T9(100)]	FALSE	High	1.05E-09	0.000103235	1	1	TGGT1_312618-t26_1-p1 [289-304]	1	2190.94713	1.094	1.056	0.866	3.097	3.387	3.271	2.681	3.219	2.231	2.962	1.052	1.466	0.905	0.13	0.08	-0.21	1.63	1.76	1.71	1.42	1.69	1.16	1.57	0.07	0.55	-0.14	1	1	1	0.169894836	0.118957822	0.147286765
17555	3	TGGT1_309190	hypothetical protein	[R].LASFATGPDINGNAETGSAADPAGATAAATHK.[G]	TGGT1_309190-t26_1-p1 1xPhospho [S138(100)]	1	transcript=TGGT1_309190-t26_1 | gene=TGGT1_309190 | organism=Toxoplasma_gondii_GT1 | gene_product=hypothetical protein | transcript_product=hypothetical protein | location=TGGT1_chrXI:506755-512407(+) | protein_length=822 | sequence_SO=chromosome | SO=protein_coding_gene | is_pseudo=false	1xTMTpro [K32]; 1xTMTpro [N-Term]; 1xPhospho [S3(100)]	FALSE	High	7.05E-11	0.000103235	1	1	TGGT1_309190-t26_1-p1 [136-167]	0	3643.7885	1.348	2.594	1.733	0.476	0.641	1.234	0.824	0.413	1.704	0.597	1.552	0.724	1.38	0.43	1.38	0.79	-1.07	-0.64	0.3	-0.28	-1.27	0.77	-0.74	0.63	-0.47	0.46	1	1	1	1	1	1
28922	3	TGGT1_285250	hypothetical protein	[R].SGTGSSCGDRPSR.[G]	TGGT1_285250-t26_1-p1 1xMethylthio [C128]; 2xPhospho [S122(98.5); T/S]	1	transcript=TGGT1_285250-t26_1 | gene=TGGT1_285250 | organism=Toxoplasma_gondii_GT1 | gene_product=hypothetical protein | transcript_product=hypothetical protein | location=TGGT1_chrV:2339893-2344641(+) | protein_length=1151 | sequence_SO=chromosome | SO=protein_coding_gene | is_pseudo=false	1xMethylthio [C7]; 1xTMTpro [N-Term]; 2xPhospho [S1(98.5); T/S]	FALSE	High	0.00558619	0.00057176	1	1	TGGT1_285250-t26_1-p1 [122-134]	0	1776.67667	2.004	2.023	2.404	0.634	1.271	1.283	1.524	0.934	1.36	0.981	1.361	0.943	1.554	1	1.02	1.27	-0.66	0.35	0.36	0.61	-0.1	0.44	-0.03	0.44	-0.08	0.64	1	1	1	1	1	1
16024	2	TGGT1_315860	EF hand domain-containing protein	[R].HLSELESGDDDRTK.[N]	TGGT1_315860-t26_1-p1 1xPhospho [S1752(100)]	2	transcript=TGGT1_315860-t26_1 | gene=TGGT1_315860 | organism=Toxoplasma_gondii_GT1 | gene_product=EF hand domain-containing protein [Source:UniProtKB/TrEMBL;Acc:S7VUW3] | transcript_product=EF hand domain-containing protein | location=TGGT1_chrXI:4970512-5000308(+) | protein_length=6367 | sequence_SO=chromosome | SO=protein_coding_gene | is_pseudo=false	1xTMTpro [K14]; 1xTMTpro [N-Term]; 1xPhospho [S7(100)]	FALSE	High	5.60E-06	0.000103235	1	1	TGGT1_315860-t26_1-p1 [1746-1759]	1	2290.12079	1.884	1.722	2.153	0.548	1.033	0.944	1.18	0.937	0.7	1.072	1.102	1.348	1.1	0.91	0.78	1.11	-0.87	0.05	-0.08	0.24	-0.09	-0.51	0.1	0.14	0.43	0.14	1	1	1	1	1	1
2882	3	TGGT1_225690	hypothetical protein	[K].ATRVSVPAEAK.[E]	TGGT1_225690-t26_1-p1 1xPhospho [S824(99.5)]	1	transcript=TGGT1_225690-t26_1 | gene=TGGT1_225690 | organism=Toxoplasma_gondii_GT1 | gene_product=hypothetical protein | transcript_product=hypothetical protein | location=TGGT1_chrX:2025685-2031135(+) | protein_length=1816 | sequence_SO=chromosome | SO=protein_coding_gene | is_pseudo=false	1xTMTpro [K11]; 1xTMTpro [N-Term]; 1xPhospho [S5(99.5)]	FALSE	High	0.0388625	0.00390925	1	1	TGGT1_225690-t26_1-p1 [820-830]	1	1817.01777	0.976	0.95	1.17	1.665	1.624	1.581	1.948	2.571	1.822	2.435	0.632	0.868	0.8	-0.04	-0.07	0.23	0.74	0.7	0.66	0.96	1.36	0.87	1.28	-0.66	-0.2	-0.32	1	1	1	1	1	1
526	5	TGGT1_206450	putative autophagy-related cysteine peptidase atg4	[R].ADQEHESCGSRDPSR.[A]	TGGT1_206450-t26_1-p1 1xMethylthio [C2236]; 2xPhospho [S2235(100); S2238(100)]	5	transcript=TGGT1_206450-t26_1 | gene=TGGT1_206450 | organism=Toxoplasma_gondii_GT1 | gene_product=Putative autophagy-related cysteine peptidase atg4 [Source:UniProtKB/TrEMBL;Acc:S7UTT2] | transcript_product=putative autophagy-related cysteine peptidase atg4 | location=TGGT1_chrVIIa:933771-945932(-) | protein_length=3753 | sequence_SO=chromosome | SO=protein_coding_gene | is_pseudo=false	1xMethylthio [C8]; 1xTMTpro [N-Term]; 2xPhospho [S7(100); S10(100)]	FALSE	High	0.00574488	0.000672868	1	1	TGGT1_206450-t26_1-p1 [2229-2243]	1	2183.82076	2.118	1.296	1.86	0.824	1.746	1.068	1.533	1.399	0.796	1.431	1.248	1.341	1.072	1.08	0.37	0.9	-0.28	0.8	0.09	0.62	0.48	-0.33	0.52	0.32	0.42	0.1	1	1	1	1	1	1
211	5	TGGT1_291590	hypothetical protein	[R].AAPSDAQLSPTSRPEVSPK.[L]	TGGT1_291590-t26_1-p1 1xPhospho [S227(99.4)]	2	transcript=TGGT1_291590-t26_1 | gene=TGGT1_291590 | organism=Toxoplasma_gondii_GT1 | gene_product=MYND-type domain-containing protein [Source:UniProtKB/TrEMBL;Acc:S7UNV2] | transcript_product=hypothetical protein | location=TGGT1_chrIX:4085155-4090816(+) | protein_length=1056 | sequence_SO=chromosome | SO=protein_coding_gene | is_pseudo=false	1xTMTpro [K19]; 1xTMTpro [N-Term]; 1xPhospho [S9(99.4)]	FALSE	High	0.00821577	0.000772025	1	1	TGGT1_291590-t26_1-p1 [219-237]	0	2626.37332	1.252	1.055	1.361	1.175	1.471	1.239	1.599	0.85	0.435	1.532	1.73	2.849	1.043	0.32	0.08	0.44	0.23	0.56	0.31	0.68	-0.23	-1.2	0.62	0.79	1.51	0.06	1	1	1	1	1	1
6254	3	TGGT1_242260	hypothetical protein	[R].EASDSFRDSLNAR.[Y]	TGGT1_242260-t26_1-p1 1xPhospho [S77(100)]	1	transcript=TGGT1_242260-t26_1 | gene=TGGT1_242260 | organism=Toxoplasma_gondii_GT1 | gene_product=hypothetical protein | transcript_product=hypothetical protein | location=TGGT1_chrVI:1834193-1843235(-) | protein_length=2788 | sequence_SO=chromosome | SO=protein_coding_gene | is_pseudo=false	1xTMTpro [N-Term]; 1xPhospho [S9(100)]	FALSE	High	0.00898938	0.000772025	1	1	TGGT1_242260-t26_1-p1 [69-81]	1	1851.85574	1.242	1.758	1.231	0.429	0.532	0.754	0.528	0.879	0.887	1.162	0.606	0.85	0.454	0.31	0.81	0.3	-1.22	-0.91	-0.41	-0.92	-0.19	-0.17	0.22	-0.72	-0.23	-1.14	1	1	1	1	1	1
643	2	TGGT1_255180	ubiquitin carboxyl-terminal hydrolase	[R].AEEGIEEGEASDGEGTNDGRR.[K]	TGGT1_255180-t26_1-p1 1xPhospho [S3201(100)]	5	transcript=TGGT1_255180-t26_1 | gene=TGGT1_255180 | organism=Toxoplasma_gondii_GT1 | gene_product=USP domain-containing protein [Source:UniProtKB/TrEMBL;Acc:S7V2E3] | transcript_product=ubiquitin carboxyl-terminal hydrolase | location=TGGT1_chrVIIb:4936012-4955378(-) | protein_length=4218 | sequence_SO=chromosome | SO=protein_coding_gene | is_pseudo=false	1xTMTpro [N-Term]; 1xPhospho [S11(100)]	FALSE	High	2.27E-11	0.000103235	1	1	TGGT1_255180-t26_1-p1 [3191-3211]	1	2562.09123	1.418	1.081	1.403	0.598	0.848	0.646	0.838	0.912	0.554	1.064	0.93	1.166	0.788	0.5	0.11	0.49	-0.74	-0.24	-0.63	-0.25	-0.13	-0.85	0.09	-0.11	0.22	-0.34	1	1	1	1	1	1
30977	3	TGGT1_225010	hypothetical protein	[R].SSGNRSPTVEDR.[V]	TGGT1_225010-t26_1-p1 1xPhospho [S155(98.7)]	3	transcript=TGGT1_225010-t26_1 | gene=TGGT1_225010 | organism=Toxoplasma_gondii_GT1 | gene_product=hypothetical protein | transcript_product=hypothetical protein | location=TGGT1_chrX:2497060-2503864(-) | protein_length=859 | sequence_SO=chromosome | SO=protein_coding_gene | is_pseudo=false	1xTMTpro [N-Term]; 1xPhospho [S2(98.7)]	FALSE	High	0.0099297	0.000878522	1	1	TGGT1_225010-t26_1-p1 [154-165]	1	1688.79241	2.495	2.693	2.316	0.276	0.69	0.744	0.64	0.828	2.22	0.863	0.833	0.335	0.742	1.32	1.43	1.21	-1.86	-0.54	-0.43	-0.64	-0.27	1.15	-0.21	-0.26	-1.58	-0.43	1	1	1	1	1	1
2894	2	TGGT1_246630	DNA-directed RNA polymerase I RPA43	[K].ATSKSEEGAVVEK.[E]	TGGT1_246630-t26_1-p1 1xPhospho [S371(100)]	1	transcript=TGGT1_246630-t26_1 | gene=TGGT1_246630 | organism=Toxoplasma_gondii_GT1 | gene_product=DNA-directed RNA polymerase I RPA43 [Source:UniProtKB/TrEMBL;Acc:S7W9K7] | transcript_product=DNA-directed RNA polymerase I RPA43 | location=TGGT1_chrXII:2823305-2828318(-) | protein_length=477 | sequence_SO=chromosome | SO=protein_coding_gene | is_pseudo=false	2xTMTpro [K4; K13]; 1xTMTpro [N-Term]; 1xPhospho [S5(100)]	FALSE	High	9.63E-06	0.000103235	1	1	TGGT1_246630-t26_1-p1 [367-379]	1	2327.26757	0.844	0.972	1.022	2.016	1.701	1.959	2.061	1.708	1.916	2.37	0.996	1.023	0.869	-0.25	-0.04	0.03	1.01	0.77	0.97	1.04	0.77	0.94	1.24	-0.01	0.03	-0.2	1	1	1	1	1	1
17074	2	TGGT1_315510	hypothetical protein	[K].KPEPETNDTHRVDR.[V]	TGGT1_315510-t26_1-p1 1xPhospho [T147(100)]	4	transcript=TGGT1_315510-t26_1 | gene=TGGT1_315510 | organism=Toxoplasma_gondii_GT1 | gene_product=hypothetical protein | transcript_product=hypothetical protein | location=TGGT1_chrXI:4707899-4709281(+) | protein_length=460 | sequence_SO=chromosome | SO=protein_coding_gene | is_pseudo=false	1xTMTpro [K1]; 1xTMTpro [N-Term]; 1xPhospho [T9(100)]	FALSE	High	0.000180328	0.000103235	1	1	TGGT1_315510-t26_1-p1 [139-152]	1	2382.20586	1.002	1.019	0.963	2.081	2.085	2.121	2.003	1.918	2.675	2.372	1.087	0.793	0.844	0	0.03	-0.06	1.06	1.06	1.08	1	0.94	1.42	1.25	0.12	-0.33	-0.24	1	1	1	0.680466831	0.843639157	0.927005511
13167	2	TGGT1_218300	zinc finger (CCCH type) motif-containing protein	[K].GMHGGSVTHR.[G]	TGGT1_218300-t26_1-p1 1xPhospho [S711(100)]	2	transcript=TGGT1_218300-t26_1 | gene=TGGT1_218300 | organism=Toxoplasma_gondii_GT1 | gene_product=Zinc finger (CCCH type) motif-containing protein [Source:UniProtKB/TrEMBL;Acc:S7WHJ3] | transcript_product=zinc finger (CCCH type) motif-containing protein | location=TGGT1_chrXII:1547799-1552883(-) | protein_length=1199 | sequence_SO=chromosome | SO=protein_coding_gene | is_pseudo=false	1xOxidation [M2]; 1xTMTpro [N-Term]; 1xPhospho [S6(100)]	FALSE	High	2.42E-05	0.000103235	1	1	TGGT1_218300-t26_1-p1 [706-715]	0	1438.65816	1.856	1.778	1.589	0.467	0.867	0.831	0.742	0.742	0.755	0.841	1.168	1.1	0.883	0.89	0.83	0.67	-1.1	-0.21	-0.27	-0.43	-0.43	-0.4	-0.25	0.22	0.14	-0.18	1	1	1	1	1	1
18027	2	TGGT1_288190	hypothetical protein	[K].IFQDEENHSEREEDITPAR.[E]	TGGT1_288190-t26_1-p1 1xPhospho [S3804(100)]	2	transcript=TGGT1_288190-t26_1 | gene=TGGT1_288190 | organism=Toxoplasma_gondii_GT1 | gene_product=hypothetical protein | transcript_product=hypothetical protein | location=TGGT1_chrIX:2174491-2190662(-) | protein_length=5049 | sequence_SO=chromosome | SO=protein_coding_gene | is_pseudo=false	1xTMTpro [N-Term]; 1xPhospho [S9(100)]	FALSE	High	4.18E-10	0.000103235	1	1	TGGT1_288190-t26_1-p1 [3796-3814]	1	2699.22693	1.297	1.469	1.39	0.672	0.872	0.987	0.935	0.997	1.467	1.004	0.875	0.673	0.931	0.38	0.55	0.48	-0.57	-0.2	-0.02	-0.1	0	0.55	0.01	-0.19	-0.57	-0.1	1	1	1	1	1	1
33082	3	TGGT1_200290	rhomboid protease ROM1	[R].TLADLRTEDEADEHTPLYNAETGSR.[D]	TGGT1_200290-t26_1-p1 1xPhospho [T12(100)]	3	transcript=TGGT1_200290-t26_1 | gene=TGGT1_200290 | organism=Toxoplasma_gondii_GT1 | gene_product=RHOMBOID-like protein [Source:UniProtKB/TrEMBL;Acc:A0A125YGU9] | transcript_product=rhomboid protease ROM1 | location=TGGT1_chrVIII:6751037-6753945(+) | protein_length=293 | sequence_SO=chromosome | SO=protein_coding_gene | is_pseudo=false	1xTMTpro [N-Term]; 1xPhospho [T7(100)]	FALSE	High	6.03E-13	0.000103235	1	1	TGGT1_200290-t26_1-p1 [6-30]	1	3188.47041	0.978	1.312	1.377	1.087	1.064	1.427	1.497	0.855	1.684	1.92	1.244	0.847	0.78	-0.03	0.39	0.46	0.12	0.09	0.51	0.58	-0.23	0.75	0.94	0.32	-0.24	-0.36	1	1	1	1	1	1
15417	2	TGGT1_256760	pyruvate kinase PyK1	[R].GVTTMQVPSFQGTDHVIR.[N]	TGGT1_256760-t26_1-p1 1xPhospho [S481(100)]	6	transcript=TGGT1_256760-t26_1 | gene=TGGT1_256760 | organism=Toxoplasma_gondii_GT1 | gene_product=Pyruvate kinase [Source:UniProtKB/TrEMBL;Acc:A0A125YPV3] | transcript_product=pyruvate kinase PyK1 | location=TGGT1_chrVIIb:4413512-4417055(-) | protein_length=531 | sequence_SO=chromosome | SO=protein_coding_gene | is_pseudo=false	1xTMTpro [N-Term]; 1xPhospho [S9(100)]	FALSE	High	4.96E-09	0.000103235	1	1	TGGT1_256760-t26_1-p1 [473-490]	0	2357.1644	1.308	1.496	1.431	0.725	0.948	1.084	1.037	0.913	0.977	1.141	1.037	1.109	0.909	0.39	0.58	0.52	-0.46	-0.08	0.12	0.05	-0.13	-0.03	0.19	0.05	0.15	-0.14	1	1	1	1	1	1
33787	4	TGGT1_252880A	hypothetical protein	[R].TRTVDAAELR.[R]	TGGT1_252880A-t26_1-p1 1xPhospho [T361(100)]	3	transcript=TGGT1_252880A-t26_1 | gene=TGGT1_252880A | organism=Toxoplasma_gondii_GT1 | gene_product=G protein gamma domain-containing protein [Source:UniProtKB/TrEMBL;Acc:S7UN56] | transcript_product=hypothetical protein | location=TGGT1_chrIII:633841-640344(-) | protein_length=2167 | sequence_SO=chromosome | SO=protein_coding_gene | is_pseudo=false	1xTMTpro [N-Term]; 1xPhospho [T3(100)]	FALSE	High	1.31E-07	0.000103235	1	1	TGGT1_252880A-t26_1-p1 [359-368]	1	1515.78514	0.899	0.883	0.728	3.974	3.572	3.51	2.895	2.166	3.7	1.594	1.65	0.949	1.816	-0.15	-0.18	-0.46	1.99	1.84	1.81	1.53	1.11	1.89	0.67	0.72	-0.08	0.86	1	1	1	1	1	1
7845	3	TGGT1_286600	hypothetical protein	[R].ELLYCTSPQGDSVSADFLR.[G]	TGGT1_286600-t26_1-p1 1xMethylthio [C106]	2	transcript=TGGT1_286600-t26_1 | gene=TGGT1_286600 | organism=Toxoplasma_gondii_GT1 | gene_product=hypothetical protein | transcript_product=hypothetical protein | location=TGGT1_chrV:1621096-1622773(-) | protein_length=388 | sequence_SO=chromosome | SO=protein_coding_gene | is_pseudo=false	1xMethylthio [C5]; 1xTMTpro [N-Term]; 1xPhospho [T/S/Y]	FALSE	High	3.89E-08	0.000103235	1	1	TGGT1_286600-t26_1-p1 [102-120]	0	2531.15184	1.312	2.229	2.12	0.499	0.655	1.113	1.058	0.578	0.844	1.448	1.133	1.318	0.731	0.39	1.16	1.08	-1	-0.61	0.15	0.08	-0.79	-0.24	0.53	0.18	0.4	-0.45	1	1	1	1	1	1
16206	2	TGGT1_311230	hypothetical protein	[K].HRDSAAGSATGVDEAERR.[T]	TGGT1_311230-t26_1-p1 1xPhospho [S4559(100)]	8	transcript=TGGT1_311230-t26_1 | gene=TGGT1_311230 | organism=Toxoplasma_gondii_GT1 | gene_product=hypothetical protein | transcript_product=hypothetical protein | location=TGGT1_chrXI:1844321-1862670(+) | protein_length=4603 | sequence_SO=chromosome | SO=protein_coding_gene | is_pseudo=false	1xTMTpro [N-Term]; 1xPhospho [S4(100)]	FALSE	High	2.15E-08	0.000103235	1	1	TGGT1_311230-t26_1-p1 [4556-4573]	2	2269.06417	1.455	1.309	1.601	0.636	0.925	0.833	1.018	0.865	0.906	1.104	1.07	0.919	0.923	0.54	0.39	0.68	-0.65	-0.11	-0.26	0.03	-0.21	-0.14	0.14	0.1	-0.12	-0.12	1	1	1	1	1	1
11069	5	TGGT1_255240	hypothetical protein	[K].GDGLSSVRSTR.[G]	TGGT1_255240-t26_1-p1 2xPhospho [S415(99.6); S/T]	2	transcript=TGGT1_255240-t26_1 | gene=TGGT1_255240 | organism=Toxoplasma_gondii_GT1 | gene_product=Cnd1 domain-containing protein [Source:UniProtKB/TrEMBL;Acc:S7V205] | transcript_product=hypothetical protein | location=TGGT1_chrVIIb:4877042-4891479(-) | protein_length=2465 | sequence_SO=chromosome | SO=protein_coding_gene | is_pseudo=false	1xTMTpro [N-Term]; 2xPhospho [S9(99.6); S/T]	FALSE	High	0.0161019	0.00193862	1	1	TGGT1_255240-t26_1-p1 [407-417]	1	1598.72598	1.6	1.348	2.414	0.561	0.898	0.756	1.354	0.665	0.652	1.597	1.351	1.16	0.848	0.68	0.43	1.27	-0.83	-0.16	-0.4	0.44	-0.59	-0.62	0.68	0.43	0.21	-0.24	1	1	1	1	1	1
17792	3	TGGT1_290630	AP2 domain transcription factor AP2IX-7	[R].LDTGGGERQDSSEDQVGGTGR.[Q]	TGGT1_290630-t26_1-p1 1xPhospho [S251(100)]	5	transcript=TGGT1_290630-t26_1 | gene=TGGT1_290630 | organism=Toxoplasma_gondii_GT1 | gene_product=AP2/ERF domain-containing protein [Source:UniProtKB/TrEMBL;Acc:S7UP83] | transcript_product=AP2 domain transcription factor AP2IX-7 | location=TGGT1_chrIX:3593432-3601897(+) | protein_length=2671 | sequence_SO=chromosome | SO=protein_coding_gene | is_pseudo=false	1xTMTpro [N-Term]; 1xPhospho [S11(100)]	FALSE	High	0.000379223	0.000103235	1	1	TGGT1_290630-t26_1-p1 [241-261]	1	2505.11738	1.407	1.99	1.505	0.667	0.939	1.328	1.004	0.874	1.459	1.065	1.075	0.91	0.943	0.49	0.99	0.59	-0.58	-0.09	0.41	0.01	-0.19	0.54	0.09	0.1	-0.14	-0.08	1	1	1	1	1	1
29422	2	TGGT1_267580	cyclin2 related protein	[R].SLRTESSASSSAR.[S]	TGGT1_267580-t26_1-p1 2xPhospho [S301(100); S304(96.7)]	1	transcript=TGGT1_267580-t26_1 | gene=TGGT1_267580 | organism=Toxoplasma_gondii_GT1 | gene_product=Cyclin2 related protein [Source:UniProtKB/TrEMBL;Acc:S7UGP7] | transcript_product=cyclin2 related protein | location=TGGT1_chrIX:384583-388312(+) | protein_length=912 | sequence_SO=chromosome | SO=protein_coding_gene | is_pseudo=false	1xTMTpro [N-Term]; 2xPhospho [S6(100); S9(96.7)]	FALSE	High	0.0398462	0.00390925	1	1	TGGT1_267580-t26_1-p1 [296-308]	1	1802.8006	1.284	1.478	1.497	0.668	0.858	0.987	1.001	0.599	0.853	1	1.434	1.158	1	0.36	0.56	0.58	-0.58	-0.22	-0.02	0	-0.74	-0.23	0	0.52	0.21	0	1	1	1	1	1	1
31909	2	TGGT1_291180	hypothetical protein	[R].SVEDDREEEGSIRGEDASRPR.[R]	TGGT1_291180-t26_1-p1 1xPhospho [S3114(100)]	6	transcript=TGGT1_291180-t26_1 | gene=TGGT1_291180 | organism=Toxoplasma_gondii_GT1 | gene_product=hypothetical protein | transcript_product=hypothetical protein | location=TGGT1_chrIX:4004987-4034538(-) | protein_length=5394 | sequence_SO=chromosome | SO=protein_coding_gene | is_pseudo=false	1xTMTpro [N-Term]; 1xPhospho [S11(100)]	FALSE	High	0.00159869	0.000226269	1	1	TGGT1_291180-t26_1-p1 [3104-3124]	2	2773.27092	1.126	1.465	1.339	0.681	0.767	0.998	0.912	0.821	0.974	1.097	0.934	1.025	0.832	0.17	0.55	0.42	-0.55	-0.38	0	-0.13	-0.28	-0.04	0.13	-0.1	0.04	-0.27	1	1	1	1	1	1
18046	3	TGGT1_315750	hypothetical protein	[R].LFSPEGSFVMAPEVTPETPVRR.[A]	TGGT1_315750-t26_1-p1 1xPhospho [T57(100)]	2	transcript=TGGT1_315750-t26_1 | gene=TGGT1_315750 | organism=Toxoplasma_gondii_GT1 | gene_product=hypothetical protein | transcript_product=hypothetical protein | location=TGGT1_chrXI:4888664-4890249(-) | protein_length=231 | sequence_SO=chromosome | SO=protein_coding_gene | is_pseudo=false	1xOxidation [M10]; 1xTMTpro [N-Term]; 1xPhospho [T18(100)]	FALSE	High	2.22E-07	0.000103235	1	1	TGGT1_315750-t26_1-p1 [40-61]	1	2846.4119	1.259	1.461	0.903	1.044	1.314	1.525	0.942	1.139	1.067	0.746	1.154	1.429	1.263	0.33	0.55	-0.15	0.06	0.39	0.61	-0.09	0.19	0.09	-0.42	0.21	0.51	0.34	1	1	1	1	1	1
30705	4	TGGT1_320030	hypothetical protein	[R].SRSVSPVGDR.[G]	TGGT1_320030-t26_1-p1 1xPhospho [S615(100)]	2	transcript=TGGT1_320030-t26_1 | gene=TGGT1_320030 | organism=Toxoplasma_gondii_GT1 | gene_product=hypothetical protein | transcript_product=hypothetical protein | location=TGGT1_chrIV:512303-514561(+) | protein_length=752 | sequence_SO=chromosome | SO=protein_coding_gene | is_pseudo=false	1xTMTpro [N-Term]; 1xPhospho [S3(100)]	FALSE	High	1.08E-05	0.000103235	1	1	TGGT1_320030-t26_1-p1 [613-622]	1	1443.72762	0.821	0.805	0.926	3.145	2.582	2.532	2.914	2.98	4.83	3.018	0.866	0.524	0.965	-0.28	-0.31	-0.11	1.65	1.37	1.34	1.54	1.58	2.27	1.59	-0.21	-0.93	-0.05	1	1	1	0.880801359	1	1
15950	3	TGGT1_205680	hypothetical protein	[K].HHSGTMTPLSPR.[T]	TGGT1_205680-t26_1-p1 2xPhospho [T745(99.4); S750(100)]	2	transcript=TGGT1_205680-t26_1 | gene=TGGT1_205680 | organism=Toxoplasma_gondii_GT1 | gene_product=hypothetical protein | transcript_product=hypothetical protein | location=TGGT1_chrVIIa:1127561-1131412(-) | protein_length=805 | sequence_SO=chromosome | SO=protein_coding_gene | is_pseudo=false	1xOxidation [M6]; 1xTMTpro [N-Term]; 2xPhospho [T5(99.4); S10(100)]	FALSE	High	0.0152276	0.00193862	1	1	TGGT1_205680-t26_1-p1 [741-752]	0	1800.78245	1.012	1.042	1.524	0.589	0.596	0.613	0.897	0.911	0.502	1.285	0.654	1.222	0.698	0.02	0.06	0.61	-0.76	-0.75	-0.7	-0.16	-0.13	-0.99	0.36	-0.61	0.29	-0.52	1	1	1	1	1	1
25666	4	TGGT1_233120	AP2 domain transcription factor AP2VIII-2	[R].RPEDGGVSVSPSRR.[A]	TGGT1_233120-t26_1-p1 1xPhospho [S788(100)]	1	transcript=TGGT1_233120-t26_1 | gene=TGGT1_233120 | organism=Toxoplasma_gondii_GT1 | gene_product=AP2 domain transcription factor AP2VIII-2 [Source:UniProtKB/TrEMBL;Acc:S7V332] | transcript_product=AP2 domain transcription factor AP2VIII-2 | location=TGGT1_chrVIII:2426324-2433835(-) | protein_length=2503 | sequence_SO=chromosome | SO=protein_coding_gene | is_pseudo=false	1xTMTpro [N-Term]; 1xPhospho [S10(100)]	FALSE	High	0.0114426	0.00109618	1	1	TGGT1_233120-t26_1-p1 [779-792]	1	1882.94555	2.303	1.842	2.071	0.359	0.826	0.661	0.743	0.762	2.337	0.977	1.083	0.283	0.76	1.2	0.88	1.05	-1.48	-0.28	-0.6	-0.43	-0.39	1.22	-0.03	0.12	-1.82	-0.4	1	1	1	1	1	1
2995	2	TGGT1_265420	hypothetical protein	[K].AVLNSIQEDHSDAEESSHK.[Y]		1	transcript=TGGT1_265420-t26_1 | gene=TGGT1_265420 | organism=Toxoplasma_gondii_GT1 | gene_product=hypothetical protein | transcript_product=hypothetical protein | location=TGGT1_chrIX:1382810-1387773(+) | protein_length=256 | sequence_SO=chromosome | SO=protein_coding_gene | is_pseudo=false	1xTMTpro [K19]; 1xTMTpro [N-Term]; 2xPhospho [S]	FALSE	High	0.0213847	0.00279571	1	1	TGGT1_265420-t26_1-p1 [111-129]	0	2864.29963	1.429	1.332	1.418	0.673	0.962	0.896	0.954	0.966	0.86	1.114	0.996	1.042	0.856	0.52	0.41	0.5	-0.57	-0.06	-0.16	-0.07	-0.05	-0.22	0.16	-0.01	0.06	-0.22	1	1	1	1	1	1
29986	3	TGGT1_240910	hypothetical protein	[R].SPSGLESNRPEDGNR.[N]	TGGT1_240910-t26_1-p1 1xPhospho [S367(100)]	2	transcript=TGGT1_240910-t26_1 | gene=TGGT1_240910 | organism=Toxoplasma_gondii_GT1 | gene_product=C2 domain-containing protein [Source:UniProtKB/TrEMBL;Acc:S7USF1] | transcript_product=hypothetical protein | location=TGGT1_chrVI:1522402-1546111(-) | protein_length=1910 | sequence_SO=chromosome | SO=protein_coding_gene | is_pseudo=false	1xTMTpro [N-Term]; 1xPhospho [S3(100)]	FALSE	High	0.000239051	0.000103235	1	1	TGGT1_240910-t26_1-p1 [365-379]	0	1998.92013	1.177	1.477	1.485	0.815	0.959	1.204	1.21	0.948	1.026	0.883	1.012	1.173	1.371	0.24	0.56	0.57	-0.3	-0.06	0.27	0.28	-0.08	0.04	-0.18	0.02	0.23	0.45	1	1	1	1	1	1
6401	3	TGGT1_234900	PHD-finger domain-containing protein	[K].ECEANREEALGYESGGTEK.[L]	TGGT1_234900-t26_1-p1 1xMethylthio [C3868]; 2xPhospho [S3880(100); T3883(100)]	2	transcript=TGGT1_234900-t26_1 | gene=TGGT1_234900 | organism=Toxoplasma_gondii_GT1 | gene_product=PHD-finger domain-containing protein [Source:UniProtKB/TrEMBL;Acc:S7UVJ2] | transcript_product=PHD-finger domain-containing protein | location=TGGT1_chrX:4428067-4444742(+) | protein_length=4608 | sequence_SO=chromosome | SO=protein_coding_gene | is_pseudo=false	1xMethylthio [C2]; 1xTMTpro [K19]; 1xTMTpro [N-Term]; 2xPhospho [S14(100); T17(100)]	FALSE	High	9.94E-07	0.000103235	1	1	TGGT1_234900-t26_1-p1 [3867-3885]	1	2886.22198	1.421	1.367	1.306	0.563	0.799	0.769	0.735	1.047	0.727	1.262	0.763	1.058	0.582	0.51	0.45	0.38	-0.83	-0.32	-0.38	-0.45	0.07	-0.46	0.34	-0.39	0.08	-0.78	1	1	1	1	1	1
24972	3	TGGT1_220230B	leucine rich repeat-containing protein	[R].RGSSSSGEASSQTSR.[L]	TGGT1_220230B-t26_1-p1 1xPhospho [S149(100)]	2	transcript=TGGT1_220230B-t26_1 | gene=TGGT1_220230B | organism=Toxoplasma_gondii_GT1 | gene_product=Leucine rich repeat-containing protein [Source:UniProtKB/TrEMBL;Acc:S7UFW7] | transcript_product=leucine rich repeat-containing protein | location=TGGT1_chrV:125444-126743(-) | protein_length=324 | sequence_SO=chromosome | SO=protein_coding_gene | is_pseudo=false	1xTMTpro [N-Term]; 1xPhospho [S3(100)]	FALSE	High	1.18E-06	0.000103235	1	1	TGGT1_220230B-t26_1-p1 [147-161]	1	1867.84663	1.525	1.684	1.528	0.838	1.278	1.411	1.28	1.739	1.657	0.998	0.735	0.851	1.282	0.61	0.75	0.61	-0.26	0.35	0.5	0.36	0.8	0.73	0	-0.44	-0.23	0.36	1	1	1	1	1	1
33818	3	TGGT1_225360	hypothetical protein	[R].TSCCTTLSEDDDEADGR.[A]	TGGT1_225360-t26_1-p1 2xMethylthio [C563; C564]; 1xPhospho [S568(99.7)]	2	transcript=TGGT1_225360-t26_1 | gene=TGGT1_225360 | organism=Toxoplasma_gondii_GT1 | gene_product=hypothetical protein | transcript_product=hypothetical protein | location=TGGT1_chrX:2193035-2196689(-) | protein_length=756 | sequence_SO=chromosome | SO=protein_coding_gene | is_pseudo=false	2xMethylthio [C3; C4]; 1xTMTpro [N-Term]; 1xPhospho [S8(99.7)]	FALSE	High	3.74E-08	0.000103235	1	1	TGGT1_225360-t26_1-p1 [561-577]	0	2293.82893	2.596	2.67	2.793	0.305	0.793	0.815	0.853	1	1.166	1.361	0.793	0.699	0.627	1.38	1.42	1.48	-1.71	-0.33	-0.29	-0.23	0	0.22	0.45	-0.34	-0.52	-0.67	1	1	1	1	1	1
30893	2	TGGT1_230490	phosphatidylinositol-4-phosphate 5-kinase	[R].SSEAVESVREDEASTQR.[R]	TGGT1_230490-t26_1-p1 1xPhospho [S497(100)]	3	transcript=TGGT1_230490-t26_1 | gene=TGGT1_230490 | organism=Toxoplasma_gondii_GT1 | gene_product=Phosphatidylinositol-4-phosphate 5-kinase [Source:UniProtKB/TrEMBL;Acc:S7WB87] | transcript_product=phosphatidylinositol-4-phosphate 5-kinase | location=TGGT1_chrVIII:814214-830483(+) | protein_length=1293 | sequence_SO=chromosome | SO=protein_coding_gene | is_pseudo=false	1xTMTpro [N-Term]; 1xPhospho [S1(100)]	FALSE	High	2.69E-06	0.000103235	1	1	TGGT1_230490-t26_1-p1 [497-513]	1	2264.03628	1.127	1.206	1.241	0.599	0.676	0.723	0.744	0.634	0.847	0.761	1.066	0.854	0.978	0.17	0.27	0.31	-0.74	-0.57	-0.47	-0.43	-0.66	-0.24	-0.39	0.09	-0.23	-0.03	1	1	1	1	1	1
17119	3	TGGT1_313390	ribosomal protein RPL6	[K].KQDEGMFVQQSDSK.[A]	TGGT1_313390-t26_1-p1 1xPhospho [S270(100)]	5	transcript=TGGT1_313390-t26_1 | gene=TGGT1_313390 | organism=Toxoplasma_gondii_GT1 | gene_product=Ribosomal protein RPL6 [Source:UniProtKB/TrEMBL;Acc:S7UT72] | transcript_product=ribosomal protein RPL6 | location=TGGT1_chrXI:3299999-3300967(+) | protein_length=322 | sequence_SO=chromosome | SO=protein_coding_gene | is_pseudo=false	1xOxidation [M6]; 2xTMTpro [K1; K14]; 1xTMTpro [N-Term]; 1xPhospho [S13(100)]	FALSE	High	5.60E-05	0.000103235	1	1	TGGT1_313390-t26_1-p1 [258-271]	1	2635.3255	2.046	2.299	2.358	0.37	0.758	0.851	0.873	0.842	0.837	0.846	0.899	1.017	1.032	1.03	1.2	1.24	-1.43	-0.4	-0.23	-0.2	-0.25	-0.26	-0.24	-0.15	0.02	0.05	1	1	1	1	1	1
36556	3	TGGT1_273070	putative GTPase activating protein for adp ribosylation factor	[R].YVSEADRDEVFR.[R]	TGGT1_273070-t26_1-p1 1xPhospho [S83(100)]	1	transcript=TGGT1_273070-t26_1 | gene=TGGT1_273070 | organism=Toxoplasma_gondii_GT1 | gene_product=Arf-GAP domain-containing protein [Source:UniProtKB/TrEMBL;Acc:S7V3B8] | transcript_product=putative GTPase activating protein for adp ribosylation factor | location=TGGT1_chrVIII:3675277-3682823(+) | protein_length=501 | sequence_SO=chromosome | SO=protein_coding_gene | is_pseudo=false	1xTMTpro [N-Term]; 1xPhospho [S3(100)]	FALSE	High	0.0144667	0.00184623	1	1	TGGT1_273070-t26_1-p1 [81-92]	1	1869.87032	2.138	1.649	1.338	0.57	1.22	0.94	0.763	0.935	0.775	0.91	1.305	1.214	0.839	1.1	0.72	0.42	-0.81	0.29	-0.09	-0.39	-0.1	-0.37	-0.14	0.38	0.28	-0.25	1	1	1	1	1	1
14624	3	TGGT1_280480	EF hand domain-containing protein	[R].GSSATPDQTGTRPSR.[A]		3	transcript=TGGT1_280480-t26_1 | gene=TGGT1_280480 | organism=Toxoplasma_gondii_GT1 | gene_product=EF hand domain-containing protein [Source:UniProtKB/TrEMBL;Acc:S7UTP1] | transcript_product=EF hand domain-containing protein | location=TGGT1_chrVIIa:353057-353974(-) | protein_length=305 | sequence_SO=chromosome | SO=protein_coding_gene | is_pseudo=false	1xTMTpro [N-Term]; 1xPhospho [S/T]	FALSE	High	0.0038797	0.00057176	1	1	TGGT1_280480-t26_1-p1 [28-42]	0	1901.90375	3.263	3.07	2.773	0.426	1.39	1.308	1.181	1.377	1.459	1.247	1.009	0.896	0.947	1.71	1.62	1.47	-1.23	0.48	0.39	0.24	0.46	0.55	0.32	0.01	-0.16	-0.08	1	1	1	1	1	1
8330	3	TGGT1_254210	RNA recognition motif-containing protein	[R].EQPLEFADATSEPQRPPSLGR.[G]	TGGT1_254210-t26_1-p1 1xPhospho [S151(100)]	3	transcript=TGGT1_254210-t26_1 | gene=TGGT1_254210 | organism=Toxoplasma_gondii_GT1 | gene_product=RRM domain-containing protein [Source:UniProtKB/TrEMBL;Acc:S7UMS1] | transcript_product=RNA recognition motif-containing protein | location=TGGT1_chrIII:1510977-1517378(+) | protein_length=1123 | sequence_SO=chromosome | SO=protein_coding_gene | is_pseudo=false	1xTMTpro [N-Term]; 1xPhospho [S18(100)]	FALSE	High	8.86E-07	0.000103235	1	1	TGGT1_254210-t26_1-p1 [134-154]	0	2709.32044	1.429	1.265	1.258	0.539	0.77	0.682	0.678	1.341	1.37	1.156	0.574	0.498	0.587	0.52	0.34	0.33	-0.89	-0.38	-0.55	-0.56	0.42	0.45	0.21	-0.8	-1.01	-0.77	1	1	1	1	1	1
22481	3	TGGT1_240870	putative beta adaptin protein	[K].QHYSSDEK.[E]	TGGT1_240870-t26_1-p1 2xPhospho [S625(100); S626(100)]	2	transcript=TGGT1_240870-t26_1 | gene=TGGT1_240870 | organism=Toxoplasma_gondii_GT1 | gene_product=AP complex subunit beta [Source:UniProtKB/TrEMBL;Acc:S7URG1] | transcript_product=putative beta adaptin protein | location=TGGT1_chrVI:1457492-1470206(+) | protein_length=924 | sequence_SO=chromosome | SO=protein_coding_gene | is_pseudo=false	1xTMTpro [K8]; 1xTMTpro [N-Term]; 2xPhospho [S4(100); S5(100)]	FALSE	High	0.00988279	0.000878522	1	1	TGGT1_240870-t26_1-p1 [622-629]	0	1761.77417	1.185	1.893	1.508	0.534	0.632	1.01	0.805	0.721	1.227	1.131	0.877	0.823	0.711	0.24	0.92	0.59	-0.91	-0.66	0.01	-0.31	-0.47	0.3	0.18	-0.19	-0.28	-0.49	1	1	1	1	1	1
7125	3	TGGT1_249580	hypothetical protein	[R].EEVSLAHSVTAVGPER.[A]	TGGT1_249580-t26_1-p1 1xPhospho [S36(100)]	1	transcript=TGGT1_249580-t26_1 | gene=TGGT1_249580 | organism=Toxoplasma_gondii_GT1 | gene_product=hypothetical protein | transcript_product=hypothetical protein | location=TGGT1_chrXII:4596459-4598513(+) | protein_length=684 | sequence_SO=chromosome | SO=protein_coding_gene | is_pseudo=false	1xTMTpro [N-Term]; 1xPhospho [S8(100)]	FALSE	High	1.89E-06	0.000103235	1	1	TGGT1_249580-t26_1-p1 [29-44]	0	2065.02862	1.213	1.539	0.806	0.459	0.557	0.707	0.37	0.835	1.752	0.52	0.667	0.403	0.713	0.28	0.62	-0.31	-1.12	-0.84	-0.5	-1.43	-0.26	0.81	-0.94	-0.58	-1.31	-0.49	1	1	1	1	1	1
12111	3	TGGT1_209210	hypothetical protein	[K].GGEFAHPDEGPCYDTDEEHNDSSR.[G]	TGGT1_209210-t26_1-p1 1xMethylthio [C31]; 1xPhospho [T34(100)]	8	transcript=TGGT1_209210-t26_1 | gene=TGGT1_209210 | organism=Toxoplasma_gondii_GT1 | gene_product=hypothetical protein | transcript_product=hypothetical protein | location=TGGT1_chrIb:1139917-1148599(+) | protein_length=1492 | sequence_SO=chromosome | SO=protein_coding_gene | is_pseudo=false	1xMethylthio [C12]; 1xTMTpro [N-Term]; 1xPhospho [T15(100)]	FALSE	High	1.50E-15	0.000103235	1	1	TGGT1_209210-t26_1-p1 [20-43]	0	3094.17874	1.801	1.531	1.423	0.77	1.386	1.179	1.095	1.592	1.143	0.911	0.87	1.031	1.201	0.85	0.61	0.51	-0.38	0.47	0.24	0.13	0.67	0.19	-0.13	-0.2	0.04	0.26	1	1	1	1	1	1
10293	3	TGGT1_306020	hypothetical protein	[K].FVGVLSSAGEGSDREDGK.[W]	TGGT1_306020-t26_1-p1 1xPhospho [S2021(100)]	2	transcript=TGGT1_306020-t26_1 | gene=TGGT1_306020 | organism=Toxoplasma_gondii_GT1 | gene_product=hypothetical protein | transcript_product=hypothetical protein | location=TGGT1_chrIX:5506123-5536326(+) | protein_length=8858 | sequence_SO=chromosome | SO=protein_coding_gene | is_pseudo=false	1xTMTpro [K18]; 1xTMTpro [N-Term]; 1xPhospho [S12(100)]	FALSE	High	0.000318018	0.000103235	1	1	TGGT1_306020-t26_1-p1 [2010-2027]	1	2498.24197	3.051	2.499	3.193	0.38	1.161	0.951	1.215	0.941	1.47	1.042	1.233	0.647	1.166	1.61	1.32	1.67	-1.39	0.22	-0.07	0.28	-0.09	0.56	0.06	0.3	-0.63	0.22	1	1	1	1	1	1
14394	5	TGGT1_227350	hypothetical protein	[R].GSGTSHFR.[V]		1	transcript=TGGT1_227350-t26_1 | gene=TGGT1_227350 | organism=Toxoplasma_gondii_GT1 | gene_product=SSD domain-containing protein [Source:UniProtKB/TrEMBL;Acc:S7UXK7] | transcript_product=hypothetical protein | location=TGGT1_chrX:907213-919338(+) | protein_length=2489 | sequence_SO=chromosome | SO=protein_coding_gene | is_pseudo=false	1xTMTpro [N-Term]; 1xPhospho [T/S]	FALSE	High	0.00933667	0.000772025	1	1	TGGT1_227350-t26_1-p1 [1385-1392]	0	1232.57442	1.536	1.267	1.615	0.827	1.271	1.048	1.336	1.094	0.551	1.421	1.161	1.903	0.94	0.62	0.34	0.69	-0.27	0.35	0.07	0.42	0.13	-0.86	0.51	0.22	0.93	-0.09	1	1	1	1	1	1
27897	3	TGGT1_288350	hypothetical protein	[R].SDGSEEAGRDGEGR.[R]	TGGT1_288350-t26_1-p1 1xPhospho [S159(100)]	2	transcript=TGGT1_288350-t26_1 | gene=TGGT1_288350 | organism=Toxoplasma_gondii_GT1 | gene_product=Nkap_C domain-containing protein [Source:UniProtKB/TrEMBL;Acc:S7UPG1] | transcript_product=hypothetical protein | location=TGGT1_chrIX:2274573-2280483(-) | protein_length=1053 | sequence_SO=chromosome | SO=protein_coding_gene | is_pseudo=false	1xTMTpro [N-Term]; 1xPhospho [S4(100)]	FALSE	High	0.000280171	0.000103235	1	1	TGGT1_288350-t26_1-p1 [156-169]	1	1805.76223	1.891	1.959	2.416	0.524	0.99	1.026	1.266	0.722	1.398	0.979	1.371	0.734	1.293	0.92	0.97	1.27	-0.93	-0.01	0.04	0.34	-0.47	0.48	-0.03	0.46	-0.45	0.37	1	1	1	1	1	1
7821	3	TGGT1_321450	Myb family DNA-binding domain-containing protein	[R].ELGEDGKTDSVCEEDR.[R]	TGGT1_321450-t26_1-p1 1xMethylthio [C1418]; 1xPhospho [S1416(99.4)]	1	transcript=TGGT1_321450-t26_1 | gene=TGGT1_321450 | organism=Toxoplasma_gondii_GT1 | gene_product=SANT domain-containing protein [Source:UniProtKB/TrEMBL;Acc:S7VRY8] | transcript_product=Myb family DNA-binding domain-containing protein | location=TGGT1_chrIb:1792947-1808537(+) | protein_length=4220 | sequence_SO=chromosome | SO=protein_coding_gene | is_pseudo=false	1xMethylthio [C12]; 1xTMTpro [K7]; 1xTMTpro [N-Term]; 1xPhospho [S10(99.4)]	FALSE	High	0.00569147	0.000672868	1	1	TGGT1_321450-t26_1-p1 [1407-1422]	1	2516.11776	2.203	2.309	2.819	0.485	1.068	1.12	1.367	0.554	1.189	1.17	1.927	0.942	1.168	1.14	1.21	1.49	-1.04	0.1	0.16	0.45	-0.85	0.25	0.23	0.95	-0.09	0.22	1	1	1	1	1	1
33089	3	TGGT1_311230	hypothetical protein	[R].TLAPHANSTAR.[A]	TGGT1_311230-t26_1-p1 1xPhospho [T3333(99.7)]	2	transcript=TGGT1_311230-t26_1 | gene=TGGT1_311230 | organism=Toxoplasma_gondii_GT1 | gene_product=hypothetical protein | transcript_product=hypothetical protein | location=TGGT1_chrXI:1844321-1862670(+) | protein_length=4603 | sequence_SO=chromosome | SO=protein_coding_gene | is_pseudo=false	1xTMTpro [N-Term]; 1xPhospho [T9(99.7)]	FALSE	High	0.000400277	0.000103235	1	1	TGGT1_311230-t26_1-p1 [3325-3335]	0	1522.76982	1.359	1.395	1.297	0.75	1.02	1.047	0.973	1.269	0.758	0.924	0.804	1.382	1.053	0.44	0.48	0.37	-0.41	0.03	0.07	-0.04	0.34	-0.4	-0.11	-0.32	0.47	0.07	1	1	1	1	1	1
[truncated: 6,385 more rows]
[truncated: 145 more columns]
